# Supplementary material for: Dataset of proteomics analysis of aging C. elegans exposed to Pseudomonas aeruginosa strain PA01
Source: Data Brief. 2017 Feb 9;11:245–51. doi: 10.1016/j.dib.2017.02.001 (PMC5320047; doi:10.1016/j.dib.2017.02.001)
Supplement: Supplementary file 2 — Supplementary material [file mmc2.xlsx]

## Sheet: Description
Description of Supplemental Data
TMT_BR1_T1 to TMT_BR2_T2: These sheets contain read-outs from Proteome Discoverer v. 1.4. Each sheet contains peptides identified in each technical replicate.
Dimethylation data: This sheet contains the combined read-outs from Proteome Discoverer v. 1.4. Peptides identified in any of the techinical replicates are present. The technical replicates from both days (i.e. 4) have been combined.
Key
D1: Day 1 (young C. elegans)
D5: Day 5 (middle-aged C. elegans)
T#: Technical replicate (number)
BR#: Biological replicate (number)
A3 to T3: Fractions 1 to 20
TMT: Tandem Mass Tag

## Sheet: TMT_BR1_T1
A3	B3	C3	D3	E3	F3	G3	H3	I3	J3	K3	L3	M3	N3	O3	P3	Q3	R3	S3	T3	Sequence	PSM Ambiguity	# Proteins	# Protein Groups	Protein Group Accessions	Modifications	Activation Type	ΔScore	ΔCn	Rank	Search Engine Rank	QuanResultID	Quan Info	Quan Usage	126/130	127/130	128/130	129/130	126	127	128	129	130	XCorr	XCorr	Probability	# Missed Cleavages	Isolation Interference [%]	Ion Inject Time [ms]	Charge
							High													tLEGEcEVLYTVEEIkk	Unambiguous	1	1	P18948	N-Term(TMT6plex); C6(Carbamidomethyl); K16(TMT6plex); K17(TMT6plex)	CID	1	0	1	1	6975	Unique	Used			2.06102	2.81989			3402.56	4655.39	1650.91	7.87498			1	9.15424	50	3
						High														tLEGEcEVLYTVEEIkk	Unambiguous	1	1	P18948	N-Term(TMT6plex); C6(Carbamidomethyl); K16(TMT6plex); K17(TMT6plex)	CID	1	0	1	1	6975	Unique	Used			4.19725	4.0282			2088.71	2004.59	497.639	7.25249			1	6.31572	43	3
				High																yLSSAQAIEDAAAFIk	Unambiguous	1	1	P34528	N-Term(TMT6plex); K16(TMT6plex)	CID	1	0	1	1	6913	Unique	Used	1.74578	2.16291			341.936	423.636			195.864	7.22979			0	2.19078	50	2
						High														sGPFGQLFRPDNFVFGQSGAGNNWAk	Unambiguous	3	1	Q18817	N-Term(TMT6plex); K26(TMT6plex)	CID	1	0	1	1	7337	Unique	Used			2.47613	2.11634			616.449	526.877	248.957	7.02917			0	2.34438	50	3
											High									gILASFTEAIVQEANDk	Unambiguous	2	1	Q7Z1Q3	N-Term(TMT6plex); K17(TMT6plex)	CID	1	0	1	1	7839	Unique	Used	1.03932	0.65717		0.71168	422.619	267.225		289.39	406.629	6.99188			0	2.29866	50	2
				High																NAGLEPSSIIDEVTGNSNTSYGYDALNGk	Unambiguous	2	1	P50140	K29(TMT6plex)	CID	1	0	1	1	6192	Unique	Used	2.02369			0.812615	1348.94			541.667	666.572	6.9475			0	6.04206	26	3
							High													tSELVYNQESEWAEQQWAQTGEEk	Unambiguous	1	1	P18948	N-Term(TMT6plex); K24(TMT6plex)	CID	1	0	1	1	5624	Unique	Used				0.523709				402.302	768.179	6.88528			0	2.1653	44	3
					High															tkPALEFAVNGDEWTmNSNSTFk	Unambiguous	2	1	Q3LFN1	N-Term(TMT6plex); K2(TMT6plex); M16(Oxidation); K23(TMT6plex)	CID	1	0	1	1	5608	Unique	Used	2.12321	2.0385	0.964748	0.778081	1188.94	1141.51	540.235	435.706	559.976	6.68974			0	6.50537	50	3
							High													sSScTATGASFEIQYGTGSmk	Unambiguous	1	1	P55956	N-Term(TMT6plex); C4(Carbamidomethyl); M20(Oxidation); K21(TMT6plex)	CID	1	0	1	1	3575	Unique	Used		1.35966				2426.08			1784.33	6.63566			0	1.59467	9	3
			High																	sINPDEAVAYGAAVQAAILSGDk	Unambiguous	1	1	P09446	N-Term(TMT6plex); K23(TMT6plex)	CID	1	0	1	1	6621	Unique	Used	1.16841	2.81112	1.82208	1.29343	769.694	1851.84	1200.3	852.054	658.756	6.5913			0	5.85257	50	2
					High															tVGADDkGYVDTPEGDEEQLk	Unambiguous	2	1	H9G333	N-Term(TMT6plex); K7(TMT6plex); K21(TMT6plex)	CID	1	0	1	1	4307	Unique	Used	5.80202	5.50919	2.16385	3.6499	6935.71	6585.67	2586.66	4363.08	1195.4	6.39769			1	8.27008	17	3
			High																	eFQPTDATTNPSLILAASk	Unambiguous	1	1	Q966C7	N-Term(TMT6plex); K19(TMT6plex)	CID	1	0	1	1	5077	Unique	Used		1.2602				266.422			211.412	6.38458			0	13.0749	50	2
						High														tkPALEFAVNGDEWTmNSNSTFk	Unambiguous	2	1	Q3LFN1	N-Term(TMT6plex); K2(TMT6plex); M16(Oxidation); K23(TMT6plex)	CID	1	0	1	1	5812	Unique	Used	2.3537	1.36379	0.926599	1.27728	9392.28	5442.09	3697.53	5096.88	3990.43	6.24245			0	6.74258	9	3
			High																	eQTVAELVDFPVSFVESVk	Unambiguous	1	1	P06125	N-Term(TMT6plex); K19(TMT6plex)	CID	1	0	1	1	6950	Unique	Used			5.97259	9.76534			1525.8	2494.72	255.467	6.21825			0	9.24145	50	2
							High													tLEGEcEVLYTVEEIkk	Unambiguous	1	1	P18948	N-Term(TMT6plex); C6(Carbamidomethyl); K16(TMT6plex); K17(TMT6plex)	CID	1	0	1	1	7007	Unique	Used			4.1132	3.89			2981.4	2819.62	724.838	6.21547			1	16.4184	50	3
			High																	lTESIYAcGAGTAADLDQVTk	Unambiguous	1	1	O62102	N-Term(TMT6plex); C8(Carbamidomethyl); K21(TMT6plex)	CID	1	0	1	1	5144	Unique	Used	2.50231	3.88225	1.54409	2.63802	1035.95	1607.25	639.253	1092.14	413.999	6.18641			0	7.97399	50	2
							High													SGHIIVDEYQNTSAPGILSVGDDTGk	Unambiguous	2	1	Q86DB5	K26(TMT6plex)	CID	1	0	1	1	5267	Unique	Used	2.09547	1.6695	0.987557		498.325	397.024	234.851		237.81	6.06575			0	5.14902	50	3
											High									dGWLIGAAATFDSSSNk	Unambiguous	1	1	Q21752	N-Term(TMT6plex); K17(TMT6plex)	CID	1	0	1	1	6612	Unique	Used		5.93927	1.73149	2.46189		1456.82	424.71	603.865	245.286	5.97369			0	5.33962	50	2
						High														kADADLTAISNDSSLSVQAk	Unambiguous	1	1	Q17698	K1(TMT6plex); K20(TMT6plex)	CID	1	0	1	1	4241	Unique	Used	4.65385	3.54333	1.90015	2.44417	2775.21	2112.98	1133.11	1457.52	596.326	5.91433			1	3.41431	50	2
				High																sGPTVTTVESVEQLEELk	Unambiguous	1	1	Q17967	N-Term(TMT6plex); K18(TMT6plex)	CID	1	0	1	1	5679	Unique	Used	0.992974	1.87561		0.754515	655.823	1238.77		498.329	660.463	5.90718			0	4.48508	50	2
											High									vLGTLALIDEGETDWk	Unambiguous	1	1	Q18680	N-Term(TMT6plex); K16(TMT6plex)	CID	1	0	1	1	7541	Unique	Used	2.14544	2.23691	0.884484	1.48302	2394.33	2496.41	987.093	1655.07	1116.01	5.89581			0	27.2645	50	2
											High									dGWLIGAAATFDSSSNk	Unambiguous	1	1	Q21752	N-Term(TMT6plex); K17(TMT6plex)	CID	1	0	1	1	6623	Unique	Used	1.17257	4.98604	2.43428	2.81615	437.079	1858.55	907.381	1049.72	372.751	5.84342			0	9.25902	50	2
											High									iGGIPLFNGEYEVEcSk	Unambiguous	1	1	P55956	N-Term(TMT6plex); C15(Carbamidomethyl); K17(TMT6plex)	CID	1	0	1	1	6603	Unique	Used	2.16629	3.85977	0.795919	2.72267	777.095	1384.58	285.513	976.681	358.722	5.83666			0	6.15699	50	2
				High																dIFTDDELSSDSFPMk	Unambiguous	1	1	Q93573	N-Term(TMT6plex); K16(TMT6plex)	CID	1	0	1	1	5953	Unique	Used	0.890999	1.56533	3.63144	2.36942	592.29	1040.55	2413.99	1575.07	664.749	5.83311			0	3.68902	48	2
						High														lIEQFYQQGDkAEVNPFk	Unambiguous	1	1	P06125	N-Term(TMT6plex); K11(TMT6plex); K18(TMT6plex)	CID	1	0	1	1	6438	Unique	Used			2.25667	2.50221			59186	65625.8	26227.2	5.83006			1	6.48886	1	3
					High															nIINIDLGSPPVAAkPSEk	Unambiguous	1	1	Q9XUH3	N-Term(TMT6plex); K15(TMT6plex); K19(TMT6plex)	CID	1	0	1	1	5401	Unique	Used	0.603168	6.36093		1.92204	2200.63	23207.5		7012.45	3648.45	5.78979			0	6.29422	10	3
							High													SGHIIVDEYQNTSAPGILSVGDDTGk	Unambiguous	2	1	Q86DB5	K26(TMT6plex)	CID	1	0	1	1	5255	Unique	Used	1.2061	2.02989	0.505832	0.650709	775.096	1304.5	325.071	418.175	642.645	5.76693			0	0	47	3
			High																	vIVTEIDPINALQAAmEGYEVTTLEEAAPk	Unambiguous	1	1	P27604	N-Term(TMT6plex); M16(Oxidation); K30(TMT6plex)	CID	1	0	1	1	6806	Unique	Used	0.117106	0.937049	0.799815	0.400517	277.792	2222.82	1897.28	950.085	2372.15	5.74667			0	3.0501	50	3
			High																	lIIDQSDNDDNSmVmLSQAk	Unambiguous	1	1	P54812	N-Term(TMT6plex); M13(Oxidation); M15(Oxidation); K20(TMT6plex)	CID	1	0	1	1	4319	Unique	Used	0.588263	0.849008		0.539808	382.556	552.122		351.045	650.315	5.71159			0	7.10883	50	3
					High															lGPDGkGEDEDVPELVGDFDAASk	Unambiguous	1	1	Q18885	N-Term(TMT6plex); K6(TMT6plex); K24(TMT6plex)	CID	1	0	1	1	6090	Unique	Used		3.60774	5.57105	6.35601		1237.43	1910.83	2180.07	342.993	5.70524			1	4.45249	50	3
			High																	tAPcNSEDYADVDcLVAFGADNIAAIEk	Unambiguous	1	1	O62053	N-Term(TMT6plex); C4(Carbamidomethyl); C14(Carbamidomethyl); K28(TMT6plex)	CID	1	0	1	1	6682	Unique	Used		0.903756	2.68482	2.74954		877.812	2607.74	2670.61	971.292	5.69722			0	3.26237	50	3
											High									lGESAIVIELPEGEVR	Unambiguous	2	1	P05690	N-Term(TMT6plex)	CID	1	0	1	1	6073	Unique	Used	1.22128		1.56253	2.39488	3397.63		4347.01	6662.63	2782.03	5.67011			0	3.38345	6	2
			High																	dPAEIQWGASGADYVVESTGVFTTIEk	Unambiguous	2	1	P17329	N-Term(TMT6plex); K27(TMT6plex)	CID	1	0	1	1	6603	Unique	Used	1.49282	1.50192	1.23858	1.1876	457.62	460.411	379.686	364.056	306.548	5.64658			0	3.62265	50	3
					High															qGQIVAVTGDGVNDSPALkk	Unambiguous	1	1	P90735	N-Term(TMT6plex); K19(TMT6plex); K20(TMT6plex)	CID	1	0	1	1	4384	Unique	Used	0.645221	1.11338	1.00042	1.71782	484.972	836.854	751.949	1291.18	751.637	5.61788			1	7.59656	50	3
					High															lIEQFYQQGDkAEVNPFk	Unambiguous	1	1	P06125	N-Term(TMT6plex); K11(TMT6plex); K18(TMT6plex)	CID	1	0	1	1	6116	Unique	Used			1.48683	2.07961			445.444	623.035	299.592	5.60678			1	3.98969	50	3
												High								sVAANTQFWTGLFk	Unambiguous	1	1	Q20219	N-Term(TMT6plex); K14(TMT6plex)	CID	1	0	1	1	7844	Unique	Used		1.10209		0.931549		538.938		455.541	489.015	5.6066			0	12.1547	50	2
				High																yIQTYLDTTTAQIGLPk	Unambiguous	1	1	Q94271	N-Term(TMT6plex); K17(TMT6plex)	CID	1	0	1	1	6186	Unique	Used	0.96741	7.83061		1.84209	1694.11	13712.8		3225.84	1751.18	5.58704			0	4.25889	50	2
				High																tLANAGLDLSVYPLEk	Unambiguous	1	1	P18948	N-Term(TMT6plex); K16(TMT6plex)	CID	1	0	1	1	6045	Unique	Used	0.118582		2.37594	2.4942	543.816		10896	11438.4	4585.99	5.57701			0	2.77952	50	2
				High																fLIDLASGGTAAAVSk	Unambiguous	5	1	O45865	N-Term(TMT6plex); K16(TMT6plex)	CID	1	0	1	1	6325	Unique	Used	0.354882	0.789034	1.40254	1.43951	1876.21	4171.51	7415.02	7610.5	5286.86	5.56838			0	2.91243	50	2
				High																lVEQLLPEcLDGLQk	Unambiguous	1	1	Q95X44	N-Term(TMT6plex); C9(Carbamidomethyl); K15(TMT6plex)	CID	1	0	1	1	6453	Unique	Used	0.152927	0.340424	2.64277	1.2051	302.157	672.621	5221.67	2381.07	1975.83	5.51464			0	1.54817	50	2
						High														tLEGEcEVLYTVEEIkk	Unambiguous	1	1	P18948	N-Term(TMT6plex); C6(Carbamidomethyl); K16(TMT6plex); K17(TMT6plex)	CID	1	0	1	1	6962	Unique	Used	0.0938923	0.140138	2.5619	3.21408	349.093	521.036	9525.18	11950	3718.01	5.50973			1	13.6826	50	3
				High																lGESDIVIELPEGEVR	Unambiguous	1	1	P55155	N-Term(TMT6plex)	CID	1	0	1	1	5556	Unique	Used	1.45655	0.29417	1.77318	2.35939	14268.1	2881.63	17369.7	23112.1	9795.81	5.48722			0	2.27724	14	2
						High														lkIEELDVNQLVk	Unambiguous	1	1	Q09583	N-Term(TMT6plex); K2(TMT6plex); K13(TMT6plex)	CID	1	0	1	1	6129	Unique	Used	3.03496	2.70014	1.47444	1.39314	1551.41	1380.26	753.705	712.148	511.181	5.48669			1	9.08997	50	2
				High																gYLGEDTVAFGAVTEk	Unambiguous	1	1	O01532	N-Term(TMT6plex); K16(TMT6plex)	CID	1	0	1	1	5114	Unique	Used	3.84569	4.70808		1.41956	4892.23	5989.3		1805.86	1272.13	5.46262			0	2.82598	29	2
					High															aTLDWkPPEDDGGEPIEFYEIEk	Unambiguous	3	1	H2FLH3	N-Term(TMT6plex); K6(TMT6plex); K23(TMT6plex)	CID	1	0	1	1	6335	Unique	Used	1.56931	2.68805	0.734428	1.33727	535.668	917.539	250.69	456.464	341.341	5.45877			0	7.4202	50	3
				High																tLNPTcTGTSVIALQYk	Unambiguous	1	1	P90868	N-Term(TMT6plex); C6(Carbamidomethyl); K17(TMT6plex)	CID	1	0	1	1	4878	Unique	Used	5.61956	5.53845	1.85648	2.39924	4582.38	4516.24	1513.84	1956.42	815.434	5.45853			0	0	30	2
											High									aLQDGLTTDFASGFISNDR	Unambiguous	1	1	Q23258	N-Term(TMT6plex)	CID	1	0	1	1	6492	Unique	Used	0.824516	1.00176	2.22151	1.32829	437.413	531.444	1178.53	704.67	530.508	5.44659			0	7.01231	50	2
											High									iTTLEEIYLNSLPIk	Unambiguous	1	1	P51403	N-Term(TMT6plex); K15(TMT6plex)	CID	1	0	1	1	7795	Unique	Used	0.539048	0.863463	3.16346	1.71891	2979.8	4773.13	17487.3	9501.97	5527.89	5.42549			0	13.484	50	2
			High																	dGVVLATENVGSVLTDDQPk	Unambiguous	1	1	Q27488	N-Term(TMT6plex); K20(TMT6plex)	CID	1	0	1	1	5285	Unique	Used	1.55303	1.7024	0.712065	0.97527	2085.01	2285.55	955.978	1309.34	1342.54	5.41517			0	5.37874	50	4
											High									vEQELNDIcQDVLk	Unambiguous	1	1	P41932	N-Term(TMT6plex); C9(Carbamidomethyl); K14(TMT6plex)	CID	1	0	1	1	6758	Unique	Used		1.08553	3.35402	2.42406		514.722	1590.37	1149.41	474.168	5.40647			0	5.28481	50	2
					High															eIFNLYDEELDGkIDGTQVGDVAR	Unambiguous	2	1	P53014	N-Term(TMT6plex); K13(TMT6plex)	CID	1	0	1	1	6481	Unique	Used			2.70848	2.99056			1975.35	2181.07	729.319	5.40374			1	4.58058	50	3
			High																	aVETQAAQDYAGQLGIPFLETSAk	Unambiguous	1	1	Q9UAQ6	N-Term(TMT6plex); K24(TMT6plex)	CID	1	0	1	1	6089	Unique	Used	0.990596	2.06783	0.825097	0.998982	3916.88	8176.32	3262.48	3950.04	3954.06	5.39175			0	3.82035	17	4
						High														IDHQAVTEASYVGVPVISFVNTESPLk	Unambiguous	1	1	P46769	K27(TMT6plex)	CID	1	0	1	1	6902	Unique	Used	0.611359	0.698553	1.82281	1.65817	744.191	850.33	2218.85	2018.45	1217.27	5.37917			0	4.65118	50	3
											High									lIEQFYQQGDQAEVNPFk	Unambiguous	1	1	Q9N4J2	N-Term(TMT6plex); K18(TMT6plex)	CID	1	0	1	1	6656	Unique	Used	0.293685	0.132559	1.79082	1.95727	685.47	309.396	4179.83	4568.33	2334.03	5.34577			0	3.43102	50	3
									High											HYGYQLYQSDPSGNYTGWk	Unambiguous	1	1	Q9N599	K19(TMT6plex)	CID	1	0	1	1	4365	Unique	Used	2.11311	1.39344	0.468873	1.18515	1487.58	980.943	330.075	834.317	703.974	5.32246			0	3.69907	50	3
						High														akEEMTAAGLSPESIEGILk	Unambiguous	1	1	Q9XX57	N-Term(TMT6plex); K2(TMT6plex); K20(TMT6plex)	CID	1	0	1	1	7012	Unique	Used	8.49712	13.132	2.41953	3.52994	2318.32	3582.88	660.133	963.094	272.836	5.32055			1	8.93922	50	3
				High																aIFALMETPLDYDVk	Unambiguous	1	1	G5EEA8	N-Term(TMT6plex); K15(TMT6plex)	CID	1	0	1	1	7229	Unique	Used	4.95241	1.33602		1.70164	6586.05	1776.74		2262.96	1329.87	5.30562			0	3.29862	14	2
			High																	dSVVDNYFSPLPNNSDLkL	Unambiguous	2	1	Q8MNT7	N-Term(TMT6plex); K18(TMT6plex)	CID	1	0	1	1	5868	Unique	Used	1.33281		0.834557	0.87148	1720.01		1077.01	1124.66	1290.51	5.30534			1	3.40848	19	2
								High												sRADQQAEYDELTEQLEDQAR	Unambiguous	1	1	P12845	N-Term(TMT6plex)	CID	1	0	1	1	5466	Unique	Used		1.49323	1.51679	2.89353		701.789	712.86	1359.9	469.98	5.29609			1	13.268	43	3
			High																	qQPLQLDDYPVSFVESVk	Unambiguous	2	1	P05690	N-Term(TMT6plex); K18(TMT6plex)	CID	1	0	1	1	6072	Unique	Used			2.08157	2.30566			1415.75	1568.16	680.134	5.28877			0	4.63264	50	2
			High																	tLANAGLDLSVYPLEk	Unambiguous	1	1	P18948	N-Term(TMT6plex); K16(TMT6plex)	CID	1	0	1	1	5697	Unique	Used			2.55048	2.23471			5961.09	5223.05	2337.24	5.27797			0	5.2962	50	2
							High													nSYGEEmPVEQLVQNLcNEk	Unambiguous	1	1	Q9N599	N-Term(TMT6plex); M7(Oxidation); C17(Carbamidomethyl); K20(TMT6plex)	CID	1	0	1	1	6054	Unique	Used	1.24273	1.99964			356.056	572.918			286.51	5.27135			0	9.2721	50	3
			High																	aAALYASNPEADFLDFVGPPFGk	Unambiguous	1	1	Q9U2M4	N-Term(TMT6plex); K23(TMT6plex)	CID	1	0	1	1	6797	Unique	Used	0.987293	1.45434	1.6536	1.8344	441.616	650.525	739.653	820.528	447.299	5.26919			0	12.792	50	3
			High																	tAPcNSEDYADVDcLVAFGADNIAAIEk	Unambiguous	1	1	O62053	N-Term(TMT6plex); C4(Carbamidomethyl); C14(Carbamidomethyl); K28(TMT6plex)	CID	1	0	1	1	6687	Unique	Used		0.668266	2.68616	1.98765		594.838	2391.01	1769.25	890.121	5.24639			0	1.38454	50	3
																	High			ELHQQYLAGDkPTLDSLk	Unambiguous	1	1	P34383	K11(TMT6plex); K18(TMT6plex)	CID	1	0	1	1	4382	Unique	Used	1.25476	1.35428	1.11795	1.10139	1105.72	1193.43	985.166	970.573	881.222	5.23644			0	2.55539	50	2
			High																	dPAEIQWGASGADYVVESTGVFTTIEk	Unambiguous	2	1	P17329	N-Term(TMT6plex); K27(TMT6plex)	CID	1	0	1	1	6637	Unique	Used	1.54	1.925	0.895133	1.25506	1513.51	1891.89	879.738	1233.48	982.801	5.23538			0	11.8048	50	4
							High													vASQPNENSQNEVAQck	Unambiguous	2	1	O45941	N-Term(TMT6plex); C16(Carbamidomethyl); K17(TMT6plex)	CID	1	0	1	1	1781	Unique	Used	0.123485	0.294131		0.199701	358.234	853.282		579.337	2901.03	5.2318			0	2.69548	50	3
			High																	tQPDLIFTIGGAQFPVk	Unambiguous	1	1	G5EEI4	N-Term(TMT6plex); K17(TMT6plex)	CID	1	0	1	1	6090	Unique	Used	1.21657	3.06822		0.56955	2002.11	5049.36		937.309	1645.7	5.22755			0	4.79918	31	3
			High																	TVDVISDTGTSFLGGPQSVVDGLAk	Unambiguous	1	1	O01530	K25(TMT6plex)	CID	1	0	1	1	5976	Unique	Used	1.87355	3.98555		1.25002	707.634	1505.33		472.13	377.697	5.17744			0	7.38243	50	3
						High														akEEMTAAGLSPESIEGILk	Unambiguous	1	1	Q9XX57	N-Term(TMT6plex); K2(TMT6plex); K20(TMT6plex)	CID	1	0	1	1	7637	Unique	Used	6.25931	8.17076	2.08757	3.38892	2342.19	3057.44	781.155	1268.11	374.193	5.1773			1	9.54732	50	3
											High									tLANAGLDLSVYPLEk	Unambiguous	1	1	P18948	N-Term(TMT6plex); K16(TMT6plex)	CID	1	0	1	1	6573	Unique	Used			2.59864	2.75929			1159.8	1231.5	446.311	5.17481			0	4.67189	50	2
						High														fkPQEGEDFEAFTNSYLEGk	Unambiguous	1	1	Q17967	N-Term(TMT6plex); K2(TMT6plex); K20(TMT6plex)	CID	1	0	1	1	6584	Unique	Used		2.45026	2.02998	1.84457		7225.21	5985.92	5439.18	2948.76	5.17053			0	4.59847	7	3
				High																eIGGIFTPASVTSEEEVR	Unambiguous	1	1	Q19102	N-Term(TMT6plex)	CID	1	0	1	1	5085	Unique	Used			1.72359				528.595		306.682	5.16467			0	16.5033	50	2
			High																	tIQETPFPSQSIAEALIk	Unambiguous	2	1	P05690	N-Term(TMT6plex); K18(TMT6plex)	CID	1	0	1	1	6068	Unique	Used			1.82578	2.7239			756.389	1128.46	414.282	5.14603			0	10.6761	50	2
			High																	lGVFNSPNPLTNPLLSAPk	Unambiguous	1	1	Q18943	N-Term(TMT6plex); K19(TMT6plex)	CID	1	0	1	1	6211	Unique	Used	0.671958	0.724295	1.36914	1.85846	1957.72	2110.2	3988.94	5414.54	2913.46	5.14271			0	7.45363	50	2
					High															iAIVQAGTPLFDkPATLEk	Unambiguous	1	1	Q23384	N-Term(TMT6plex); K13(TMT6plex); K19(TMT6plex)	CID	1	0	1	1	6091	Unique	Used	0.688279	2.66593	0.841904	1.12568	301.235	1166.78	368.471	492.67	437.664	5.14182			0	25.0748	50	3
																	High			ELHQQYLAGDkPTLDSLk	Unambiguous	1	1	P34383	K11(TMT6plex); K18(TMT6plex)	CID	1	0	1	1	5902	Unique	Used	2.53687	2.16616	1.58044	0.917352	1883.49	1608.26	1173.4	681.086	742.447	5.1366			0	5.26956	19	4
						High														qYPEPIEmTYMLPAHk	Unambiguous	1	1	P18948	N-Term(TMT6plex); M8(Oxidation); K16(TMT6plex)	CID	1	0	1	1	4833	Unique	Used	0.603779	0.544779	5.70998	6.23375	1281.94	1156.67	12123.4	13235.5	2123.2	5.13518			0	8.7702	42	3
				High																lIEQFYQQGDQAEVNPFk	Unambiguous	1	1	Q9N4J2	N-Term(TMT6plex); K18(TMT6plex)	CID	1	0	1	1	6191	Unique	Used			2.06549	2.38532			1068.21	1233.62	517.171	5.12802			0	0.584576	50	2
							High													eYEkDEQTLYck	Unambiguous	1	1	Q18594	N-Term(TMT6plex); K4(TMT6plex); C11(Carbamidomethyl); K12(TMT6plex)	CID	1	0	1	1	3607	Unique	Used	3.21803	5.0969	7.15688	12.3926	9502.34	15050.4	21133.2	36593.4	2952.84	5.12732			1	8.99082	7	3
					High															eEWPAVkPSTPFGQLPLLEVDGk	Unambiguous	1	1	P91253	N-Term(TMT6plex); K7(TMT6plex); K23(TMT6plex)	CID	1	0	1	1	6960	Unique	Used		2.30634	0.900104	1.32783		1621.18	632.702	933.362	702.92	5.11143			0	8.73108	50	3
				High																yLMQVVNIPFEEGVk	Unambiguous	1	1	Q21732	N-Term(TMT6plex); K15(TMT6plex)	CID	1	0	1	1	6866	Unique	Used	2.15235	3.49995	3.82903	5.11766	972.685	1581.69	1730.4	2312.76	451.917	5.09956			0	2.38259	50	2
											High									vLGTLALIDEGETDWk	Unambiguous	1	1	Q18680	N-Term(TMT6plex); K16(TMT6plex)	CID	1	0	1	1	7550	Unique	Used	2.03745	2.02746	1.05761	2.07922	821.306	817.278	426.329	838.142	403.105	5.09542			0	7.71342	50	3
												High								NGLISEIQFSSEDAEWSk	Unambiguous	1	1	P06125	K18(TMT6plex)	CID	1	0	1	1	6744	Unique	Used			1.05092	1.64666			715.705	1121.41	681.024	5.08784			0	0	50	2
				High																lGESAIVIELPEGEVR	Unambiguous	2	1	P05690	N-Term(TMT6plex)	CID	1	0	1	1	5711	Unique	Used	1.68365		2.17041	2.71757	770.615		993.406	1243.84	457.705	5.08301			0	4.98146	33	2
			High																	qQPLQLDDYPVSFVESVk	Unambiguous	2	1	P05690	N-Term(TMT6plex); K18(TMT6plex)	CID	1	0	1	1	6053	Unique	Used	0.444975	0.29285	2.44642	2.85883	36331.9	23911	199749	233421	81649.3	5.07162			0	4.84416	5	3
			High																	eEmTAAGLSPESIEGILk	Unambiguous	1	1	Q9XX57	N-Term(TMT6plex); M3(Oxidation); K18(TMT6plex)	CID	1	0	1	1	5560	Unique	Used	1.56108	1.98895		0.782152	595.276	758.432		298.253	381.323	5.05264			0	5.30241	50	2
			High																	dGVVLATENVGSVLTDDQPk	Unambiguous	1	1	Q27488	N-Term(TMT6plex); K20(TMT6plex)	CID	1	0	1	1	5279	Unique	Used	1.52998	1.65057	0.757855	0.740673	25235.8	27224.8	12500.2	12216.8	16494.2	5.04553			0	4.01604	9	3
				High																gEIPFGGIQMTDGISk	Unambiguous	1	1	Q22101	N-Term(TMT6plex); K16(TMT6plex)	CID	1	0	1	1	5480	Unique	Used			3.78146	3.36199			7106.02	6317.77	1879.17	5.03673			0	2.05194	40	2
				High																vGEATETALIVLAEk	Unambiguous	3	1	A8WI68	N-Term(TMT6plex); K15(TMT6plex)	CID	1	0	1	1	6706	Unique	Used	0.752165	3.20526	2.24298	2.28245	324.433	1382.53	967.47	984.495	431.332	5.02261			0	12.1586	50	2
											High									aLQDGLTTDFASGFISNDR	Unambiguous	1	1	Q23258	N-Term(TMT6plex)	CID	1	0	1	1	6498	Unique	Used	0.552886	0.869671	1.72435	1.37882	469.797	738.975	1465.21	1171.6	849.718	5.02124			0	6.52812	50	2
				High																gGLLAQADYANLVQcETLEDLk	Unambiguous	1	1	Q95YD5	N-Term(TMT6plex); C15(Carbamidomethyl); K22(TMT6plex)	CID	1	0	1	1	6513	Unique	Used	0.901808	1.42899	0.944742	1.01031	285.878	452.997	299.488	320.275	317.005	4.98342			0	20.9122	50	3
											High									aAGLTDVDGYIFPcLR	Unambiguous	1	1	Q20964	N-Term(TMT6plex); C14(Carbamidomethyl)	CID	1	0	1	1	6893	Unique	Used	6.10709	1.74168		0.711341	7958.65	2269.72		927.006	1303.18	4.97877			0	3.14656	40	2
				High																tIQETPFPSQSIAEALIk	Unambiguous	2	1	P05690	N-Term(TMT6plex); K18(TMT6plex)	CID	1	0	1	1	6271	Unique	Used			1.97998	1.98187			1451.46	1452.85	733.068	4.97256			0	9.28817	50	2
				High																tLEGEcEVLYTVEEIk	Unambiguous	1	1	P18948	N-Term(TMT6plex); C6(Carbamidomethyl); K16(TMT6plex)	CID	1	0	1	1	6452	Unique	Used			2.79101	3.1146			6379.63	7119.29	2285.78	4.96176			0	3.24609	22	2
												High								sGEQPLYLEWFk	Unambiguous	2	1	Q7JMM1	N-Term(TMT6plex); K12(TMT6plex)	CID	1	0	1	1	7655	Unique	Used				0.962838				312.853	324.928	4.93941			0	5.35162	50	2
											High									dAVLLVFANk	Unambiguous	1	1	Q10943	N-Term(TMT6plex); K10(TMT6plex)	CID	1	0	1	1	6487	Unique	Used	1.60094	1.85214	0.795085	0.985234	17106.3	19790.4	8495.61	10527.4	10685.2	4.92809			0	11.7513	50	2
																	High			ELHQQYLAGDkPTLDSLk	Unambiguous	1	1	P34383	K11(TMT6plex); K18(TMT6plex)	CID	1	0	1	1	5279	Unique	Used	1.33422	1.8505	1.47906	1.12038	1736.36	2408.25	1924.86	1458.07	1301.41	4.92355			0	6.14665	50	4
			High																	NLQIAQGTPGGLITYGAIDTVNcAk	Unambiguous	1	1	G5EEI4	C23(Carbamidomethyl); K25(TMT6plex)	CID	1	0	1	1	5267	Unique	Used	0.989456	1.47746		0.465389	1660.06	2478.8		780.805	1677.75	4.91629			0	9.98209	50	3
				High																aIFALmETPLDYDVk	Unambiguous	1	1	G5EEA8	N-Term(TMT6plex); M6(Oxidation); K15(TMT6plex)	CID	1	0	1	1	6236	Unique	Used	0.88243				276.568				313.417	4.9103			0	7.51296	50	2
					High															akEEmTAAGLSPESIEGILk	Unambiguous	1	1	Q9XX57	N-Term(TMT6plex); K2(TMT6plex); M5(Oxidation); K20(TMT6plex)	CID	1	0	1	1	7018	Unique	Used	2.41998	2.39361			655.788	648.642			270.989	4.8965			1	4.02752	50	3
			High																	aPSLIIAPDGSVLFEcIcNANPQPTVk	Unambiguous	1	1	Q9XWM1	N-Term(TMT6plex); C16(Carbamidomethyl); C18(Carbamidomethyl); K27(TMT6plex)	CID	1	0	1	1	6315	Unique	Used		1.70618	1.36675	1.31789		915.993	733.763	707.535	536.869	4.88778			0	7.39538	27	4
			High																	eYLALPAEIVPATIk	Unambiguous	1	1	O01869	N-Term(TMT6plex); K15(TMT6plex)	CID	1	0	1	1	5998	Unique	Used	0.743342	1.06514	2.00218	1.30889	1392.58	1995.44	3750.89	2452.07	1873.4	4.88539			0	6.73295	50	2
							High													dkVNALNDEAk	Unambiguous	1	1	P34382	N-Term(TMT6plex); K2(TMT6plex); K11(TMT6plex)	CID	1	0	1	1	2992	Unique	Used	1.50292	2.14203	1.39756	1.07218	47102.2	67132.5	43800.3	33602.7	31340.5	4.87791			1	15.4478	1	3
												High								tLNDELELIEGMk	Unambiguous	1	1	P50140	N-Term(TMT6plex); K13(TMT6plex)	CID	1	0	1	1	7817	Unique	Used	11.7914	14.7619	7.24636	9.79642	3803.07	4761.14	2337.15	3159.62	322.528	4.87291			0	5.73959	50	2
					High															aSVDGEESQSTDAkPQEMSADAEk	Unambiguous	1	1	P91306	N-Term(TMT6plex); K14(TMT6plex); K24(TMT6plex)	CID	1	0	1	1	3443	Unique	Used	0.585535	2.66843	4.23772	7.03466	409.263	1865.11	2961.98	4916.91	698.955	4.86273			0	8.40374	50	4
			High																	dSVVDNYFSPLPNNSDLkL	Unambiguous	2	1	Q8MNT7	N-Term(TMT6plex); K18(TMT6plex)	CID	1	0	1	1	5863	Unique	Used	2.39851	1.49748	1.23113	1.70075	2471.41	1542.99	1268.55	1752.44	1030.39	4.84677			1	2.56064	50	2
											High									eIEAAFQDFVk	Unambiguous	2	1	G5EF32	N-Term(TMT6plex); K11(TMT6plex)	CID	1	0	1	1	6624	Unique	Used	2.39638	2.339	1.07027	1.60647	992.825	969.05	443.414	665.564	414.301	4.84296			0	10.7328	50	2
															High					NHNTIGAPAQDPAVWPSVAAATkk	Unambiguous	1	1	Q21750	K23(TMT6plex); K24(TMT6plex)	CID	1	0	1	1	4191	Unique	Used	2.55785	2.1053	1.19486	2.4017	798.892	657.549	373.19	750.122	312.329	4.83563			1	24.5009	50	4
			High																	qQPLQLDDYPVSFVESVk	Unambiguous	2	1	P05690	N-Term(TMT6plex); K18(TMT6plex)	CID	1	0	1	1	5197	Unique	Used	0.294045		1.40065	1.92596	232.705		1108.46	1524.19	791.392	4.82747			0	7.81204	50	3
						High														iIkDDFLQQNGYTk	Unambiguous	1	1	Q9XW92	N-Term(TMT6plex); K3(TMT6plex); K14(TMT6plex)	CID	1	0	1	1	5206	Unique	Used	1.03813	0.824424	2.12647	1.75364	12925.3	10264.5	26475.6	21833.8	12450.5	4.81747			1	6.22179	2	3
				High																eIAALLQIPVVAGTcNR	Unambiguous	1	1	O62106	N-Term(TMT6plex); C15(Carbamidomethyl)	CID	1	0	1	1	6657	Unique	Used	2.00972	1.95933		1.33286	1583.6	1543.9		1050.26	787.974	4.80342			0	2.90489	50	2
			High																	dSVVDNYFSPLPNNSDLkL	Unambiguous	2	1	Q8MNT7	N-Term(TMT6plex); K18(TMT6plex)	CID	1	0	1	1	5861	Unique	Used	1.73815	0.873045	0.878335	1.30257	1155.16	580.22	583.736	865.678	664.594	4.80231			1	4.34008	36	3
										High										kSEITVNAQLEQSTEQkk	Unambiguous	1	1	P06125	K1(TMT6plex); K17(TMT6plex); K18(TMT6plex)	CID	1	0	1	1	3337	Unique	Used	0.0403936		0.0246382	0.116878	985.556		601.142	2851.69	24398.8	4.79676			2	9.30703	50	4
							High													ekEQGTYADFYEGLk	Unambiguous	1	1	P53014	N-Term(TMT6plex); K2(TMT6plex); K15(TMT6plex)	CID	1	0	1	1	5209	Unique	Used	1.08245	1.54381	2.67121	2.60613	620.416	884.854	1531.03	1493.73	573.161	4.79589			1	29.5314	50	3
													High							tLFENVYSWNk	Unambiguous	1	1	Q94269	N-Term(TMT6plex); K11(TMT6plex)	CID	1	0	1	1	7142	Unique	Used	1.76617	1.44868	0.618564	0.411408	1157.03	949.043	405.226	269.516	655.107	4.78522			0	10.7296	50	2
							High													aNGkPWQIQYGSGNAk	Unambiguous	1	1	O01532	N-Term(TMT6plex); K4(TMT6plex); K16(TMT6plex)	CID	1	0	1	1	4048	Unique	Used	14.2099	17.151	3.19127	5.35937	30888.2	37281.4	6936.9	11649.7	2173.71	4.78288			0	6.90152	14	3
							High													HSmLNNFNNIVPQQLNEVENTAQk	Unambiguous	1	1	Q20363	M3(Oxidation); K24(TMT6plex)	CID	1	0	1	1	5514	Unique	Used				0.676225				547.609	809.803	4.77564			0	13.522	37	3
					High															aSAAPIPEkPEIQVQk	Unambiguous	1	1	Q9GRZ9	N-Term(TMT6plex); K9(TMT6plex); K16(TMT6plex)	CID	1	0	1	1	4389	Unique	Used	0.336191		3.08418	1.46037	208.395		1911.79	905.242	619.87	4.77484			0	9.25706	50	3
			High																	lcYVALDFEQEmATAASSSSLEk	Unambiguous	5	1	Q6A8K1	N-Term(TMT6plex); C2(Carbamidomethyl); M12(Oxidation); K23(TMT6plex)	CID	1	0	1	1	5864	Unique	Used	0.422845	0.61732	2.16293	1.36235	387.691	565.998	1983.11	1249.08	916.863	4.75846			0	5.46358	50	3
							High													VNAGWkPDTDIGPLISk	Unambiguous	1	1	P52713	K6(TMT6plex); K17(TMT6plex)	CID	1	0	1	1	5563	Unique	Used	1.09636				1304.96				1190.26	4.74747			0	8.2535	17	3
				High																eTSTPFIGVITQk	Unambiguous	1	1	P90868	N-Term(TMT6plex); K13(TMT6plex)	CID	1	0	1	1	5090	Unique	Used	6.91569	6.08652	2.62241	4.38904	3450.61	3036.89	1308.46	2189.93	498.954	4.72559			0	8.65283	50	2
				High																vLGTLALIDEGETDWk	Unambiguous	1	1	Q18680	N-Term(TMT6plex); K16(TMT6plex)	CID	1	0	1	1	7046	Unique	Used	1.53258	1.52199		1.09059	698.718	693.886		497.21	455.908	4.71729			0	21.4666	50	2
																	High			ELHQQYLAGDkPTLDSLk	Unambiguous	1	1	P34383	K11(TMT6plex); K18(TMT6plex)	CID	1	0	1	1	4806	Unique	Used	1.21736	1.67721	1.54364	1.30602	2303.13	3173.13	2920.43	2470.87	1891.91	4.71371			0	5.1912	37	3
							High													dkEENYVEDTVk	Unambiguous	1	1	Q17832	N-Term(TMT6plex); K2(TMT6plex); K12(TMT6plex)	CID	1	0	1	1	3762	Unique	Used			3.05452	1.70333			7463.26	4161.84	2443.35	4.69203			1	23.6233	9	3
			High																	yEEVPSEVVTAAEEWAIAk	Unambiguous	1	1	Q09583	N-Term(TMT6plex); K19(TMT6plex)	CID	1	0	1	1	6769	Unique	Used			0.841853	0.558643			596.673	395.945	708.761	4.68707			0	6.82803	50	2
											High									sAPVDEmNQDQk	Unambiguous	1	1	P06125	N-Term(TMT6plex); M7(Oxidation); K12(TMT6plex)	CID	1	0	1	1	1896	Unique	Used	0.350633	0.295526	1.58089	2.2414	596.252	502.543	2688.3	3811.5	1700.5	4.68524			0	5.70104	50	3
											High									aEPETFAQFLYNk	Unambiguous	1	1	Q9XUY5	N-Term(TMT6plex); K13(TMT6plex)	CID	1	0	1	1	6666	Unique	Used	1.03989			2.44364	303.075			712.195	291.448	4.6816			0	17.4285	50	2
																	High			ELHQQYLAGDkPTLDSLk	Unambiguous	1	1	P34383	K11(TMT6plex); K18(TMT6plex)	CID	1	0	1	1	5292	Unique	Used	1.29116	1.57179	1.51797	1.29227	3260.07	3968.62	3832.73	3262.85	2524.91	4.67983			0	5.52964	50	3
			High																	TTDFVELTNPATNEVIAmVPNATQAEMQAAVDSAk	Unambiguous	2	1	P52713	M18(Oxidation); K35(TMT6plex)	CID	1	0	1	1	6265	Unique	Used	1.4789	0.953304		0.872937	568.46	366.431		335.54	384.38	4.67354			0	4.70827	50	4
						High														fEkPVAPDPWEDVYPATQYR	Unambiguous	1	1	Q04457	N-Term(TMT6plex); K3(TMT6plex)	CID	1	0	1	1	6007	Unique	Used	1.85573	2.00054	1.19842	1.43272	1472.06	1586.92	950.644	1136.5	793.249	4.67167			0	11.1422	50	3
						High														akEEmTAAGLSPESIEGILk	Unambiguous	1	1	Q9XX57	N-Term(TMT6plex); K2(TMT6plex); M5(Oxidation); K20(TMT6plex)	CID	1	0	1	1	5944	Unique	Used	2.76904	3.78524	0.635555	1.32738	1533.56	2096.35	351.984	735.129	553.822	4.65515			1	0	50	2
							High													fSPSNRDPVIVSAGWDk	Unambiguous	1	1	Q21215	N-Term(TMT6plex); K17(TMT6plex)	CID	1	0	1	1	5301	Unique	Used	0.627401	2.18512	2.09692	2.47551	3333.33	11609.4	11140.8	13152.2	5312.92	4.6546			1	3.62742	22	3
				High																iGGIPLFNGEYEVEcSk	Unambiguous	1	1	P55956	N-Term(TMT6plex); C15(Carbamidomethyl); K17(TMT6plex)	CID	1	0	1	1	6047	Unique	Used	1.74207	2.97536	0.830558	1.53604	5552.32	9483.08	2647.16	4895.67	3187.2	4.65097			0	8.87552	50	3
							High													LSNQYIDEIEDEQkk	Unambiguous	4	1	G5EF32	K14(TMT6plex); K15(TMT6plex)	CID	1	0	1	1	4665	Unique	Used	2.02874	1.74157	0.802068	1.62335	43552.2	37387.2	17218.4	34849.5	21467.6	4.64959			1	4.95213	2	3
									High											HAVEATAQSDNk	Unambiguous	1	1	Q9XW92	K12(TMT6plex)	CID	1	0	1	1	1121	Unique	Used			0.43289	0.447475			258.879	267.601	598.025	4.64919			0	1.36329	50	2
																	High			ELHQQYLAGDkPTLDSLk	Unambiguous	1	1	P34383	K11(TMT6plex); K18(TMT6plex)	CID	1	0	1	1	5461	Unique	Used	1.39738	1.32248	1.10172	1.00065	473.643	448.256	373.427	339.17	338.951	4.63902			0	7.57021	50	4
			High																	aQGLSDLYDPENSYMTFEGQQAk	Unambiguous	1	1	Q21735	N-Term(TMT6plex); K23(TMT6plex)	CID	1	0	1	1	5344	Unique	Used	4.72163	6.38797	3.03263	3.99826	1636.49	2214.03	1051.09	1385.77	346.594	4.6387			0	9.64874	50	4
							High													mEVEAVcNNDFHFck	Unambiguous	1	1	P18948	N-Term(TMT6plex); C7(Carbamidomethyl); C14(Carbamidomethyl); K15(TMT6plex)	CID	1	0	1	1	5349	Unique	Used			2.36673	3.53609			1714.56	2561.69	724.442	4.63738			0	16.3664	50	3
				High																aIFALmETPLDYDVk	Unambiguous	1	1	G5EEA8	N-Term(TMT6plex); M6(Oxidation); K15(TMT6plex)	CID	1	0	1	1	6237	Unique	Used	0.86064	0.316367		0.184839	1410.82	518.61		303.001	1639.27	4.63705			0	15.8883	50	3
											High									lFLVEPSGLNYEYk	Unambiguous	1	1	Q09583	N-Term(TMT6plex); K14(TMT6plex)	CID	1	0	1	1	6752	Unique	Used	2.58855	2.57323		1.42949	3112.29	3093.88		1718.72	1202.33	4.63576			0	1.53421	15	2
						High														dFkDDGASSGGSAPAAEk	Unambiguous	1	1	Q19749	N-Term(TMT6plex); K3(TMT6plex); K18(TMT6plex)	CID	1	0	1	1	2876	Unique	Used	1.66806	2.86609	3.3937	3.07103	7522.41	12925.2	15304.5	13849.4	4509.68	4.63398			1	9.88168	23	3
					High															dVVVAETVDDIDkNk	Unambiguous	1	1	G5EBH7	N-Term(TMT6plex); K13(TMT6plex); K15(TMT6plex)	CID	1	0	1	1	5114	Unique	Used	0.444688	1.22471	1.06532	1.45896	7271.45	20026.2	17420	23856.7	16351.8	4.6309			1	17.2257	50	3
			High																	dLLPSEVVQAYQDLSPEEk	Unambiguous	1	1	Q19478	N-Term(TMT6plex); K19(TMT6plex)	CID	1	0	1	1	6216	Unique	Used	0.171235	0.547614	1.60127	2.80393	601.27	1922.88	5622.68	9845.66	3511.38	4.62642			0	25.5514	50	3
						High														aLVASEkGDDYAPELQk	Unambiguous	1	1	Q23451	N-Term(TMT6plex); K7(TMT6plex); K17(TMT6plex)	CID	1	0	1	1	4439	Unique	Used	1.61924	1.7451	0.914201	1.29751	32302.5	34813.3	18237.5	25884.3	19949.1	4.62562			1	5.9362	8	3
			High																	gVVPmAGTIGEGTTQGLDDLNAR	Unambiguous	1	1	P54216	N-Term(TMT6plex); M5(Oxidation)	CID	1	0	1	1	4394	Unique	Used			1.39445	1.43096			710.975	729.589	509.861	4.61959			0	39.9852	50	3
			High																	eIADDLTDQQLEEAVDEIDEDGSGk	Unambiguous	1	1	G5EF37	N-Term(TMT6plex); K25(TMT6plex)	CID	1	0	1	1	6169	Unique	Used			1.46069	0.809544			443.682	245.898	303.749	4.6172			0	20.0852	50	4
											High									iGGIPLFNGEYEVEcSk	Unambiguous	1	1	P55956	N-Term(TMT6plex); C15(Carbamidomethyl); K17(TMT6plex)	CID	1	0	1	1	6619	Unique	Used	2.34431	4.13815		2.07131	1239.41	2187.79		1095.08	528.688	4.61114			0	20.8137	50	3
				High																SAEGLPEGESALPTPSDSDISQANk	Unambiguous	1	1	Q21746	K25(TMT6plex)	CID	1	0	1	1	3939	Unique	Used	0.212639	0.066373		0.0966763	1955.86	610.502		889.233	9198.04	4.60909			0	19.5419	50	3
							High													aGkLEALLTAk	Unambiguous	1	1	P34383	N-Term(TMT6plex); K3(TMT6plex); K11(TMT6plex)	CID	1	0	1	1	7120	Unique	Used	3.32901	2.84613	1.4277	2.95914	2320.8	1984.16	995.316	2062.95	697.145	4.59447			1	47.6474	50	3
									High											vRPSENILDcDVASENDkEk	Unambiguous	2	1	D3NQA8	N-Term(TMT6plex); C10(Carbamidomethyl); K18(TMT6plex); K20(TMT6plex)	CID	1	0	1	1	3793	Unique	Used	0.502141	1.12881	0.870115	1.23528	302.857	680.823	524.794	745.035	603.132	4.58611			1	5.31591	50	4
					High															qGQIVAVTGDGVNDSPALkk	Unambiguous	1	1	P90735	N-Term(TMT6plex); K19(TMT6plex); K20(TMT6plex)	CID	1	0	1	1	4395	Unique	Used	1.38693	1.53792	1.9173	2.81295	609.979	676.385	843.238	1237.15	439.806	4.58499			1	14.2322	50	3
											High									lFQVEYAIEAVk	Unambiguous	1	1	Q95008	N-Term(TMT6plex); K12(TMT6plex)	CID	1	0	1	1	7297	Unique	Used	2.22584	2.29814	1.22191	0.932885	1424.08	1470.34	781.775	596.857	639.797	4.58355			0	17.2758	50	2
							High													ekEQGTYADFYEGLk	Unambiguous	1	1	P53014	N-Term(TMT6plex); K2(TMT6plex); K15(TMT6plex)	CID	1	0	1	1	5202	Unique	Used	1.30605	2.14859	3.83241	3.27232	1965.53	3233.5	5767.55	4924.65	1504.94	4.5811			1	20.8414	50	3
							High													iIkDDFLQQNGYTk	Unambiguous	1	1	Q9XW92	N-Term(TMT6plex); K3(TMT6plex); K14(TMT6plex)	CID	1	0	1	1	5546	Unique	Used		1.61293	3.07197	2.43049		493.611	940.127	743.813	306.034	4.57031			1	14.8881	50	3
			High																	iSQVQDIVPALELANk	Unambiguous	1	1	P50140	N-Term(TMT6plex); K16(TMT6plex)	CID	1	0	1	1	5945	Unique	Used	2.77763	3.04696	1.31822	1.7604	6121.11	6714.63	2904.98	3879.42	2203.72	4.54961			0	12.6274	47	3
					High															ecPTQEPEIPDIkDDPIk	Unambiguous	1	1	G5EG11	N-Term(TMT6plex); C2(Carbamidomethyl); K13(TMT6plex); K18(TMT6plex)	CID	1	0	1	1	5061	Unique	Used	0.477347	4.01866	1.03039	0.942774	293.01	2466.78	632.485	578.705	613.832	4.54512			1	13.939	50	3
							High													akFEQIVGDLIk	Unambiguous	1	1	P11141	N-Term(TMT6plex); K2(TMT6plex); K12(TMT6plex)	CID	1	0	1	1	7176	Unique	Used	1.83094	1.79082	0.846408	0.862049	6677.95	6531.61	3087.08	3144.13	3647.27	4.54476			1	9.63719	50	3
					High															vkPEIVSGLIPTTVk	Unambiguous	1	1	O01761	N-Term(TMT6plex); K2(TMT6plex); K15(TMT6plex)	CID	1	0	1	1	5667	Unique	Used	0.747685	2.46231	1.89328	1.68072	751.222	2473.96	1902.24	1688.67	1004.73	4.54467			0	12.1981	26	3
			High																	dGVVLATENVGSVLTDDQPk	Unambiguous	1	1	Q27488	N-Term(TMT6plex); K20(TMT6plex)	CID	1	0	1	1	5273	Unique	Used	1.41237	1.62582	0.812733	0.916329	20919.3	24080.7	12037.8	13572.2	14811.5	4.54394			0	18.8816	50	3
																	High			ELHQQYLAGDkPTLDSLk	Unambiguous	1	1	P34383	K11(TMT6plex); K18(TMT6plex)	CID	1	0	1	1	5516	Unique	Used	1.65878	2.53822	1.76749	1.75614	906.575	1387.22	965.986	959.781	546.53	4.53505			0	9.52868	50	4
															High					vkADRDESSPYAAmLAAQDVADR	Unambiguous	1	1	P48150	N-Term(TMT6plex); K2(TMT6plex); M14(Oxidation)	CID	1	0	1	1	3584	Unique	Used	1.29908	1.14095	2.16746	2.63948	764.143	671.132	1274.95	1552.59	588.221	4.51744			2	5.15919	39	4
										High										rGYEVEQQQQR	Unambiguous	2	1	P05690	N-Term(TMT6plex)	CID	1	0	1	1	1714	Unique	Used		2.71343		1.56964		2570.96		1487.23	947.495	4.51249			1	23.5041	14	3
																	High			ELHQQYLAGDkPTLDSLk	Unambiguous	1	1	P34383	K11(TMT6plex); K18(TMT6plex)	CID	1	0	1	1	5818	Unique	Used	1.80669	2.11562	2.1421	1.71311	705.326	825.929	836.267	668.792	390.396	4.51028			0	20.9564	50	3
						High														tLEGEcEVLYTVEEIkk	Unambiguous	1	1	P18948	N-Term(TMT6plex); C6(Carbamidomethyl); K16(TMT6plex); K17(TMT6plex)	CID	1	0	1	1	7065	Unique	Used			1.65205	3.09648			719.496	1348.57	435.517	4.50983			1	5.78278	50	3
							High													sLIAEGLALADHR	Unambiguous	1	1	Q19328	N-Term(TMT6plex)	CID	1	0	1	1	6250	Unique	Used	2.61889	1.75867	0.887407	1.16142	1245.82	836.609	422.143	552.493	475.705	4.5095			0	24.5946	50	3
							High													NTEDkPVDADTASDAk	Unambiguous	1	1	Q20684	K5(TMT6plex); K16(TMT6plex)	CID	1	0	1	1	2190	Unique	Used	0.53818	0.496108	0.190972	0.353374	2056.51	1895.74	729.748	1350.32	3821.23	4.5041			0	15.7339	50	3
						High														nGLISELQFDkEDAEWSk	Unambiguous	2	1	P05690	N-Term(TMT6plex); K11(TMT6plex); K18(TMT6plex)	CID	1	0	1	1	7000	Unique	Used			2.2662	3.01931			597.127	795.567	263.493	4.50219			1	2.40962	50	3
						High														dkTLVDATEALAGk	Unambiguous	2	1	Q09489	N-Term(TMT6plex); K2(TMT6plex); K14(TMT6plex)	CID	1	0	1	1	5624	Unique	Used	1.57681	1.85014	1.01445	2.1956	508.484	596.625	327.135	708.028	322.476	4.5001			1	12.1737	50	2
											High									fLIDLASGGTAAAVSk	Unambiguous	5	1	O45865	N-Term(TMT6plex); K16(TMT6plex)	CID	1	0	1	1	6914	Unique	Used	0.380047	0.691295	1.17408	1.35572	563.183	1024.41	1739.84	2009.01	1481.88	4.49385			0	14.7421	50	2
				High																lIEQFYQQGDQAEVNPFk	Unambiguous	1	1	Q9N4J2	N-Term(TMT6plex); K18(TMT6plex)	CID	1	0	1	1	7008	Unique	Used				1.64774				518.884	314.906	4.49351			0	78.511	50	3
			High																	tIGNAGLDISVNQLNEIIVDk	Unambiguous	2	1	P05690	N-Term(TMT6plex); K21(TMT6plex)	CID	1	0	1	1	6455	Unique	Used			3.07631	2.38557			964.249	747.74	313.443	4.48913			0	15.3458	50	3
			High																	iVEIAPSIQPTPGLEVVDATDR	Unambiguous	1	1	Q18677	N-Term(TMT6plex)	CID	1	0	1	1	5571	Unique	Used		2.79543	0.704007			1215.16	306.029		434.695	4.47541			0	8.01109	50	3
			High																	tGYFIEPTLITVTDPk	Unambiguous	3	1	Q86N72	N-Term(TMT6plex); K16(TMT6plex)	CID	1	0	1	1	5792	Unique	Used	2.17839	2.53331	1.03743	1.27755	2595.3	3018.15	1235.98	1522.06	1191.39	4.47131			0	1.4636	50	2
							High													NTEDkPVDADTASDAk	Unambiguous	1	1	Q20684	K5(TMT6plex); K16(TMT6plex)	CID	1	0	1	1	2197	Unique	Used	0.675982	0.630095	0.639637	0.469899	719.091	670.278	680.429	499.866	1063.77	4.46476			0	13.9933	50	3
							High													rEQDDEPTEQVAIVER	Unambiguous	1	1	P18948	N-Term(TMT6plex)	CID	1	0	1	1	2784	Unique	Used	1.54401	0.868252	2.77764	3.93569	2849.91	1602.61	5126.93	7264.44	1845.79	4.45448			1	24.6782	14	3
												High								TKGTGGASEVPEEk	Unambiguous	1	1	Q23050	K14(TMT6plex)	CID	1	0	1	1	2150	Unique	Used	0.417463	0.203112	2.10474	1.48036	670.785	326.363	3381.92	2378.66	1606.81	4.45333			1	9.48397	50	2
						High														dVVVAETVDDIDkNk	Unambiguous	1	1	G5EBH7	N-Term(TMT6plex); K13(TMT6plex); K15(TMT6plex)	CID	1	0	1	1	5071	Unique	Used		1.21762		1.53702		5491.79		6932.4	4510.27	4.44535			1	6.03613	5	3
							High													qGSVQASQVTAANcPLk	Unambiguous	1	1	G5EDZ9	N-Term(TMT6plex); C14(Carbamidomethyl); K17(TMT6plex)	CID	1	0	1	1	2636	Unique	Used	0.291175	0.259807	0.238332	0.510739	30910.1	27580.2	25300.5	54218.2	106156	4.43943			0	5.72759	3	3
							High													FDTNEFkYDGNYDTDk	Unambiguous	1	1	G5ED07	K7(TMT6plex); K16(TMT6plex)	CID	1	0	1	1	4521	Unique	Used	1.79908	2.59688	0.460124	1.72358	1644.78	2374.14	420.659	1575.75	914.231	4.43492			1	5.53431	47	3
				High																sLPSVETLGcTSVIcSDk	Unambiguous	3	1	A8WI68	N-Term(TMT6plex); C10(Carbamidomethyl); C15(Carbamidomethyl); K18(TMT6plex)	CID	1	0	1	1	5035	Unique	Used		1.05537	1.26457	1.19822		517.852	620.502	587.943	490.682	4.43447			0	9.15491	50	2
						High														tkEFFEQLPADQQk	Unambiguous	1	1	G5EF32	N-Term(TMT6plex); K2(TMT6plex); K14(TMT6plex)	CID	1	0	1	1	4737	Unique	Used	10.5535	10.7621	5.42714	10.2509	21148.1	21566.1	10875.4	20541.6	2003.89	4.43399			1	7.54284	20	3
							High													aGkLEALLTAk	Unambiguous	1	1	P34383	N-Term(TMT6plex); K3(TMT6plex); K11(TMT6plex)	CID	1	0	1	1	7438	Unique	Used	5.4629	4.34782	2.08945	4.07894	1943.52	1546.81	743.357	1451.15	355.767	4.43225			1	25.8729	50	3
							High													qGSVQASQVTAANcPLk	Unambiguous	1	1	G5EDZ9	N-Term(TMT6plex); C14(Carbamidomethyl); K17(TMT6plex)	CID	1	0	1	1	2628	Unique	Used	0.362224	0.212849	0.223664	0.562519	10856.9	6379.69	6703.86	16860.3	29972.9	4.43194			0	8.4331	8	3
			High																	iVEIAPSIQPTPGLEVVDATDR	Unambiguous	1	1	Q18677	N-Term(TMT6plex)	CID	1	0	1	1	5575	Unique	Used		2.65677				713.655			268.617	4.42884			0	10.9845	50	3
					High															gQPVADTGDPIkIPVGPETLGR	Unambiguous	1	1	P46561	N-Term(TMT6plex); K12(TMT6plex)	CID	1	0	1	1	5174	Unique	Used			2.34828	2.08705			2799.3	2487.89	1192.06	4.42731			1	4.46138	49	4
			High																	eVLGEVSLASSVAQFNQAk	Unambiguous	3	1	Q8I4K9	N-Term(TMT6plex); K19(TMT6plex)	CID	1	0	1	1	5574	Unique	Used		0.864148	1.93845	1.41664		774.62	1737.62	1269.87	896.397	4.4232			0	11.1744	50	3
							High													sAPVDEmNQDQk	Unambiguous	1	1	P06125	N-Term(TMT6plex); M7(Oxidation); K12(TMT6plex)	CID	1	0	1	1	1901	Unique	Used	0.517755	0.583638	2.82317	3.60659	389.847	439.453	2125.72	2715.6	752.956	4.41871			0	11.2732	50	3
							High													dkVNALNDEAk	Unambiguous	1	1	P34382	N-Term(TMT6plex); K2(TMT6plex); K11(TMT6plex)	CID	1	0	1	1	2978	Unique	Used	2.21953	3.72567	2.49759	2.3328	5416.5	9092.06	6095.07	5692.92	2440.38	4.41651			1	7.00521	14	2
							High													ELDLkEEGQEYGQVSk	Unambiguous	1	1	Q9TXU7	K5(TMT6plex); K16(TMT6plex)	CID	1	0	1	1	4229	Unique	Used	0.399462	1.37731	0.912692	2.22269	3074.16	10599.5	7023.85	17105.3	7695.75	4.4139			1	10.4825	6	3
																	High			ELHQQYLAGDkPTLDSLk	Unambiguous	1	1	P34383	K11(TMT6plex); K18(TMT6plex)	CID	1	0	1	1	6188	Unique	Used	2.38006	2.48986	2.52168	2.80755	510.121	533.654	540.474	601.745	214.331	4.41177			0	7.24102	50	3
																	High			DVHNAVLTVLDkNPR	Unambiguous	1	1	Q9TYX1	K12(TMT6plex)	CID	1	0	1	1	4619	Unique	Used		1.48269	1.04687	1.96602		381.527	269.382	505.898	257.321	4.41136			1	23.5602	50	2
			High																	aTITAEFPILTGFFQNEk	Unambiguous	1	1	P34383	N-Term(TMT6plex); K18(TMT6plex)	CID	1	0	1	1	6852	Unique	Used	1.09662	1.95337	1.2584	1.16863	641.727	1143.08	736.395	683.863	585.184	4.40458			0	3.59973	50	2
																	High			ELHQQYLAGDkPTLDSLk	Unambiguous	1	1	P34383	K11(TMT6plex); K18(TMT6plex)	CID	1	0	1	1	5998	Unique	Used	1.70271	1.92308	1.81413	1.56647	1142.52	1290.4	1217.29	1051.11	671.003	4.4041			0	4.74809	50	4
				High																sLQSVGQIVGEVLk	Unambiguous	1	1	O17071	N-Term(TMT6plex); K14(TMT6plex)	CID	1	0	1	1	6868	Unique	Used		0.93185	1.49415	1.32677		764.136	1225.23	1087.98	820.021	4.40179			0	5.96909	50	2
							High													vSIWEkPWENFk	Unambiguous	1	1	G5EDZ9	N-Term(TMT6plex); K6(TMT6plex); K12(TMT6plex)	CID	1	0	1	1	6807	Unique	Used	1.22634	2.34789	2.98515	4.46423	692.32	1325.49	1685.25	2520.25	564.543	4.40015			0	15.5875	50	3
				High																iSQVQDIVPALELANk	Unambiguous	1	1	P50140	N-Term(TMT6plex); K16(TMT6plex)	CID	1	0	1	1	6391	Unique	Used	4.45852	4.96333	2.68865	3.74761	1563.19	1740.18	942.659	1313.94	350.607	4.3975			0	7.93513	50	3
												High								TKGTGGASEVPEEk	Unambiguous	1	1	Q23050	K14(TMT6plex)	CID	1	0	1	1	2141	Unique	Used	0.43823	0.283621	2.15329	1.81072	921.123	596.148	4526.04	3805.98	2101.92	4.39309			1	10.9862	50	2
																	High			ELHQQYLAGDkPTLDSLk	Unambiguous	1	1	P34383	K11(TMT6plex); K18(TMT6plex)	CID	1	0	1	1	5803	Unique	Used	1.19882	2.17574	1.81745	1.39407	533.45	968.161	808.728	620.333	444.981	4.39206			0	3.9656	50	3
							High													sYkNEGELIAALk	Unambiguous	1	1	Q19478	N-Term(TMT6plex); K3(TMT6plex); K13(TMT6plex)	CID	1	0	1	1	5451	Unique	Used	0.525834	1.87857	4.49951	8.76178	1026.88	3668.57	8786.89	17110.5	1952.85	4.38462			1	10.1746	48	3
						High														tAATGDNELSDANDAcRk	Unambiguous	1	1	C6KRN4	N-Term(TMT6plex); C16(Carbamidomethyl); K18(TMT6plex)	CID	1	0	1	1	2434	Unique	Used	5.36824	9.27987	2.98369	4.67724	2952.35	5103.61	1640.93	2572.32	549.966	4.37535			1	10.697	50	3
				High																lNTVITELPQLk	Unambiguous	1	1	O16294	N-Term(TMT6plex); K12(TMT6plex)	CID	1	0	1	1	6075	Unique	Used	4.4146	4.33605	1.89653	2.39518	7462.25	7329.48	3205.82	4048.7	1690.36	4.37463			0	14.0598	50	2
										High										vRPSENILDcDVASENDkEk	Unambiguous	2	1	D3NQA8	N-Term(TMT6plex); C10(Carbamidomethyl); K18(TMT6plex); K20(TMT6plex)	CID	1	0	1	1	3819	Unique	Used				1.48187				475.054	320.578	4.3735			1	10.3282	50	4
						High														mkETAEAFLGTTVk	Unambiguous	1	1	P09446	N-Term(TMT6plex); K2(TMT6plex); K14(TMT6plex)	CID	1	0	1	1	5947	Unique	Used	7.05407	11.4014	2.5543	5.61559	2372.69	3834.94	859.157	1888.84	336.357	4.35692			1	2.09467	50	2
						High														vVLQDIQkPENDEWGTALk	Unambiguous	1	1	Q9TYS3	N-Term(TMT6plex); K8(TMT6plex); K19(TMT6plex)	CID	1	0	1	1	5891	Unique	Used	2.24568	1.87592	0.921032	0.868458	1450.7	1211.84	594.985	561.022	645.998	4.3511			0	12.8706	40	3
				High																aTITAEFPILTGFFQNEk	Unambiguous	1	1	P34383	N-Term(TMT6plex); K18(TMT6plex)	CID	1	0	1	1	7293	Unique	Used	1.44294	1.94384	1.4704	1.41772	3774.15	5084.3	3845.98	3708.19	2615.6	4.34635			0	7.71964	21	3
				High																dIFTDDELSSDSFPmk	Unambiguous	1	1	Q93573	N-Term(TMT6plex); M15(Oxidation); K16(TMT6plex)	CID	1	0	1	1	5387	Unique	Used			0.7569				371.853		491.283	4.343			0	4.12111	50	2
							High													TKSkFDSTASSTFVk	Unambiguous	1	1	O01530	K4(TMT6plex); K15(TMT6plex)	CID	1	0	1	1	4242	Unique	Used	4.44829	6.32283	0.748097	2.66081	10647.2	15134	1790.61	6368.81	2393.56	4.34179			2	23.714	8	3
			High																	NLQIAQGTPGGLITYGAIDTVNcAk	Unambiguous	1	1	G5EEI4	C23(Carbamidomethyl); K25(TMT6plex)	CID	1	0	1	1	5264	Unique	Used	2.12298	2.79236			776.909	1021.87			365.952	4.33706			0	10.9152	32	3
			High																	sGPTVTTVESVEQLEELk	Unambiguous	1	1	Q17967	N-Term(TMT6plex); K18(TMT6plex)	CID	1	0	1	1	5402	Unique	Used	0.688696	1.52972	0.804119	0.9346	1577.22	3503.3	1841.56	2140.38	2290.16	4.31761			0	9.1204	50	3
																High				IEHITDEIEQSTSDYEkEk	Unambiguous	2	1	P50140	K17(TMT6plex); K19(TMT6plex)	CID	1	0	1	1	4138	Unique	Used	4.67399	3.83812	0.964391	2.08384	1789.09	1469.14	369.146	797.644	382.776	4.3115			1	34.8733	50	4
											High									iGESWITNLDELQk	Unambiguous	2	1	Q86NC1	N-Term(TMT6plex); K14(TMT6plex)	CID	1	0	1	1	6891	Unique	Used		1.6805	4.62862	3.37874		575.722	1585.72	1157.52	342.589	4.30626			0	8.8568	50	3
							High													aGkLEALLTAk	Unambiguous	1	1	P34383	N-Term(TMT6plex); K3(TMT6plex); K11(TMT6plex)	CID	1	0	1	1	6790	Unique	Used	2.45315	1.96616	0.977026	1.8307	3196.86	2562.22	1273.23	2385.71	1303.16	4.30534			1	46.261	50	3
				High																dIFTDDELSSDSFPMk	Unambiguous	1	1	Q93573	N-Term(TMT6plex); K16(TMT6plex)	CID	1	0	1	1	5951	Unique	Used	1.27965	1.59011	4.69799	2.96618	2319.11	2881.76	8514.21	5375.62	1812.31	4.29597			0	7.25866	29	3
											High									AADLADNLIEIDLYk	Unambiguous	1	1	Q9GUF2	K15(TMT6plex)	CID	1	0	1	1	6922	Unique	Used	0.977213	1.01189	0.748209	1.07804	1293.62	1339.52	990.466	1427.09	1323.78	4.29341			0	10.9235	50	2
																	High			ELHQQYLAGDkPTLDSLk	Unambiguous	1	1	P34383	K11(TMT6plex); K18(TMT6plex)	CID	1	0	1	1	6327	Unique	Used	1.13493	1.50753	1.27174	1.22297	825.777	1096.88	925.321	889.833	727.601	4.28275			0	4.98551	50	4
										High										rGYEVEQQQQR	Unambiguous	2	1	P05690	N-Term(TMT6plex)	CID	1	0	1	1	1708	Unique	Used	1.10993	1.51964	0.848572	2.13047	1728.75	2366.88	1321.67	3318.28	1557.53	4.28237			1	36.515	23	3
			High																	aAGATWDPTNQVFNIPcDADAGPIk	Unambiguous	1	1	Q22972	N-Term(TMT6plex); C17(Carbamidomethyl); K25(TMT6plex)	CID	1	0	1	1	5536	Unique	Used	1.75153	1.09335			671.949	419.446			383.634	4.28168			0	20.6111	50	4
															High					NHNTIGAPAQDPAVWPSVAAATkk	Unambiguous	1	1	Q21750	K23(TMT6plex); K24(TMT6plex)	CID	1	0	1	1	4186	Unique	Used	2.35932	1.4601	0.746863	2.05221	1005.08	622.012	318.168	874.253	426.005	4.27746			1	29.4062	50	4
										High										yLEAEPEYDEEEHREQITk	Unambiguous	1	1	P18948	N-Term(TMT6plex); K19(TMT6plex)	CID	1	0	1	1	3705	Unique	Used	0.158472		2.90297	2.24348	380.643		6972.8	5388.74	2401.95	4.2701			1	25.4074	35	4
				High																iTPVFGFVDPSGSk	Unambiguous	1	1	G5EEJ7	N-Term(TMT6plex); K14(TMT6plex)	CID	1	0	1	1	5916	Unique	Used	1.78865	1.15403	0.247833	0.334002	8352.61	5389.08	1157.33	1559.71	4669.78	4.26258			0	22.3011	50	2
											High									yIFGYLVPADYVSk	Unambiguous	1	1	Q18803	N-Term(TMT6plex); K14(TMT6plex)	CID	1	0	1	1	7534	Unique	Used	0.489723	1.9042	1.60345	1.92678	451.144	1754.2	1477.14	1774.99	921.223	4.25905			0	3.76533	50	2
															High					kDETLDAAEEILkk	Unambiguous	2	1	Q5FC69	N-Term(TMT6plex); K13(TMT6plex); K14(TMT6plex)	CID	1	0	1	1	4808	Unique	Used	1.11368				370.971				333.104	4.2565			2	12.3915	50	3
										High										HQLTEASGSVck	Unambiguous	2	1	P05690	C11(Carbamidomethyl); K12(TMT6plex)	CID	1	0	1	1	1671	Unique	Used			1.01861	1.23347			482.695	584.511	473.876	4.24996			0	7.22086	50	2
							High													dkVNALNDEAk	Unambiguous	1	1	P34382	N-Term(TMT6plex); K2(TMT6plex); K11(TMT6plex)	CID	1	0	1	1	2985	Unique	Used	1.37564	3.4508	1.66418	1.78722	59093.6	148237	71488.5	76773.9	42957.2	4.24874			1	7.82914	1	3
						High														aSEPPVGYTEkDEQSR	Unambiguous	1	1	Q17499	N-Term(TMT6plex); K11(TMT6plex)	CID	1	0	1	1	2548	Unique	Used			2.03186	2.25014			8652.02	9581.51	4258.18	4.24721			1	5.07973	9	3
										High										HQLTEASGSVck	Unambiguous	2	1	P05690	C11(Carbamidomethyl); K12(TMT6plex)	CID	1	0	1	1	1673	Unique	Used			0.880169	0.961421			572.827	625.707	650.815	4.24653			0	1.02447	50	2
											High									gWQVISDTGTSLIGGPk	Unambiguous	2	1	Q86NE0	N-Term(TMT6plex); K17(TMT6plex)	CID	1	0	1	1	6222	Unique	Used	2.25828	1.93073	0.442044	0.902021	8678.66	7419.89	1698.8	3466.51	3843.05	4.2461			0	3.33775	44	2
											High									yIESVFPVLEYk	Unambiguous	1	1	O17893	N-Term(TMT6plex); K12(TMT6plex)	CID	1	0	1	1	7409	Unique	Used		1.05475	1.70843	1.12379		284.969	461.58	303.623	270.178	4.235			0	28.3137	50	2
						High														YDASNDHVISNAScTTNcLAPLAk	Unambiguous	1	1	P17331	C14(Carbamidomethyl); C18(Carbamidomethyl); K24(TMT6plex)	CID	1	0	1	1	4255	Unique	Used	0.878307	0.887082	0.388886	0.642058	13791.6	13929.3	6106.45	10081.9	15702.4	4.22915			0	4.06602	11	3
											High									yFPTQAMNFAFk	Unambiguous	3	1	O45865	N-Term(TMT6plex); K12(TMT6plex)	CID	1	0	1	1	6767	Unique	Used	0.796397		3.13592	2.90161	333.128		1311.74	1213.73	418.294	4.22367			0	5.25802	50	2
			High																	tIQETPFPSQSIAEALIk	Unambiguous	2	1	P05690	N-Term(TMT6plex); K18(TMT6plex)	CID	1	0	1	1	5975	Unique	Used	0.178752	0.126882	1.87053	2.17872	688.254	488.539	7202.16	8388.8	3850.34	4.21666			0	2.42641	50	2
											High									lAILETTIGNYNEk	Unambiguous	1	1	Q9XWV2	N-Term(TMT6plex); K14(TMT6plex)	CID	1	0	1	1	6598	Unique	Used	1.33829	1.37944	0.739011	1.42451	712.069	733.967	393.209	757.944	532.074	4.21355			0	8.50429	44	3
							High													aWGGkDENIAAAQk	Unambiguous	1	1	P46563	N-Term(TMT6plex); K5(TMT6plex); K14(TMT6plex)	CID	1	0	1	1	3640	Unique	Used		5.38821	5.69556	3.90739		14501.1	15328.3	10515.8	2691.26	4.21066			1	9.47017	7	3
						High														tVGADDkGYVDTPEGDEEQLk	Unambiguous	2	1	H9G333	N-Term(TMT6plex); K7(TMT6plex); K21(TMT6plex)	CID	1	0	1	1	4022	Unique	Used	6.5852	5.40751	1.8593	4.6861	33660.7	27640.9	9503.96	23953.4	5111.58	4.20725			1	3.22848	50	3
							High													fLScPTPLFYDADSQk	Unambiguous	1	1	P41996	N-Term(TMT6plex); C4(Carbamidomethyl); K16(TMT6plex)	CID	1	0	1	1	5396	Unique	Used	0.376519	0.806407	0.204186	0.434178	602.646	1290.71	326.814	694.933	1600.57	4.20583			0	13.8719	50	3
												High								yFPTQAMNFAFk	Unambiguous	3	1	O45865	N-Term(TMT6plex); K12(TMT6plex)	CID	1	0	1	1	7483	Unique	Used		1.94892	1.87777	2.77277		532.663	513.216	757.83	273.311	4.1988			0	6.47037	50	2
											High									gILASFTEAIVQEANDk	Unambiguous	2	1	Q7Z1Q3	N-Term(TMT6plex); K17(TMT6plex)	CID	1	0	1	1	7837	Unique	Used			1.67023				477.595		285.946	4.19587			0	7.65993	50	3
																	High			ELHQQYLAGDkPTLDSLk	Unambiguous	1	1	P34383	K11(TMT6plex); K18(TMT6plex)	CID	1	0	1	1	5631	Unique	Used	1.28343	1.4362	1.18996	1.13041	8800.61	9848.19	8159.67	7751.33	6857.11	4.18816			0	5.92882	24	4
							High													vSIWEkPWENFk	Unambiguous	1	1	G5EDZ9	N-Term(TMT6plex); K6(TMT6plex); K12(TMT6plex)	CID	1	0	1	1	6814	Unique	Used	1.32762	1.54096	2.59803	3.91551	1318.38	1530.24	2579.96	3888.27	993.043	4.18581			0	8.25063	50	3
												High								eQTLNQLTAAAFGAAGQR	Unambiguous	1	1	P52713	N-Term(TMT6plex)	CID	1	0	1	1	6741	Unique	Used	2.85982	2.41328	2.26811	2.65322	9995.83	8435.05	7927.63	9273.7	3495.26	4.17601			0	7.23649	17	3
							High													gLIPAEVAEHLk	Unambiguous	1	1	P34383	N-Term(TMT6plex); K12(TMT6plex)	CID	1	0	1	1	5840	Unique	Used	1.98832	2.83986	2.2598	2.67368	496.4	708.993	564.177	667.505	249.658	4.17488			0	36.9861	50	3
											High									lAILETTIGNYNEk	Unambiguous	1	1	Q9XWV2	N-Term(TMT6plex); K14(TMT6plex)	CID	1	0	1	1	6599	Unique	Used	2.10935	2.09998	1.07533	1.49263	1770.07	1762.21	902.37	1252.55	839.155	4.17141			0	1.53646	49	2
																	High			ELHQQYLAGDkPTLDSLk	Unambiguous	1	1	P34383	K11(TMT6plex); K18(TMT6plex)	CID	1	0	1	1	5529	Unique	Used	1.19216	1.52555	1.39873	1.02763	1386.97	1774.84	1627.3	1195.56	1163.41	4.16991			0	7.25635	50	3
						High														VNGEEIEYQPESEIEkk	Unambiguous	1	1	P18948	K16(TMT6plex); K17(TMT6plex)	CID	1	0	1	1	6766	Unique	Used				0.832512				341.232	409.882	4.16332			1	13.7297	50	3
					High															vLGFcDFVLPADkFPk	Unambiguous	2	1	P90735	N-Term(TMT6plex); C5(Carbamidomethyl); K13(TMT6plex); K16(TMT6plex)	CID	1	0	1	1	6961	Unique	Used	0.84518	1.21521	1.3349	2.2081	1781.18	2561	2813.24	4653.45	2107.45	4.15943			1	4.24341	50	3
							High													aGkLEALLTAk	Unambiguous	1	1	P34383	N-Term(TMT6plex); K3(TMT6plex); K11(TMT6plex)	CID	1	0	1	1	6584	Unique	Used	2.48622	2.23722	1.09789	1.99696	12301.3	11069.3	5432.14	9880.56	4947.79	4.15527			1	14.2963	50	3
							High													sAPVDEmNQDQk	Unambiguous	1	1	P06125	N-Term(TMT6plex); M7(Oxidation); K12(TMT6plex)	CID	1	0	1	1	1895	Unique	Used			3.46877	5.44083			800.737	1255.97	230.842	4.15128			0	16.4524	50	3
							High													vTIQQFVDkVQSR	Unambiguous	1	1	P18948	N-Term(TMT6plex); K9(TMT6plex)	CID	1	0	1	1	6198	Unique	Used			1.31659	3.28888			640.055	1598.88	486.146	4.15075			1	6.58884	50	2
							High													DkDAGQFIcTVk	Unambiguous	1	1	Q18066	K2(TMT6plex); C9(Carbamidomethyl); K12(TMT6plex)	CID	1	0	1	1	4196	Unique	Used	1.26616	1.11632	0.480292	0.634367	6083.42	5363.51	2307.62	3047.89	4804.62	4.14385			1	5.39167	16	2
				High																tQPDLIFTIGGAQFPVk	Unambiguous	1	1	G5EEI4	N-Term(TMT6plex); K17(TMT6plex)	CID	1	0	1	1	6473	Unique	Used	1.62923	3.40194		0.778878	5376.45	11226.4		2570.3	3300	4.11768			0	2.47886	31	2
							High													aWGGkDENIAAAQk	Unambiguous	1	1	P46563	N-Term(TMT6plex); K5(TMT6plex); K14(TMT6plex)	CID	1	0	1	1	3632	Unique	Used	1.69719	5.06745	6.28623	5.43587	2849.51	8508.04	10554.3	9126.61	1678.96	4.11762			1	6.9835	8	3
							High													yIYYDEGTREDcVNk	Unambiguous	1	1	Q9N4X8	N-Term(TMT6plex); C12(Carbamidomethyl); K15(TMT6plex)	CID	1	0	1	1	3954	Unique	Used	1.22701	3.13179	0.691531	1.1052	3699.55	9442.64	2085.04	3332.29	3015.1	4.10837			1	4.4932	7	3
							High													skVTFVEESk	Unambiguous	1	1	Q9N4J2	N-Term(TMT6plex); K2(TMT6plex); K10(TMT6plex)	CID	1	0	1	1	3469	Unique	Used			1.72735	2.92708			20039.4	33957.8	11601.3	4.10789			1	7.46211	2	3
											High									yAFPcFDEPIYk	Unambiguous	2	1	Q20627	N-Term(TMT6plex); C5(Carbamidomethyl); K12(TMT6plex)	CID	1	0	1	1	6314	Unique	Used	0.41137	2.32775	2.12106	1.82933	411.66	2329.39	2122.55	1830.61	1000.7	4.10661			0	3.13334	50	2
				High																tQPDLIFTIGGAQFPVk	Unambiguous	1	1	G5EEI4	N-Term(TMT6plex); K17(TMT6plex)	CID	1	0	1	1	6552	Unique	Used	1.63474	3.72851		0.84998	9434.37	21517.8		4905.38	5771.17	4.09055			0	6.08157	50	3
													High							tLEGEcEVLYTVEEIk	Unambiguous	1	1	P18948	N-Term(TMT6plex); C6(Carbamidomethyl); K16(TMT6plex)	CID	1	0	1	1	7882	Unique	Used			1.87197	2.12689			1420.29	1613.7	758.713	4.08849			0	7.44607	50	3
							High													tYSEDKFFGASAYGVk	Unambiguous	3	1	G8JY40	N-Term(TMT6plex); K16(TMT6plex)	CID	1	0	1	1	5060	Unique	Used	0.633842	0.430568	0.310073	0.619924	3300.69	2242.15	1614.68	3228.21	5207.43	4.08206			1	11.9794	50	3
										High										vRPSENILDcDVASENDkEk	Unambiguous	2	1	D3NQA8	N-Term(TMT6plex); C10(Carbamidomethyl); K18(TMT6plex); K20(TMT6plex)	CID	1	0	1	1	3815	Unique	Used		1.09406				309.886			283.245	4.07909			1	20.9322	50	4
							High													akLEQTLDDLEDSLER	Unambiguous	1	1	P02566	N-Term(TMT6plex); K2(TMT6plex)	CID	1	0	1	1	7436	Unique	Used	0.328814	1.81627	1.5607	1.9189	641.904	3545.68	3046.76	3746.04	1952.18	4.07854			1	4.2749	50	3
					High															lVTPNEEEkPLPGEGDDNGESSEQk	Unambiguous	1	1	Q965R9	N-Term(TMT6plex); K9(TMT6plex); K25(TMT6plex)	CID	1	0	1	1	4263	Unique	Used	1.2901	6.05312	2.75396	3.15749	341.135	1600.6	728.218	834.921	264.426	4.07335			0	9.51435	50	4
							High													TYSEDkFFGASAYGVk	Unambiguous	3	1	G8JY40	K6(TMT6plex); K16(TMT6plex)	CID	1	0	1	1	5066	Unique	Used	0.534571	0.406342	0.299092	0.661174	4290.48	3261.31	2400.52	5306.59	8026.02	4.06421			1	7.39366	15	3
			High																	tQPDLIFTIGGAQFPVk	Unambiguous	1	1	G5EEI4	N-Term(TMT6plex); K17(TMT6plex)	CID	1	0	1	1	6173	Unique	Used	1.74698	3.8386		0.791183	1803.55	3962.91		816.804	1032.38	4.06361			0	11.618	50	3
							High													sLRPDTENTTITk	Unambiguous	1	1	Q9N5B3	N-Term(TMT6plex); K13(TMT6plex)	CID	1	0	1	1	2901	Unique	Used			1.79113	1.5278			35589.7	30357.4	19870	4.05344			0	7.51861	1	3
			High																	lVEQLLPEcLDGLQk	Unambiguous	1	1	Q95X44	N-Term(TMT6plex); C9(Carbamidomethyl); K15(TMT6plex)	CID	1	0	1	1	6070	Unique	Used			3.97017	2.17899			1320.89	724.959	332.704	4.04349			0	20.3704	50	3
						High														VNGEEIEYQPESEIEkk	Unambiguous	1	1	P18948	K16(TMT6plex); K17(TMT6plex)	CID	1	0	1	1	7667	Unique	Used	0.951048		1.28155	1.89579	360.158		485.317	717.929	378.695	4.03843			1	15.3296	50	3
						High														YkDmDYAILPVDTQLIEk	Unambiguous	1	1	P55155	K2(TMT6plex); M4(Oxidation); K18(TMT6plex)	CID	1	0	1	1	5970	Unique	Used			0.999679				246.72		246.799	4.03717			1	0	50	2
							High													VNGEEIEYQPESEIEkk	Unambiguous	1	1	P18948	K16(TMT6plex); K17(TMT6plex)	CID	1	0	1	1	3966	Unique	Used	0.758518	0.182448	0.909198	1.61263	33161.5	7976.39	39749.1	70502.2	43718.8	4.03653			1	5.08724	23	3
			High																	eVLGEVSLASSVAQFNQAk	Unambiguous	3	1	Q8I4K9	N-Term(TMT6plex); K19(TMT6plex)	CID	1	0	1	1	5573	Unique	Used	0.318459	0.887216	1.71387	1.56639	275.891	768.624	1484.78	1357.02	866.333	4.03595			0	23.4005	50	3
				High																vIADFGLSPEDMPk	Unambiguous	1	1	Q04457	N-Term(TMT6plex); K14(TMT6plex)	CID	1	0	1	1	5887	Unique	Used	4.64089	2.9307	2.14134	2.63018	1517.99	958.605	700.412	860.307	327.09	4.03477			0	10.2368	50	2
					High															tEAPAEPLEPVkKTK	Unambiguous	1	1	Q05036	N-Term(TMT6plex); K12(TMT6plex)	CID	1	0	1	1	3663	Unique	Used	1.98352	5.83671	1.91279	1.91925	5796.33	17056.3	5589.64	5608.5	2922.24	4.0286			2	5.27896	23	3
						High														skVPANSVVLLQGGVEk	Unambiguous	1	1	O44995	N-Term(TMT6plex); K2(TMT6plex); K17(TMT6plex)	CID	1	0	1	1	4506	Unique	Used	1.66948	1.45276	0.779472	1.15531	5201.36	4526.16	2428.49	3599.43	3115.55	4.01798			1	10.5698	50	3
						High														eLEDWkDANGTIk	Unambiguous	1	1	Q23621	N-Term(TMT6plex); K6(TMT6plex); K13(TMT6plex)	CID	1	0	1	1	4689	Unique	Used	6.81141	3.39265		1.32253	1809.93	901.494		351.421	265.72	4.01684			1	5.61016	50	2
											High									dLLVSLVTGSk	Unambiguous	1	1	G5EEA8	N-Term(TMT6plex); K11(TMT6plex)	CID	1	0	1	1	6874	Unique	Used	2.31048	1.14864			1413.55	702.734			611.798	4.01374			0	9.14193	40	2
						High														ykIPQYGITLTEk	Unambiguous	1	1	Q21752	N-Term(TMT6plex); K2(TMT6plex); K13(TMT6plex)	CID	1	0	1	1	5106	Unique	Used	0.844074	2.30643	0.868343	1.31654	1885.06	5150.92	1939.26	2940.21	2233.28	4.01164			1	3.08829	50	2
																	High			ELHQQYLAGDkPTLDSLk	Unambiguous	1	1	P34383	K11(TMT6plex); K18(TMT6plex)	CID	1	0	1	1	5711	Unique	Used	2.39285	1.64305	1.5652	1.53412	676.971	464.843	442.817	434.024	282.915	4.00452			0	5.17872	50	3
																		High		THFDPcPHDLYPTPk	Unambiguous	3	1	G8JY40	C6(Carbamidomethyl); K15(TMT6plex)	CID	1	0	1	1	3299	Unique	Used	1.46648	1.68683	1.75539	2.35093	709.512	816.124	849.294	1137.43	483.821	3.99897			0	14.6796	50	3
										High										HLLNEASGSVck	Unambiguous	1	1	P55155	C11(Carbamidomethyl); K12(TMT6plex)	CID	1	0	1	1	2431	Unique	Used			1.99062	1.33584			539.591	362.102	271.068	3.99764			0	2.38666	50	2
									High											DDFPDRLDELDYSkPLEGQTk	Unambiguous	1	1	Q09508	K14(TMT6plex); K21(TMT6plex)	CID	1	0	1	1	5016	Unique	Used				1.80141				553.785	307.417	3.99561			1	12.5656	50	4
						High														NLVSGILGAIkPVNk	Unambiguous	1	1	Q23621	K11(TMT6plex); K15(TMT6plex)	CID	1	0	1	1	6589	Unique	Used	1.50315	1.02504			507.483	346.068			337.613	3.9938			0	9.78055	50	2
			High																	tQPDLIFTIGGAQFPVk	Unambiguous	1	1	G5EEI4	N-Term(TMT6plex); K17(TMT6plex)	CID	1	0	1	1	6180	Unique	Used	1.46566	3.21154		0.677326	5493.82	12038		2538.86	3748.35	3.98932			0	16.5632	50	3
							High													LQDLIDkLQQk	Unambiguous	1	1	P02566	K7(TMT6plex); K11(TMT6plex)	CID	1	0	1	1	5309	Unique	Used	1.03312	2.74331	1.35765	3.35888	5287.21	14039.4	6948.03	17189.7	5117.69	3.9855			1	6.4658	10	3
												High								iILIENGGcPWk	Unambiguous	1	1	O17606	N-Term(TMT6plex); C9(Carbamidomethyl); K12(TMT6plex)	CID	1	0	1	1	6764	Unique	Used		2.25188		1.48197		590.466		388.589	262.211	3.98453			0	43.6523	50	2
						High														gVmNAVEVVVAELkk	Unambiguous	2	1	P50140	N-Term(TMT6plex); M3(Oxidation); K14(TMT6plex); K15(TMT6plex)	CID	1	0	1	1	7465	Unique	Used	1.78057	1.54288	0.640706	0.959381	5274.66	4570.53	1897.99	2842.01	2962.34	3.98356			1	15.1394	50	3
						High														lIEQFYQQGDkAEVNPFk	Unambiguous	1	1	P06125	N-Term(TMT6plex); K11(TMT6plex); K18(TMT6plex)	CID	1	0	1	1	6344	Unique	Used			3.76308	2.30557			3210.4	1966.95	853.13	3.98014			1	11.5145	18	3
							High													dkVNVSTIk	Unambiguous	1	1	Q23237	N-Term(TMT6plex); K2(TMT6plex); K9(TMT6plex)	CID	1	0	1	1	3181	Unique	Used	1.491	1.5406	0.473096	0.846106	228770	236381	72589.2	129822	153434	3.97533			1	7.98747	1	3
							High													fSPSNRDPVIVSAGWDk	Unambiguous	1	1	Q21215	N-Term(TMT6plex); K17(TMT6plex)	CID	1	0	1	1	5348	Unique	Used		1.204	1.30831	1.62051		439.714	477.806	591.825	365.209	3.96664			1	20.7211	50	3
						High														akFEQIVGDLIk	Unambiguous	1	1	P11141	N-Term(TMT6plex); K2(TMT6plex); K12(TMT6plex)	CID	1	0	1	1	7087	Unique	Used	1.76987	1.87342	0.829517	0.947313	33995.2	35984.2	15933.1	18195.8	19207.7	3.96431			1	10.4444	7	3
			High																	vTQQTNDmYVPFEVPTVPAPSk	Unambiguous	1	1	O16294	N-Term(TMT6plex); M8(Oxidation); K22(TMT6plex)	CID	1	0	1	1	5115	Unique	Used	2.8702	2.01716	1.05556	0.879196	1672.96	1175.74	615.256	512.458	582.872	3.9631			0	8.3088	50	3
							High													YDEAADLLkEEGSDIk	Unambiguous	1	1	Q17967	K9(TMT6plex); K16(TMT6plex)	CID	1	0	1	1	5183	Unique	Used	1.07503	1.82395	0.461515	0.867131	6207.12	10531.3	2664.75	5006.74	5773.92	3.95652			1	5.15342	9	3
							High													ikPVLFMNk	Unambiguous	2	1	G3MU53	N-Term(TMT6plex); K2(TMT6plex); K9(TMT6plex)	CID	1	0	1	1	5588	Unique	Used		1.68844	5.02741	3.19029		5159.81	15363.6	9749.4	3055.96	3.95299			0	8.3233	7	3
					High															vAILTcPFEPPkPKTK	Unambiguous	2	1	Q8WQG4	N-Term(TMT6plex); C6(Carbamidomethyl); K12(TMT6plex)	CID	1	0	1	1	5503	Unique	Used	0.800576		3.60118	1.54615	253.148		1138.72	488.904	316.207	3.95281			1	28.8464	50	3
							High													kGDTVAQNGANSAVGk	Unambiguous	1	1	O45903	K1(TMT6plex); K16(TMT6plex)	CID	1	0	1	1	1823	Unique	Used	0.876448		0.723815	0.775743	381.326		314.918	337.511	435.081	3.93817			1	5.66725	50	3
				High																sINPDEAVAYGAAVQAAILSGDk	Unambiguous	1	1	P09446	N-Term(TMT6plex); K23(TMT6plex)	CID	1	0	1	1	7078	Unique	Used	1.21333	2.30635	1.49514	1.16506	3000.9	5704.23	3697.9	2881.52	2473.28	3.93805			0	8.86512	50	3
											High									qLVPVWDELAEk	Unambiguous	1	1	Q17967	N-Term(TMT6plex); K12(TMT6plex)	CID	1	0	1	1	6714	Unique	Used		0.895926	1.89197			345.531	729.675		385.669	3.93468			0	8.60447	50	2
			High																	lILTSAPDTGLVPLSk	Unambiguous	1	1	Q20062	N-Term(TMT6plex); K16(TMT6plex)	CID	1	0	1	1	5726	Unique	Used	1.14674	1.90676	0.883867	1.29836	664.173	1104.37	511.923	751.989	579.185	3.93354			0	19.0783	50	2
											High									sVEEILASLEk	Unambiguous	2	1	Q8MNT7	N-Term(TMT6plex); K11(TMT6plex)	CID	1	0	1	1	7447	Unique	Used	1.31385	0.846218	0.940875	1.07675	5411.18	3485.22	3875.07	4434.7	4118.58	3.93126			0	26.5775	50	2
			High																	vIGPDGFISQQDVDAQIANLGLk	Unambiguous	3	1	Q9XTW9	N-Term(TMT6plex); K23(TMT6plex)	CID	1	0	1	1	6559	Unique	Used	1.38614	1.43427	0.849738	0.813853	1545.2	1598.85	947.25	907.247	1114.75	3.92858			0	10.5729	50	3
							High													dkVNVSTIk	Unambiguous	1	1	Q23237	N-Term(TMT6plex); K2(TMT6plex); K9(TMT6plex)	CID	1	0	1	1	3170	Unique	Used	2.24247	1.99002	0.885837	1.11679	130866	116133	51695.4	65173.1	58357.7	3.92557			1	5.99567	1	3
																High				rFTESQEDPLVNPIDkk	Unambiguous	1	1	G5ECT6	N-Term(TMT6plex); K16(TMT6plex); K17(TMT6plex)	CID	1	0	1	1	4086	Unique	Used	2.18223	5.22801	5.95918	7.73123	1216.29	2913.89	3321.41	4309.08	557.36	3.92494			2	19.5406	50	4
										High										HLLNEASGSVck	Unambiguous	1	1	P55155	C11(Carbamidomethyl); K12(TMT6plex)	CID	1	0	1	1	2435	Unique	Used			1.24598	0.797982			856.445	548.504	687.364	3.92363			0	2.88691	50	2
							High													VGHVEGFATIVGPNTVQAk	Unambiguous	1	1	O17953	K19(TMT6plex)	CID	1	0	1	1	4520	Unique	Used	2.02622	1.32187	0.503135	0.905844	17720.4	11560.4	4400.17	7922.06	8745.5	3.91328			0	13.2586	9	3
										High										rGYEVEQQQQR	Unambiguous	2	1	P05690	N-Term(TMT6plex)	CID	1	0	1	1	2822	Unique	Used		0.866654	0.738325			345.615	294.439		398.793	3.91259			1	27.7225	50	3
						High														EDGGDDNkSPDELIDDLAk	Unambiguous	2	1	Q6IMP3	K8(TMT6plex); K19(TMT6plex)	CID	1	0	1	1	5755	Unique	Used	0.893146	1.01121	1.35384	1.4182	408.583	462.592	619.335	648.778	457.465	3.91121			1	8.64149	50	2
											High									qGVPNEETFQSVELVEGR	Unambiguous	1	1	O01542	N-Term(TMT6plex)	CID	1	0	1	1	4878	Unique	Used	1.07966	1.37747	1.18747	1.46405	5625.08	7176.7	6186.75	7627.77	5210.04	3.90828			0	0.572065	50	2
							High													aGkLEALLTAk	Unambiguous	1	1	P34383	N-Term(TMT6plex); K3(TMT6plex); K11(TMT6plex)	CID	1	0	1	1	5989	Unique	Used	2.86905	2.50455	1.04889	2.15962	4.05394e+06	3.5389e+06	1.48207e+06	3051521	1.41299e+06	3.90505			1	9.08805	0	3
						High														gVmNAVEVVVAELkk	Unambiguous	2	1	P50140	N-Term(TMT6plex); M3(Oxidation); K14(TMT6plex); K15(TMT6plex)	CID	1	0	1	1	7557	Unique	Used	2.05033	1.87651	0.697214	1.0832	3420.58	3130.58	1163.17	1807.12	1668.3	3.90453			1	12.7366	50	3
							High													AANEDQQIGVNIVkk	Unambiguous	2	1	P50140	K14(TMT6plex); K15(TMT6plex)	CID	1	0	1	1	3708	Unique	Used	1.34606	0.481513			11747.7	4202.41			8727.5	3.90405			1	12.0104	4	3
							High													kDDVVELTEANFQSk	Unambiguous	1	1	Q11067	K1(TMT6plex); K15(TMT6plex)	CID	1	0	1	1	5093	Unique	Used	1.31809	2.38195			1736.19	3137.51			1317.2	3.90049			1	4.77868	14	3
							High													aIFLEGLDkk	Unambiguous	3	1	O45865	N-Term(TMT6plex); K9(TMT6plex); K10(TMT6plex)	CID	1	0	1	1	5909	Unique	Used	0.394592	0.822877	1.18966	1.38656	8647.6	18033.6	26071.8	30386.9	21915.3	3.89646			1	12.4548	14	3
											High									tQPDLIFTIGGAQFPVk	Unambiguous	1	1	G5EEI4	N-Term(TMT6plex); K17(TMT6plex)	CID	1	0	1	1	7077	Unique	Used	1.69935	3.93002		0.761844	2694.94	6232.47		1208.18	1585.86	3.89593			0	11.2877	50	3
				High																dIADITQSIYIPk	Unambiguous	1	1	Q9XW92	N-Term(TMT6plex); K13(TMT6plex)	CID	1	0	1	1	6055	Unique	Used	0.269078	0.369201	2.39272	1.09507	515.244	706.965	4581.7	2096.9	1914.85	3.89031			0	9.42662	50	2
										High										yDASNDHVVSNAScTTNcLAPLAk	Unambiguous	1	1	P04970	N-Term(TMT6plex); C14(Carbamidomethyl); C18(Carbamidomethyl); K24(TMT6plex)	CID	1	0	1	1	3761	Unique	Used	1.71725	3.53714	1.55942	1.4947	517.58	1066.1	470.012	450.503	301.401	3.88937			0	0	50	3
							High													aGkLEALLTAk	Unambiguous	1	1	P34383	N-Term(TMT6plex); K3(TMT6plex); K11(TMT6plex)	CID	1	0	1	1	6295	Unique	Used	2.82738	2.44293	1.21932	2.45695	11926.2	10304.5	5143.23	10363.7	4218.11	3.88882			1	13.8041	50	3
										High										ISDkPEQkPTFEINLk	Unambiguous	1	1	Q9U1Q4	K4(TMT6plex); K8(TMT6plex); K16(TMT6plex)	CID	1	0	1	1	4380	Unique	Used	0.381078	0.807204	1.63047	1.18903	535.521	1134.35	2291.27	1670.92	1405.28	3.88224			0	13.6179	50	4
														High						tLEGEcEVLYTVEEIk	Unambiguous	1	1	P18948	N-Term(TMT6plex); C6(Carbamidomethyl); K16(TMT6plex)	CID	1	0	1	1	8009	Unique	Used	0.129896	0.0837601	2.32921	2.4521	2195.72	1415.85	39372.2	41449.5	16903.7	3.88096			0	5.52428	26	3
					High															lTGTDPEATIIGAFAmFDkk	Unambiguous	1	1	P19625	N-Term(TMT6plex); M16(Oxidation); K19(TMT6plex); K20(TMT6plex)	CID	1	0	1	1	7263	Unique	Used	0.909739	2.14416	2.37097	2.90033	371.399	875.348	967.946	1184.05	408.248	3.88043			1	15.8967	50	3
							High													AANEDQQIGVNIVkk	Unambiguous	2	1	P50140	K14(TMT6plex); K15(TMT6plex)	CID	1	0	1	1	3702	Unique	Used	0.752002				2291.62				3047.36	3.88029			1	16.249	13	3
							High													aGkLEALLTAk	Unambiguous	1	1	P34383	N-Term(TMT6plex); K3(TMT6plex); K11(TMT6plex)	CID	1	0	1	1	5995	Unique	Used	3.57173	2.72613	1.31504	3.12775	16328.8	12463	6011.94	14299.1	4571.67	3.86267			1	7.40106	4	3
					High															tEAPAEPLEPVkKTK	Unambiguous	1	1	Q05036	N-Term(TMT6plex); K12(TMT6plex)	CID	1	0	1	1	3656	Unique	Used	0.973654	4.06613	1.20822	1.27073	1350.13	5638.36	1675.39	1762.08	1386.66	3.85853			2	9.1043	43	3
										High										ERDSLISGWTDk	Unambiguous	1	1	Q22993	K12(TMT6plex)	CID	1	0	1	1	4288	Unique	Used			3.47163	0.788641			2767.6	628.71	797.207	3.85341			1	4.72903	38	3
							High													vLAHcVGTYQGTEFYNR	Unambiguous	1	1	O45418	N-Term(TMT6plex); C5(Carbamidomethyl)	CID	1	0	1	1	4261	Unique	Used		0.916125				547.66			597.801	3.8497			0	14.2893	36	3
												High								qTTVQEIEEAFNGFcAR	Unambiguous	1	1	Q23680	N-Term(TMT6plex); C15(Carbamidomethyl)	CID	1	0	1	1	7922	Unique	Used		1.05665	1.84111			262.136	456.745		248.081	3.84916			0	28.1904	50	3
			High																	fTFEEPLASSGEQLVIVPSSk	Unambiguous	2	1	Q9UAN9	N-Term(TMT6plex); K21(TMT6plex)	CID	1	0	1	1	6013	Unique	Used	2.86576	4.64623	1.51603	2.02876	9392.66	15228.2	4968.85	6649.35	3277.55	3.84365			0	5.83345	50	3
									High											eQVLEDQSkPYDSkk	Unambiguous	1	1	P02566	N-Term(TMT6plex); K9(TMT6plex); K14(TMT6plex); K15(TMT6plex)	CID	1	0	1	1	3460	Unique	Used	0.579007	1.57853	1.62104	1.2985	509.771	1389.78	1427.2	1143.23	880.424	3.84258			1	31.4098	50	4
						Medium														nGLISELQFDkEDAEWSk	Unambiguous	2	1	P05690	N-Term(TMT6plex); K11(TMT6plex); K18(TMT6plex)	CID	1	0	1	1	7424	Unique	Used	0.540955		2.46084	3.03935	383.579		1744.93	2155.13	709.078	3.84105			1	6.00644	50	3
			High																	tLGTEAAPVTNEDLLEk	Unambiguous	1	1	P91027	N-Term(TMT6plex); K17(TMT6plex)	CID	1	0	1	1	4563	Unique	Used			4.21026	1.15597			2384.66	654.733	566.391	3.8387			0	16.5878	50	3
										High										NHGVIMADANk	Unambiguous	1	1	P52713	K11(TMT6plex)	CID	1	0	1	1	1952	Unique	Used	1.0732	1.63262	0.834764	1.30702	2634.33	4007.52	2049.06	3208.29	2454.65	3.8367			0	6.39586	19	2
							High													akLEQTLDDLEDSLER	Unambiguous	1	1	P02566	N-Term(TMT6plex); K2(TMT6plex)	CID	1	0	1	1	7443	Unique	Used	0.670031	2.42558	1.82797	2.37421	310.284	1123.26	846.513	1099.47	463.088	3.83384			1	11.3098	50	3
						Medium														rLGVFNSPNPLTNPLLSAPk	Unambiguous	1	1	Q18943	N-Term(TMT6plex); K20(TMT6plex)	CID	1	0	1	1	6240	Unique	Used	0.895677		0.698182	2.08875	343.363		267.652	800.736	383.356	3.83381			1	12.198	50	3
													High							gFFDQAFVk	Unambiguous	1	1	O45525	N-Term(TMT6plex); K9(TMT6plex)	CID	1	0	1	1	6706	Unique	Used			1.81209	2.77736			2364.54	3624.09	1304.87	3.8326			0	11.8688	22	2
							High													aGkLEALLTAk	Unambiguous	1	1	P34383	N-Term(TMT6plex); K3(TMT6plex); K11(TMT6plex)	CID	1	0	1	1	6183	Unique	Used	2.40502	2.51826	1.54203	2.34341	1230	1287.91	788.641	1198.49	511.43	3.82999			1	16.3424	50	3
						Medium														qLPQWTENkVEmIk	Unambiguous	1	1	P18948	N-Term(TMT6plex); K9(TMT6plex); M12(Oxidation); K14(TMT6plex)	CID	1	0	1	1	5330	Unique	Used			1.11194	1.2055			8196.13	8885.78	7371.01	3.82768			1	15.4753	25	4
			High																	qQPLQLDDYPVSFVESVk	Unambiguous	2	1	P05690	N-Term(TMT6plex); K18(TMT6plex)	CID	1	0	1	1	6324	Unique	Used			2.93584	4.03564			1552.17	2133.63	528.698	3.82693			0	13.4351	50	3
							High													mkENQTQIYYITGESk	Unambiguous	1	1	Q18688	M1(Oxidation); K2(TMT6plex); K16(TMT6plex)	CID	1	0	1	1	3710	Unique	Used	0.146859			0.113361	1472.8			1136.86	10028.7	3.82664			1	12.1188	11	3
																High				ELHQQYLAGDkPTLDSLk	Unambiguous	1	1	P34383	K11(TMT6plex); K18(TMT6plex)	CID	1	0	1	1	4099	Unique	Used	1.28684	1.82056	1.76468	1.34249	818.201	1157.55	1122.02	853.586	635.821	3.82436			0	14.3388	50	4
							High													ykADDEAQk	Unambiguous	1	1	P09446	N-Term(TMT6plex); K2(TMT6plex); K9(TMT6plex)	CID	1	0	1	1	2061	Unique	Used	0.296197	0.348821	0.594202	0.468007	1917.79	2258.52	3847.29	3030.21	6474.72	3.82238			1	11.0286	50	3
																	High			dKHGDIETYIEPLDk	Unambiguous	1	1	O02089	N-Term(TMT6plex); K15(TMT6plex)	CID	1	0	1	1	4913	Unique	Used		1.11643	1.45068	1.34934		325.843	423.396	393.819	291.861	3.821			1	43.6137	50	3
							High													aVAAAEEAAkk	Unambiguous	1	1	Q21732	N-Term(TMT6plex); K10(TMT6plex); K11(TMT6plex)	CID	1	0	1	1	3073	Unique	Used	0.628253	1.33398	0.920138	0.791938	3305.54	7018.72	4841.29	4166.77	5261.48	3.8187			1	24.7281	7	3
										High										LLDTVSGVkPDELDDkER	Unambiguous	2	1	Q6IMP3	K9(TMT6plex); K16(TMT6plex)	CID	1	0	1	1	3960	Unique	Used			1.20883	1.79045			321.148	475.664	265.668	3.81485			1	6.39944	50	3
							High													aGkLEALLTAk	Unambiguous	1	1	P34383	N-Term(TMT6plex); K3(TMT6plex); K11(TMT6plex)	CID	1	0	1	1	6288	Unique	Used	2.89945	2.5649	1.27828	2.30742	23011.6	20356.5	10145.2	18313	7936.56	3.81455			1	13.3344	50	3
									High											HAVEATAQSDNk	Unambiguous	1	1	Q9XW92	K12(TMT6plex)	CID	1	0	1	1	1118	Unique	Used	0.117139	0.190075	0.220588	0.197704	3955.12	6417.76	7447.98	6675.35	33764.3	3.79764			0	5.34676	25	3
					High															akEEmTAAGLSPESIEGILk	Unambiguous	1	1	Q9XX57	N-Term(TMT6plex); K2(TMT6plex); M5(Oxidation); K20(TMT6plex)	CID	1	0	1	1	5737	Unique	Used	2.30102	2.41927		0.491393	1583.61	1665		338.187	688.222	3.79471			1	1.4309	50	2
							High													dkVNVSTIk	Unambiguous	1	1	Q23237	N-Term(TMT6plex); K2(TMT6plex); K9(TMT6plex)	CID	1	0	1	1	3174	Unique	Used	1.98061	2.05669	0.607618	1.00702	202291	210061	62059.4	102852	102136	3.78836			1	8.57933	1	3
																	High			ELHQQYLAGDkPTLDSLk	Unambiguous	1	1	P34383	K11(TMT6plex); K18(TMT6plex)	CID	1	0	1	1	5638	Unique	Used	1.60374	1.09188	1.08355	0.644393	1324.19	901.555	894.677	532.067	825.688	3.78245			0	5.54681	35	4
				High																aLTQPIATIVk	Unambiguous	2	1	P50140	N-Term(TMT6plex); K11(TMT6plex)	CID	1	0	1	1	4806	Unique	Used	1.83875	1.47549	0.636822	1.08973	2307.31	1851.49	799.102	1367.43	1254.83	3.77902			0	15.8809	50	2
														High						eEWPAVkPSTPFGQLPLLEVDGk	Unambiguous	1	1	P91253	N-Term(TMT6plex); K7(TMT6plex); K23(TMT6plex)	CID	1	0	1	1	8209	Unique	Used	1.03036	2.48192	0.828688	1.14348	9201.78	22165.1	7400.7	10212	8930.63	3.77654			0	4.93113	50	4
															High					HFDDAVDAAk	Unambiguous	10	1	G5EDH9	K10(TMT6plex)	CID	1	0	1	1	2354	Unique	Used	0.927202	2.02757	2.50014	2.43865	378.864	828.484	1021.58	996.457	408.61	3.77409			0	10.8381	50	2
							High													ykYPLDQNVAYNk	Unambiguous	1	1	Q21217	N-Term(TMT6plex); K2(TMT6plex); K13(TMT6plex)	CID	1	0	1	1	4368	Unique	Used	0.442819	1.13023	1.88593	2.17442	12115.1	30922	51597.4	59490.1	27359.1	3.77259			1	5.29666	8	3
										High										ISDkPEQkPTFEINLk	Unambiguous	1	1	Q9U1Q4	K4(TMT6plex); K8(TMT6plex); K16(TMT6plex)	CID	1	0	1	1	4374	Unique	Used	0.563293	1.29138	1.87819	1.25785	504.371	1156.29	1681.73	1126.28	895.397	3.76217			0	12.603	50	4
				Medium																yYPVPYESGLANGLPVGk	Unambiguous	2	1	P36573	N-Term(TMT6plex); K18(TMT6plex)	CID	1	0	1	1	5484	Unique	Used	1.07535	1.07521	1.7044	2.47978	6809.07	6808.15	10792.2	15701.9	6331.94	3.762			0	13.0236	50	3
										High										sPRPENPGVRPLYQGSNPISDVWSk	Unambiguous	1	1	Q9U2M4	N-Term(TMT6plex); K25(TMT6plex)	CID	1	0	1	1	4840	Unique	Used	0.833847		1.52458	0.907562	395.875		723.805	430.872	474.758	3.75842			0	28.6914	50	4
																High				SSDNEkLEAALNPTkk	Unambiguous	1	1	G5EGI7	K6(TMT6plex); K15(TMT6plex); K16(TMT6plex)	CID	1	0	1	1	3730	Unique	Used	0.927239	1.23088	0.812166	1.53249	1639.67	2176.6	1436.18	2709.96	1768.33	3.75417			2	25.1832	50	4
						Medium														IDHQAVTEASYVGVPVISFVNTESPLk	Unambiguous	1	1	P46769	K27(TMT6plex)	CID	1	0	1	1	6901	Unique	Used	0.59189	0.73044	1.58413	1.43385	612.988	756.476	1640.59	1484.96	1035.65	3.74792			0	4.32155	50	3
							High													aGkLEALLTAk	Unambiguous	1	1	P34383	N-Term(TMT6plex); K3(TMT6plex); K11(TMT6plex)	CID	1	0	1	1	7751	Unique	Used	3.57591	2.59664	1.26803	2.61347	1347.82	978.721	477.943	985.065	376.918	3.74257			1	43.9273	50	3
			High																	vTQQTNDMYVPFEVPTVPAPSk	Unambiguous	1	1	O16294	N-Term(TMT6plex); K22(TMT6plex)	CID	1	0	1	1	5512	Unique	Used	9.33933	10.4051	2.79868	4.22914	2845.48	3170.19	852.693	1288.52	304.677	3.74114			0	26.5472	50	4
							High													vRGPEYDTLVDNFmk	Unambiguous	1	1	Q9U296	N-Term(TMT6plex); M14(Oxidation); K15(TMT6plex)	CID	1	0	1	1	5298	Unique	Used	3.03552	2.58245	0.920739	2.01309	8994.79	7652.27	2728.31	5965.13	2963.18	3.7411			1	8.15294	36	3
						Medium														akFEQIVGDLIk	Unambiguous	1	1	P11141	N-Term(TMT6plex); K2(TMT6plex); K12(TMT6plex)	CID	1	0	1	1	7092	Unique	Used	1.66649	1.78037	0.718279	0.871665	52128.3	55690.3	22467.9	27265.9	31280.2	3.73914			1	8.80095	21	3
					High															aLLEFGTDEEPAkGEVk	Unambiguous	1	1	Q9N5S7	N-Term(TMT6plex); K13(TMT6plex); K17(TMT6plex)	CID	1	0	1	1	5207	Unique	Used	4.56743	7.49899	1.06105	1.67739	1514.37	2486.35	351.799	556.151	331.558	3.73685			1	20.7613	50	4
							High													NGLISELQFDkEDAEWSk	Unambiguous	2	1	P05690	K11(TMT6plex); K18(TMT6plex)	CID	1	0	1	1	6276	Unique	Used				1.03605				455.821	439.959	3.73426			1	9.13644	50	2
													High							NFDPFTELMYEk	Unambiguous	1	1	Q23621	K12(TMT6plex)	CID	1	0	1	1	7747	Unique	Used	2.22904	2.31773	1.04128	1.38058	4154.11	4319.4	1940.55	2572.9	1863.63	3.72683			0	3.13209	33	2
															High					RDDGNYGFDcEk	Unambiguous	1	1	Q18529	C10(Carbamidomethyl); K12(TMT6plex)	CID	1	0	1	1	2692	Unique	Used	1.26176	2.40162	1.93308	1.74343	335.014	637.662	513.26	462.904	265.514	3.72615			1	4.91197	50	2
							High													gkPISASNNVk	Unambiguous	3	1	H2L074	N-Term(TMT6plex); K2(TMT6plex); K11(TMT6plex)	CID	1	0	1	1	2280	Unique	Used	0.980691				2239.21				2283.29	3.72532			0	14.1104	15	3
						Medium														gVmNAVEVVVAELkk	Unambiguous	2	1	P50140	N-Term(TMT6plex); M3(Oxidation); K14(TMT6plex); K15(TMT6plex)	CID	1	0	1	1	7427	Unique	Used	1.82487	1.51315	0.50958	0.969022	1929.24	1599.69	538.723	1024.44	1057.19	3.71359			1	28.1832	50	3
												High								sGEQPLYLEWFk	Unambiguous	2	1	Q7JMM1	N-Term(TMT6plex); K12(TMT6plex)	CID	1	0	1	1	7661	Unique	Used		1.83162	1.47981	1.23061		728.678	588.714	489.578	397.832	3.7129			0	1.87274	50	2
							High													NGLISELQFDkEDAEWSk	Unambiguous	2	1	P05690	K11(TMT6plex); K18(TMT6plex)	CID	1	0	1	1	6255	Unique	Used			0.743043	1.3687			5270.69	9708.75	7093.38	3.7127			1	9.10286	4	3
					High															yAADETDEFLkPIILQGEk	Unambiguous	2	1	Q8IA68	N-Term(TMT6plex); K11(TMT6plex); K19(TMT6plex)	CID	1	0	1	1	6465	Unique	Used		2.40443	5.87214	3.63034		1450.54	3542.54	2190.1	603.279	3.71127			0	11.4118	50	4
									High											dRGDQFSFNLGR	Unambiguous	1	1	O45418	N-Term(TMT6plex)	CID	1	0	1	1	4088	Unique	Used	3.56864	5.55552	2.96418	2.76789	1673	2604.46	1389.62	1297.6	468.806	3.71074			1	5.01399	50	3
											Medium									lGESAIVIELPEGEVR	Unambiguous	2	1	P05690	N-Term(TMT6plex)	CID	1	0	1	1	6079	Unique	Used	0.82768		1.76949	3.15342	1467.63		3137.64	5591.62	1773.19	3.70969			0	14.2241	20	3
											High									eLYDAGVALVFGPGTR	Unambiguous	1	1	Q23381	N-Term(TMT6plex)	CID	1	0	1	1	7273	Unique	Used		0.803781	1.69961	1.89382		581.451	1229.49	1369.98	723.394	3.70939			0	4.56095	38	2
						Medium														cGRSQcRHAFTKPALEDLFQk	Unambiguous	1	1	P91218	N-Term(TMT6plex); C6(Carbamidomethyl); K21(TMT6plex)	CID	1	0	1	1	3809	Unique	Used	2.14916	2.0432	0.502199	0.864145	17180.7	16333.6	4014.66	6908.11	7994.15	3.70495			2	3.17412	10	3
													High							lLSQDFQGILDR	Unambiguous	1	1	Q95YF3	N-Term(TMT6plex)	CID	1	0	1	1	7393	Unique	Used	1.11538	2.89234	5.184	4.41981	745.76	1933.85	3466.09	2955.15	668.613	3.70008			0	14.1345	50	2
							High													DHTEITEITFDPk	Unambiguous	1	1	O02089	K13(TMT6plex)	CID	1	0	1	1	4795	Unique	Used	0.459133	1.1992	1.41558	1.1259	3789.68	9898.16	11684.1	9293.14	8253.98	3.69421			0	8.43007	21	2
			High																	sINPDEAVAYGAAVQAAILSGDk	Unambiguous	1	1	P09446	N-Term(TMT6plex); K23(TMT6plex)	CID	1	0	1	1	6620	Unique	Used	1.12786	2.1921	1.29541	1.19265	13497.9	26234.4	15503.1	14273.2	11967.7	3.69385			0	4.18612	35	3
										High										aYTPIkIQAVAGMkR	Unambiguous	2	1	P05690	N-Term(TMT6plex); K6(TMT6plex); K14(TMT6plex)	CID	1	0	1	1	4399	Unique	Used	1.89031	0.913741	2.93111	6.29894	1675.06	809.696	2597.35	5581.7	886.133	3.68716			2	13.0347	50	4
				High																iDVVPSAASLIVk	Unambiguous	2	1	Q9NBK0	N-Term(TMT6plex); K13(TMT6plex)	CID	1	0	1	1	5925	Unique	Used	9.68958	15.8231	8.07377	9.17188	23152.8	37808.4	19291.9	21915.8	2389.45	3.68339			0	9.70469	44	2
															High					RDDGNYGFDcEk	Unambiguous	1	1	Q18529	C10(Carbamidomethyl); K12(TMT6plex)	CID	1	0	1	1	2672	Unique	Used	0.72828	0.945035	1.04673	1.29494	255.125	331.057	366.68	453.632	350.312	3.67523			1	22.9397	50	3
							High													kYQVISDTGTSFLGGPk	Unambiguous	1	1	O01532	K1(TMT6plex); K17(TMT6plex)	CID	1	0	1	1	4900	Unique	Used	0.397036				1274.53				3210.12	3.67261			1	23.773	29	3
				Medium																sEVQASTALQTIQQFLk	Unambiguous	1	1	Q9XUF9	N-Term(TMT6plex); K17(TMT6plex)	CID	1	0	1	1	7141	Unique	Used	1.15688	1.2891	0.921615	1.47972	3585.81	3995.62	2856.58	4586.44	3099.54	3.67129			0	11.2114	50	3
					High															lQPGAGGGSSSAPAkEEPk	Unambiguous	1	1	O45148	N-Term(TMT6plex); K15(TMT6plex); K19(TMT6plex)	CID	1	0	1	1	2751	Unique	Used	1.8483	1.75298	0.609293	1.02948	3964.83	3760.36	1307.01	2208.36	2145.12	3.66667			1	6.44881	50	3
						Medium														VNGEEIEYQPESEIEkk	Unambiguous	1	1	P18948	K16(TMT6plex); K17(TMT6plex)	CID	1	0	1	1	7455	Unique	Used				1.6665				466.526	279.943	3.66298			1	11.7218	50	3
					High															tLEGEcEVLYTVEEIkk	Unambiguous	1	1	P18948	N-Term(TMT6plex); C6(Carbamidomethyl); K16(TMT6plex); K17(TMT6plex)	CID	1	0	1	1	6514	Unique	Used	0.11574	0.0752729	2.32207	2.51126	501.764	326.327	10066.8	10887	4335.25	3.66233			1	8.01781	50	4
							High													aIYNTPSEEkR	Unambiguous	1	1	P18948	N-Term(TMT6plex); K10(TMT6plex)	CID	1	0	1	1	2339	Unique	Used			1.81535	2.89025			979.54	1559.54	539.587	3.66218			1	6.96163	46	2
							High													VNGEEIEYQPESEIEkk	Unambiguous	1	1	P18948	K16(TMT6plex); K17(TMT6plex)	CID	1	0	1	1	3960	Unique	Used	1.04055		0.775245	2.0962	794.24		591.735	1600.01	763.288	3.6617			1	9.20665	42	3
							High													yGkDEVTLYk	Unambiguous	2	1	Q86DB5	N-Term(TMT6plex); K3(TMT6plex); K10(TMT6plex)	CID	1	0	1	1	4123	Unique	Used	3.41993	4.36647		2.1556	45985.8	58713.4		28985.2	13446.4	3.65875			1	7.11576	1	3
											High									dLLVSLVTGSk	Unambiguous	1	1	G5EEA8	N-Term(TMT6plex); K11(TMT6plex)	CID	1	0	1	1	6970	Unique	Used	1.84324			0.659537	1017.21			363.973	551.862	3.65498			0	22.4089	50	2
										High										SHNLLFVSk	Unambiguous	2	1	Q17770	K9(TMT6plex)	CID	1	0	1	1	3695	Unique	Used	0.703453	1.12354	0.862845	1.20828	6355.48	10150.9	7795.54	10916.4	9034.69	3.6535			0	13.3617	44	2
				High																VVDVPEDFVAFEIPDk	Unambiguous	1	1	Q9NF11	K16(TMT6plex)	CID	1	0	1	1	6272	Unique	Used	1.08797	1.25053	0.610424	0.588829	4970.24	5712.88	2788.65	2689.99	4568.38	3.65283			0	10.5804	50	2
										High										NHGVIMADANk	Unambiguous	1	1	P52713	K11(TMT6plex)	CID	1	0	1	1	1994	Unique	Used	1.18554	1.98856		0.746825	421.707	707.346		265.652	355.709	3.64931			0	13.2268	50	2
						Medium														cGRSQcRHAFTKPALEDLFQk	Unambiguous	1	1	P91218	N-Term(TMT6plex); C6(Carbamidomethyl); K21(TMT6plex)	CID	1	0	1	1	3802	Unique	Used	2.62782	2.5892	0.877156	0.957216	8698.16	8570.33	2903.41	3168.42	3310.03	3.64847			2	4.06394	12	3
			High																	lILTSAPDTGLVPLSk	Unambiguous	1	1	Q20062	N-Term(TMT6plex); K16(TMT6plex)	CID	1	0	1	1	5723	Unique	Used	0.682666	1.20947	0.833739	0.691731	1183.76	2097.24	1445.72	1199.47	1734.02	3.64749			0	5.86878	50	3
			High																	eAPALTGQALIDYVNSAQk	Unambiguous	1	1	P43509	N-Term(TMT6plex); K19(TMT6plex)	CID	1	0	1	1	5598	Unique	Used	0.872898	0.356363	1.52726	1.54181	1528.18	623.883	2673.76	2699.24	1750.69	3.64367			0	46.9562	50	3
			High																	vPTTEPPVDVPAPVTEEAPk	Unambiguous	1	1	P91027	N-Term(TMT6plex); K20(TMT6plex)	CID	1	0	1	1	4405	Unique	Used			2.26111	1.37828			2157.86	1315.34	954.334	3.63843			0	18.2258	50	3
						Medium														tEAPAEPLEPVkKTK	Unambiguous	1	1	Q05036	N-Term(TMT6plex); K12(TMT6plex)	CID	1	0	1	1	3409	Unique	Used	1.44241	5.72012	1.70371	2.37683	24005.8	95198.8	28354.5	39557.2	16642.8	3.6383			2	13.3094	2	3
					High															aSAAPIPEkPEIQVQk	Unambiguous	1	1	Q9GRZ9	N-Term(TMT6plex); K9(TMT6plex); K16(TMT6plex)	CID	1	0	1	1	4382	Unique	Used			3.96486	1.52482			1285.65	494.436	324.26	3.63811			0	6.43861	50	3
			High																	vVGSGVLGcSNGcQAIADTGTSLIAGPk	Unambiguous	1	1	Q21966	N-Term(TMT6plex); C9(Carbamidomethyl); C13(Carbamidomethyl); K28(TMT6plex)	CID	1	0	1	1	5266	Unique	Used	0.866628	0.702643	1.50351	2.27628	4877.75	3954.77	8462.39	12811.9	5628.43	3.6369			0	12.5217	50	4
											High									iVmELYNDIVPk	Unambiguous	2	1	P52015	N-Term(TMT6plex); M3(Oxidation); K12(TMT6plex)	CID	1	0	1	1	7073	Unique	Used	0.337747	0.482461	1.99972	1.42384	556.841	795.429	3296.93	2347.47	1648.69	3.63616			0	12.1446	50	2
																	High			rEEAIDFPEETDYEEIRk	Unambiguous	1	1	Q09412	N-Term(TMT6plex); K18(TMT6plex)	CID	1	0	1	1	4535	Unique	Used		1.48194	1.85509	2.15366		599.047	749.887	870.578	404.233	3.63588			2	20.9438	44	4
										High										NHGVImADANk	Unambiguous	1	1	P52713	M6(Oxidation); K11(TMT6plex)	CID	1	0	1	1	1420	Unique	Used	2.00415	1.57494	1.14725	0.572456	7259.77	5704.99	4155.76	2073.65	3622.37	3.62979			0	3.19248	7	2
									High											dRGDQFSFNLGR	Unambiguous	1	1	O45418	N-Term(TMT6plex)	CID	1	0	1	1	4080	Unique	Used	5.14004	8.44795	3.14692	3.89792	2421.72	3980.22	1482.66	1836.49	471.147	3.62856			1	2.45781	50	3
							High													TkEFFEQLPADQQk	Unambiguous	1	1	G5EF32	K2(TMT6plex); K14(TMT6plex)	CID	1	0	1	1	4407	Unique	Used	2.19095	0.942391			3704.67	1593.49			1690.9	3.62609			1	10.1328	12	3
			High																	qQPLQLDDYPVSFVESVk	Unambiguous	2	1	P05690	N-Term(TMT6plex); K18(TMT6plex)	CID	1	0	1	1	6142	Unique	Used	0.465692	0.293555	2.30263	2.644	7049.73	4443.89	34857.6	40025.4	15138.2	3.62449			0	3.6309	26	3
							High													ykYPLDQNVAYNk	Unambiguous	1	1	Q21217	N-Term(TMT6plex); K2(TMT6plex); K13(TMT6plex)	CID	1	0	1	1	4375	Unique	Used	0.816976	1.47377	2.046	2.73563	6624.07	11949.4	16589	22180.5	8108.03	3.62415			1	2.58216	5	3
					High															cGRSQcRHAFTKPALEDLFQk	Unambiguous	1	1	P91218	N-Term(TMT6plex); C6(Carbamidomethyl); K21(TMT6plex)	CID	1	0	1	1	4003	Unique	Used	2.28319	2.08535	0.758767	1.07157	5691.81	5198.61	1891.55	2671.33	2492.92	3.62352			2	6.87754	50	3
				High																iFTPEEISSmVLLk	Unambiguous	1	1	P09446	N-Term(TMT6plex); M10(Oxidation); K14(TMT6plex)	CID	1	0	1	1	6561	Unique	Used		0.619858		0.624341		299.089		301.252	482.512	3.62062			0	7.97213	50	2
							High													fALPIkPR	Unambiguous	1	1	O17694	N-Term(TMT6plex); K6(TMT6plex)	CID	1	0	1	1	4891	Unique	Used		1.39408	1.46744	1.10535		3910.69	4116.48	3100.74	2805.21	3.61756			0	7.69421	8	3
							High													aGkLEALLTAk	Unambiguous	1	1	P34383	N-Term(TMT6plex); K3(TMT6plex); K11(TMT6plex)	CID	1	0	1	1	6086	Unique	Used	2.63835	2.27241	1.21321	2.15894	132722	114314	61030.8	108606	50305.1	3.6165			1	7.96575	10	3
																High				RDDGNYGFDcEk	Unambiguous	1	1	Q18529	C10(Carbamidomethyl); K12(TMT6plex)	CID	1	0	1	1	2659	Unique	Used	0.572526	1.1281	0.702589	1.02709	252.643	497.805	310.037	453.234	441.278	3.61172			1	9.43612	50	2
				Medium																dMGIATGATIFGDDSNLIk	Unambiguous	1	1	P50140	N-Term(TMT6plex); K19(TMT6plex)	CID	1	0	1	1	6135	Unique	Used	3.78441	4.22415	2.34618	2.92911	14098.2	15736.4	8740.36	10912	3725.35	3.61168			0	5.21425	50	3
																	High			ELHQQYLAGDkPTLDSLk	Unambiguous	1	1	P34383	K11(TMT6plex); K18(TMT6plex)	CID	1	0	1	1	6971	Unique	Used		1.2746				269.277			211.264	3.60689			0	4.94011	50	4
							High													fEEDkVAYENLck	Unambiguous	1	1	Q18688	N-Term(TMT6plex); K5(TMT6plex); C12(Carbamidomethyl); K13(TMT6plex)	CID	1	0	1	1	5033	Unique	Used		1.26712	5.30764	3.81018		310.661	1301.29	934.151	245.172	3.60683			1	7.32765	50	3
				Medium																vFINYITQAPNADGVk	Unambiguous	2	1	G8JXY2	N-Term(TMT6plex); K16(TMT6plex)	CID	1	0	1	1	5695	Unique	Used	4.20517	6.23395		5.16939	2136.61	3167.41		2626.52	508.091	3.60425			0	15.3417	31	3
																High				RDDGNYGFDcEk	Unambiguous	1	1	Q18529	C10(Carbamidomethyl); K12(TMT6plex)	CID	1	0	1	1	2661	Unique	Used	1.23618	0.96772	0.743863	1.44364	588.975	461.068	354.412	687.817	476.448	3.59784			1	1.84796	50	2
							High													iLAEkYEYDVTEAR	Unambiguous	2	1	G3MU53	N-Term(TMT6plex); K5(TMT6plex)	CID	1	0	1	1	5316	Unique	Used		1.34414	1.52531	2.26209		5060.08	5742.08	8515.71	3764.53	3.59737			1	1.7252	11	3
							High													tSELVYNQESEWAEQQWAQTGEEk	Unambiguous	1	1	P18948	N-Term(TMT6plex); K24(TMT6plex)	CID	1	0	1	1	5631	Unique	Used				1.02858				604.523	587.725	3.59701			0	9.14882	30	4
																	High			GHEELTGEDYNVEEEGDRAPFk	Unambiguous	1	1	P49405	K22(TMT6plex)	CID	1	0	1	1	3869	Unique	Used		0.301435	2.79105	0.780749		570.765	5284.84	1478.34	1893.49	3.59433			1	12.6599	27	4
			High																	yEEVPSEVVTAAEEWAIAk	Unambiguous	1	1	Q09583	N-Term(TMT6plex); K19(TMT6plex)	CID	1	0	1	1	6773	Unique	Used	0.88296	0.578813	0.715267	0.706871	825.12	540.897	668.412	660.566	934.494	3.59428			0	6.56378	50	3
										High										HTIVNNYDLk	Unambiguous	3	1	G5ED27	K10(TMT6plex)	CID	1	0	1	1	2907	Unique	Used	1.01954	1.46978	0.608574	1.13483	1050.73	1514.75	627.194	1169.56	1030.6	3.58832			0	16.7533	50	2
									High											HAVEATAQSDNk	Unambiguous	1	1	Q9XW92	K12(TMT6plex)	CID	1	0	1	1	1124	Unique	Used	0.128242	0.182832	0.275268	0.189626	1641.96	2340.92	3524.44	2427.9	12803.7	3.5869			0	5.48636	46	3
							High													vTIQQFVDkVQSR	Unambiguous	1	1	P18948	N-Term(TMT6plex); K9(TMT6plex)	CID	1	0	1	1	6191	Unique	Used	0.26715	0.129082	1.61677	3.72772	59694.7	28843.4	361266	832958	223450	3.58374			1	5.15975	1	3
							High													ykADDEAQk	Unambiguous	1	1	P09446	N-Term(TMT6plex); K2(TMT6plex); K9(TMT6plex)	CID	1	0	1	1	2058	Unique	Used	0.312886	0.432195	0.592879	0.390199	1185.39	1637.4	2246.16	1478.29	3788.56	3.58245			1	14.8455	50	3
			High																	eEIVDTNGAGDAFVGGFLSQFIQGk	Unambiguous	1	1	Q93934	N-Term(TMT6plex); K25(TMT6plex)	CID	1	0	1	1	6864	Unique	Used	2.04829	2.02954			662.477	656.412			323.429	3.57972			0	5.8455	50	3
																High				kFDDDDcNR	Unambiguous	1	1	Q067X2	K1(TMT6plex); C7(Carbamidomethyl)	CID	1	0	1	1	1309	Unique	Used			1.7923	1.42126			798.271	633.015	445.389	3.56947			1	6.74656	50	3
			High																	dLLPSEVVQAYQDLSPEEk	Unambiguous	1	1	Q19478	N-Term(TMT6plex); K19(TMT6plex)	CID	1	0	1	1	6308	Unique	Used		0.428269	1.60237	2.85739		401.421	1501.91	2678.26	937.31	3.56704			0	13.8166	50	3
			High																	vTTPEEIAQVATISANGDTVVGNLISDAMk	Unambiguous	1	1	P50140	N-Term(TMT6plex); K30(TMT6plex)	CID	1	0	1	1	6889	Unique	Used		1.18243		1.02717		412.566		358.395	348.915	3.56419			0	12.2736	50	4
									High											eGEVENVADDADkkk	Unambiguous	1	1	Q18688	N-Term(TMT6plex); K13(TMT6plex); K14(TMT6plex); K15(TMT6plex)	CID	1	0	1	1	3473	Unique	Used	0.877404	2.87005	1.57703	2.44921	280.831	918.616	504.761	783.918	320.07	3.5637			2	9.75605	50	4
										High										kDGGLGDmDIPLLADFNkk	Unambiguous	1	1	Q21824	K1(TMT6plex); M8(Oxidation); K18(TMT6plex); K19(TMT6plex)	CID	1	0	1	1	5681	Unique	Used	1.83072	1.09635	0.360295	0.653415	57696.6	34552.6	11355	20592.9	31515.9	3.56357			2	11.176	50	4
										High										dLEEDHAcIPLkk	Unambiguous	2	1	G3MU53	N-Term(TMT6plex); C8(Carbamidomethyl); K12(TMT6plex); K13(TMT6plex)	CID	1	0	1	1	3869	Unique	Used	0.870215	2.57408	10.0004	5.74719	891.365	2636.64	10243.4	5886.87	1024.3	3.56283			1	14.1043	50	4
					High															vGITFPVDYPFkPPk	Unambiguous	1	1	Q21633	N-Term(TMT6plex); K12(TMT6plex); K15(TMT6plex)	CID	1	0	1	1	6313	Unique	Used		1.82471	1.84815	1.91905		1598.41	1618.94	1681.04	875.977	3.55597			0	13.1218	50	3
			High																	lILTSAPDTGLVPLSk	Unambiguous	1	1	Q20062	N-Term(TMT6plex); K16(TMT6plex)	CID	1	0	1	1	5740	Unique	Used	1.08151		1.07241	1.38352	435.733		432.066	557.411	402.893	3.55263			0	28.8313	50	2
															High					RDDGNYGFDcEk	Unambiguous	1	1	Q18529	C10(Carbamidomethyl); K12(TMT6plex)	CID	1	0	1	1	2684	Unique	Used	1.46321	1.60586	1.38805	1.94282	420.705	461.721	399.095	558.604	287.522	3.54803			1	1.61952	50	2
										High										RFDGPNIINVk	Unambiguous	1	1	P46769	K11(TMT6plex)	CID	1	0	1	1	3892	Unique	Used	0.809921	1.10607	2.34744	2.24635	280.765	383.427	813.755	778.713	346.657	3.54777			1	18.7997	50	2
				High																dIADITQSIYIPk	Unambiguous	1	1	Q9XW92	N-Term(TMT6plex); K13(TMT6plex)	CID	1	0	1	1	6048	Unique	Used	0.278372	0.388657	2.48842	1.05991	1091.79	1524.33	9759.7	4157.03	3922.05	3.54529			0	7.14891	50	2
											High									lQIVDILSGEk	Unambiguous	1	1	O16887	N-Term(TMT6plex); K11(TMT6plex)	CID	1	0	1	1	7006	Unique	Used	1.6895	3.48519		1.40654	1253.14	2585.05		1043.27	741.726	3.54431			0	16.7539	50	2
													Medium							aIFLEGLDk	Unambiguous	3	1	O45865	N-Term(TMT6plex); K9(TMT6plex)	CID	1	0	1	1	6832	Unique	Used		1.34552	1.21865	1.50043		1141.51	1033.88	1272.93	848.38	3.54379			0	9.73554	17	2
							High													rVPTPmGLPVQFTSk	Unambiguous	1	1	P18948	N-Term(TMT6plex); M6(Oxidation); K15(TMT6plex)	CID	1	0	1	1	6006	Unique	Used			1.00639	1.49322			414.111	614.436	411.483	3.54126			1	21.2369	50	3
						Medium														gTVAHEGDYLLVAk	Unambiguous	2	1	P17329	N-Term(TMT6plex); K14(TMT6plex)	CID	1	0	1	1	4224	Unique	Used	1.71494	2.27251	1.12241	1.47671	34219.6	45345.2	22396.2	29465.9	19953.7	3.54034			0	6.9268	2	3
							Medium													fAENDQPWSENIkR	Unambiguous	1	1	P18948	N-Term(TMT6plex); K13(TMT6plex)	CID	1	0	1	1	4839	Unique	Used	0.396611		4.33982	6.14236	474.4		5191.01	7347.09	1196.14	3.53233			1	40.6019	33	3
										High										rGYEVEQQQQR	Unambiguous	2	1	P05690	N-Term(TMT6plex)	CID	1	0	1	1	2928	Unique	Used	0.509598	0.103678		0.371569	1238.71	252.016		903.195	2430.76	3.53018			1	25.8464	50	3
									High											eVIPDREEDEVVVIHk	Unambiguous	1	1	H2KYR1	N-Term(TMT6plex); K16(TMT6plex)	CID	1	0	1	1	4077	Unique	Used			4.46317	2.68965			1261.88	760.451	282.733	3.52924			1	19.2072	50	4
				Medium																tQPDLIFTIGGAQFPVk	Unambiguous	1	1	G5EEI4	N-Term(TMT6plex); K17(TMT6plex)	CID	1	0	1	1	6562	Unique	Used	1.59045	3.84544	0.248115	0.943328	2561.54	6193.36	399.607	1519.3	1610.57	3.52843			0	7.64017	50	3
							Medium													vKEFFGQLPADQQk	Unambiguous	2	1	G5EF32	N-Term(TMT6plex); K14(TMT6plex)	CID	1	0	1	1	4446	Unique	Used	1.00205	0.245111		0.160965	6957.47	1701.86		1117.62	6943.23	3.52647			1	37.7154	21	3
				High																lLVNPQEIAVIPQGIR	Unambiguous	1	1	Q9Y041	N-Term(TMT6plex)	CID	1	0	1	1	6229	Unique	Used	1.95329	1.41664	0.928935	1.20593	3450.03	2502.16	1640.75	2129.99	1766.27	3.52604			0	2.5951	50	2
				Medium																lEILETLQDEmVAAAk	Unambiguous	1	1	P90860	N-Term(TMT6plex); M11(Oxidation); K16(TMT6plex)	CID	1	0	1	1	6516	Unique	Used	0.265657	0.532188	0.622093	0.636357	459.768	921.049	1076.65	1101.33	1730.68	3.52374			0	33.9618	50	3
				Medium																ePIDIGALPIPQLGGDWk	Unambiguous	1	1	O62277	N-Term(TMT6plex); K18(TMT6plex)	CID	1	0	1	1	7079	Unique	Used	0.704305	1.57675	0.799159	0.849695	3538.81	7922.44	4015.41	4269.33	5024.54	3.52158			0	11.1751	50	3
								High												kDcNEIQDYLGSLTGAR	Unambiguous	1	1	Q9N456	K1(TMT6plex); C3(Carbamidomethyl)	CID	1	0	1	1	6136	Unique	Used	0.979117	0.688874		0.251939	1745.18	1227.85		449.058	1782.41	3.5181			1	8.98107	50	3
											High									eIEAAFQDFVk	Unambiguous	2	1	G5EF32	N-Term(TMT6plex); K11(TMT6plex)	CID	1	0	1	1	6608	Unique	Used	2.79901	2.55721	1.37076	1.94842	4783.75	4370.49	2342.75	3330.01	1709.09	3.51651			0	28.773	50	2
							Medium													aGkLEALLTAk	Unambiguous	1	1	P34383	N-Term(TMT6plex); K3(TMT6plex); K11(TMT6plex)	CID	1	0	1	1	6395	Unique	Used	1.66494	1.07832		1.0199	1034.46	669.981		633.688	621.321	3.50924			1	7.95618	26	3
							Medium													iLAEkYEYDVTEAR	Unambiguous	2	1	G3MU53	N-Term(TMT6plex); K5(TMT6plex)	CID	1	0	1	1	5311	Unique	Used		1.07629	2.40147	2.65963		763.84	1704.32	1887.53	709.697	3.50897			1	13.2071	26	3
							Medium													gVVDRQEGEVk	Unambiguous	2	1	G5EF32	N-Term(TMT6plex); K11(TMT6plex)	CID	1	0	1	1	2090	Unique	Used	8.17615	5.63176	1.0477	3.72736	5809.38	4001.52	744.423	2648.39	710.527	3.50884			1	9.67059	33	3
						Medium														nLVSGILGAIkPVNk	Unambiguous	1	1	Q23621	N-Term(TMT6plex); K11(TMT6plex); K15(TMT6plex)	CID	1	0	1	1	7011	Unique	Used	2.4493	2.29801	0.838978	0.929418	21077.8	19775.9	7219.96	7998.26	8605.66	3.50823			0	6.53146	19	4
							Medium													rVPTPmGLPVQFTSk	Unambiguous	1	1	P18948	N-Term(TMT6plex); M6(Oxidation); K15(TMT6plex)	CID	1	0	1	1	6419	Unique	Used			1.69504	1.50208			1715.87	1520.54	1012.29	3.50357			1	6.04062	50	3
					High															cGRSQcRHAFTKPALEDLFQk	Unambiguous	1	1	P91218	N-Term(TMT6plex); C6(Carbamidomethyl); K21(TMT6plex)	CID	1	0	1	1	4010	Unique	Used	2.51969	2.31787	0.76822	1.2368	34894	32099.1	10638.7	17127.8	13848.5	3.50253			2	3.29403	18	3
											Medium									vAIAALEILQEEk	Unambiguous	2	1	Q18040	N-Term(TMT6plex); K13(TMT6plex)	CID	1	0	1	1	7612	Unique	Used	0.324062	0.928944	1.49927	1.5718	2587.11	7416.14	11969.3	12548.3	7983.41	3.50195			0	4.63577	18	3
							Medium													akFEQIVGDLIk	Unambiguous	1	1	P11141	N-Term(TMT6plex); K2(TMT6plex); K12(TMT6plex)	CID	1	0	1	1	7595	Unique	Used	2.76402	2.37817		1.05581	1227.51	1056.16		468.888	444.104	3.49686			1	15.2954	44	3
						Medium														dLANDAEDAIkDTYDSAk	Unambiguous	11	1	G5EDH9	N-Term(TMT6plex); K11(TMT6plex); K18(TMT6plex)	CID	1	0	1	1	6202	Unique	Used	1.00058	1.28062	3.0198	3.43616	244.07	312.379	736.612	838.175	243.928	3.489			1	8.1458	50	3
										High										gLANPSkDDYYTPTFNkR	Unambiguous	1	1	Q23597	N-Term(TMT6plex); K7(TMT6plex); K17(TMT6plex)	CID	1	0	1	1	4011	Unique	Used	1.09076		1.79671	2.6285	490.302		807.632	1181.53	449.507	3.48781			2	28.4248	50	4
						Medium														fEkLDATAQALVk	Unambiguous	1	1	P34383	N-Term(TMT6plex); K3(TMT6plex); K13(TMT6plex)	CID	1	0	1	1	7193	Unique	Used	2.69624	2.44778		2.0413	1773.97	1610.5		1343.06	657.943	3.48088			1	18.8373	22	3
					High															NSWGAGWGEk	Unambiguous	2	1	H9G333	K10(TMT6plex)	CID	1	0	1	1	4124	Unique	Used	1.75106	1.3245	0.89673	1.48889	18032	13639.4	9234.32	15332.3	10297.8	3.4807			0	4.87918	30	2
							Medium													aGkLEALLTAk	Unambiguous	1	1	P34383	N-Term(TMT6plex); K3(TMT6plex); K11(TMT6plex)	CID	1	0	1	1	6494	Unique	Used	2.76791	2.59781	0.998532	2.2241	3050.04	2862.61	1100.31	2450.81	1101.93	3.47959			1	27.0084	50	3
													Medium							aLIWGQNYLk	Unambiguous	1	1	Q21253	N-Term(TMT6plex); K10(TMT6plex)	CID	1	0	1	1	6782	Unique	Used	1.8528	1.80051	0.782177	1.27113	3302.53	3209.33	1394.2	2265.73	1782.46	3.47623			0	7.59678	50	2
										High										HTIVNNYDLk	Unambiguous	3	1	G5ED27	K10(TMT6plex)	CID	1	0	1	1	2914	Unique	Used	1.44002	1.43105	0.947223	1.03669	979.319	973.217	644.181	705.028	680.073	3.47557			0	7.41915	50	2
							Medium													aNGVASALEkk	Unambiguous	1	1	P02566	N-Term(TMT6plex); K10(TMT6plex); K11(TMT6plex)	CID	1	0	1	1	3499	Unique	Used		1.70847	1.53523	2.01219		4310.26	3873.19	5076.49	2522.87	3.47363			1	43.0399	9	3
						Medium														gVmNAVEVVVAELkk	Unambiguous	2	1	P50140	N-Term(TMT6plex); M3(Oxidation); K14(TMT6plex); K15(TMT6plex)	CID	1	0	1	1	7685	Unique	Used	1.78068	1.59549	0.63048	0.985658	2993	2681.73	1059.72	1656.71	1680.81	3.47359			1	26.4978	50	3
							Medium													TkEFFEQLPADQQk	Unambiguous	1	1	G5EF32	K2(TMT6plex); K14(TMT6plex)	CID	1	0	1	1	4406	Unique	Used	1.4744	0.758198	0.220104	0.782787	3880.66	1995.6	579.32	2060.32	2632.03	3.4688			1	24.6405	26	3
											High									iIAELFNTVTDk	Unambiguous	1	1	Q19905	N-Term(TMT6plex); K12(TMT6plex)	CID	1	0	1	1	7815	Unique	Used	2.28079	1.99736	0.858057	0.811745	1081.57	947.17	406.9	384.938	474.211	3.46275			0	16.1129	50	2
									High											FGDWYSYDkTPR	Unambiguous	1	1	Q9XWV2	K9(TMT6plex)	CID	1	0	1	1	4074	Unique	Used	3.31081	2.25661	0.905902	2.75007	1772.23	1207.93	484.917	1472.07	535.286	3.46213			1	12.0202	50	3
											High									dLPGLDFEPNFk	Unambiguous	1	1	P52717	N-Term(TMT6plex); K12(TMT6plex)	CID	1	0	1	1	6494	Unique	Used	1.07785		0.696214	0.779684	412.384		266.371	298.306	382.599	3.46199			0	6.73908	50	2
				High																tGAIVDVPVGDGLLGR	Unambiguous	1	1	Q9XXK1	N-Term(TMT6plex)	CID	1	0	1	1	5321	Unique	Used			5.18618				2463.09		474.934	3.45976			0	41.6026	50	2
				Medium																vPTPDVSVVDLTAR	Unambiguous	2	1	P17329	N-Term(TMT6plex)	CID	1	0	1	1	4953	Unique	Used	1.20769	1.37866	0.727968	0.921969	12229.4	13960.7	7371.58	9336.08	10126.2	3.45642			0	5.17849	24	3
				Medium																aMLNQGQSNDFEDFVLTTFk	Unambiguous	1	1	Q21884	N-Term(TMT6plex); K20(TMT6plex)	CID	1	0	1	1	7182	Unique	Used	3.79541	3.82502	1.62953	2.45703	2769.55	2791.16	1189.09	1792.92	729.711	3.45413			0	6.778	50	3
			Medium																	vTQQTNDmYVPFEVPTVPAPSk	Unambiguous	1	1	O16294	N-Term(TMT6plex); M8(Oxidation); K22(TMT6plex)	CID	1	0	1	1	5119	Unique	Used	3.01781	2.97524	0.862403	1.49692	1262.94	1245.12	360.911	626.453	418.495	3.44326			0	28.9422	50	4
							Medium													vKEFFGQLPADQQk	Unambiguous	2	1	G5EF32	N-Term(TMT6plex); K14(TMT6plex)	CID	1	0	1	1	4452	Unique	Used	0.859844				3051.11				3548.44	3.44181			1	16.5521	8	3
							Medium													ikPVLFMNk	Unambiguous	2	1	G3MU53	N-Term(TMT6plex); K2(TMT6plex); K9(TMT6plex)	CID	1	0	1	1	5581	Unique	Used	0.858711	0.88952	3.78532	2.64809	1559.67	1615.63	6875.24	4809.7	1816.29	3.43948			0	17.9164	43	3
						Medium														qkQPPVDLGEGKTK	Unambiguous	2	1	O45011	N-Term(TMT6plex); K2(TMT6plex)	CID	1	0	1	1	3131	Unique	Used	1.7706	2.05045	2.03008	2.06848	4973.09	5759.09	5701.89	5809.75	2808.7	3.43825			2	18.3127	14	3
				Medium																CKVYFTPLmTSEELEKIk	Unambiguous	2	1	G5EF32	M9(Oxidation); K18(TMT6plex)	CID	1	0	1	1	5668	Unique	Used		1.66272				493.977			297.09	3.43816			2	4.63767	50	3
			Medium																	dGLVNAGNASGISDGAAALVVAGEDSVk	Unambiguous	1	1	O45552	N-Term(TMT6plex); K28(TMT6plex)	CID	1	0	1	1	5816	Unique	Used			2.46717	0.590693			1817.26	435.091	736.577	3.4372			0	5.90361	50	4
							Medium													dkYQNLGAk	Unambiguous	2	1	P50140	N-Term(TMT6plex); K2(TMT6plex); K9(TMT6plex)	CID	1	0	1	1	2698	Unique	Used	3.36297	3.16804	1.1881	1.85005	120162	113197	42452.1	66104.2	35731	3.43662			1	8.21187	2	3
									High											QVSTAQMKRDLEQAAVYVPTPIPk	Unambiguous	1	1	G8JYC4	K24(TMT6plex)	CID	1	0	1	1	3940	Unique	Used	0.342384	0.627451	1.91242	3.60203	388.019	711.082	2167.32	4082.14	1133.29	3.43463			2	16.1214	50	4
										High										lEkPASLDDIkk	Unambiguous	2	1	P17329	N-Term(TMT6plex); K3(TMT6plex); K11(TMT6plex); K12(TMT6plex)	CID	1	0	1	1	4185	Unique	Used	1.7654	1.83898	0.664156	1.04891	4759.59	4957.96	1790.59	2827.89	2696.04	3.43344			1	16.1132	50	3
																High				RDDGNYGFDcEk	Unambiguous	1	1	Q18529	C10(Carbamidomethyl); K12(TMT6plex)	CID	1	0	1	1	2660	Unique	Used	1.53743	1.59478	0.950886	2.29948	2579.25	2675.47	1595.25	3857.7	1677.64	3.4322			1	5.80201	23	3
						Medium														sVLEGGTQVkPWLk	Unambiguous	9	1	H9G2R5	N-Term(TMT6plex); K10(TMT6plex); K14(TMT6plex)	CID	1	0	1	1	5107	Unique	Used	1.84823	1.86558	1.80924	2.81781	1138.92	1149.6	1114.89	1736.39	616.218	3.43077			0	5.15489	50	2
											High									lSKTIWEEQNPk	Unambiguous	1	1	Q17918	N-Term(TMT6plex); K12(TMT6plex)	CID	1	0	1	1	7869	Unique	Used			3.46232	1.95266			785.103	442.779	226.757	3.43077			1	20.8938	50	2
							Medium													dkADVDAFk	Unambiguous	1	1	Q93573	N-Term(TMT6plex); K2(TMT6plex); K9(TMT6plex)	CID	1	0	1	1	3687	Unique	Used	1.20742	3.44591	2.25384	2.72387	15219.4	43435.1	28409.3	34334	12604.8	3.4276			1	27.8794	1	3
										High										yLEAEPEYDEEEHREQITk	Unambiguous	1	1	P18948	N-Term(TMT6plex); K19(TMT6plex)	CID	1	0	1	1	3696	Unique	Used			4.47022	3.4121			3820.82	2916.42	854.729	3.42676			1	33.5286	50	4
																Medium				dASAcITGkPIVSGGIHGR	Unambiguous	1	1	Q23621	N-Term(TMT6plex); C5(Carbamidomethyl); K9(TMT6plex)	CID	1	0	1	1	3317	Unique	Used	3.54942	2.46472	1.41209	2.01559	1065.49	739.878	423.891	605.055	300.188	3.4267			0	20.6132	50	4
							Medium													rLGVFNSPNPLTNPLLSAPk	Unambiguous	1	1	Q18943	N-Term(TMT6plex); K20(TMT6plex)	CID	1	0	1	1	6504	Unique	Used	1.53964	1.31035	1.95618	3.72683	848.919	722.495	1078.59	2054.89	551.377	3.42326			1	12.1883	50	3
							Medium													fALPIkPR	Unambiguous	1	1	O17694	N-Term(TMT6plex); K6(TMT6plex)	CID	1	0	1	1	4886	Unique	Used		0.576037	0.88546	0.751112		1578.19	2425.92	2057.84	2739.73	3.42013			0	4.49031	17	3
											High									ESDTGLAPPALWDIAADk	Unambiguous	1	1	Q18787	K18(TMT6plex)	CID	1	0	1	1	6756	Unique	Used		1.17406	0.969266	1.61907		459.498	379.345	633.663	391.374	3.41489			0	0.771462	50	2
															High					kLDTIYGTTVANSSQLkk	Unambiguous	1	1	O02056	N-Term(TMT6plex); K17(TMT6plex); K18(TMT6plex)	CID	1	0	1	1	3862	Unique	Used		0.937974	1.10831	1.1448		261.059	308.467	318.623	278.322	3.41331			2	13.9134	50	4
							Medium													kQGVPNEETFQSVELVEGR	Unambiguous	1	1	O01542	K1(TMT6plex)	CID	1	0	1	1	4747	Unique	Used	0.688097	0.720224	1.93412	3.15955	285.102	298.413	801.374	1309.11	414.334	3.41262			1	52.4889	50	3
										High										HQLTEASGSVck	Unambiguous	2	1	P05690	C11(Carbamidomethyl); K12(TMT6plex)	CID	1	0	1	1	1666	Unique	Used		0.689289	0.822318	0.962825		254.679	303.831	355.745	369.48	3.4084			0	19.6664	50	3
							High													LQDLIDkLQQk	Unambiguous	1	1	P02566	K7(TMT6plex); K11(TMT6plex)	CID	1	0	1	1	5306	Unique	Used	0.589973	2.72332	1.11506	2.89614	1154.45	5328.94	2181.92	5667.1	1956.78	3.40786			1	14.2702	15	2
					Medium															fcLPIVTAENWkPATk	Unambiguous	1	1	Q21633	N-Term(TMT6plex); C2(Carbamidomethyl); K12(TMT6plex); K16(TMT6plex)	CID	1	0	1	1	6400	Unique	Used	0.729228	2.79188	2.44559	3.04722	283.055	1083.69	949.274	1182.8	388.157	3.4056			0	8.8969	50	3
																High				qTIEDEkLkDk	Unambiguous	1	1	P09446	N-Term(TMT6plex); K7(TMT6plex); K9(TMT6plex); K11(TMT6plex)	CID	1	0	1	1	3149	Unique	Used	14.9357	12.2797		3.97576	3541.24	2911.5		942.65	237.099	3.40404			2	12.6278	50	3
							Medium													aLVLLSEkk	Unambiguous	1	1	P50140	N-Term(TMT6plex); K8(TMT6plex); K9(TMT6plex)	CID	1	0	1	1	5150	Unique	Used	3.73166	2.18963	0.622468	1.22137	10887.8	6388.67	1816.17	3563.58	2917.69	3.4021			1	15.5582	14	3
							High													aPFDLFENkk	Unambiguous	1	1	Q18688	N-Term(TMT6plex); K9(TMT6plex); K10(TMT6plex)	CID	1	0	1	1	5963	Unique	Used	0.289145	1.50738	1.69332	1.5806	935.874	4878.92	5480.76	5115.9	3236.69	3.40201			1	4.35131	20	2
													Medium							lLSQDFQGILDR	Unambiguous	1	1	Q95YF3	N-Term(TMT6plex)	CID	1	0	1	1	7388	Unique	Used	0.610925	1.52733	3.1057	2.3747	2925.93	7314.9	14874.2	11373.3	4789.34	3.40035			0	20.4902	50	2
													Medium							nLPSDYTWQIVR	Unambiguous	1	1	Q9XVS2	N-Term(TMT6plex)	CID	1	0	1	1	6210	Unique	Used	0.805979	2.31515			304.18	873.749			377.404	3.3996			0	8.09319	50	2
											Medium									tIAEcLADELINAAk	Unambiguous	1	1	P49041	N-Term(TMT6plex); C5(Carbamidomethyl); K15(TMT6plex)	CID	1	0	1	1	7770	Unique	Used	0.327326	0.428224	2.54769	1.15531	758.982	992.94	5907.43	2678.86	2318.74	3.39633			0	9.64697	50	3
							Medium													rVPTPmGLPVQFTSk	Unambiguous	1	1	P18948	N-Term(TMT6plex); M6(Oxidation); K15(TMT6plex)	CID	1	0	1	1	6094	Unique	Used			1.7018	1.61198			874.068	827.937	513.615	3.38801			1	11.3011	50	3
							Medium													tKDDGDAQTSTLNk	Unambiguous	2	1	H9G2W1	N-Term(TMT6plex); K14(TMT6plex)	CID	1	0	1	1	1936	Unique	Used	0.567823	1.00056	1.02133	1.11018	990.854	1745.98	1782.23	1937.27	1745.01	3.38702			1	15.1317	50	3
							Medium													rVPTPmGLPVQFTSk	Unambiguous	1	1	P18948	N-Term(TMT6plex); M6(Oxidation); K15(TMT6plex)	CID	1	0	1	1	6611	Unique	Used			1.53731	1.51037			1331.9	1308.56	866.381	3.3852			1	7.23477	50	3
			Medium																	eEmTAAGLSPESIEGILk	Unambiguous	1	1	Q9XX57	N-Term(TMT6plex); M3(Oxidation); K18(TMT6plex)	CID	1	0	1	1	5634	Unique	Used	2.03492	3.13856		1.35686	681.155	1050.58		454.186	334.733	3.38177			0	23.3354	50	3
										High										LHNDFNAQFSk	Unambiguous	1	1	P91502	K11(TMT6plex)	CID	1	0	1	1	3193	Unique	Used	0.233037	0.719228	2.10849	1.19259	586.967	1811.57	5310.79	3003.85	2518.77	3.37432			0	22.7453	50	3
							Medium													vkLDWALPTAR	Unambiguous	1	1	Q21752	N-Term(TMT6plex); K2(TMT6plex)	CID	1	0	1	1	5662	Unique	Used	0.949321	3.73142	0.782453	1.97245	846.335	3326.62	697.569	1758.47	891.515	3.37412			1	12.6448	25	3
				Medium																qVLQLQNIPDFLk	Unambiguous	1	1	Q23227	N-Term(TMT6plex); K13(TMT6plex)	CID	1	0	1	1	6617	Unique	Used			2.89415	1.5382			2140.11	1137.43	739.458	3.37174			0	31.6979	50	2
				Medium																yIQTYLDTTTAQIGLPk	Unambiguous	1	1	Q94271	N-Term(TMT6plex); K17(TMT6plex)	CID	1	0	1	1	6185	Unique	Used	0.761101	6.72838		1.3051	6773.21	59877.4		11614.4	8899.23	3.37093			0	6.63252	50	3
							Medium													rVPTPmGLPVQFTSk	Unambiguous	1	1	P18948	N-Term(TMT6plex); M6(Oxidation); K15(TMT6plex)	CID	1	0	1	1	7474	Unique	Used			1.65085	1.76224			1297.28	1384.81	785.824	3.36965			1	18.0645	50	3
High																				iQAIVGQYVN	Unambiguous	1	1	P34383	N-Term(TMT6plex)	CID	1	0	1	1	6457	Unique	Used	1.20259	1.57339	1.11633	1.10572	14329.2	18747.4	13301.4	13175	11915.3	3.36888			0	4.10139	3	2
			Medium																	nILIASGSEVTPFPGITIDEk	Unambiguous	1	1	O17953	N-Term(TMT6plex); K21(TMT6plex)	CID	1	0	1	1	6143	Unique	Used	1.5377	1.45046		0.76634	583.451	550.351		290.773	379.431	3.36752			0	9.43818	50	3
					Medium															lQPGAGGGSSSAPAkEEPk	Unambiguous	1	1	O45148	N-Term(TMT6plex); K15(TMT6plex); K19(TMT6plex)	CID	1	0	1	1	2761	Unique	Used	1.66676	1.64154	0.645827	0.975229	24392.3	24023.1	9451.36	14272	14634.5	3.36032			1	9.53161	39	4
				Medium																eLESVVQPIVSk	Unambiguous	1	1	P20163	N-Term(TMT6plex); K12(TMT6plex)	CID	1	0	1	1	4952	Unique	Used	2.20184	3.4864	1.12954	1.2185	26870.5	42546.8	13784.5	14870.1	12203.6	3.36015			0	5.23501	15	3
														High						YDSWDAAMVDLLk	Unambiguous	1	1	Q19853	K13(TMT6plex)	CID	1	0	1	1	8301	Unique	Used	1.37381	1.52182	0.45931	0.913721	1277.66	1415.31	427.162	849.768	930.008	3.36005			0	10.6424	50	2
											Medium									NDFIDIKDELIKNk	Unambiguous	1	1	Q23353	K14(TMT6plex)	CID	1	0	1	1	4340	Unique	Used		0.546441		1.14849		4814.53		10119	8810.71	3.35732			2	1.45696	6	2
										High										qLPRPQVSPDTVVQDkR	Unambiguous	1	1	Q17761	N-Term(TMT6plex); K16(TMT6plex)	CID	1	0	1	1	3581	Unique	Used	0.497236	0.314504	3.025	1.34068	479.729	303.431	2918.49	1293.48	964.791	3.35687			1	32.6013	46	4
																High				RDDGNYGFDcEk	Unambiguous	1	1	Q18529	C10(Carbamidomethyl); K12(TMT6plex)	CID	1	0	1	1	2653	Unique	Used	1.12381	1.02823	0.844578	1.64029	1164.41	1065.37	875.085	1699.53	1036.12	3.34784			1	6.50367	50	3
											Medium									fEQIVGDLIk	Unambiguous	1	1	P11141	N-Term(TMT6plex); K10(TMT6plex)	CID	1	0	1	1	7293	Unique	Used	1.66826	2.20332	1.01365	1.06207	21094.8	27860.5	12817.4	13429.7	12644.8	3.34473			0	8.59995	50	2
										High										SHNLLFVSk	Unambiguous	2	1	Q17770	K9(TMT6plex)	CID	1	0	1	1	3702	Unique	Used	0.701429	1.12775	0.998199	1.31135	12375.4	19897.2	17611.4	23136.3	17643.2	3.34448			0	5.90565	20	2
							Medium													tASENSPTEAAASDVk	Unambiguous	1	1	O17687	N-Term(TMT6plex); K16(TMT6plex)	CID	1	0	1	1	2110	Unique	Used	0.719328	1.33153	0.674911	0.468727	678.323	1255.63	636.438	442.008	942.996	3.34111			0	9.54777	40	3
																	High			ELHQQYLAGDkPTLDSLk	Unambiguous	1	1	P34383	K11(TMT6plex); K18(TMT6plex)	CID	1	0	1	1	6002	Unique	Used	1.60984	1.78295	1.55439	1.30808	887.478	982.914	856.91	721.124	551.284	3.33469			0	5.23102	50	4
										High										NHGVIMADANk	Unambiguous	1	1	P52713	K11(TMT6plex)	CID	1	0	1	1	1946	Unique	Used	2.27846	2.31489	1.24616	1.62814	36940	37530.7	20203.7	26396.7	16212.8	3.32861			0	10.4138	8	3
			Medium																	dGVVLATENVGSVLTDDQPk	Unambiguous	1	1	Q27488	N-Term(TMT6plex); K20(TMT6plex)	CID	1	0	1	1	5400	Unique	Used		1.79067				527.365			294.507	3.32192			0	15.751	50	3
													Medium							eLYDEVAEALR	Unambiguous	1	1	Q9XXD4	N-Term(TMT6plex)	CID	1	0	1	1	7492	Unique	Used			2.23797	0.487461			2836.45	617.818	1267.42	3.32132			0	12.0808	25	2
											Medium									IEAVDNSMDDELQk	Unambiguous	1	1	Q19459	K14(TMT6plex)	CID	1	0	1	1	1784	Unique	Used			1.40964	1.79138			68228.5	86705.6	48401.5	3.32021			0	6.07951	2	3
							Medium													tkTPGPGAQSALR	Unambiguous	1	1	P48150	N-Term(TMT6plex); K2(TMT6plex)	CID	1	0	1	1	2026	Unique	Used		0.976098	5.51539	4.53071		1017.36	5748.51	4722.21	1042.27	3.31821			1	8.82497	24	3
												Medium								lIIWTESAFk	Unambiguous	1	1	O02056	N-Term(TMT6plex); K10(TMT6plex)	CID	1	0	1	1	7798	Unique	Used	0.567303	1.18332	2.08592	1.19157	914.203	1906.91	3361.45	1920.21	1611.49	3.31491			0	9.59025	50	2
							Medium													vSIWEkPWENFk	Unambiguous	1	1	G5EDZ9	N-Term(TMT6plex); K6(TMT6plex); K12(TMT6plex)	CID	1	0	1	1	6906	Unique	Used	0.666575	1.11355	2.16055	2.25154	473.684	791.313	1535.34	1600	710.624	3.31268			0	20.0591	50	3
							Medium													aFIGkPAPQFk	Unambiguous	2	1	Q8IG31	N-Term(TMT6plex); K5(TMT6plex); K11(TMT6plex)	CID	1	0	1	1	4637	Unique	Used	1.91564	4.68232	1.16484	1.80789	43015.7	105142	26156.5	40596.3	22455	3.3126			0	8.53874	2	3
											Medium									iIAEAANGPTTPAADR	Unambiguous	1	1	Q23621	N-Term(TMT6plex)	CID	1	0	1	1	3278	Unique	Used	1.83289	1.57166	0.618435	0.627806	16156.5	13853.9	5451.39	5533.99	8814.81	3.31084			0	5.77673	16	2
											Medium									eIFNSITDPELk	Unambiguous	1	1	Q27535	N-Term(TMT6plex); K12(TMT6plex)	CID	1	0	1	1	5758	Unique	Used	0.622392		1.61943	1.32011	832.829		2166.98	1766.46	1338.11	3.30954			0	32.9925	50	2
							Medium													rVPTPmGLPVQFTSk	Unambiguous	1	1	P18948	N-Term(TMT6plex); M6(Oxidation); K15(TMT6plex)	CID	1	0	1	1	5678	Unique	Used			2.56557	3.38318			1012.27	1334.87	394.561	3.3087			1	10.0422	50	3
				Medium																lGESAIVIELPEGEVR	Unambiguous	2	1	P05690	N-Term(TMT6plex)	CID	1	0	1	1	5600	Unique	Used	1.51697	0.564574	1.99841	3.11654	14696.6	5469.67	19360.9	30193.5	9688.13	3.30683			0	7.69697	23	2
										High										lKNEQSEEVIVAAIkk	Unambiguous	1	1	Q27274	N-Term(TMT6plex); K15(TMT6plex); K16(TMT6plex)	CID	1	0	1	1	4423	Unique	Used	0.605525	1.68263	0.376746	0.561016	513.391	1426.61	319.422	475.654	847.845	3.29878			2	35.9358	50	4
												Medium								dLISWIGDMk	Unambiguous	2	1	G4S034	N-Term(TMT6plex); K10(TMT6plex)	CID	1	0	1	1	8167	Unique	Used	0.814467	2.62842	1.59478	2.54958	632.504	2041.2	1238.49	1979.97	776.587	3.29392			0	28.1616	50	2
							Medium													gLIPAEVAEHLk	Unambiguous	1	1	P34383	N-Term(TMT6plex); K12(TMT6plex)	CID	1	0	1	1	6273	Unique	Used	2.37241	2.65316	1.87454	1.95137	688.867	770.388	544.304	566.613	290.366	3.29196			0	51.4126	50	3
High																				iQAIVGQYVN	Unambiguous	1	1	P34383	N-Term(TMT6plex)	CID	1	0	1	1	6451	Unique	Used	1.47404	1.87375	1.77888	1.27254	25469.1	32375.6	30736.3	21987.6	17278.5	3.28979			0	4.85565	2	2
							Medium													sNkPSVEVk	Unambiguous	1	1	P27420	N-Term(TMT6plex); K3(TMT6plex); K9(TMT6plex)	CID	1	0	1	1	2488	Unique	Used	1.05386	2.06623	1.70779	2.02653	111162	217947	180138	213759	105480	3.28515			0	8.93295	3	3
										High										NHGVIMADANk	Unambiguous	1	1	P52713	K11(TMT6plex)	CID	1	0	1	1	2001	Unique	Used	1.66042	1.42098	0.797307		678.848	580.959	325.973		408.842	3.28285			0	12.7928	50	2
												Medium								vFLIDVLESk	Unambiguous	1	1	Q19311	N-Term(TMT6plex); K10(TMT6plex)	CID	1	0	1	1	8302	Unique	Used		1.06933		1.38849		319.954		415.45	299.209	3.28184			0	7.23351	50	2
				Medium																yYPVPYESGLAGEGLAPGk	Unambiguous	2	1	Q20684	N-Term(TMT6plex); K19(TMT6plex)	CID	1	0	1	1	5164	Unique	Used		1.40298		3.15598		405.24		911.581	288.842	3.28173			0	10.7481	50	3
							Medium													nQLPVTkPR	Unambiguous	1	1	Q94269	N-Term(TMT6plex); K7(TMT6plex)	CID	1	0	1	1	2545	Unique	Used	2.6075	3.28311	1.14392	1.39266	10828.6	13634.3	4750.56	5783.53	4152.86	3.2817			0	9.25009	8	3
							Medium													gLIPAEVAEHLk	Unambiguous	1	1	P34383	N-Term(TMT6plex); K12(TMT6plex)	CID	1	0	1	1	6103	Unique	Used	1.70376	1.18261	0.991148	2.19332	694.052	481.755	403.758	893.478	407.364	3.27867			0	41.6912	50	3
																	High			ELHQQYLAGDkPTLDSLk	Unambiguous	1	1	P34383	K11(TMT6plex); K18(TMT6plex)	CID	1	0	1	1	5620	Unique	Used	1.16907	1.15614	0.931796	1.44423	346.268	342.44	275.991	427.77	296.192	3.2767			0	4.18513	50	3
					High															FGDWYSYDk	Unambiguous	1	1	Q9XWV2	K9(TMT6plex)	CID	1	0	1	1	4714	Unique	Used	0.9303	1.14411	1.02377	1.30922	1252.23	1540.02	1378.04	1762.27	1346.05	3.27613			0	27.9799	50	2
			Medium																	TTDFVELTNPATNEVIAmVPNATQAEmQAAVDSAk	Unambiguous	2	1	P52713	M18(Oxidation); M27(Oxidation); K35(TMT6plex)	CID	1	0	1	1	5561	Unique	Used	0.87593	0.383761			538.954	236.126			615.293	3.27444			0	41.6217	50	4
															High					HFGSTAYAVGk	Unambiguous	2	1	P43509	K11(TMT6plex)	CID	1	0	1	1	2419	Unique	Used	1.65115				524.74				317.803	3.27332			0	18.8918	50	2
							Medium													kADADLTAISNDSSLSVQAk	Unambiguous	1	1	Q17698	K1(TMT6plex); K20(TMT6plex)	CID	1	0	1	1	4495	Unique	Used	2.47177	1.86866	1.17263	1.33201	15901.4	12021.5	7543.75	8569.12	6433.21	3.27224			1	12.8093	44	3
							Medium													vTIQQFVDkVQSR	Unambiguous	1	1	P18948	N-Term(TMT6plex); K9(TMT6plex)	CID	1	0	1	1	6344	Unique	Used	0.349459	0.226669	1.86667	4.54465	2670.74	1732.32	14266	34732.5	7642.5	3.26932			1	5.38091	10	3
											Medium									rSEISESNIENk	Unambiguous	2	1	G5EF28	N-Term(TMT6plex); K12(TMT6plex)	CID	1	0	1	1	5766	Unique	Used		0.41379	1.48163	1.35341		941.293	3370.42	3078.76	2274.81	3.26792			1	26.1036	19	3
							Medium													tFkVPVDLFTENR	Unambiguous	1	1	O44995	N-Term(TMT6plex); K3(TMT6plex)	CID	1	0	1	1	6377	Unique	Used	8.28103	4.45964		4.00929	5032.18	2710.01		2436.34	607.675	3.26087			1	15.0744	31	3
							Medium													rVPTPmGLPVQFTSk	Unambiguous	1	1	P18948	N-Term(TMT6plex); M6(Oxidation); K15(TMT6plex)	CID	1	0	1	1	5545	Unique	Used			2.17071	2.19098			2262.78	2283.91	1042.42	3.26004			1	16.0057	49	3
				Medium																iIFLQIcPDGASIk	Unambiguous	1	1	Q07750	N-Term(TMT6plex); C7(Carbamidomethyl); K14(TMT6plex)	CID	1	0	1	1	6556	Unique	Used	0.314221	0.164597	1.59378	1.43936	505.793	264.947	2565.45	2316.9	1609.67	3.25551			0	7.4455	50	2
							Medium													rVPTPmGLPVQFTSk	Unambiguous	1	1	P18948	N-Term(TMT6plex); M6(Oxidation); K15(TMT6plex)	CID	1	0	1	1	5668	Unique	Used			1.47989	2.12298			1172.15	1681.52	792.055	3.25513			1	20.2645	50	3
							High													dkYQNLGAk	Unambiguous	2	1	P50140	N-Term(TMT6plex); K2(TMT6plex); K9(TMT6plex)	CID	1	0	1	1	2714	Unique	Used	3.55554	2.94539	1.54305	1.88461	12089	10014.5	5246.43	6407.76	3400.05	3.25371			1	12.0693	16	2
										High										dLEEDHAcIPLkk	Unambiguous	2	1	G3MU53	N-Term(TMT6plex); C8(Carbamidomethyl); K12(TMT6plex); K13(TMT6plex)	CID	1	0	1	1	3878	Unique	Used	1.15029	2.83884	10.4915	5.83831	1574.81	3886.55	14363.5	7993.01	1369.06	3.25285			1	10.6061	50	4
							Medium													aVAAAEEAAkk	Unambiguous	1	1	Q21732	N-Term(TMT6plex); K10(TMT6plex); K11(TMT6plex)	CID	1	0	1	1	3076	Unique	Used	0.520033	1.17383		0.743342	5091.62	11493		7278.03	9790.96	3.25157			1	14.6452	4	3
							High													dkYQNLGAk	Unambiguous	2	1	P50140	N-Term(TMT6plex); K2(TMT6plex); K9(TMT6plex)	CID	1	0	1	1	2710	Unique	Used	3.21142	2.89541	1.13827	1.90906	10445.2	9417.42	3702.26	6209.28	3252.53	3.25114			1	4.94662	24	2
													Medium							SAPVDEMNQDQk	Unambiguous	1	1	P06125	K12(TMT6plex)	CID	1	0	1	1	1980	Unique	Used	0.0861204	0.0158168	0.160656	0.501157	3111.58	571.47	5804.57	18107.1	36130.5	3.24995			0	7.1306	50	2
						Medium														sVLEGGTQVkPWLk	Unambiguous	9	1	H9G2R5	N-Term(TMT6plex); K10(TMT6plex); K14(TMT6plex)	CID	1	0	1	1	5087	Unique	Used	2.28934	2.43232	1.57363	3.23441	10435.3	11087	7172.97	14743.2	4558.22	3.24982			0	3.51858	6	2
							Medium													tKDDGDAQTSTLNk	Unambiguous	2	1	H9G2W1	N-Term(TMT6plex); K14(TMT6plex)	CID	1	0	1	1	1928	Unique	Used	0.527301	0.715919	0.972451	1.04893	795.462	1080	1466.99	1582.37	1508.55	3.24944			1	28.0797	50	3
										High										rGYEAVEQQQR	Unambiguous	1	1	P55155	N-Term(TMT6plex)	CID	1	0	1	1	1467	Unique	Used			6.05992	1.46322			1609.21	388.559	265.55	3.2443			1	7.47389	50	3
										High										dRGDQFSFNLGR	Unambiguous	1	1	O45418	N-Term(TMT6plex)	CID	1	0	1	1	4030	Unique	Used	4.68862	5.67462	2.7138	2.7952	1427.62	1727.85	826.315	851.102	304.487	3.24313			1	22.8137	50	3
									High											FGDWYSYDkTPR	Unambiguous	1	1	Q9XWV2	K9(TMT6plex)	CID	1	0	1	1	4066	Unique	Used	2.31098	1.9621	0.784748	1.91683	1691.43	1436.08	574.365	1402.95	731.91	3.24117			1	13.5268	50	3
									High											lEGVDHPFQINLkQTK	Unambiguous	1	1	Q17478	N-Term(TMT6plex); K13(TMT6plex)	CID	1	0	1	1	3513	Unique	Used	2.88503	3.13217	1.82197	2.48156	1621.91	1760.84	1024.28	1395.08	562.179	3.23953			1	5.62394	25	3
					Medium															tVEEDENEDVEFkEDSTGIEEk	Unambiguous	1	1	Q86S66	N-Term(TMT6plex); K13(TMT6plex); K22(TMT6plex)	CID	1	0	1	1	4655	Unique	Used	1.55883	4.10469	2.79603	3.01408	6458.74	17007.1	11584.9	12488.3	4143.34	3.23756			1	5.93807	48	4
			Medium																	yLPEVYPEGFQGTSLSPk	Unambiguous	1	1	Q19842	N-Term(TMT6plex); K18(TMT6plex)	CID	1	0	1	1	5372	Unique	Used			3.36805	0.766466			4517.79	1028.11	1341.37	3.23727			0	10.8663	50	3
							Medium													tASENSPTEAAASDVk	Unambiguous	1	1	O17687	N-Term(TMT6plex); K16(TMT6plex)	CID	1	0	1	1	2104	Unique	Used		1.45016		0.658006		658.508		298.796	454.092	3.23473			0	18.1237	50	3
								High												dkASDAWDKTK	Unambiguous	13	1	G5EDH9	N-Term(TMT6plex); K2(TMT6plex)	CID	1	0	1	1	3128	Unique	Used			3.52776	0.944736			19205.2	5143.16	5444.03	3.234			2	22.6934	8	3
							Medium													kYQVISDTGTSFLGGPk	Unambiguous	1	1	O01532	N-Term(TMT6plex); K17(TMT6plex)	CID	1	0	1	1	4905	Unique	Used	0.308662	0.144281		0.0848502	939.988	439.387		258.399	3045.36	3.23311			1	10.2302	47	3
										High										aYTPIkIQAVAGMkR	Unambiguous	2	1	P05690	N-Term(TMT6plex); K6(TMT6plex); K14(TMT6plex)	CID	1	0	1	1	4406	Unique	Used	1.72664	0.610239	2.49798	5.60869	3495.33	1235.34	5056.78	11353.9	2024.35	3.23309			2	13.5465	50	4
																High				IHYYQcENEk	Unambiguous	1	1	Q18032	C6(Carbamidomethyl); K10(TMT6plex)	CID	1	0	1	1	1688	Unique	Used	0.348467	1.73421	0.738147	1.47962	383.924	1910.67	813.255	1630.17	1101.75	3.23214			0	10.9017	50	3
High																				iQAIVGQYVN	Unambiguous	1	1	P34383	N-Term(TMT6plex)	CID	1	0	1	1	6324	Unique	Used	1.42893	2.39103	1.66473	1.02221	210303	351900	245006	150443	147175	3.22845			0	4.77234	0	2
				Medium																iFTPEEISSmVLLk	Unambiguous	1	1	P09446	N-Term(TMT6plex); M10(Oxidation); K14(TMT6plex)	CID	1	0	1	1	6666	Unique	Used	0.635125	0.834184		0.353753	1383.43	1817.02		770.547	2178.21	3.22439			0	5.31668	50	3
										High										nRPAEFTAR	Unambiguous	2	1	P05690	N-Term(TMT6plex)	CID	1	0	1	1	1653	Unique	Used	1.17298	0.846757	2.40936	3.20826	784.258	566.147	1610.91	2145.06	668.606	3.22278			0	9.0794	50	2
							Medium													tkTPGPGAQSALR	Unambiguous	1	1	P48150	N-Term(TMT6plex); K2(TMT6plex)	CID	1	0	1	1	2020	Unique	Used	0.670794	0.812692	4.43498	2.85022	524.865	635.893	3470.16	2230.17	782.453	3.22176			1	9.0952	48	3
										High										ERDSLISGWTDk	Unambiguous	1	1	Q22993	K12(TMT6plex)	CID	1	0	1	1	4281	Unique	Used			2.73418	0.660109			1939.79	468.321	709.46	3.2216			1	7.30288	50	3
							Medium													aGkLEALLTAk	Unambiguous	1	1	P34383	N-Term(TMT6plex); K3(TMT6plex); K11(TMT6plex)	CID	1	0	1	1	6487	Unique	Used	2.56344	2.26281	1.15917	2.16597	10312.9	9103.44	4663.43	8713.87	4023.08	3.22086			1	16.4038	50	3
											Medium									lFLVEPSGLNYEYk	Unambiguous	1	1	Q09583	N-Term(TMT6plex); K14(TMT6plex)	CID	1	0	1	1	6753	Unique	Used	2.05501	1.87215	0.650699	1.00034	16506	15037.2	5226.46	8034.76	8032.07	3.21983			0	4.30876	23	3
										High										NHGVImADANk	Unambiguous	1	1	P52713	M6(Oxidation); K11(TMT6plex)	CID	1	0	1	1	1407	Unique	Used	1.7769	1.32013	0.941396		2153.02	1599.57	1140.67		1211.68	3.21929			0	8.23458	16	3
										High										vkEDDEYDPNkYYEDATAR	Unambiguous	1	1	G5EDE8	N-Term(TMT6plex); K2(TMT6plex); K11(TMT6plex)	CID	1	0	1	1	4026	Unique	Used		2.20687	2.01381	1.62412		804.046	733.708	591.726	364.337	3.2191			2	32.8022	50	4
												Medium								lDPAALALFGk	Unambiguous	1	1	Q9XUB7	N-Term(TMT6plex); K11(TMT6plex)	CID	1	0	1	1	7780	Unique	Used	0.576068	2.00151	1.82591	1.80893	6383.59	22179.4	20233.5	20045.3	11081.3	3.2174			0	7.97916	50	2
										High										NHGVIMADANk	Unambiguous	1	1	P52713	K11(TMT6plex)	CID	1	0	1	1	1938	Unique	Used	1.21552	1.35098	1.08986	1.21882	2162.14	2403.09	1938.61	2168.01	1778.77	3.21691			0	12.2929	18	3
							Medium													rVPTPmGLPVQFTSk	Unambiguous	1	1	P18948	N-Term(TMT6plex); M6(Oxidation); K15(TMT6plex)	CID	1	0	1	1	5013	Unique	Used	0.0793108	0.0601376	1.41354	1.58977	26048.6	19751.4	464260	522140	328437	3.21655			1	7.42465	2	3
																High				RFDQDIGPk	Unambiguous	1	1	P90868	K9(TMT6plex)	CID	1	0	1	1	2436	Unique	Used	1.30383	1.57626	0.549	0.69436	1797.29	2172.82	756.779	957.153	1378.47	3.21468			1	13.0508	50	2
											Medium									lPDVLGVFk	Unambiguous	1	1	P45971	N-Term(TMT6plex); K9(TMT6plex)	CID	1	0	1	1	7254	Unique	Used	0.734311	2.92245	1.37233	1.43726	477.917	1902.04	893.161	935.425	650.838	3.21369			0	11.5597	50	2
				Medium																lLVNPQEIAVIPQGIR	Unambiguous	1	1	Q9Y041	N-Term(TMT6plex)	CID	1	0	1	1	6230	Unique	Used	2.34849	2.05884	1.33655	1.46078	1695.5	1486.39	964.925	1054.62	721.954	3.21318			0	21.0386	50	3
							Medium													eVGVGLITRk	Unambiguous	1	1	O01812	N-Term(TMT6plex); K10(TMT6plex)	CID	1	0	1	1	3974	Unique	Used	7.36315	4.60823	1.73227	3.56561	14085.7	8815.57	3313.84	6821.02	1913	3.21271			1	19.7064	13	3
						Medium														akFEQIVGDLIk	Unambiguous	1	1	P11141	N-Term(TMT6plex); K2(TMT6plex); K12(TMT6plex)	CID	1	0	1	1	7069	Unique	Used	1.76965	1.77907	0.719483	0.85123	1902.9	1913.03	773.661	915.327	1075.3	3.21206			1	11.786	50	2
							Medium													ILDNkDNETPEAIk	Unambiguous	1	1	P11141	K5(TMT6plex); K14(TMT6plex)	CID	1	0	1	1	3273	Unique	Used	2.89656	2.57039			7624.83	6766.23			2632.37	3.21			1	3.56855	6	3
							Medium													kEDAPEPVVTEEk	Unambiguous	1	1	O17406	K1(TMT6plex); K13(TMT6plex)	CID	1	0	1	1	2552	Unique	Used	2.35703	4.22725	0.813688	1.52004	9542.71	17114.5	3294.31	6154.06	4048.61	3.20869			1	13.4667	7	3
											Medium									tLVDATEALAGk	Unambiguous	2	1	Q09489	N-Term(TMT6plex); K12(TMT6plex)	CID	1	0	1	1	5756	Unique	Used	1.00977	1.32975		1.0964	5403.51	7115.8		5867.1	5351.23	3.20629			0	19.469	15	2
																High				RGDLcVAk	Unambiguous	1	1	Q19328	C5(Carbamidomethyl); K8(TMT6plex)	CID	1	0	1	1	1624	Unique	Used	0.890698	2.28146	0.633412	0.919748	1137.96	2914.8	809.251	1175.08	1277.61	3.20481			1	6.71174	50	2
							Medium													nQLPVTkPR	Unambiguous	1	1	Q94269	N-Term(TMT6plex); K7(TMT6plex)	CID	1	0	1	1	2553	Unique	Used	2.09168	2.73853	0.892562	1.26122	11624.1	15218.7	4960.21	7008.92	5557.28	3.20182			0	12.9367	6	3
				Medium																fYLDDQVVTGSQEIVk	Unambiguous	1	1	Q21351	N-Term(TMT6plex); K16(TMT6plex)	CID	1	0	1	1	5495	Unique	Used	1.37568	2.40991	1.11689	1.35696	21279.4	37277.3	17276.4	20989.9	15468.3	3.20046			0	4.444	21	3
				Medium																dSVVDNYFSPLPNNSDLkL	Unambiguous	2	1	Q8MNT7	N-Term(TMT6plex); K18(TMT6plex)	CID	1	0	1	1	6227	Unique	Used	3.012	1.55075	1.98955	2.20372	3292.98	1695.42	2175.15	2409.29	1093.29	3.19997			1	8.85132	50	3
											Medium									tSFFQALQIPTk	Unambiguous	1	1	Q93572	N-Term(TMT6plex); K12(TMT6plex)	CID	1	0	1	1	6719	Unique	Used	1.23739	2.76328	9.77497	5.60779	8150.29	18200.9	64384.8	36936.8	6586.7	3.1985			0	8.91188	50	3
							Medium													gVVDRQEGEVk	Unambiguous	2	1	G5EF32	N-Term(TMT6plex); K11(TMT6plex)	CID	1	0	1	1	2082	Unique	Used	4.61146	3.43352	0.775735	2.43607	3277.83	2440.55	551.393	1731.56	710.801	3.19807			1	16.3213	50	3
							Medium													iQGPNYVPGkk	Unambiguous	2	1	G3MU53	N-Term(TMT6plex); K10(TMT6plex); K11(TMT6plex)	CID	1	0	1	1	3378	Unique	Used			5.45295	2.19295			94955.2	38186.9	17413.5	3.19592			1	17.002	1	3
			Medium																	eEmTAAGLSPESIEGILk	Unambiguous	1	1	Q9XX57	N-Term(TMT6plex); M3(Oxidation); K18(TMT6plex)	CID	1	0	1	1	5546	Unique	Used	1.78455	2.96187	0.675427	0.942349	2244.99	3726.07	849.696	1185.49	1258.01	3.19419			0	17.8071	50	3
																	High			ELHQQYLAGDkPTLDSLk	Unambiguous	1	1	P34383	K11(TMT6plex); K18(TMT6plex)	CID	1	0	1	1	4990	Unique	Used	1.46729	1.92407	1.63409	1.33182	3447.08	4520.21	3838.96	3128.83	2349.29	3.19086			0	10.024	50	3
					Medium															ALAEYAKPTTKVIVVGNPANTNAFIAAk	Unambiguous	2	1	Q8IA49	K28(TMT6plex)	CID	1	0	1	1	6654	Unique	Used			2.77143	1.61807			1259.28	735.217	454.379	3.18786			1	11.9455	50	3
							Medium													rVPTPmGLPVQFTSk	Unambiguous	1	1	P18948	N-Term(TMT6plex); M6(Oxidation); K15(TMT6plex)	CID	1	0	1	1	5121	Unique	Used			1.44729	1.78075			27231.8	33506.1	18815.8	3.18511			1	6.15066	1	3
													Medium							nAQEELAEVVEGLR	Unambiguous	1	1	P02566	N-Term(TMT6plex)	CID	1	0	1	1	7649	Unique	Used	2.30059	7.99851	3.79106	4.46486	727.558	2529.52	1198.92	1412	316.249	3.18483			0	4.64168	50	2
							Medium													rVPTPmGLPVQFTSk	Unambiguous	1	1	P18948	N-Term(TMT6plex); M6(Oxidation); K15(TMT6plex)	CID	1	0	1	1	6319	Unique	Used			3.30913	2.71223			1447.02	1186.01	437.281	3.18398			1	21.445	50	3
						Medium														vTYEQWADIkPk	Unambiguous	1	1	P10299	N-Term(TMT6plex); K10(TMT6plex); K12(TMT6plex)	CID	1	0	1	1	5029	Unique	Used	1.2124	2.20009	0.620075	1.13083	5192.1	9421.86	2655.47	4842.77	4282.5	3.17949			0	4.5088	13	2
										High										rVFAFDALR	Unambiguous	1	1	Q18143	N-Term(TMT6plex)	CID	1	0	1	1	4527	Unique	Used		0.260014	2.6579	2.71593		341.921	3495.16	3571.48	1315.01	3.1794			1	15.4548	50	3
										High										tQAIESFRR	Unambiguous	1	1	P18948	N-Term(TMT6plex)	CID	1	0	1	1	2709	Unique	Used			4.33344	4.68453			2811.84	3039.66	648.871	3.1762			1	12.6524	22	3
							Medium													dGEkVEIDAFk	Unambiguous	1	1	Q19064	N-Term(TMT6plex); K4(TMT6plex); K11(TMT6plex)	CID	1	0	1	1	4688	Unique	Used	1.27304	1.05484	3.63828	5.44452	2484.46	2058.64	7100.48	10625.6	1951.6	3.17198			1	10.9429	11	3
				Medium																LMQFAKDSLRPEQNKIEk	Unambiguous	1	1	O16297	K18(TMT6plex)	CID	1	0	1	1	5667	Unique	Used	0.929086	2.01598	0.911196	0.999252	1755.29	3808.74	1721.49	1887.86	1889.27	3.16751			2	22.9778	50	3
							Medium													vNTEQPkPDYEAcR	Unambiguous	2	1	Q17686	N-Term(TMT6plex); K7(TMT6plex); C13(Carbamidomethyl)	CID	1	0	1	1	2510	Unique	Used	4.20089	4.70414	4.60329	5.71065	6589.45	7378.83	7220.65	8957.62	1568.58	3.16443			0	7.43425	8	3
							Medium													qkPVSTDVGEk	Unambiguous	1	1	Q05062	N-Term(TMT6plex); K2(TMT6plex); K11(TMT6plex)	CID	1	0	1	1	2518	Unique	Used	1.09744	2.37207	1.09605	1.26439	3275.03	7078.85	3270.88	3773.27	2984.26	3.16372			0	21.4251	9	3
			Medium																	qQPLQLDDYPVSFVESVk	Unambiguous	2	1	P05690	N-Term(TMT6plex); K18(TMT6plex)	CID	1	0	1	1	6146	Unique	Used	0.508362	0.282731	2.41051	3.40546	554.672	308.487	2630.09	3715.68	1091.1	3.16167			0	3.63038	50	3
																	High			ELHQQYLAGDkPTLDSLk	Unambiguous	1	1	P34383	K11(TMT6plex); K18(TMT6plex)	CID	1	0	1	1	5718	Unique	Used	1.51541	1.80011	1.78189	1.82573	768.909	913.366	904.124	926.365	507.395	3.15236			0	6.07801	50	3
							Medium													dFkVEYIPGGAAQNSLR	Unambiguous	1	1	Q93934	N-Term(TMT6plex); K3(TMT6plex)	CID	1	0	1	1	5031	Unique	Used	5.34841	3.97256	0.85167	1.57145	41075.7	30509.2	6540.81	12068.7	7679.98	3.14986			1	10.0002	33	3
							Medium													sNkPSVEVk	Unambiguous	1	1	P27420	N-Term(TMT6plex); K3(TMT6plex); K9(TMT6plex)	CID	1	0	1	1	2481	Unique	Used	1.03556	1.90929	1.54902	1.82414	49274.7	90849	73706.2	86797.1	47582.6	3.14911			0	11.0724	5	3
						Medium														eLEDWkDANGTIk	Unambiguous	1	1	Q23621	N-Term(TMT6plex); K6(TMT6plex); K13(TMT6plex)	CID	1	0	1	1	4720	Unique	Used	5.69568	3.51416		2.09119	1947.19	1201.39		714.916	341.871	3.14699			1	10.7047	50	2
										High										nRPAEFTAR	Unambiguous	2	1	P05690	N-Term(TMT6plex)	CID	1	0	1	1	1553	Unique	Used	0.429598	0.629922	2.73658	3.32191	1444.02	2117.37	9198.51	11166	3361.31	3.14584			0	2.29976	14	2
					Medium															iGLVkPGVPmDIVLNk	Unambiguous	2	1	Q5WRQ0	N-Term(TMT6plex); K5(TMT6plex); M10(Oxidation); K16(TMT6plex)	CID	1	0	1	1	5615	Unique	Used	0.820752	1.35678	0.473743	0.641669	14300.6	23640.1	8254.36	11180.3	17423.7	3.14461			0	9.14901	50	3
							Medium													qEPVkPEQGR	Unambiguous	1	1	Q22038	N-Term(TMT6plex); K5(TMT6plex)	CID	1	0	1	1	1593	Unique	Used		2.2073	0.881797			645.032	257.684		292.226	3.1403			0	7.80517	50	3
							Medium													kSEITVNAQLEQSTEQk	Unambiguous	1	1	P06125	K1(TMT6plex); K17(TMT6plex)	CID	1	0	1	1	3303	Unique	Used	0.034988			0.053565	1718.75			2631.32	49123.9	3.13711			1	10.1993	19	3
							Medium													aSVEEAVkk	Unambiguous	1	1	Q09979	N-Term(TMT6plex); K8(TMT6plex); K9(TMT6plex)	CID	1	0	1	1	2875	Unique	Used	1.38735	2.40272	0.845297	1.12725	13870.2	24021.6	8451	11269.9	9997.67	3.13621			1	18.3011	7	3
							Medium													dIAAYIkk	Unambiguous	1	1	Q22799	N-Term(TMT6plex); K7(TMT6plex); K8(TMT6plex)	CID	1	0	1	1	4792	Unique	Used	4.54449	4.39154	0.898091	2.54332	63211.7	61084.3	12492	35376.4	13909.5	3.13084			1	8.64055	5	3
																		High		VVHDTSDLRDEDVGTk	Unambiguous	1	1	Q9N4J8	K16(TMT6plex)	CID	1	0	1	1	2157	Unique	Used		1.13112	1.98135	2.61902		317.748	556.591	735.722	280.915	3.1308			1	14.2145	50	3
															High					HGcTVPSVck	Unambiguous	1	1	Q93934	C3(Carbamidomethyl); C9(Carbamidomethyl); K10(TMT6plex)	CID	1	0	1	1	1803	Unique	Used	1.03093	0.567812			697.123	383.959			676.208	3.13042			0	7.13323	50	2
							Medium													iQGPNYVPGkk	Unambiguous	2	1	G3MU53	N-Term(TMT6plex); K10(TMT6plex); K11(TMT6plex)	CID	1	0	1	1	3384	Unique	Used		1.01278	6.54409	2.53597		15946.7	103040	39929.9	15745.4	3.12945			1	18.1638	2	3
								Medium												dkASDAWDKTK	Unambiguous	13	1	G5EDH9	N-Term(TMT6plex); K2(TMT6plex)	CID	1	0	1	1	3139	Unique	Used		1.20166	3.3198	0.965691		2922.38	8073.58	2348.51	2431.95	3.12704			2	18.2232	8	3
							Medium													TDSTcNHSTYImTk	Unambiguous	1	1	O62053	C5(Carbamidomethyl); M12(Oxidation); K14(TMT6plex)	CID	1	0	1	1	1845	Unique	Used	0.235568			0.606658	263.264			677.983	1117.57	3.12342			0	6.66324	50	3
				Medium																vEILDPELNPISYGAR	Unambiguous	5	1	H2KZT3	N-Term(TMT6plex)	CID	1	0	1	1	5885	Unique	Used	0.583242	0.876335	1.64178	2.01262	2910.03	4372.39	8191.53	10041.8	4989.41	3.11958			0	13.9774	50	2
											Medium									wMTPEQLGDINALk	Unambiguous	2	1	G5EF32	N-Term(TMT6plex); K14(TMT6plex)	CID	1	0	1	1	6649	Unique	Used	6.82781	5.23965	4.51204	5.59929	8431.42	6470.25	5571.76	6914.36	1234.86	3.11887			0	10.1679	50	3
							Medium													tAENQkPEPNVR	Unambiguous	1	1	Q19052	N-Term(TMT6plex); K6(TMT6plex)	CID	1	0	1	1	1765	Unique	Used	4.72994	9.00058	2.74637	2.18745	1029.35	1958.74	597.673	476.039	217.623	3.11188			0	9.89563	50	3
					Medium															lAQSQkPAEVYNISASSAEk	Unambiguous	1	1	Q95XM5	N-Term(TMT6plex); K6(TMT6plex); K20(TMT6plex)	CID	1	0	1	1	4327	Unique	Used		4.38252	1.84978	2.3978		1243.92	525.034	680.582	283.836	3.11087			0	10.6693	50	4
				Medium																aIFDNITDPELAGk	Unambiguous	1	1	Q10454	N-Term(TMT6plex); K14(TMT6plex)	CID	1	0	1	1	5498	Unique	Used	0.416631	0.620758	1.61656	1.34003	3249.07	4840.94	12606.6	10450.1	7798.44	3.1103			0	21.8812	50	2
																Medium				DIHPGDLVTIGEcRPLSk	Unambiguous	1	1	Q20206	C13(Carbamidomethyl); K18(TMT6plex)	CID	1	0	1	1	4465	Unique	Used			5.02757	2.13131			1353.93	573.965	269.302	3.10707			0	25.6895	50	4
																		High		NIHENVLNDESAYkk	Unambiguous	1	1	O17891	K14(TMT6plex); K15(TMT6plex)	CID	1	0	1	1	3079	Unique	Used		0.652663	0.8651	1.71862		264.04	349.982	695.28	404.557	3.10477			1	36.1842	50	4
							Medium													rAPAAAEEPAPSTSk	Unambiguous	2	1	Q8HJ11	N-Term(TMT6plex); K15(TMT6plex)	CID	1	0	1	1	1844	Unique	Used	0.690501	1.49914	1.45421	1.63582	397.957	864.004	838.108	942.774	576.331	3.10201			1	16.3804	46	3
							Medium													VMLDKQDNATPKLLEIIk	Unambiguous	3	1	Q304E2	K18(TMT6plex)	CID	1	0	1	1	4066	Unique	Used	6.96128	4.87561		1.1121	9026.65	6322.18		1442.05	1296.69	3.10197			2	12.5208	19	3
					Medium															lQPGAGGGSSSAPAkEEPk	Unambiguous	1	1	O45148	N-Term(TMT6plex); K15(TMT6plex); K19(TMT6plex)	CID	1	0	1	1	2752	Unique	Used	1.71123	1.72212	0.684558	1.00141	24176.7	24330.5	9671.63	14148.2	14128.3	3.10041			1	8.03864	50	4
															Medium					NHGVIMADANk	Unambiguous	1	1	P52713	K11(TMT6plex)	CID	1	0	1	1	1900	Unique	Used	1.60174	2.01121	1.57953	1.492	474.06	595.247	467.487	441.58	295.965	3.0997			0	29.3602	50	3
							Medium													mkEIAESYLGk	Unambiguous	1	1	P27420	N-Term(TMT6plex); K2(TMT6plex); K11(TMT6plex)	CID	1	0	1	1	5771	Unique	Used	0.367285	0.574124	1.60027	2.16562	331.833	518.706	1445.81	1956.58	903.473	3.09865			1	33.5521	50	3
							Medium													dFkVEYIPGGAAQNSLR	Unambiguous	1	1	Q93934	N-Term(TMT6plex); K3(TMT6plex)	CID	1	0	1	1	5038	Unique	Used	7.01718	4.88554	0.947236	2.06402	49432.4	34416.1	6672.79	14540	7044.48	3.09739			1	6.55592	3	3
													Medium							EFPILTGFFk	Unambiguous	1	1	P34382	K10(TMT6plex)	CID	1	0	1	1	8311	Unique	Used	1.03832	0.785886	0.632181	1.51576	392.659	297.197	239.071	573.211	378.168	3.09638			0	32.3827	50	2
				Medium																lIEDPVVVELAk	Unambiguous	1	1	P91997	N-Term(TMT6plex); K12(TMT6plex)	CID	1	0	1	1	5930	Unique	Used	0.370684	0.504441	2.01651	1.48662	1387.84	1888.62	7549.79	5565.89	3743.99	3.09034			0	12.2808	50	2
							Medium													rVPTPmGLPVQFTSk	Unambiguous	1	1	P18948	N-Term(TMT6plex); M6(Oxidation); K15(TMT6plex)	CID	1	0	1	1	5892	Unique	Used			1.40005	1.71473			865.902	1060.53	618.479	3.08939			1	22.9129	50	3
							Medium													rVPTPmGLPVQFTSk	Unambiguous	1	1	P18948	N-Term(TMT6plex); M6(Oxidation); K15(TMT6plex)	CID	1	0	1	1	7287	Unique	Used	0.211636		1.26061	1.84751	299.749		1785.46	2616.7	1416.34	3.08835			1	22.6079	50	3
										Medium										lmEDLQSEEDkGNHQNk	Unambiguous	1	1	P02566	N-Term(TMT6plex); M2(Oxidation); K11(TMT6plex); K17(TMT6plex)	CID	1	0	1	1	3290	Unique	Used	1.39932	4.43017	4.2033	4.95005	893.73	2829.5	2684.6	3161.54	638.689	3.08533			1	13.1276	50	4
							Medium													rVPTPmGLPVQFTSk	Unambiguous	1	1	P18948	N-Term(TMT6plex); M6(Oxidation); K15(TMT6plex)	CID	1	0	1	1	5339	Unique	Used			1.79694	2.3038			3028.22	3882.38	1685.21	3.08306			1	14.196	35	3
				Medium																aIYTAQIVGIPLDSk	Unambiguous	2	1	B5U8N0	N-Term(TMT6plex); K15(TMT6plex)	CID	1	0	1	1	5715	Unique	Used	0.461975	0.809482	1.43127	1.18407	1000.47	1753.05	3099.61	2564.26	2165.64	3.08274			0	6.81909	50	2
							Medium													rVPTPmGLPVQFTSk	Unambiguous	1	1	P18948	N-Term(TMT6plex); M6(Oxidation); K15(TMT6plex)	CID	1	0	1	1	5114	Unique	Used			1.28958	1.2721			6551.64	6462.83	5080.46	3.08071			1	9.99526	11	3
																Medium				sSDNEKLEAALNPTkk	Unambiguous	1	1	G5EGI7	N-Term(TMT6plex); K15(TMT6plex); K16(TMT6plex)	CID	1	0	1	1	3724	Unique	Used	0.821093	1.07646	0.811143	1.41131	1287.8	1688.32	1272.19	2213.49	1568.4	3.07927			2	28.97	50	4
							Medium													dkEAVYGSk	Unambiguous	1	1	Q4R148	N-Term(TMT6plex); K2(TMT6plex); K9(TMT6plex)	CID	1	0	1	1	2511	Unique	Used	3.31458	2.02892	0.481093	0.610225	9696.58	5935.46	1407.4	1785.17	2925.43	3.07891			1	14.7882	13	3
				Medium																tLANAGLDLSVYPLEk	Unambiguous	1	1	P18948	N-Term(TMT6plex); K16(TMT6plex)	CID	1	0	1	1	5995	Unique	Used			2.4385	2.12732			3212.55	2802.59	1317.43	3.07631			0	5.77415	50	2
																High				RGDLcVAk	Unambiguous	1	1	Q19328	C5(Carbamidomethyl); K8(TMT6plex)	CID	1	0	1	1	1715	Unique	Used	0.973369	1.69138		1.07847	413.815	719.067		458.499	425.137	3.07622			1	21.5148	50	2
										High										RFDGPNIINVk	Unambiguous	1	1	P46769	K11(TMT6plex)	CID	1	0	1	1	3887	Unique	Used		0.895495	2.57598	2.79321		339.291	976.005	1058.31	378.887	3.06658			1	29.6919	50	2
			Medium																	sLYYGNMmSDVTPALTPPk	Unambiguous	1	1	P34652	N-Term(TMT6plex); M8(Oxidation); K19(TMT6plex)	CID	1	0	1	1	4846	Unique	Used	0.889542	1.93965	1.74248	2.4826	265.19	578.248	519.467	740.11	298.119	3.06337			0	12.7144	50	3
													Medium							aLGDYEEFFk	Unambiguous	1	1	O62275	N-Term(TMT6plex); K10(TMT6plex)	CID	1	0	1	1	7280	Unique	Used		0.915016				231.183			252.655	3.06143			0	23.1101	50	2
High																				iQAIVGQYVN	Unambiguous	1	1	P34383	N-Term(TMT6plex)	CID	1	0	1	1	6317	Unique	Used	3.00585	3.56152	2.08598	1.8762	182885	216693	126917	114154	60843	3.06133			0	5.49451	0	2
													Medium							TKFVAEIk	Unambiguous	1	1	Q21465	K8(TMT6plex)	CID	1	0	1	1	4337	Unique	Used	2.06701	2.55313	1.58543	1.26215	56454.9	69732	43301.8	34472.3	27312.3	3.06019			1	18.0124	1	2
													Medium							SAPVDEMNQDQk	Unambiguous	1	1	P06125	K12(TMT6plex)	CID	1	0	1	1	1986	Unique	Used	0.0745561	0.0162947	0.146717	0.43888	2810.37	614.224	5530.46	16543.4	37694.7	3.05324			0	9.19681	50	2
				Medium																iIFLQIcPDGASIk	Unambiguous	1	1	Q07750	N-Term(TMT6plex); C7(Carbamidomethyl); K14(TMT6plex)	CID	1	0	1	1	6559	Unique	Used			2.03467	1.74098			753.065	644.366	370.116	3.05236			0	12.147	50	2
							Medium													rVPTPmGLPVQFTSk	Unambiguous	1	1	P18948	N-Term(TMT6plex); M6(Oxidation); K15(TMT6plex)	CID	1	0	1	1	5226	Unique	Used			2.15968	2.17315			1969.49	1981.78	911.94	3.04902			1	16.2463	37	3
			High																	iQAIVGQYVN	Unambiguous	1	1	P34383	N-Term(TMT6plex)	CID	1	0	1	1	5342	Unique	Used	1.45638	1.94941	1.49699	1.06839	3231.56	4325.54	3321.67	2370.64	2218.9	3.04668			0	9.02549	50	2
							Medium													NGLISELQFDkEDAEWSk	Unambiguous	2	1	P05690	K11(TMT6plex); K18(TMT6plex)	CID	1	0	1	1	6375	Unique	Used			1.70319	2.77346			1238.84	2017.32	727.364	3.04298			1	5.94428	26	3
										High										iNTFDQVAYR	Unambiguous	1	1	P18948	N-Term(TMT6plex)	CID	1	0	1	1	3157	Unique	Used				0.338452				478.854	1414.83	3.04257			0	8.06558	50	3
							Medium													rVPTPmGLPVQFTSk	Unambiguous	1	1	P18948	N-Term(TMT6plex); M6(Oxidation); K15(TMT6plex)	CID	1	0	1	1	6310	Unique	Used			1.42291	2.08642			341.268	500.402	239.838	3.04215			1	14.5175	50	3
													Medium							NFDPFTELMYEk	Unambiguous	1	1	Q23621	K12(TMT6plex)	CID	1	0	1	1	8118	Unique	Used	2.63635	2.4164	0.952818	1.40734	1459.75	1337.96	527.575	779.242	553.699	3.04209			0	9.0947	50	2
			Medium																	VTQQTNDMYVPFEVPTVPAPSk	Unambiguous	1	1	O16294	K22(TMT6plex)	CID	1	0	1	1	5272	Unique	Used	0.541883				944.945				1743.82	3.03991			0	9.81983	50	3
							Medium													gENQFETVEVDGkk	Unambiguous	2	1	G3MU53	N-Term(TMT6plex); K13(TMT6plex); K14(TMT6plex)	CID	1	0	1	1	3878	Unique	Used		0.35833	0.428049	0.603106		1521.16	1817.13	2560.27	4245.14	3.03337			1	73.3251	11	3
							Medium													vTIQQFVDkVQSR	Unambiguous	1	1	P18948	N-Term(TMT6plex); K9(TMT6plex)	CID	1	0	1	1	6912	Unique	Used			1.4091	3.33585			384.885	911.16	273.142	3.03189			1	42.1262	50	3
							Medium													iRmSEGIVRLQAGTNk	Unambiguous	2	1	Q6LD30	N-Term(TMT6plex); M3(Oxidation); K16(TMT6plex)	CID	1	0	1	1	3025	Unique	Used	0.717692	0.369712	3.71273	4.38152	5983.11	3082.14	30951.5	36527	8336.6	3.02604			2	1.45426	14	3
															Medium					TIDkEIkPAAEVk	Unambiguous	2	1	Q21021	K4(TMT6plex); K7(TMT6plex); K13(TMT6plex)	CID	1	0	1	1	3096	Unique	Used	3.79521	4.57325		1.44019	2915.28	3512.93		1106.28	768.147	3.0257			1	8.45648	50	4
							Medium													iRLPPMDVSk	Unambiguous	1	1	Q9XUV0	N-Term(TMT6plex); K10(TMT6plex)	CID	1	0	1	1	5050	Unique	Used	2.12192	2.91033	0.792899	1.45037	754.426	1034.73	281.906	515.663	355.539	3.0253			1	17.7555	50	3
																High				HAVSVFGk	Unambiguous	1	1	P34496	K8(TMT6plex)	CID	1	0	1	1	2655	Unique	Used	1.21371	1.86041			482.622	739.778			397.642	3.02418			0	19.1852	50	2
										High										sSSYYAYGNk	Unambiguous	1	1	Q94271	N-Term(TMT6plex); K10(TMT6plex)	CID	1	0	1	1	2493	Unique	Used	0.988832	7.8834		1.46053	1572.14	12533.8		2322.1	1589.9	3.02212			0	17.5584	50	3
			Medium																	dLLPSEVVQAYQDLSPEEk	Unambiguous	1	1	Q19478	N-Term(TMT6plex); K19(TMT6plex)	CID	1	0	1	1	6301	Unique	Used	0.103662	0.638229	1.66106	2.90271	419.9	2585.25	6728.41	11757.9	4050.67	3.02026			0	11.2057	50	3
									High											lVSWYDNEFGYSNR	Unambiguous	2	1	P17329	N-Term(TMT6plex)	CID	1	0	1	1	4475	Unique	Used	0.419612				295.999				705.411	3.01895			0	4.72638	47	3
							Medium													gEGIVLFkk	Unambiguous	1	1	Q17770	N-Term(TMT6plex); K8(TMT6plex); K9(TMT6plex)	CID	1	0	1	1	4967	Unique	Used	4.13041	3.48024	0.809209	1.9842	81937.5	69039.6	16052.8	39361.9	19837.6	3.01668			1	16.9834	24	3
							Medium													lNkEDVIIAk	Unambiguous	1	1	G5ED07	N-Term(TMT6plex); K3(TMT6plex); K10(TMT6plex)	CID	1	0	1	1	4575	Unique	Used	3.67205	4.06602	1.12199	1.88251	274834	304320	83974.8	140896	74844.8	3.0166			1	22.6968	2	3
							Medium													rVPTPmGLPVQFTSk	Unambiguous	1	1	P18948	N-Term(TMT6plex); M6(Oxidation); K15(TMT6plex)	CID	1	0	1	1	5233	Unique	Used			1.86499	1.79016			3695.92	3547.63	1981.73	3.01593			1	10.1037	17	3
							Medium													yTcIATNEAGTDkR	Unambiguous	3	1	G5ED27	N-Term(TMT6plex); C3(Carbamidomethyl); K13(TMT6plex)	CID	1	0	1	1	2718	Unique	Used	0.82274	0.856298	2.35419	3.03541	3004.8	3127.36	8597.93	11085.9	3652.18	3.01455			1	18.6721	13	3
							Medium													TLTSYGLSTVKLk	Unambiguous	1	1	O17329	K13(TMT6plex)	CID	1	0	1	1	4456	Unique	Used			5.50933	5.78388			525501	551689	95383.9	3.01047			1	9.92784	0	3
															Medium					QVSTAQMKRDLEQAAVYVPTPIPk	Unambiguous	1	1	G8JYC4	K24(TMT6plex)	CID	1	0	1	1	3457	Unique	Used			2.1015	4.77989			622.962	1416.94	296.437	3.00975			2	12.7406	50	4
							Medium													nPYGVPGkPk	Unambiguous	3	1	H2FLH3	N-Term(TMT6plex); K8(TMT6plex); K10(TMT6plex)	CID	1	0	1	1	2936	Unique	Used	1.63375	2.23782	0.765109	1.23425	11384.8	15594.2	5331.66	8600.83	6968.49	3.00662			0	11.6993	5	3
							Medium													LDATVHGEVSSk	Unambiguous	3	1	Q17770	K12(TMT6plex)	CID	1	0	1	1	1937	Unique	Used	1.4486	1.46255	0.374356	0.645982	2074.22	2094.2	536.034	924.971	1431.88	3.00498			0	26.7327	50	3
										High										nRPAEFTAR	Unambiguous	2	1	P05690	N-Term(TMT6plex)	CID	1	0	1	1	1659	Unique	Used	0.549555	0.537753	1.40912	1.88835	567.496	555.309	1455.12	1950	1032.65	3.00378			0	4.39474	50	2
															High					AHFEEAmk	Unambiguous	2	1	P54812	M7(Oxidation); K8(TMT6plex)	CID	1	0	1	1	1376	Unique	Used			4.19431				1239.73		295.576	3.00354			0	3.49818	50	2
							Medium													kGFLGPGVDVPAPDmGTGER	Unambiguous	1	1	Q23621	N-Term(TMT6plex); M15(Oxidation)	CID	1	0	1	1	4409	Unique	Used	0.187445		0.034863		3808.13		708.276		20316	3.00242			1	10.1828	22	3
										High										iNTFDQVAYR	Unambiguous	1	1	P18948	N-Term(TMT6plex)	CID	1	0	1	1	3060	Unique	Used	0.0824363		0.10166	0.302675	798.764		985.033	2932.76	9689.48	2.99926			0	5.03641	24	3
							Medium													tVEIFDkPR	Unambiguous	1	1	Q22492	N-Term(TMT6plex); K7(TMT6plex)	CID	1	0	1	1	4168	Unique	Used	1.1352	1.0637	1.2241	1.31717	3718.41	3484.22	4009.61	4314.49	3275.57	2.99819			0	11.7755	13	3
																High				dkADVDAFkk	Unambiguous	1	1	Q93573	N-Term(TMT6plex); K2(TMT6plex); K9(TMT6plex); K10(TMT6plex)	CID	1	0	1	1	3408	Unique	Used	0.71562	2.22378	1.61826	1.82273	2156.44	6701.1	4876.45	5492.59	3013.39	2.99704			2	11.1259	50	3
							Medium													IGYYEDcGQPTkk	Unambiguous	1	1	Q19698	C7(Carbamidomethyl); K12(TMT6plex); K13(TMT6plex)	CID	1	0	1	1	2543	Unique	Used	0.84866	0.286747		0.0884694	100872	34082.9		10515.5	118861	2.99536			1	39.3139	20	3
							Medium													rVPTPmGLPVQFTSk	Unambiguous	1	1	P18948	N-Term(TMT6plex); M6(Oxidation); K15(TMT6plex)	CID	1	0	1	1	5006	Unique	Used	0.0864277	0.0620105	1.38321	1.53831	286866	205822	4.59108e+06	5105851	3.31914e+06	2.99306			1	7.03727	0	3
							Medium													nKDPLNDTVVSAmk	Unambiguous	1	1	P02566	N-Term(TMT6plex); M13(Oxidation); K14(TMT6plex)	CID	1	0	1	1	3370	Unique	Used			0.93943	0.75813			3307.03	2668.81	3520.25	2.99016			1	12.2489	5	3
										High										NHGVIMADANk	Unambiguous	1	1	P52713	K11(TMT6plex)	CID	1	0	1	1	2046	Unique	Used	2.38429	1.78343	0.918464	1.35766	854.967	639.511	329.347	486.836	358.584	2.98592			0	20.8706	50	3
																High				RFDQDIGPk	Unambiguous	1	1	P90868	K9(TMT6plex)	CID	1	0	1	1	2432	Unique	Used	1.13752	1.28419		1.08039	780.541	881.181		741.341	686.177	2.98573			1	0	50	2
							Medium													dkYGSAVVGGFFk	Unambiguous	1	1	Q27245	N-Term(TMT6plex); K2(TMT6plex); K13(TMT6plex)	CID	1	0	1	1	5725	Unique	Used		0.61318	2.02891	1.92179		300.389	993.939	941.459	489.888	2.98546			1	45.6538	50	3
							Medium													RLSFVLSNLKGk	Unambiguous	1	1	O02339	K12(TMT6plex)	CID	1	0	1	1	3364	Unique	Used	0.109399	0.276498	0.406029	0.259045	4664.02	11787.9	17310.2	11043.8	42632.9	2.98223			2	25.4853	4	3
							Medium													IGGGSEVEVGEkk	Unambiguous	2	1	P50140	K12(TMT6plex); K13(TMT6plex)	CID	1	0	1	1	2328	Unique	Used	1.06926				2073.14				1938.86	2.98171			1	7.80319	12	3
							Medium													VDmTkDEAEk	Unambiguous	1	1	O62102	M3(Oxidation); K5(TMT6plex); K10(TMT6plex)	CID	1	0	1	1	1482	Unique	Used	0.58373	0.354521		0.106262	1914.27	1162.61		348.472	3279.38	2.9784			1	7.90941	50	3
													Medium							lTFYNWDYk	Unambiguous	1	1	Q9XVS3	N-Term(TMT6plex); K9(TMT6plex)	CID	1	0	1	1	7148	Unique	Used	3.03729	4.85152	0.898571	1.16565	3852.85	6154.22	1139.85	1478.65	1268.52	2.97463			0	14.3637	28	2
							Medium													akTNNDQEGFVk	Unambiguous	2	1	O17953	N-Term(TMT6plex); K2(TMT6plex); K12(TMT6plex)	CID	1	0	1	1	2615	Unique	Used	11.7286	5.03068	0.836231	3.46176	61884.4	26543.8	4412.27	18265.6	5276.38	2.97305			1	10.6293	9	3
							Medium													fEIkPEVVk	Unambiguous	1	1	P18948	N-Term(TMT6plex); K4(TMT6plex); K9(TMT6plex)	CID	1	0	1	1	4945	Unique	Used			3.48551	2.27179			12281.1	8004.59	3523.48	2.96995			0	8.29738	7	3
										High										HGcTVPSVck	Unambiguous	1	1	Q93934	C3(Carbamidomethyl); C9(Carbamidomethyl); K10(TMT6plex)	CID	1	0	1	1	1836	Unique	Used	1.32697	0.907159			819.544	560.267			617.607	2.96617			0	3.3947	50	2
										Medium										NHGVImADANk	Unambiguous	1	1	P52713	M6(Oxidation); K11(TMT6plex)	CID	1	0	1	1	1736	Unique	Used	1.352	1.21584	1.0296	0.966861	1056.24	949.873	804.374	755.358	781.248	2.96323			0	13.8489	36	3
							Medium													gkPTAIIAk	Unambiguous	1	1	O17759	N-Term(TMT6plex); K2(TMT6plex); K9(TMT6plex)	CID	1	0	1	1	3161	Unique	Used	0.342934	0.705361	2.17329	1.03507	3846.24	7911.12	24375	11609	11215.7	2.95853			0	22.6303	5	3
							High													DHTEITEITFDPk	Unambiguous	1	1	O02089	K13(TMT6plex)	CID	1	0	1	1	4801	Unique	Used	0.536057	1.18037	1.4918	1.26567	1415.13	3116.03	3938.19	3341.22	2639.89	2.9568			0	12.9703	50	2
										Medium										tQAIESFRR	Unambiguous	1	1	P18948	N-Term(TMT6plex)	CID	1	0	1	1	2705	Unique	Used			4.13666	3.32695			1413.05	1136.46	341.593	2.95148			1	75.7313	50	3
					High															GYNFGFLk	Unambiguous	1	1	Q21752	K8(TMT6plex)	CID	1	0	1	1	5332	Unique	Used	0.5198	1.1381	0.191988	0.675165	609.483	1334.46	225.112	791.654	1172.53	2.9492			0	9.90488	50	2
							Medium													rVPTPmGLPVQFTSk	Unambiguous	1	1	P18948	N-Term(TMT6plex); M6(Oxidation); K15(TMT6plex)	CID	1	0	1	1	6809	Unique	Used			1.79644	2.97152			448.61	742.056	249.722	2.94855			1	16.5811	50	3
							Medium													qIkNPAYk	Unambiguous	1	1	P27798	N-Term(TMT6plex); K3(TMT6plex); K8(TMT6plex)	CID	1	0	1	1	2583	Unique	Used	3.17357	5.53156	1.14014	3.34722	101771	177387	36562.2	107339	32068.2	2.94822			1	3.47284	4	3
															High					nRPAEFTAR	Unambiguous	2	1	P05690	N-Term(TMT6plex)	CID	1	0	1	1	1500	Unique	Used	1.2176	1.38398	3.16827	4.33783	553.3	628.908	1439.72	1971.19	454.419	2.94794			0	8.5527	50	2
										Medium										HQLTEASGSVck	Unambiguous	2	1	P05690	C11(Carbamidomethyl); K12(TMT6plex)	CID	1	0	1	1	1881	Unique	Used			0.805439	0.884549			3745.15	4113	4649.83	2.94435			0	37.3489	50	3
													Medium							sFPDGETFTcFIER	Unambiguous	2	1	G4SF79	N-Term(TMT6plex); C10(Carbamidomethyl)	CID	1	0	1	1	7205	Unique	Used	2.26656	2.93089	1.86556	2.52578	7672.61	9921.45	6315.17	8550.11	3385.13	2.94348			0	1.88187	17	2
																Medium				dASAcITGkPIVSGGIHGR	Unambiguous	1	1	Q23621	N-Term(TMT6plex); C5(Carbamidomethyl); K9(TMT6plex)	CID	1	0	1	1	3313	Unique	Used	2.48133	1.36681	1.11122	1.68171	2568.68	1414.92	1150.33	1740.91	1035.2	2.9429			0	35.8724	50	4
							Medium													IADSFGVLDkESGLSYR	Unambiguous	1	1	Q21824	K10(TMT6plex)	CID	1	0	1	1	5295	Unique	Used	3.69041	2.01095	0.485968	1.20922	22225	12110.7	2926.67	7282.33	6022.36	2.9413			1	12.3558	17	3
	High																			vQAmVGQYLN	Unambiguous	2	1	P34382	N-Term(TMT6plex); M4(Oxidation)	CID	1	0	1	1	4072	Unique	Used	3.15783	3.85001	2.47842	2.14741	6063.17	7392.2	4758.68	4123.12	1920.04	2.93945			0	5.47393	50	2
							Medium													rVPTPmGLPVQFTSk	Unambiguous	1	1	P18948	N-Term(TMT6plex); M6(Oxidation); K15(TMT6plex)	CID	1	0	1	1	6107	Unique	Used			0.812532	1.35846			304.321	508.789	374.534	2.9392			1	15.7865	50	3
							Medium													aPFDLFENkk	Unambiguous	1	1	Q18688	N-Term(TMT6plex); K9(TMT6plex); K10(TMT6plex)	CID	1	0	1	1	6115	Unique	Used		1.73534	1.15777	1.67473		483.678	322.696	466.784	278.722	2.93737			1	22.0474	50	3
							Medium													dIIQALDkk	Unambiguous	1	1	G5EEA8	N-Term(TMT6plex); K8(TMT6plex); K9(TMT6plex)	CID	1	0	1	1	5211	Unique	Used	2.20605	1.54275	0.637552	0.924003	47127.8	32957.8	13620	19739.5	21363	2.93155			1	8.9404	14	3
							Medium													rVPTPmGLPVQFTSk	Unambiguous	1	1	P18948	N-Term(TMT6plex); M6(Oxidation); K15(TMT6plex)	CID	1	0	1	1	5904	Unique	Used			1.02031	1.58318			516.946	802.125	506.656	2.93136			1	15.0508	50	3
							Medium													vTTKQLLGGRk	Unambiguous	2	1	Q9TZ92	N-Term(TMT6plex); K11(TMT6plex)	CID	1	0	1	1	4212	Unique	Used	1.03425	2.52624	2.24812	2.04088	6576.72	16064.2	14295.6	12977.8	6358.94	2.92757			2	62.2954	6	3
							Medium													lIFDNLkk	Unambiguous	3	1	P90735	N-Term(TMT6plex); K7(TMT6plex); K8(TMT6plex)	CID	1	0	1	1	5544	Unique	Used	0.526365	0.814979	0.868276	1.34729	1717.7	2659.54	2833.47	4396.66	3263.32	2.92131			1	9.46456	33	3
															Medium					eIEELkPEIASSGSSR	Unambiguous	1	1	Q21215	N-Term(TMT6plex); K6(TMT6plex)	CID	1	0	1	1	4101	Unique	Used			0.851997				274.494		322.177	2.92051			0	28.8854	50	3
										Medium										NHGVIMADANk	Unambiguous	1	1	P52713	K11(TMT6plex)	CID	1	0	1	1	2053	Unique	Used	2.83502	3.28896	1.15208	2.38088	717.879	832.824	291.727	602.881	253.218	2.91993			0	28.2056	50	3
															High					HGcTVPSVck	Unambiguous	1	1	Q93934	C3(Carbamidomethyl); C9(Carbamidomethyl); K10(TMT6plex)	CID	1	0	1	1	1808	Unique	Used	1.25432	0.628827			997.477	500.062			795.231	2.91949			0	6.63644	50	2
										Medium										sPRPENPGVRPLYQGSNPISDVWSk	Unambiguous	1	1	Q9U2M4	N-Term(TMT6plex); K25(TMT6plex)	CID	1	0	1	1	4846	Unique	Used	0.85902	0.749623	1.71661	1.4163	1036.47	904.474	2071.21	1708.87	1206.57	2.91891			0	9.89179	50	4
							Medium													mVFAGLkk	Unambiguous	2	1	P19974	N-Term(TMT6plex); K7(TMT6plex); K8(TMT6plex)	CID	1	0	1	1	4917	Unique	Used	4.46311	3.60646	1.18538	2.12962	22116.4	17871.4	5874	10553.1	4955.38	2.9164			1	3.22672	33	3
							Medium													nATLGGTcLNVGcIPSk	Unambiguous	1	1	O17953	N-Term(TMT6plex); C8(Carbamidomethyl); C13(Carbamidomethyl); K17(TMT6plex)	CID	1	0	1	1	4462	Unique	Used	1.08358	0.754822	0.189241	0.325215	18833.8	13119.6	3289.22	5652.59	17381.1	2.91622			0	7.34732	4	3
							Medium													YLVFVGAQAAKkPmFDVR	Unambiguous	1	1	Q23114	K12(TMT6plex); M14(Oxidation)	CID	1	0	1	1	3952	Unique	Used			0.541972	1.14051			3486.31	7336.5	6432.64	2.915			1	11.7248	6	3
																			High	AHTLALHGEk	Unambiguous	1	1	Q9N5E4	K10(TMT6plex)	CID	1	0	1	1	2121	Unique	Used		0.620012	1.73824	1.83855		282.339	791.553	837.232	455.377	2.90982			0	28.6037	50	2
							Medium													vQTSVPANTFSVTGSADNk	Unambiguous	1	1	Q18885	N-Term(TMT6plex); K19(TMT6plex)	CID	1	0	1	1	3802	Unique	Used				0.304006				687.966	2263	2.90918			0	14.9463	23	3
							Medium													iQTAIDkk	Unambiguous	1	1	Q27527	N-Term(TMT6plex); K7(TMT6plex); K8(TMT6plex)	CID	1	0	1	1	3307	Unique	Used	0.936501	2.17449	1.34837	1.55187	9046.18	21004.6	13024.6	14990.4	9659.55	2.90577			1	8.05906	3	3
							Medium													gEGIVLFkk	Unambiguous	1	1	Q17770	N-Term(TMT6plex); K8(TMT6plex); K9(TMT6plex)	CID	1	0	1	1	4963	Unique	Used	5.86123	4.1199	0.462983	2.24112	29640.3	20834.3	2341.31	11333.3	5057	2.9043			1	46.7563	7	3
							Medium													STKGkPTAIIAk	Unambiguous	1	1	O17759	K5(TMT6plex); K12(TMT6plex)	CID	1	0	1	1	4598	Unique	Used	2.21182	3.21267	1.79554	2.04094	9351.7	13583.3	7591.64	8629.18	4228.05	2.90002			1	27.595	18	3
						Medium														akFEQIVGDLIk	Unambiguous	1	1	P11141	N-Term(TMT6plex); K2(TMT6plex); K12(TMT6plex)	CID	1	0	1	1	7121	Unique	Used		0.969722				382.984			394.942	2.89771			1	11.2137	50	2
									Medium											VHLEYLGEck	Unambiguous	1	1	P34714	C9(Carbamidomethyl); K10(TMT6plex)	CID	1	0	1	1	3394	Unique	Used		1.37651		1.24949		325.94		295.864	236.788	2.88845			0	19.8672	50	3
										High										HGcTVPSVck	Unambiguous	1	1	Q93934	C3(Carbamidomethyl); C9(Carbamidomethyl); K10(TMT6plex)	CID	1	0	1	1	1840	Unique	Used	1.14335	0.942573		0.747166	1617.55	1333.51		1057.05	1414.75	2.8737			0	3.99145	25	2
													High							wLEIEk	Unambiguous	1	1	O17369	N-Term(TMT6plex); K6(TMT6plex)	CID	1	0	1	1	4652	Unique	Used			3.01559	3.58415			6362.44	7562.01	2109.85	2.87224			0	6.25613	8	1
										Medium										RDTEDQISGmk	Unambiguous	1	1	P91303	M10(Oxidation); K11(TMT6plex)	CID	1	0	1	1	1477	Unique	Used	0.37282	0.286254	0.316623	0.502367	1508.55	1158.27	1281.16	2032.73	4046.31	2.87102			1	9.13371	37	3
										Medium										rDEVGQQNVR	Unambiguous	3	1	O46015	N-Term(TMT6plex)	CID	1	0	1	1	1223	Unique	Used	2.48448	5.64469	7.58037	11.4444	472.839	1074.28	1442.68	2178.07	190.317	2.85617			1	28.6998	50	3
										Medium										gRPIGEFTR	Unambiguous	1	1	Q95008	N-Term(TMT6plex)	CID	1	0	1	1	2281	Unique	Used	2.40767	2.03031		1.7511	8800.55	7421.23		6400.64	3655.22	2.85433			0	4.55809	3	3
					High															LTNFFWk	Unambiguous	1	1	O02089	K7(TMT6plex)	CID	1	0	1	1	5606	Unique	Used	0.624487	0.737715	0.731402	1.27625	325.053	383.989	380.703	664.302	520.512	2.85244			0	2.30615	50	2
															Medium					sRYEDIQQR	Unambiguous	1	1	Q19289	N-Term(TMT6plex)	CID	1	0	1	1	1490	Unique	Used	0.692265	1.39117	3.02702	2.44489	513.991	1032.91	2247.5	1815.27	742.477	2.85024			1	26.3859	50	3
																High				RGDLcVAk	Unambiguous	1	1	Q19328	C5(Carbamidomethyl); K8(TMT6plex)	CID	1	0	1	1	1617	Unique	Used	1.09101	1.76795	0.474077	0.87204	733.616	1188.8	318.778	586.376	672.418	2.84767			1	17.1867	50	2
															Medium					IHYYQcENEk	Unambiguous	1	1	Q18032	C6(Carbamidomethyl); K10(TMT6plex)	CID	1	0	1	1	1684	Unique	Used	0.888817	2.15771	1.06352	1.9063	781.564	1897.34	935.188	1676.27	879.331	2.84666			0	13.678	50	3
										Medium										eFLAHLR	Unambiguous	1	1	Q9XXK1	N-Term(TMT6plex)	CID	1	0	1	1	3780	Unique	Used		1.87215	5.63957	2.98247		686.439	2067.8	1093.55	366.658	2.83954			0	6.574	50	3
										Medium										iNTFDQVAYR	Unambiguous	1	1	P18948	N-Term(TMT6plex)	CID	1	0	1	1	3152	Unique	Used				0.305613				493.192	1613.78	2.83686			0	6.17824	40	3
									High											RLDISALPk	Unambiguous	1	1	G5EFI4	K9(TMT6plex)	CID	1	0	1	1	3668	Unique	Used		0.930943				251.552			270.212	2.83649			1	19.0824	50	2
															High					HLAVIEk	Unambiguous	4	1	G5EF32	K7(TMT6plex)	CID	1	0	1	1	2277	Unique	Used	1.06956	1.04984	0.398106	1.0381	901.09	884.476	335.4	874.585	842.489	2.83533			0	24.4095	50	2
														High						NDGFFDNLVFk	Unambiguous	1	1	Q9N302	K11(TMT6plex)	CID	1	0	1	1	7715	Unique	Used	1.03897	2.55956	1.27959	1.51117	3987.82	9824.17	4911.35	5800.22	3838.23	2.83388			0	36.5019	50	2
Medium																				RVmTVmELLk	Unambiguous	1	1	Q18900	M3(Oxidation); M6(Oxidation); K10(TMT6plex)	CID	1	0	1	1	8137	Unique	Used	2.79447	6.68855		2.77046	4572.63	10944.6		4533.34	1636.31	2.82788			1	5.58791	9	2
										High										NHGVIMADANk	Unambiguous	1	1	P52713	K11(TMT6plex)	CID	1	0	1	1	1951	Unique	Used	1.98537	1.87361	1.19867	1.3642	2413.1	2277.26	1456.91	1658.1	1215.44	2.82748			0	12.9613	29	2
															Medium					iNTFDQVAYR	Unambiguous	1	1	P18948	N-Term(TMT6plex)	CID	1	0	1	1	3001	Unique	Used				0.276654				316.393	1143.64	2.8151			0	9.38242	50	3
	High																			vQAmVGQYLN	Unambiguous	2	1	P34382	N-Term(TMT6plex); M4(Oxidation)	CID	1	0	1	1	4077	Unique	Used	3.57474	4.41131	2.75323	2.2682	8415.76	10385.2	6481.73	5339.86	2354.23	2.80659			0	3.76596	50	2
							High													LDATAQALVkk	Unambiguous	1	1	P34383	K10(TMT6plex); K11(TMT6plex)	CID	1	0	1	1	3377	Unique	Used	1.98219				23967.3				12091.3	2.80596			1	5.67813	2	2
					High															FGDWYSYDk	Unambiguous	1	1	Q9XWV2	K9(TMT6plex)	CID	1	0	1	1	4719	Unique	Used	0.930125	1.14171	0.994246	1.0216	6937.8	8516	7416.07	7620.08	7458.99	2.80427			0	11.4887	50	2
															High					HQIDIGGVk	Unambiguous	1	1	O44622	K9(TMT6plex)	CID	1	0	1	1	2459	Unique	Used	1.44183	1.79663	0.649849	1.16006	1804.99	2249.15	813.53	1452.26	1251.88	2.79983			0	8.57126	50	2
										High										gRPIGEFTR	Unambiguous	1	1	Q95008	N-Term(TMT6plex)	CID	1	0	1	1	2275	Unique	Used	1.64358	1.61054	0.698389	0.864771	3849.91	3772.5	1635.9	2025.63	2342.39	2.79932			0	6.33888	47	2
														Medium						WDGDIFSFk	Unambiguous	1	1	G5EFG4	K9(TMT6plex)	CID	1	0	1	1	7366	Unique	Used		0.910679		0.941329		604.85		625.207	664.174	2.78383			0	29.2371	50	2
	High																			nLPIEYNP	Unambiguous	16	1	G5EEW3	N-Term(TMT6plex)	CID	1	0	1	1	4528	Unique	Used	4.78615	3.0849		0.731112	1758.17	1133.22		268.571	367.346	2.77964			0	5.92694	50	1
										Medium										NHGVImADANk	Unambiguous	1	1	P52713	M6(Oxidation); K11(TMT6plex)	CID	1	0	1	1	1731	Unique	Used	0.984601	1.39189	0.580254	0.626368	557.128	787.586	328.332	354.425	565.841	2.77811			0	25.5932	50	3
									Medium											QDVVDVIEk	Unambiguous	1	1	P16356	K9(TMT6plex)	CID	1	0	1	1	3243	Unique	Used	0.356439	1.58811	1.16248	1.90853	393.056	1751.26	1281.91	2104.59	1102.73	2.77528			0	25.5597	50	3
										Medium										FGDWYSYDkTPR	Unambiguous	1	1	Q9XWV2	K9(TMT6plex)	CID	1	0	1	1	4070	Unique	Used	1.09808	0.468456	1.73156	3.53594	696.588	297.175	1098.45	2243.1	634.372	2.77336			1	49.9564	50	3
															High					HLALIAk	Unambiguous	1	1	Q9XVP0	K7(TMT6plex)	CID	1	0	1	1	2827	Unique	Used	0.506239		1.1191	0.773157	326.087		720.852	498.019	644.136	2.76906			0	25.4199	50	2
																High				THIEAYk	Unambiguous	1	1	P34382	K7(TMT6plex)	CID	1	0	1	1	1591	Unique	Used	2.34836	2.3563	1.34813	1.62491	757.773	760.335	435.018	524.328	322.682	2.76797			0	34.3777	50	2
																			High	AHTLALHGEk	Unambiguous	1	1	Q9N5E4	K10(TMT6plex)	CID	1	0	1	1	2115	Unique	Used			1.08268	0.539965			552.778	275.686	510.563	2.76788			0	43.4405	50	2
										Medium										gRYEEAEVSR	Unambiguous	1	1	Q18655	N-Term(TMT6plex)	CID	1	0	1	1	1456	Unique	Used	1.05378	1.39642	0.852645	1.44528	995.4	1319.05	805.405	1365.21	944.596	2.76486			1	36.8102	27	3
									Medium											IHNVNENDLGTYk	Unambiguous	1	1	Q18806	K13(TMT6plex)	CID	1	0	1	1	2824	Unique	Used	0.849471	1.53775	0.48247	0.799781	460.631	833.857	261.622	433.686	542.256	2.76202			0	29.063	50	3
										Medium										kGETTDGNQYR	Unambiguous	1	1	Q20865	N-Term(TMT6plex)	CID	1	0	1	1	1151	Unique	Used			0.0721367				251.615		3488.02	2.76166			1	15.3872	50	3
															Medium					rIEQELR	Unambiguous	1	1	Q95YF3	N-Term(TMT6plex)	CID	1	0	1	1	1836	Unique	Used	0.282989	0.549297	1.60806	1.62607	1768.6	3432.94	10049.9	10162.4	6249.7	2.75358			1	9.84317	29	3
																High				THIEAYk	Unambiguous	1	1	P34382	K7(TMT6plex)	CID	1	0	1	1	1501	Unique	Used	1.81356	2.66096	1.5134	1.31627	2319.58	3403.42	1935.66	1683.53	1279.02	2.7534			0	2.31058	25	2
										Medium										ERDSLISGWTDk	Unambiguous	1	1	Q22993	K12(TMT6plex)	CID	1	0	1	1	4410	Unique	Used	2.88937	4.03445			1097.75	1532.79			379.926	2.75044			1	36.704	50	3
															High					gRVPVNER	Unambiguous	1	1	O17953	N-Term(TMT6plex)	CID	1	0	1	1	1250	Unique	Used	1.27122	0.889443	0.361186	0.441477	6069.37	4246.6	1724.46	2107.81	4774.44	2.7496			1	7.44176	39	2
Medium																				RVmTVmELLk	Unambiguous	1	1	Q18900	M3(Oxidation); M6(Oxidation); K10(TMT6plex)	CID	1	0	1	1	8144	Unique	Used	3.04975	6.63731	0.810983	2.75313	19860.8	43224	5281.34	17929.2	6512.27	2.74887			1	2.78273	6	2
						Medium														kLYEITEEPkDSR	Unambiguous	1	1	Q19680	K1(TMT6plex); K10(TMT6plex)	CID	1	0	1	1	4161	Unique	Used		2.32475	1.78593	2.81109		17656.1	13563.8	21349.7	7594.81	2.74854			2	11.4645	5	2
								High												eRELNGGVk	Unambiguous	1	1	Q20429	N-Term(TMT6plex); K9(TMT6plex)	CID	1	0	1	1	2429	Unique	Used	1.17482	1.51718	2.44735	2.97716	6414.31	8283.5	13362	16254.7	5459.81	2.74587			1	4.6821	6	2
High																				vGFTPALLQD	Unambiguous	1	1	Q94271	N-Term(TMT6plex)	CID	1	0	1	1	6473	Unique	Used	1.47398	12.4961		2.53287	664.797	5635.99		1142.37	451.021	2.73618			0	4.466	41	1
															High					HQIDIGGVk	Unambiguous	1	1	O44622	K9(TMT6plex)	CID	1	0	1	1	2455	Unique	Used	1.48333	1.8348	0.744462	1.36898	1145.62	1417.08	574.973	1057.31	772.334	2.73517			0	14.2137	50	2
															High					YDHEQFLGk	Unambiguous	2	1	G5EBH7	K9(TMT6plex)	CID	1	0	1	1	2990	Unique	Used		2.3696	0.986758	1.44008		907.649	377.967	551.608	383.039	2.73003			0	25.4374	50	2
										Medium										NHGVImADANk	Unambiguous	1	1	P52713	M6(Oxidation); K11(TMT6plex)	CID	1	0	1	1	1862	Unique	Used	0.805209	0.922255	0.858557	1.08865	416.127	476.616	443.697	562.607	516.794	2.7245			0	28.5837	50	3
															High					HLAVIEk	Unambiguous	4	1	G5EF32	K7(TMT6plex)	CID	1	0	1	1	2284	Unique	Used	1.09667	0.955043	0.55184	1.2176	2353.03	2049.15	1184.03	2612.49	2145.61	2.7109			0	22.0045	50	2
																Medium				IHYYQcENEk	Unambiguous	1	1	Q18032	C6(Carbamidomethyl); K10(TMT6plex)	CID	1	0	1	1	1680	Unique	Used	0.513855	1.58279	0.82951	1.31029	611.324	1883.01	986.852	1558.83	1189.68	2.70211			0	10.1465	46	3
										High										AHFEEAmk	Unambiguous	2	1	P54812	M7(Oxidation); K8(TMT6plex)	CID	1	0	1	1	1390	Unique	Used	0.901788		1.94327		314.557		677.84		348.815	2.68449			0	9.19728	50	2
										Medium										HLVGIADDNk	Unambiguous	1	1	G5EBH7	K10(TMT6plex)	CID	1	0	1	1	2416	Unique	Used	0.899937	1.36206	0.882509	1.1558	295.956	447.93	290.225	380.101	328.863	2.68271			0	27.2303	50	3
										High										HSQFIGYPIk	Unambiguous	1	1	Q18688	K10(TMT6plex)	CID	1	0	1	1	3641	Unique	Used		0.977867	0.856991	1.18762		612.64	536.911	744.055	626.507	2.68104			0	45.7136	50	2
																Medium				rIEQELR	Unambiguous	1	1	Q95YF3	N-Term(TMT6plex)	CID	1	0	1	1	1833	Unique	Used		0.697081	1.99488	2.03696		329.972	944.301	964.22	473.362	2.66544			1	34.8956	50	3
																Medium				dkADVDAFkk	Unambiguous	1	1	Q93573	N-Term(TMT6plex); K2(TMT6plex); K9(TMT6plex); K10(TMT6plex)	CID	1	0	1	1	3402	Unique	Used	0.505011	2.11677	1.45629	1.4073	366.457	1536.02	1056.75	1021.2	725.642	2.66311			2	22.5967	50	3
										High										SHINDVLEk	Unambiguous	1	1	G5EET3	K9(TMT6plex)	CID	1	0	1	1	2908	Unique	Used		0.889137		0.984337		231.727		256.538	260.62	2.66233			0	34.5857	50	2
															High					kGDSFDIR	Unambiguous	2	1	P36573	K1(TMT6plex)	CID	1	0	1	1	2265	Unique	Used	0.723609	1.56656	1.13727	1.20785	543.528	1176.7	854.243	907.256	751.135	2.66134			1	17.4352	50	2
															High					kGDSFDIR	Unambiguous	2	1	P36573	N-Term(TMT6plex)	CID	1	0	1	1	2261	Unique	Used	1.20612	2.09426	1.60296	2.53474	397.658	690.479	528.495	835.704	329.7	2.65616			1	25.5434	50	2
										Medium										gRPIGEFTR	Unambiguous	1	1	Q95008	N-Term(TMT6plex)	CID	1	0	1	1	2274	Unique	Used	1.08225	2.10795	0.666132		5497.2	10707.2	3383.56		5079.42	2.65213			0	5.91557	5	3
																High				THGVNELk	Unambiguous	1	1	P91374	K8(TMT6plex)	CID	1	0	1	1	1430	Unique	Used			1.57397	1.19182			1095.96	829.868	696.302	2.64567			0	15.4535	50	2
										Medium										FAERPNIk	Unambiguous	1	1	P10299	K8(TMT6plex)	CID	1	0	1	1	2036	Unique	Used	0.39765	0.290398	0.066986	0.228925	16145.7	11791	2719.81	9294.97	40602.7	2.64202			0	5.08563	8	3
										Medium										sSSYYAYGNk	Unambiguous	1	1	Q94271	N-Term(TMT6plex); K10(TMT6plex)	CID	1	0	1	1	2486	Unique	Used	1.37795	9.42282		1.49816	812.103	5553.37		882.948	589.354	2.64194			0	45.0113	50	3
			Medium																	tIQETPFPSQSIAEALIk	Unambiguous	2	1	P05690	N-Term(TMT6plex); K18(TMT6plex)	CID	1	0	1	1	5982	Unique	Used	0.163523		1.8019	2.09299	846.281		9325.4	10831.8	5175.3	2.63918			0	2.72314	15	2
										Medium										rIEAENFVDR	Unambiguous	1	1	O17135	N-Term(TMT6plex)	CID	1	0	1	1	3273	Unique	Used			1.63868	1.26384			719.515	554.931	439.083	2.62283			1	22.9332	50	3
																Medium				kYDEVAR	Unambiguous	1	1	Q22866	N-Term(TMT6plex)	CID	1	0	1	1	1270	Unique	Used	0.375679	0.661812	0.895759	1.6164	3707.91	6532.02	8841.04	15953.7	9869.89	2.6228			1	9.72099	32	3
															High					THGVNELk	Unambiguous	1	1	P91374	K8(TMT6plex)	CID	1	0	1	1	1479	Unique	Used		0.168936	1.46198	1.18267		461.5	3993.84	3230.83	2731.81	2.62166			0	7.169	36	2
										Medium										kDDDLNSPDR	Unambiguous	1	1	O44145	K1(TMT6plex)	CID	1	0	1	1	1329	Unique	Used	0.433849	0.54625	1.41492	1.30712	3825.77	4816.94	12477.1	11526.4	8818.2	2.61733			1	5.86901	13	3
							Medium													vTIQQFVDkVQSR	Unambiguous	1	1	P18948	N-Term(TMT6plex); K9(TMT6plex)	CID	1	0	1	1	6192	Unique	Used			0.995999	3.07376			666.112	2055.69	668.787	2.61603			1	2.72796	23	2
										High										SHSTDGLIk	Unambiguous	1	1	P34575	K9(TMT6plex)	CID	1	0	1	1	1890	Unique	Used		0.59888	1.00022	0.600106		646.048	1079	647.371	1078.76	2.60616			0	32.8549	50	2
								High												eRELNGGVk	Unambiguous	1	1	Q20429	N-Term(TMT6plex); K9(TMT6plex)	CID	1	0	1	1	2433	Unique	Used	1.6379	1.53023	2.84015	3.13141	17203.8	16072.9	29831.7	32891	10503.6	2.59582			1	5.02648	2	2
										Medium										kGYWQFk	Unambiguous	1	1	Q21966	K1(TMT6plex); K7(TMT6plex)	CID	1	0	1	1	3941	Unique	Used	0.0803719			0.0670667	338.093			282.124	4206.61	2.5938			1	33.0833	50	3
										Medium										VHVILNYk	Unambiguous	1	1	P27798	K8(TMT6plex)	CID	1	0	1	1	3132	Unique	Used	0.589315	0.87278	1.64568	1.20074	4910.83	7272.98	13713.6	10005.9	8333.12	2.5889			0	22.8966	50	3
										High										SHSTDGLIk	Unambiguous	1	1	P34575	K9(TMT6plex)	CID	1	0	1	1	1888	Unique	Used	0.412151	0.445991	1.05706	0.94428	361.036	390.68	925.961	827.171	875.981	2.58239			0	46.0101	50	2
										Medium										GNHIYFNTFVk	Unambiguous	1	1	Q18143	K11(TMT6plex)	CID	1	0	1	1	4184	Unique	Used		0.44523	1.50293	2.15457		756.573	2553.92	3661.24	1699.29	2.57997			0	7.78369	50	3
																Medium				rIEQELR	Unambiguous	1	1	Q95YF3	N-Term(TMT6plex)	CID	1	0	1	1	1834	Unique	Used			2.81754	2.42764			936.137	806.589	332.253	2.57432			1	17.7641	50	3
					Medium															gFIPAWAR	Unambiguous	1	1	G5EE96	N-Term(TMT6plex)	CID	1	0	1	1	5335	Unique	Used		0.643586	1.86151	2.00675		251.464	727.336	784.082	390.723	2.56117			0	7.43709	50	2
															High					THGVNELk	Unambiguous	1	1	P91374	K8(TMT6plex)	CID	1	0	1	1	1488	Unique	Used			1.67108	1.01612			1995.42	1213.34	1194.09	2.55796			0	12.7379	50	2
																Medium				rIEQELR	Unambiguous	1	1	Q95YF3	N-Term(TMT6plex)	CID	1	0	1	1	1927	Unique	Used			1.28982	1.08923			440.432	371.938	341.469	2.55698			1	17.4085	50	3
															High					LHFQGSSk	Unambiguous	1	1	Q23280	K8(TMT6plex)	CID	1	0	1	1	1522	Unique	Used	1.30649	1.46497	0.430072	0.720378	899.681	1008.81	296.157	496.068	688.622	2.5518			0	10.961	50	2
										High										EHSVYLTk	Unambiguous	1	1	Q17994	K8(TMT6plex)	CID	1	0	1	1	2190	Unique	Used	0.390474	0.619416	1.32075	1.14376	524.35	831.786	1773.57	1535.9	1342.85	2.5466			0	10.6713	50	2
High																				iQAIVGQYVN	Unambiguous	1	1	P34383	N-Term(TMT6plex)	CID	1	0	1	1	6427	Unique	Used	1.32215	2.71175	1.02968	1.46552	933.042	1913.69	726.648	1034.22	705.702	2.53832			0	3.46997	28	1
															High					YDHEQFLGk	Unambiguous	2	1	G5EBH7	K9(TMT6plex)	CID	1	0	1	1	2993	Unique	Used		2.46459	1.18108	1.67009		1006.34	482.259	681.93	408.319	2.52721			0	8.63601	50	2
										High										GHAEILmGk	Unambiguous	1	1	Q93572	M7(Oxidation); K9(TMT6plex)	CID	1	0	1	1	1957	Unique	Used	0.335284	0.800178	1.17977	0.93249	323.383	771.775	1137.9	899.391	964.504	2.5221			0	0	50	2
										High										YEHAAEAYk	Unambiguous	1	1	Q21746	K9(TMT6plex)	CID	1	0	1	1	1475	Unique	Used	1.56067	2.90177	1.18644	0.872962	450.281	837.211	342.309	251.865	288.517	2.52035			0	25.6917	50	2
										High										HVPQAAASmk	Unambiguous	1	1	O17626	M9(Oxidation); K10(TMT6plex)	CID	1	0	1	1	1150	Unique	Used	1.23211	0.707383	0.634526		572.264	328.55	294.711		464.458	2.51361			0	2.30902	50	2
									High											RLDISALPk	Unambiguous	1	1	G5EFI4	K9(TMT6plex)	CID	1	0	1	1	3658	Unique	Used	0.941293	0.777969	0.439241	0.80908	1115.79	922.189	520.668	959.066	1185.38	2.50546			1	39.9309	50	2
										High										GHAEILmGk	Unambiguous	1	1	Q93572	M7(Oxidation); K9(TMT6plex)	CID	1	0	1	1	1964	Unique	Used	0.620633		1.75774	1.47977	295.124		835.841	703.66	475.521	2.50474			0	7.65971	50	2
																Medium				WHVNQLSTFk	Unambiguous	1	1	O01814	K10(TMT6plex)	CID	1	0	1	1	3883	Unique	Used	2.04503	2.03338	0.617762	1.08946	7521.79	7478.92	2272.18	4007.11	3678.08	2.49936			0	9.58862	50	3
										High										SIHDDFVk	Unambiguous	1	1	G5ECV9	K8(TMT6plex)	CID	1	0	1	1	2714	Unique	Used		1.12314	1.99535	1.63638		690.439	1226.62	1005.95	614.74	2.49895			0	40.8076	50	2
										High										HEVTFTLk	Unambiguous	1	1	Q20224	K8(TMT6plex)	CID	1	0	1	1	3330	Unique	Used	1.16508				327.386				280.998	2.49297			0	4.05657	50	1
																Medium				THIEAYk	Unambiguous	1	1	P34382	K7(TMT6plex)	CID	1	0	1	1	1597	Unique	Used	1.53921	1.58362	1.46955	1.50789	1240.63	1276.42	1184.48	1215.38	806.016	2.48537			0	32.7618	50	2
																Medium				dkADVDAFkk	Unambiguous	1	1	Q93573	N-Term(TMT6plex); K2(TMT6plex); K9(TMT6plex); K10(TMT6plex)	CID	1	0	1	1	3514	Unique	Used		1.81759	2.10905	1.98546		541.312	628.113	591.305	297.818	2.48382			2	45.4945	50	3
																Medium				YHLEEEGk	Unambiguous	1	1	P91427	K8(TMT6plex)	CID	1	0	1	1	1716	Unique	Used	0.24295	0.549426	0.774018	0.539849	339.046	766.743	1080.17	753.378	1395.53	2.48105			0	17.6305	50	3
																Medium				LHFQGSSk	Unambiguous	1	1	Q23280	K8(TMT6plex)	CID	1	0	1	1	1476	Unique	Used	0.835456	0.862953			328.986	339.814			393.78	2.47742			0	4.44017	50	2
																Medium				THIEAYk	Unambiguous	1	1	P34382	K7(TMT6plex)	CID	1	0	1	1	1498	Unique	Used	1.55013	2.2211	1.27248	1.32393	6201.5	8885.79	5090.71	5296.53	4000.62	2.4751			0	7.38212	50	2
																Medium				HLTGEFEk	Unambiguous	1	1	O17915	K8(TMT6plex)	CID	1	0	1	1	2171	Unique	Used	0.428124		0.633613	0.648999	232.12		343.532	351.874	542.18	2.46926			0	25.6121	50	2
																Medium				RANVLLk	Unambiguous	1	1	G5EE04	K7(TMT6plex)	CID	1	0	1	1	2027	Unique	Used			0.748844	0.788966			722.736	761.46	965.136	2.46885			1	11.0767	50	2
															High					LHFQGSSk	Unambiguous	1	1	Q23280	K8(TMT6plex)	CID	1	0	1	1	1519	Unique	Used	1.67402	1.47448	1.03168		521.89	459.68	321.635		311.758	2.45331			0	18.7432	50	2
										High										SIHDDFVk	Unambiguous	1	1	G5ECV9	K8(TMT6plex)	CID	1	0	1	1	2695	Unique	Used		1.80927	1.62173	1.76629		993.313	890.348	969.717	549.012	2.45223			0	21.7092	50	2
															High					THIEAYk	Unambiguous	1	1	P34382	K7(TMT6plex)	CID	1	0	1	1	1759	Unique	Used	1.61019	2.35521	1.28005	1.48746	1439.79	2105.98	1144.59	1330.06	894.177	2.45105			0	13.6479	50	2
										High										HEVTFTLk	Unambiguous	1	1	Q20224	K8(TMT6plex)	CID	1	0	1	1	3310	Unique	Used		0.732315	0.796838			997.869	1085.79		1362.62	2.4464			0	22.0508	16	2
															High					THIEAYk	Unambiguous	1	1	P34382	K7(TMT6plex)	CID	1	0	1	1	1661	Unique	Used	1.53593	1.84237	1.22676	1.41316	4266.32	5117.5	3407.55	3925.29	2777.68	2.44593			0	15.7832	47	2
															High					kYDEVAR	Unambiguous	1	1	Q22866	K1(TMT6plex)	CID	1	0	1	1	1396	Unique	Used	0.369698	0.637198	0.828121	1.88678	399.834	689.14	895.625	2040.59	1081.52	2.44058			1	10.2684	50	2
																Medium				THGVNELk	Unambiguous	1	1	P91374	K8(TMT6plex)	CID	1	0	1	1	1424	Unique	Used			2.38695	2.01237			677.784	571.419	283.954	2.42727			0	26.3343	50	2
																Medium				LHFQGSSk	Unambiguous	1	1	Q23280	K8(TMT6plex)	CID	1	0	1	1	1479	Unique	Used	1.29302	1.209	0.468157	0.652371	3688.77	3449.1	1335.58	1861.11	2852.84	2.41188			0	4.86322	50	2
															High					rIEQELR	Unambiguous	1	1	Q95YF3	N-Term(TMT6plex)	CID	1	0	1	1	1843	Unique	Used	0.442379	0.564411	1.63124	1.69624	421.85	538.219	1555.54	1617.52	953.594	2.40145			1	5.95028	48	2
																Medium				kYDEVAR	Unambiguous	1	1	Q22866	N-Term(TMT6plex)	CID	1	0	1	1	1262	Unique	Used	0.413747	0.596782	0.959271	1.37489	3468.66	5003.14	8042.08	11526.4	8383.53	2.40093			1	7.4672	43	2
																Medium				RANVLLk	Unambiguous	1	1	G5EE04	K7(TMT6plex)	CID	1	0	1	1	2033	Unique	Used			0.889177	1.6992			438.555	838.073	493.215	2.39882			1	8.76339	50	2
															High					lREDLER	Unambiguous	1	1	O18240	N-Term(TMT6plex)	CID	1	0	1	1	2260	Unique	Used		1.83742	3.16621	2.03837		835.927	1440.46	927.349	454.947	2.38969			1	18.6221	50	2
															High					THIEAYk	Unambiguous	1	1	P34382	K7(TMT6plex)	CID	1	0	1	1	1753	Unique	Used	1.6672	2.24831	1.32466	1.69073	1707.9	2303.19	1357	1732	1024.41	2.38841			0	13.9423	50	2
															High					THIEAYk	Unambiguous	1	1	P34382	K7(TMT6plex)	CID	1	0	1	1	1654	Unique	Used	1.35032	2.1014	1.13781	1.42087	4188.71	6518.59	3529.5	4407.57	3102.02	2.38251			0	12.2152	43	2
															High					kYDEVAR	Unambiguous	1	1	Q22866	N-Term(TMT6plex)	CID	1	0	1	1	1290	Unique	Used	0.42303	0.683761	0.879003	1.50453	31776.8	51362.2	66028.2	113016	75117.1	2.37822			1	5.13408	3	2
															Medium					THIEAYk	Unambiguous	1	1	P34382	K7(TMT6plex)	CID	1	0	1	1	1859	Unique	Used	1.23483	1.2823	0.960174	0.72619	1018.59	1057.75	792.027	599.019	824.879	2.36687			0	21.942	50	2
High																				iQAIVGQYVN	Unambiguous	1	1	P34383	N-Term(TMT6plex)	CID	1	0	1	1	6291	Unique	Used	1.87994	1.87453	1.59573	1.42154	6624.43	6605.38	5622.94	5009.14	3523.74	2.35784			0	12.5385	14	1
										Medium										NGkPQEYNGGR	Unambiguous	3	1	Q17770	K3(TMT6plex)	CID	1	0	1	1	1187	Unique	Used	0.764517	0.884551	0.366416	0.352126	875.394	1012.84	419.557	403.195	1145.03	2.35069			0	2.83433	50	2
															Medium					THIEAYk	Unambiguous	1	1	P34382	K7(TMT6plex)	CID	1	0	1	1	1856	Unique	Used	1.98943	2.73352	1.31045	1.41689	800.749	1100.25	527.459	570.301	402.502	2.34847			0	19.7846	50	2
																Medium				HLTGEFEk	Unambiguous	1	1	O17915	K8(TMT6plex)	CID	1	0	1	1	2177	Unique	Used			0.960569	0.859543			585.116	523.578	609.135	2.34306			0	14.1628	50	2
																Medium				kYDEVAR	Unambiguous	1	1	Q22866	K1(TMT6plex)	CID	1	0	1	1	1266	Unique	Used	0.342069	0.656421	0.858634	1.51776	3718.65	7135.99	9334.25	16499.6	10871	2.33147			1	5.53571	16	2
															Medium					nENEIEEVK	Unambiguous	2	1	C6KRI9	N-Term(TMT6plex)	CID	1	0	1	1	1370	Unique	Used	5.01595	8.14722		1.21509	1688.96	2743.3		409.141	336.717	2.32645			0	7.37906	50	2
															Medium					kYDEVAR	Unambiguous	1	1	Q22866	N-Term(TMT6plex)	CID	1	0	1	1	1283	Unique	Used	0.381462	0.618626	0.845027	1.44829	5629.87	9130.08	12471.5	21374.8	14758.6	2.30296			1	7.98467	30	2
															Medium					rIEQELR	Unambiguous	1	1	Q95YF3	N-Term(TMT6plex)	CID	1	0	1	1	1850	Unique	Used		0.539553	1.69272	1.69815		892.87	2801.18	2810.15	1654.83	2.29174			1	4.86934	29	2
																Medium				THIEAYk	Unambiguous	1	1	P34382	K7(TMT6plex)	CID	1	0	1	1	1693	Unique	Used	1.59042	1.99452	1.22606	1.50311	412.876	517.781	318.288	390.21	259.602	2.26941			0	37.4016	50	2
										Medium										kSDEGQYLcR	Unambiguous	3	1	H2FLH3	N-Term(TMT6plex); C9(Carbamidomethyl)	CID	1	0	1	1	1771	Unique	Used	1.65067	2.30568	1.09498	1.99528	914.537	1277.44	606.659	1105.46	554.038	2.25299			1	3.19656	50	2
										Medium										THIEAYk	Unambiguous	1	1	P34382	K7(TMT6plex)	CID	1	0	1	1	1584	Unique	Used	1.81796	2.30321	1.65234	1.53943	1413.99	1791.41	1285.18	1197.35	777.789	2.21239			0	33.3352	50	2
High																				nLPIEYNP	Unambiguous	16	1	G5EEW3	N-Term(TMT6plex)	CID	1	0	1	1	4935	Unique	Used	3.75405	2.68118			5282.98	3773.15			1407.27	2.21222			0	7.17882	31	1
										Medium										rEYFNk	Unambiguous	2	1	P05690	N-Term(TMT6plex); K6(TMT6plex)	CID	1	0	1	1	2704	Unique	Used	0.323311	0.362506	4.26812	4.73117	529.231	593.391	6986.53	7744.52	1636.91	2.20153			1	17.1655	50	2
																Medium				HDLENNLk	Unambiguous	1	1	P02566	K8(TMT6plex)	CID	1	0	1	1	1855	Unique	Used	0.541702	0.805526	0.684169	1.20278	514.96	765.761	650.395	1143.4	950.634	2.1982			0	34.5162	50	2
High																				dITYNPVE	Unambiguous	1	1	Q9XUV0	N-Term(TMT6plex)	CID	1	0	1	1	4117	Unique	Used	2.0979	1.86293	0.583867	1.11923	1741.64	1546.57	484.716	929.168	830.183	2.18226			0	0	35	1
	High																			tLYGFGG	Unambiguous	1	1	P62784	N-Term(TMT6plex)	CID	1	0	1	1	4658	Unique	Used		1.54789	2.13123	1.27585		409.92	564.404	337.877	264.826	2.17029			0	6.45886	50	1
															Medium					HTITQIk	Unambiguous	2	1	G8JY43	K7(TMT6plex)	CID	1	0	1	1	1674	Unique	Used	0.411503		1.1215	0.72914	274.298		747.566	486.027	666.576	2.16596			0	27.5102	50	2
															Medium					FHINLLk	Unambiguous	2	1	Q20684	K7(TMT6plex)	CID	1	0	1	1	4138	Unique	Used			1.81992	1.50443			929.659	768.498	510.824	2.16135			0	21.0043	50	2
High																				iQAIVGQYVN	Unambiguous	1	1	P34383	N-Term(TMT6plex)	CID	1	0	1	1	6420	Unique	Used	1.73667	1.69163	1.44419	1.24454	1791.59	1745.13	1489.86	1283.89	1031.62	2.14407			0	15.7304	41	1
			High																	dSVcVAGVcAEDQPFAEATSEPGITFVAAk	Unambiguous	1	1	Q21966	N-Term(TMT6plex); C4(Carbamidomethyl); C9(Carbamidomethyl); K30(TMT6plex)	CID	1	0	1	1	5641	No Quan Values	Not Used										8.53082			0	4.48817	50	3
								High												nEIEkIESSYDkEEQSEENTSFFTNEk	Unambiguous	3	2	P55155;P05690	N-Term(TMT6plex); K5(TMT6plex); K12(TMT6plex); K27(TMT6plex)	CID	1	0	1	1	7769	No Quan Values	Not Used										7.93156			2	6.2511	50	4
					High															aIEGSDWDTVATFYHPNGVIVQk	Unambiguous	1	1	Q9U315	N-Term(TMT6plex); K23(TMT6plex)	CID	1	0	1	1	6057	No Quan Values	Not Used					369.395					7.71288			0	8.30474	50	3
			High																	nAGLEPSSIIDEVTGNSNTSYGYDALNGk	Unambiguous	2	1	P50140	N-Term(TMT6plex); K29(TMT6plex)	CID	1	0	1	1	5978	No Quan Values	Not Used					973.125	880.16	401.123	428.728		7.66253			0	2.67209	50	3
					High															tkPALEFAVNGDEWTmNSNSTFk	Unambiguous	2	1	Q3LFN1	N-Term(TMT6plex); K2(TMT6plex); M16(Oxidation); K23(TMT6plex)	CID	1	0	1	1		No Quan Values	Not Used										7.55529			0	4.9429	50	3
								High												nEIEkIESSYDkEEQSEENTSFFTNEk	Unambiguous	3	2	P55155;P05690	N-Term(TMT6plex); K5(TMT6plex); K12(TMT6plex); K27(TMT6plex)	CID	1	0	1	1		No Quan Values	Not Used										7.46513			2	3.18662	11	4
			High																	lWEEDSGPDPDDLLDQGYTDGQGmFNLk	Unambiguous	1	1	Q2EEM8	N-Term(TMT6plex); M24(Oxidation); K28(TMT6plex)	CID	1	0	1	1		No Quan Values	Not Used										7.34334			0	5.57068	50	3
			High																	TTDFVELTNPATNEVIAmVPNATQAEmQAAVDSAk	Unambiguous	2	1	P52713	M18(Oxidation); M27(Oxidation); K35(TMT6plex)	CID	1	0	1	1		No Quan Values	Not Used										7.28772			0	3.27612	25	3
								High												nEIEkIESSYDkEEQSEENTSFFTNEk	Unambiguous	3	2	P55155;P05690	N-Term(TMT6plex); K5(TMT6plex); K12(TMT6plex); K27(TMT6plex)	CID	1	0	1	1		No Quan Values	Not Used										7.26234			2	7.73002	50	4
														High						lVVFTQGPEPVIVVEGDkVTEFPVTR	Unambiguous	1	1	Q93934	N-Term(TMT6plex); K18(TMT6plex)	CID	1	0	1	1		No Quan Values	Not Used										7.24212			1	3.55356	50	3
											High									eVQASFETVFGGNWNk	Unambiguous	3	3	Q9N4J2;P18947;P06125	N-Term(TMT6plex); K16(TMT6plex)	CID	1	0	1	1	6766	Not Unique	Not Used			1.98666	2.84939			779.269	1117.68	392.251	7.23013			0	1.30292	35	2
			High																	tVDVISDTGTSFLGGPQSVVDGLAk	Unambiguous	1	1	O01530	N-Term(TMT6plex); K25(TMT6plex)	CID	1	0	1	1		No Quan Values	Not Used										7.17982			0	14.4289	50	3
							High													rYGLDATAVGDEGGFAPNIQDNk	Unambiguous	1	1	Q27527	N-Term(TMT6plex); K23(TMT6plex)	CID	1	0	1	1		No Quan Values	Not Used										7.17818			1	3.45743	11	3
							High													iESSYDkEEQSEENTSFFTNEk	Unambiguous	3	2	P55155;P05690	N-Term(TMT6plex); K7(TMT6plex); K22(TMT6plex)	CID	1	0	1	1	5118	No Quan Values	Not Used										7.1707			1	0	50	3
			High																	nLQIAQGTPGGLITYGAIDTVNcAk	Unambiguous	1	1	G5EEI4	N-Term(TMT6plex); C23(Carbamidomethyl); K25(TMT6plex)	CID	1	0	1	1	5485	No Quan Values	Not Used										7.16635			0	5.49568	3	3
			High																	wAASGQVVQSFAPANNSPIANVQNGNVQDYEIAISEAk	Unambiguous	1	1	P46562	N-Term(TMT6plex); K38(TMT6plex)	CID	1	0	1	1	6048	No Quan Values	Not Used					723.573	654.255				7.16289			0	4.50524	50	4
											High									yLSSAQAIEDAAAFIk	Unambiguous	1	1	P34528	N-Term(TMT6plex); K16(TMT6plex)	CID	1	0	1	1	7448	No Quan Values	Not Used						426.667		307.592		7.14994			0	1.56877	50	2
			High																	wAASGQVVQSFAPANNSPIANVQNGNVQDYEIAISEAk	Unambiguous	1	1	P46562	N-Term(TMT6plex); K38(TMT6plex)	CID	1	0	1	1	6054	No Quan Values	Not Used					321.123	227.373		266.253		7.13747			0	5.96074	50	4
			High																	eVLGEVSLASSVAQFNQAk	Unambiguous	3	1	Q8I4K9	N-Term(TMT6plex); K19(TMT6plex)	CID	1	0	1	1	5578	No Quan Values	Not Used										7.12172			0	26.9323	50	2
					High															dTSLPNDQLFGFLAITkDDDDETFk	Unambiguous	1	1	O44144	N-Term(TMT6plex); K17(TMT6plex); K25(TMT6plex)	CID	1	0	1	1		No Quan Values	Not Used										7.11433			1	12.0038	50	3
														High						eILVDQGAADNFLAQLkPETLk	Unambiguous	1	1	G5EF86	N-Term(TMT6plex); K17(TMT6plex); K22(TMT6plex)	CID	1	0	1	1	8258	No Quan Values	Not Used										7.10502			0	4.92851	19	3
			High																	vSPSFIVLPEEDILYNEQSNDINQk	Unambiguous	2	1	H9G2W1	N-Term(TMT6plex); K25(TMT6plex)	CID	1	0	1	1	6316	No Quan Values	Not Used										7.07465			0	9.03578	37	3
						High														tITEQIQEVENNmPETSHFLAR	Unambiguous	2	1	P05690	N-Term(TMT6plex); M13(Oxidation)	CID	1	0	1	1	5629	No Quan Values	Not Used										7.03593			0	10.1477	50	3
											High									eVQASFETVFGGNWNk	Unambiguous	3	3	Q9N4J2;P18947;P06125	N-Term(TMT6plex); K16(TMT6plex)	CID	1	0	1	1		No Quan Values	Not Used										7.00533			0	3.15244	50	2
					High															tLEGEcEVLYTVEEIkk	Unambiguous	1	1	P18948	N-Term(TMT6plex); C6(Carbamidomethyl); K16(TMT6plex); K17(TMT6plex)	CID	1	0	1	1	6963	No Quan Values	Not Used							618.048	572.827		6.99417			1	10.3973	50	3
					High															eYFGQLPADQQATLkEEFk	Unambiguous	2	1	G5EF32	N-Term(TMT6plex); K15(TMT6plex); K19(TMT6plex)	CID	1	0	1	1	5574	No Quan Values	Not Used										6.98772			1	7.2347	50	3
			High																	iIPASDLSEQISTAGTEASGTGNmk	Unambiguous	2	1	Q86NC1	N-Term(TMT6plex); M24(Oxidation); K25(TMT6plex)	CID	1	0	1	1		No Quan Values	Not Used										6.94516			0	17.7034	50	3
										High										kSEITVNAQLEQSTEQkk	Unambiguous	1	1	P06125	K1(TMT6plex); K17(TMT6plex); K18(TMT6plex)	CID	1	0	1	1	3332	No Quan Values	Not Used										6.93236			2	3.93418	45	3
										High										kSEITVNAQLEQSTEQkk	Unambiguous	1	1	P06125	N-Term(TMT6plex); K17(TMT6plex); K18(TMT6plex)	CID	1	0	1	2	3332	No Quan Values	Not Used										6.93236			2	3.93418	45	3
			High																	dGVVLATENVGSVLTDDQPk	Unambiguous	1	1	Q27488	N-Term(TMT6plex); K20(TMT6plex)	CID	1	0	1	1		No Quan Values	Not Used										6.93125			0	6.99416	33	2
					High															vDEFkPEDALPIVDQLAANTNTLk	Unambiguous	2	1	Q6IMP3	N-Term(TMT6plex); K5(TMT6plex); K24(TMT6plex)	CID	1	0	1	1	7176	No Quan Values	Not Used						889.43	626.255	1030.83		6.92808			0	5.7261	50	3
														High						tVkPGALIGASTVAGAFTEDIIk	Unambiguous	1	1	Q9U296	N-Term(TMT6plex); K3(TMT6plex); K23(TMT6plex)	CID	1	0	1	1		No Quan Values	Not Used										6.91365			0	6.71663	50	3
					High															tLEGEcEVLYTVEEIkk	Unambiguous	1	1	P18948	N-Term(TMT6plex); C6(Carbamidomethyl); K16(TMT6plex); K17(TMT6plex)	CID	1	0	1	1	6833	No Quan Values	Not Used									275.087	6.88058			1	14.0768	50	3
											High									eVQASFETVFGGNWNk	Unambiguous	3	3	Q9N4J2;P18947;P06125	N-Term(TMT6plex); K16(TMT6plex)	CID	1	0	1	1	6877	No Quan Values	Not Used							325.057	406.632		6.87519			0	1.99331	50	2
											High									eVQASFETVFGGNWNk	Unambiguous	3	3	Q9N4J2;P18947;P06125	N-Term(TMT6plex); K16(TMT6plex)	CID	1	0	1	1	6663	No Quan Values	Not Used										6.85628			0	9.5496	50	2
					High															lAQSQkPAEVYNISASSAEk	Unambiguous	1	1	Q95XM5	N-Term(TMT6plex); K6(TMT6plex); K20(TMT6plex)	CID	1	0	1	1	4326	No Quan Values	Not Used						448.282				6.85612			0	4.82393	50	3
								High												nEIEkIESSYDkEEQSEENTSFFTNEk	Unambiguous	3	2	P55155;P05690	N-Term(TMT6plex); K5(TMT6plex); K12(TMT6plex); K27(TMT6plex)	CID	1	0	1	1		No Quan Values	Not Used										6.81076			2	2.59635	50	4
							High													AYHEALSVSDITNScFEPANQmVk	Unambiguous	1	1	P34690	C15(Carbamidomethyl); M22(Oxidation); K24(TMT6plex)	CID	1	0	1	1	5127	No Quan Values	Not Used										6.79354			0	17.6493	12	3
						High														vDGNRVPITDNTIVEQSLGk	Unambiguous	1	1	O01802	N-Term(TMT6plex); K20(TMT6plex)	CID	1	0	1	1		No Quan Values	Not Used										6.78214			1	7.1126	2	3
					High															aLTGYLGDEDkSTWNQYDASEVLk	Unambiguous	1	1	G5EF86	N-Term(TMT6plex); K11(TMT6plex); K24(TMT6plex)	CID	1	0	1	1		No Quan Values	Not Used										6.77413			1	1.89778	26	3
						High														tLEGEcEVLYTVEEIkk	Unambiguous	1	1	P18948	N-Term(TMT6plex); C6(Carbamidomethyl); K16(TMT6plex); K17(TMT6plex)	CID	1	0	1	1	7918	No Quan Values	Not Used										6.7677			1	16.0712	50	3
					High															dTSLPNDQLFGFLAITkDDDDETFk	Unambiguous	1	1	O44144	N-Term(TMT6plex); K17(TMT6plex); K25(TMT6plex)	CID	1	0	1	1		No Quan Values	Not Used										6.74759			1	8.33541	50	3
			High																	nAGLEPSSIIDEVTGNSNTSYGYDALNGk	Unambiguous	2	1	P50140	N-Term(TMT6plex); K29(TMT6plex)	CID	1	0	1	1	5983	No Quan Values	Not Used							488.515			6.72326			0	1.29308	22	3
						High														nkLETELSTAQADLDEVTk	Unambiguous	2	2	P10567;B3WFV3	N-Term(TMT6plex); K2(TMT6plex); K19(TMT6plex)	CID	1	0	1	1		No Quan Values	Not Used										6.69749			1	8.46674	28	3
					High															iDGESAQTGSLEEDWDLLPAkk	Unambiguous	1	1	P27798	N-Term(TMT6plex); K21(TMT6plex); K22(TMT6plex)	CID	1	0	1	1	6019	No Quan Values	Not Used							3592.67	2827.82		6.68861			1	4.19592	16	3
			High																	eEIVDTNGAGDAFVGGFLSQFIQGk	Unambiguous	1	1	Q93934	N-Term(TMT6plex); K25(TMT6plex)	CID	1	0	1	1	6867	No Quan Values	Not Used										6.68535			0	2.86691	50	2
						High														tITEQIQEVENNMPETSHFLAR	Unambiguous	2	1	P05690	N-Term(TMT6plex)	CID	1	0	1	1		No Quan Values	Not Used										6.68213			0	16.4836	50	3
					High															aIEGSDWDTVATFYHPNGVIVQk	Unambiguous	1	1	Q9U315	N-Term(TMT6plex); K23(TMT6plex)	CID	1	0	1	1		No Quan Values	Not Used										6.64592			0	4.60968	50	3
										High										yERDEEQSDEYSSEETYDYEQENTkk	Unambiguous	1	1	P05690	N-Term(TMT6plex); K25(TMT6plex); K26(TMT6plex)	CID	1	0	1	1		No Quan Values	Not Used										6.64325			2	0	50	4
			High																	fTFEEPLASSGEQLVIVPSSk	Unambiguous	2	1	Q9UAN9	N-Term(TMT6plex); K21(TMT6plex)	CID	1	0	1	1	6022	No Quan Values	Not Used						413.015				6.62467			0	6.13663	50	2
											High									eVQASFETVFGGNWNk	Unambiguous	3	3	Q9N4J2;P18947;P06125	N-Term(TMT6plex); K16(TMT6plex)	CID	1	0	1	1		No Quan Values	Not Used										6.61048			0	2.55566	50	2
						High														iESSYDkEEQSEENTSFFTNEk	Unambiguous	3	2	P55155;P05690	N-Term(TMT6plex); K7(TMT6plex); K22(TMT6plex)	CID	1	0	1	1	5980	No Quan Values	Not Used										6.58746			1	5.50372	50	3
											High									eVQASFETVFGGNWNk	Unambiguous	3	3	Q9N4J2;P18947;P06125	N-Term(TMT6plex); K16(TMT6plex)	CID	1	0	1	1		No Quan Values	Not Used										6.55733			0	8.29456	50	2
						High														lDQYQTVVEYEFEPkPAQYFAR	Unambiguous	1	1	P18948	N-Term(TMT6plex); K15(TMT6plex)	CID	1	0	1	1		No Quan Values	Not Used										6.54764			0	9.15672	26	3
														High						vETGIIkPGMVVTFAPQNVTTEVk	Unambiguous	2	1	G8JY74	N-Term(TMT6plex); K7(TMT6plex); K24(TMT6plex)	CID	1	0	1	1		No Quan Values	Not Used										6.54676			0	4.73241	19	3
							High													vSATGSSQDGSASSSGGGGEkR	Unambiguous	1	1	Q95Y51	N-Term(TMT6plex); K21(TMT6plex)	CID	1	0	1	1		No Quan Values	Not Used										6.53725			1	6.36394	50	3
						High														iESSYDkEEQSEENTSFFTNEk	Unambiguous	3	2	P55155;P05690	N-Term(TMT6plex); K7(TMT6plex); K22(TMT6plex)	CID	1	0	1	1		No Quan Values	Not Used										6.52926			1	5.06881	50	3
			High																	fTFEEPLASSGEQLVIVPSSk	Unambiguous	2	1	Q9UAN9	N-Term(TMT6plex); K21(TMT6plex)	CID	1	0	1	1	6017	No Quan Values	Not Used						373.735		240.839		6.523			0	4.4713	50	2
			High																	lLTSVTDEMTPAEILk	Unambiguous	1	1	Q9XWP7	N-Term(TMT6plex); K16(TMT6plex)	CID	1	0	1	1	6267	No Quan Values	Not Used										6.50296			0	34.8983	50	2
					High															lDQYQTVVEYEFEPkPAQYFAR	Unambiguous	1	1	P18948	N-Term(TMT6plex); K15(TMT6plex)	CID	1	0	1	1		No Quan Values	Not Used										6.50212			0	5.55849	50	3
			High																	tIGNAGLDISVNQLNEIIVDk	Unambiguous	2	1	P05690	N-Term(TMT6plex); K21(TMT6plex)	CID	1	0	1	1		No Quan Values	Not Used										6.48916			0	5.62081	50	2
						High														kADADLTAISNDSSLSVQAk	Unambiguous	1	1	Q17698	N-Term(TMT6plex); K20(TMT6plex)	CID	1	0	1	1		No Quan Values	Not Used										6.46278			1	1.4666	50	2
						High														kADADLTAISNDSSLSVQAk	Unambiguous	1	1	Q17698	K1(TMT6plex); K20(TMT6plex)	CID	1	0	1	2		No Quan Values	Not Used										6.46278			1	1.4666	50	2
											High									eEQSEENTSFFTNEk	Unambiguous	3	2	P55155;P05690	N-Term(TMT6plex); K15(TMT6plex)	CID	1	0	1	1	3851	No Quan Values	Not Used										6.4603			0	3.72637	50	2
			High																	aLESIPEVAAASQPTENGVGFFk	Unambiguous	1	1	D7SFI3	N-Term(TMT6plex); K23(TMT6plex)	CID	1	0	1	1	5815	No Quan Values	Not Used								311.439		6.45798			0	12.6158	50	2
							High													aDRDESSPYAAMLAAQDVADR	Unambiguous	1	1	P48150	N-Term(TMT6plex)	CID	1	0	1	1	5234	No Quan Values	Not Used							808.759	715.18		6.44492			1	6.70506	26	3
			High																	tPFGQAPVLSVDGFEIPQSAAINR	Unambiguous	1	1	Q9NAB3	N-Term(TMT6plex)	CID	1	0	1	1		No Quan Values	Not Used										6.43664			0	21.1263	50	3
					High															tLEGEcEVLYTVEEIkk	Unambiguous	1	1	P18948	N-Term(TMT6plex); C6(Carbamidomethyl); K16(TMT6plex); K17(TMT6plex)	CID	1	0	1	1		No Quan Values	Not Used										6.42983			1	1.86075	50	2
							High													tSELVYNQESEWAEQQWAQTGEEk	Unambiguous	1	1	P18948	N-Term(TMT6plex); K24(TMT6plex)	CID	1	0	1	1		No Quan Values	Not Used										6.36833			0	1.65502	50	3
			High																	tIGNAGLDISVNQLNEIIVDk	Unambiguous	2	1	P05690	N-Term(TMT6plex); K21(TMT6plex)	CID	1	0	1	1		No Quan Values	Not Used										6.35618			0	15.6926	50	2
			High																	sGPTVTTVESVEQLEELk	Unambiguous	1	1	Q17967	N-Term(TMT6plex); K18(TMT6plex)	CID	1	0	1	1	5408	No Quan Values	Not Used										6.35041			0	2.73349	31	2
					High															tLEGEcEVLYTVEEIkk	Unambiguous	1	1	P18948	N-Term(TMT6plex); C6(Carbamidomethyl); K16(TMT6plex); K17(TMT6plex)	CID	1	0	1	1	7175	No Quan Values	Not Used							383.964	465.189		6.3251			1	7.49487	50	3
						High														tLEGEcEVLYTVEEIkk	Unambiguous	1	1	P18948	N-Term(TMT6plex); C6(Carbamidomethyl); K16(TMT6plex); K17(TMT6plex)	CID	1	0	1	1		No Quan Values	Not Used										6.31953			1	9.31636	50	3
						High														fkPQEGEDFEAFTNSYLEGk	Unambiguous	1	1	Q17967	N-Term(TMT6plex); K2(TMT6plex); K20(TMT6plex)	CID	1	0	1	1		No Quan Values	Not Used										6.31641			0	3.55889	5	3
				High																aTITAEFPILTGFFQNEk	Unambiguous	1	1	P34383	N-Term(TMT6plex); K18(TMT6plex)	CID	1	0	1	1	7294	No Quan Values	Not Used										6.30726			0	2.89727	36	2
					High															sGPTVTTVESVEQLEELkGk	Unambiguous	1	1	Q17967	N-Term(TMT6plex); K18(TMT6plex); K20(TMT6plex)	CID	1	0	1	1	5680	No Quan Values	Not Used										6.29904			1	8.31076	49	3
							High													tLEGEcEVLYTVEEIkk	Unambiguous	1	1	P18948	N-Term(TMT6plex); C6(Carbamidomethyl); K16(TMT6plex); K17(TMT6plex)	CID	1	0	1	1		No Quan Values	Not Used										6.28633			1	7.43711	50	3
					High															tLEGEcEVLYTVEEIkk	Unambiguous	1	1	P18948	N-Term(TMT6plex); C6(Carbamidomethyl); K16(TMT6plex); K17(TMT6plex)	CID	1	0	1	1		No Quan Values	Not Used										6.27428			1	4.23376	50	2
					High															tVEEDENEDVEFkEDSTGIEEk	Unambiguous	1	1	Q86S66	N-Term(TMT6plex); K13(TMT6plex); K22(TMT6plex)	CID	1	0	1	1		No Quan Values	Not Used										6.2659			1	8.96204	50	3
			High																	aLNEcGLSDPLTGESVLAk	Unambiguous	3	1	H2FLH3	N-Term(TMT6plex); C5(Carbamidomethyl); K19(TMT6plex)	CID	1	0	1	1		No Quan Values	Not Used										6.25436			0	11.3005	50	2
							High													sSScTATGASFEIQYGTGSmk	Unambiguous	1	1	P55956	N-Term(TMT6plex); C4(Carbamidomethyl); M20(Oxidation); K21(TMT6plex)	CID	1	0	1	1	3586	No Quan Values	Not Used					3376.8	3408.2				6.24223			0	1.47259	7	3
					High															yTGWDADkSDVVMFQPDEVk	Unambiguous	1	1	G5EET8	N-Term(TMT6plex); K8(TMT6plex); K20(TMT6plex)	CID	1	0	1	1	6005	No Quan Values	Not Used										6.23762			1	10.4371	50	3
													High							tLEGEcEVLYTVEEIk	Unambiguous	1	1	P18948	N-Term(TMT6plex); C6(Carbamidomethyl); K16(TMT6plex)	CID	1	0	1	1	7900	No Quan Values	Not Used							262.942	320.115		6.2372			0	0.495766	50	2
												High								tLEGEcEVLYTVEEIk	Unambiguous	1	1	P18948	N-Term(TMT6plex); C6(Carbamidomethyl); K16(TMT6plex)	CID	1	0	1	1	7680	No Quan Values	Not Used							548.408	653.125		6.21869			0	2.06438	49	2
			High																	dPAEIQWGASGADYVVESTGVFTTIEk	Unambiguous	2	1	P17329	N-Term(TMT6plex); K27(TMT6plex)	CID	1	0	1	1	7125	No Quan Values	Not Used										6.21203			0	40.5026	50	4
				High																sVAYNTGFLTTGVDNWLVDGTMVQER	Unambiguous	1	1	G5EET8	N-Term(TMT6plex)	CID	1	0	1	1	7069	No Quan Values	Not Used										6.20756			0	2.3023	50	3
					High															tVEEDENEDVEFkEDSTGIEEk	Unambiguous	1	1	Q86S66	N-Term(TMT6plex); K13(TMT6plex); K22(TMT6plex)	CID	1	0	1	1		No Quan Values	Not Used										6.19916			1	7.85896	50	3
												High								dGWLIGAAATFDSSSNk	Unambiguous	1	1	Q21752	N-Term(TMT6plex); K17(TMT6plex)	CID	1	0	1	1		No Quan Values	Not Used										6.19712			0	1.8875	50	2
				High																eYLEEQYSEENTVDEATTLk	Unambiguous	1	1	Q95005	N-Term(TMT6plex); K20(TMT6plex)	CID	1	0	1	1		No Quan Values	Not Used										6.19641			0	2.35465	50	2
				High																fDGLLLSGLPTASSDASQTLIScR	Unambiguous	1	1	P06125	N-Term(TMT6plex); C23(Carbamidomethyl)	CID	1	0	1	1		No Quan Values	Not Used										6.19638			0	5.96127	24	3
					High															lDQYQTVVEYEFEPkPAQYFAR	Unambiguous	1	1	P18948	N-Term(TMT6plex); K15(TMT6plex)	CID	1	0	1	1		No Quan Values	Not Used										6.1848			0	8.70068	50	3
						High														fkPQEGEDFEAFTNSYLEGk	Unambiguous	1	1	Q17967	N-Term(TMT6plex); K2(TMT6plex); K20(TMT6plex)	CID	1	0	1	1		No Quan Values	Not Used										6.17815			0	32.1831	50	3
														High						eEWPAVkPSTPFGQLPLLEVDGk	Unambiguous	1	1	P91253	N-Term(TMT6plex); K7(TMT6plex); K23(TMT6plex)	CID	1	0	1	1		No Quan Values	Not Used										6.17721			0	5.84115	50	3
			High																	qQPLQLDDYPVSFVESVk	Unambiguous	2	1	P05690	N-Term(TMT6plex); K18(TMT6plex)	CID	1	0	1	1	6257	No Quan Values	Not Used										6.17304			0	4.19185	50	2
												High								eQTLNQLTAAAFGAAGQR	Unambiguous	1	1	P52713	N-Term(TMT6plex)	CID	1	0	1	1		No Quan Values	Not Used										6.16974			0	1.86544	29	2
						High														akEEMTAAGLSPESIEGILk	Unambiguous	1	1	Q9XX57	N-Term(TMT6plex); K2(TMT6plex); K20(TMT6plex)	CID	1	0	1	1	6509	No Quan Values	Not Used					4142.64	6727.6	969.555	1814.11		6.15839			1	0.411178	19	2
				High																eLEASGADFNVIADk	Unambiguous	4	1	G5EF32	N-Term(TMT6plex); K15(TMT6plex)	CID	1	0	1	1	4940	No Quan Values	Not Used										6.15665			0	16.7469	50	2
												High								eQTLNQLTAAAFGAAGQR	Unambiguous	1	1	P52713	N-Term(TMT6plex)	CID	1	0	1	1	6736	No Quan Values	Not Used										6.15097			0	0.75818	29	2
						High														qYQSAILYVNDDQkk	Unambiguous	1	1	O02089	N-Term(TMT6plex); K14(TMT6plex); K15(TMT6plex)	CID	1	0	1	1	4222	No Quan Values	Not Used							4227.38	3513.79		6.14789			1	9.78508	4	3
			High																	aVAVSDTDNSPVYFVAPEQFLGDQR	Unambiguous	1	1	Q18823	N-Term(TMT6plex)	CID	1	0	1	1	5866	No Quan Values	Not Used										6.13551			0	6.23575	50	3
											High									aFYNNVLGEYEEYVTk	Unambiguous	2	1	Q18040	N-Term(TMT6plex); K16(TMT6plex)	CID	1	0	1	1		No Quan Values	Not Used										6.13325			0	1.66556	50	2
						High														vVYGENEIEmYkTEEGLIcR	Unambiguous	1	1	P18948	N-Term(TMT6plex); M10(Oxidation); K12(TMT6plex); C19(Carbamidomethyl)	CID	1	0	1	1	5622	No Quan Values	Not Used										6.13297			1	12.4178	10	4
						High														iESSYDkEEQSEENTSFFTNEk	Unambiguous	3	2	P55155;P05690	N-Term(TMT6plex); K7(TMT6plex); K22(TMT6plex)	CID	1	0	1	1	7131	No Quan Values	Not Used										6.131			1	4.66148	50	3
						High														iESSYDkEEQSEENTSFFTNEk	Unambiguous	3	2	P55155;P05690	N-Term(TMT6plex); K7(TMT6plex); K22(TMT6plex)	CID	1	0	1	1	6251	No Quan Values	Not Used							258.133			6.12221			1	2.88233	50	3
			High																	vTTPEEIAQVATISANGDTVVGNLISDAMk	Unambiguous	1	1	P50140	N-Term(TMT6plex); K30(TMT6plex)	CID	1	0	1	1	6887	No Quan Values	Not Used										6.11822			0	9.67376	50	3
						High														akEEMTAAGLSPESIEGILk	Unambiguous	1	1	Q9XX57	N-Term(TMT6plex); K2(TMT6plex); K20(TMT6plex)	CID	1	0	1	1	6568	No Quan Values	Not Used										6.11583			1	8.15624	50	2
					High															tVEEDENEDVEFkEDSTGIEEk	Unambiguous	1	1	Q86S66	N-Term(TMT6plex); K13(TMT6plex); K22(TMT6plex)	CID	1	0	1	1		No Quan Values	Not Used										6.11			1	18.3423	50	3
			High																	iSQVQDIVPALELANk	Unambiguous	1	1	P50140	N-Term(TMT6plex); K16(TMT6plex)	CID	1	0	1	1	5963	No Quan Values	Not Used										6.09094			0	19.959	50	2
							High													tSELVYNQESEWAEQQWAQTGEEk	Unambiguous	1	1	P18948	N-Term(TMT6plex); K24(TMT6plex)	CID	1	0	1	1		No Quan Values	Not Used										6.08649			0	3.60611	50	3
				High																yLSSAQAIEDAAAFIk	Unambiguous	1	1	P34528	N-Term(TMT6plex); K16(TMT6plex)	CID	1	0	1	1		No Quan Values	Not Used										6.08038			0	6.45147	50	2
					High															tLEGEcEVLYTVEEIkk	Unambiguous	1	1	P18948	N-Term(TMT6plex); C6(Carbamidomethyl); K16(TMT6plex); K17(TMT6plex)	CID	1	0	1	1	6743	No Quan Values	Not Used										6.07028			1	5.60048	50	3
			High																	TTDFVELTNPATNEVIAmVPNATQAEMQAAVDSAk	Unambiguous	2	1	P52713	M18(Oxidation); K35(TMT6plex)	CID	1	0	1	1		No Quan Values	Not Used										6.06702			0	5.51485	50	3
			High																	aAAYALQESPVVNAVLDENEIVYR	Unambiguous	1	1	O45148	N-Term(TMT6plex)	CID	1	0	1	1		No Quan Values	Not Used										6.06351			0	7.60872	50	2
					High															tSELVYNQESEWAEQQWAQTGEEk	Unambiguous	1	1	P18948	N-Term(TMT6plex); K24(TMT6plex)	CID	1	0	1	1	5874	No Quan Values	Not Used							373.834	368.774		6.06031			0	2.37598	50	3
						High														imkPISNFNcLENINQFSTAAR	Unambiguous	1	1	O44727	N-Term(TMT6plex); M2(Oxidation); K3(TMT6plex); C10(Carbamidomethyl)	CID	1	0	1	1	5760	No Quan Values	Not Used										6.06007			0	2.63923	17	3
					High															akEEMTAAGLSPESIEGILk	Unambiguous	1	1	Q9XX57	N-Term(TMT6plex); K2(TMT6plex); K20(TMT6plex)	CID	1	0	1	1	6227	No Quan Values	Not Used					255.404	412.958				6.05306			1	1.31354	50	2
					High															lVAIDVNDENADkLNDIDDVEk	Unambiguous	1	1	Q18680	N-Term(TMT6plex); K13(TMT6plex); K22(TMT6plex)	CID	1	0	1	1		No Quan Values	Not Used										6.05112			1	5.04676	4	3
			High																	sLGQNPTEAELQDmINEVDADGNGTIDFPEFLTmmAR	Unambiguous	1	1	O16305	N-Term(TMT6plex); M14(Oxidation); M34(Oxidation); M35(Oxidation)	CID	1	0	1	1	6569	No Quan Values	Not Used										6.05091			0	24.4547	50	4
			High																	qVYDDGTLYTPEVLDMTTEELR	Unambiguous	1	1	Q93572	N-Term(TMT6plex)	CID	1	0	1	1	5980	No Quan Values	Not Used										6.04622			0	9.60704	50	3
				High																eDEEFNVGPLSILTNSVk	Unambiguous	1	1	Q18786	N-Term(TMT6plex); K18(TMT6plex)	CID	1	0	1	1	7036	No Quan Values	Not Used										6.03678			0	7.61172	50	2
						High														tLEGEcEVLYTVEEIkk	Unambiguous	1	1	P18948	N-Term(TMT6plex); C6(Carbamidomethyl); K16(TMT6plex); K17(TMT6plex)	CID	1	0	1	1	7359	No Quan Values	Not Used							265.29	331.085		6.03171			1	19.2311	50	3
					High															tVEEDENEDVEFkEDSTGIEEk	Unambiguous	1	1	Q86S66	N-Term(TMT6plex); K13(TMT6plex); K22(TMT6plex)	CID	1	0	1	1		No Quan Values	Not Used										6.02923			1	5.54481	50	3
											High									tIAEcLADELINAAk	Unambiguous	1	1	P49041	N-Term(TMT6plex); C5(Carbamidomethyl); K15(TMT6plex)	CID	1	0	1	1		No Quan Values	Not Used										6.02451			0	3.44483	50	2
							High													IESSYDkEEQSEENTSFFTNEk	Unambiguous	3	2	P55155;P05690	K7(TMT6plex); K22(TMT6plex)	CID	1	0	1	1	4437	Not Unique	Not Used			0.211405				1592.77		7534.23	6.01945			1	2.06335	9	3
				High																tSELVYNQESEWAEQQWAQTGEEk	Unambiguous	1	1	P18948	N-Term(TMT6plex); K24(TMT6plex)	CID	1	0	1	1	6514	No Quan Values	Not Used										6.01861			0	12.4024	50	3
					High															vVLPVPAFNVINGGSHAGNk	Unambiguous	1	1	Q27527	N-Term(TMT6plex); K20(TMT6plex)	CID	1	0	1	1		No Quan Values	Not Used										6.00863			0	13.9892	36	3
				High																aQGLSDLYDPENSYMTFEGQQAk	Unambiguous	1	1	Q21735	N-Term(TMT6plex); K23(TMT6plex)	CID	1	0	1	1	5603	No Quan Values	Not Used										6.00019			0	4.58618	50	3
			High																	TTDFVELTNPATNEVIAMVPNATQAEmQAAVDSAk	Unambiguous	2	1	P52713	M27(Oxidation); K35(TMT6plex)	CID	1	0	1	1		No Quan Values	Not Used										6.00015			0	9.78874	50	3
				High																qVSQALIDLETNDDVQSQLk	Unambiguous	1	1	Q23312	N-Term(TMT6plex); K20(TMT6plex)	CID	1	0	1	1	5561	No Quan Values	Not Used										5.99699			0	7.06212	27	3
					High															lDPIINELEGGTAPEDVckk	Unambiguous	1	1	Q2XN18	N-Term(TMT6plex); C18(Carbamidomethyl); K19(TMT6plex); K20(TMT6plex)	CID	1	0	1	1	6109	No Quan Values	Not Used										5.99321			1	5.15529	22	3
									High											eQVLEDQSkPYDSkk	Unambiguous	1	1	P02566	N-Term(TMT6plex); K9(TMT6plex); K14(TMT6plex); K15(TMT6plex)	CID	1	0	1	1		No Quan Values	Not Used										5.99168			1	7.74218	50	3
High																				dNLTLWTSDAATDDTDANETEGGN	Unambiguous	1	1	Q20655	N-Term(TMT6plex)	CID	1	0	1	1		No Quan Values	Not Used										5.98911			0	15.3456	13	3
					High															iINEPTAAAIAYGLDkk	Unambiguous	3	3	P09446;P27420;P20163	N-Term(TMT6plex); K16(TMT6plex); K17(TMT6plex)	CID	1	0	1	1	5968	No Quan Values	Not Used										5.98382			1	3.27549	12	2
			High																	lWEEDSGPDPDDLLDQGYTDGQGmFNLk	Unambiguous	1	1	Q2EEM8	N-Term(TMT6plex); M24(Oxidation); K28(TMT6plex)	CID	1	0	1	1		No Quan Values	Not Used										5.98139			0	17.476	50	4
			High																	qQPLQLDDYPVSFVESVk	Unambiguous	2	1	P05690	N-Term(TMT6plex); K18(TMT6plex)	CID	1	0	1	1		No Quan Values	Not Used										5.97983			0	1.94552	50	2
				High																vcWDDIGAPLEcVLDVENNk	Unambiguous	1	1	Q9GPA1	N-Term(TMT6plex); C2(Carbamidomethyl); C12(Carbamidomethyl); K20(TMT6plex)	CID	1	0	1	1		No Quan Values	Not Used										5.97092			0	5.09121	50	3
			High																	aLESIPEVAAASQPTENGVGFFk	Unambiguous	1	1	D7SFI3	N-Term(TMT6plex); K23(TMT6plex)	CID	1	0	1	1		No Quan Values	Not Used										5.97062			0	5.11887	50	2
															High					kSEITVNAQLEQSTEQkk	Unambiguous	1	1	P06125	K1(TMT6plex); K17(TMT6plex); K18(TMT6plex)	CID	1	0	1	1		No Quan Values	Not Used										5.95747			2	9.93726	50	3
															High					kSEITVNAQLEQSTEQkk	Unambiguous	1	1	P06125	N-Term(TMT6plex); K17(TMT6plex); K18(TMT6plex)	CID	1	0	1	2		No Quan Values	Not Used										5.95747			2	9.93726	50	3
											High									eVQASFETVFGGNWNk	Unambiguous	3	3	Q9N4J2;P18947;P06125	N-Term(TMT6plex); K16(TMT6plex)	CID	1	0	1	1	6972	No Quan Values	Not Used								331.143		5.95366			0	15.7663	50	2
					High															tVkPGALIGASTVAGAFTEDIIk	Unambiguous	1	1	Q9U296	N-Term(TMT6plex); K3(TMT6plex); K23(TMT6plex)	CID	1	0	1	1		No Quan Values	Not Used										5.95263			0	19.0463	50	3
				High																iSQVQDIVPALELANk	Unambiguous	1	1	P50140	N-Term(TMT6plex); K16(TMT6plex)	CID	1	0	1	1		No Quan Values	Not Used										5.9524			0	5.89485	50	2
											High									FDGLLLSGLPTTFSDASQTLIScR	Unambiguous	2	2	Q9N4J2;P18947	C23(Carbamidomethyl)	CID	1	0	1	1	7693	No Quan Labels	Not Used										5.95224			0	5.35126	13	2
					High															vIGIQEYDcAVYNPDGIHPk	Unambiguous	1	1	Q23621	N-Term(TMT6plex); C9(Carbamidomethyl); K20(TMT6plex)	CID	1	0	1	1	5298	No Quan Values	Not Used					1039.56	865.032	418.178	600.229		5.95127			0	11.3016	50	3
			High																	dPAEIQWGASGADYVVESTGVFTTIEk	Unambiguous	2	1	P17329	N-Term(TMT6plex); K27(TMT6plex)	CID	1	0	1	1		No Quan Values	Not Used										5.94569			0	20.8961	50	4
													High							tLEGEcEVLYTVEEIk	Unambiguous	1	1	P18948	N-Term(TMT6plex); C6(Carbamidomethyl); K16(TMT6plex)	CID	1	0	1	1		No Quan Values	Not Used										5.94097			0	1.13894	50	2
			High																	aTITAEFPILTGFFQNEk	Unambiguous	1	1	P34383	N-Term(TMT6plex); K18(TMT6plex)	CID	1	0	1	1		No Quan Values	Not Used										5.9321			0	20.5763	50	2
					High															nIINIDLGSPPVAAkPSEk	Unambiguous	1	1	Q9XUH3	N-Term(TMT6plex); K15(TMT6plex); K19(TMT6plex)	CID	1	0	1	1	5394	No Quan Values	Not Used						371.076				5.92507			0	8.91955	50	3
				High																aTITAEFPILTGFFQNEk	Unambiguous	1	1	P34383	N-Term(TMT6plex); K18(TMT6plex)	CID	1	0	1	1	7385	No Quan Values	Not Used										5.91592			0	6.5512	28	3
							High													tNSVNPSVQGAQSGNADFATAITR	Unambiguous	1	1	P45971	N-Term(TMT6plex)	CID	1	0	1	1	3661	No Quan Values	Not Used										5.91458			0	0	19	3
						High														kADADLTAISNDSSLSVQAk	Unambiguous	1	1	Q17698	N-Term(TMT6plex); K20(TMT6plex)	CID	1	0	1	2	4241	Redundant	Not Used	4.65385	3.54333	1.90015	2.44417	2775.21	2112.98	1133.11	1457.52	596.326	5.91433			1	3.41431	50	2
						High														iESSYDkEEQSEENTSFFTNEk	Unambiguous	3	2	P55155;P05690	N-Term(TMT6plex); K7(TMT6plex); K22(TMT6plex)	CID	1	0	1	1	5061	No Quan Values	Not Used							1177.65	629.302		5.90851			1	3.63469	40	3
High																				gTAITVVSPADGLEQIANPFATQEEE	Unambiguous	1	1	Q23543	N-Term(TMT6plex)	CID	1	0	1	1		No Quan Values	Not Used										5.90779			0	8.84772	21	3
					High															iDIQDADkNPLSTVEISGVk	Unambiguous	2	1	Q5WRQ0	N-Term(TMT6plex); K8(TMT6plex); K20(TMT6plex)	CID	1	0	1	1		No Quan Values	Not Used										5.90587			1	18.5053	50	3
			High																	lAEQVDYTPVPEILFk	Unambiguous	1	1	Q9TYY8	N-Term(TMT6plex); K16(TMT6plex)	CID	1	0	1	1		No Quan Values	Not Used										5.90353			0	20.074	50	2
			High																	TTDFVELTNPATNEVIAmVPNATQAEMQAAVDSAk	Unambiguous	2	1	P52713	M18(Oxidation); K35(TMT6plex)	CID	1	0	1	1		No Quan Values	Not Used										5.90234			0	8.90138	50	3
High																				lYQSAGGAPPGAAPGGAAGGAGGPTIEEVD	Unambiguous	1	1	P09446	N-Term(TMT6plex)	CID	1	0	1	1		No Quan Values	Not Used										5.90186			0	1.40887	5	3
								High												tSELVYNQESEWAEQQWAQTGEEk	Unambiguous	1	1	P18948	N-Term(TMT6plex); K24(TMT6plex)	CID	1	0	1	1	5821	No Quan Values	Not Used									305.569	5.8951			0	6.39022	50	3
							High													IESSYDkEEQSEENTSFFTNEk	Unambiguous	3	2	P55155;P05690	K7(TMT6plex); K22(TMT6plex)	CID	1	0	1	1	4442	No Quan Values	Not Used									7045.18	5.89399			1	1.8606	10	3
				High																tLEGEcEVLYTVEEIk	Unambiguous	1	1	P18948	N-Term(TMT6plex); C6(Carbamidomethyl); K16(TMT6plex)	CID	1	0	1	1	6804	No Quan Values	Not Used										5.89293			0	3.96524	50	2
			High																	lcYVALDFEQEMATAASSSSLEk	Unambiguous	5	1	Q6A8K1	N-Term(TMT6plex); C2(Carbamidomethyl); K23(TMT6plex)	CID	1	0	1	1	6826	No Quan Values	Not Used					9132.02	4793.13	33196.6	26187.7		5.89213			0	2.44711	5	4
				High																tMEGDcEVAYTIVQEGEk	Unambiguous	2	2	Q9N4J2;P06125	N-Term(TMT6plex); C6(Carbamidomethyl); K18(TMT6plex)	CID	1	0	1	1	5207	No Quan Values	Not Used							2486.63	3682.24		5.88975			0	1.67475	50	2
					High															lYkDAGAGGEEAPEEGSDDkDEL	Unambiguous	1	1	P27420	N-Term(TMT6plex); K3(TMT6plex); K20(TMT6plex)	CID	1	0	1	1	4427	No Quan Values	Not Used						883.275				5.87793			2	18.136	50	3
			High																	eEMTAAGLSPESIEGILk	Unambiguous	1	1	Q9XX57	N-Term(TMT6plex); K18(TMT6plex)	CID	1	0	1	1	5946	No Quan Values	Not Used					1420.3	2347.84	298.555	496.178		5.87764			0	8.22088	50	2
							High													dRYQPNIDQcDAQAAIDMk	Unambiguous	1	1	P91316	N-Term(TMT6plex); C10(Carbamidomethyl); K19(TMT6plex)	CID	1	0	1	1	4526	No Quan Values	Not Used						10847.1		2937.12		5.87259			1	5.18452	23	3
							High													dRYQPNIDQcDAQAAIDMk	Unambiguous	1	1	P91316	N-Term(TMT6plex); C10(Carbamidomethyl); K19(TMT6plex)	CID	1	0	1	1	4524	No Quan Values	Not Used						1879.55		414.485		5.87212			1	5.40325	50	3
							High													AYHEALSVNDITNScFEPANQmVk	Unambiguous	4	1	O18688	C15(Carbamidomethyl); M22(Oxidation); K24(TMT6plex)	CID	1	0	1	1		No Quan Values	Not Used										5.86655			0	9.09436	36	3
				High																eQTVAELVDFPVSFVESVk	Unambiguous	1	1	P06125	N-Term(TMT6plex); K19(TMT6plex)	CID	1	0	1	1	7384	No Quan Values	Not Used										5.86397			0	10.3116	29	2
			High																	aAALYASNPEADFLDFVGPPFGk	Unambiguous	1	1	Q9U2M4	N-Term(TMT6plex); K23(TMT6plex)	CID	1	0	1	1	6807	No Quan Values	Not Used										5.86227			0	4.79639	50	2
						High														fkPQEGEDFEAFTNSYLEGk	Unambiguous	1	1	Q17967	N-Term(TMT6plex); K2(TMT6plex); K20(TMT6plex)	CID	1	0	1	1	6695	No Quan Values	Not Used						304.217		418.333		5.85869			0	5.539	50	3
			High																	eQTVAELVDFPVSFVESVk	Unambiguous	1	1	P06125	N-Term(TMT6plex); K19(TMT6plex)	CID	1	0	1	1		No Quan Values	Not Used										5.85846			0	10.261	50	2
				High																aMLNQGQSNDFEDFVLTTFk	Unambiguous	1	1	Q21884	N-Term(TMT6plex); K20(TMT6plex)	CID	1	0	1	1	7183	No Quan Values	Not Used						346.558				5.85767			0	2.91533	50	2
												High								wNFVSSENFDEYLk	Unambiguous	2	1	Q3LFN1	N-Term(TMT6plex); K14(TMT6plex)	CID	1	0	1	1	7662	No Quan Values	Not Used					1534.5	1717.94	542.821	757.391		5.85684			0	2.8466	50	2
						High														lDQYQTVVEYEFEPkPAQYFAR	Unambiguous	1	1	P18948	N-Term(TMT6plex); K15(TMT6plex)	CID	1	0	1	1	6777	No Quan Values	Not Used										5.85418			0	9.9184	50	3
			High																	sYEDQMSTGQIQIMGLSNLDELk	Unambiguous	1	1	Q9NF11	N-Term(TMT6plex); K23(TMT6plex)	CID	1	0	1	1		No Quan Values	Not Used										5.84943			0	10.5678	50	3
			High																	lcYVALDFEQEMATAASSSSLEk	Unambiguous	5	1	Q6A8K1	N-Term(TMT6plex); C2(Carbamidomethyl); K23(TMT6plex)	CID	1	0	1	1		No Quan Values	Not Used										5.84713			0	6.32357	27	3
				High																tMEGDcEVAYTIVQEGEk	Unambiguous	2	2	Q9N4J2;P06125	N-Term(TMT6plex); C6(Carbamidomethyl); K18(TMT6plex)	CID	1	0	1	1	5088	No Quan Values	Not Used					329.849	364.118	6553.22	10207		5.84359			0	0.582534	50	2
			High																	gGGGSGNEVVELTDANFEDLVLNSk	Unambiguous	1	1	Q11067	N-Term(TMT6plex); K25(TMT6plex)	CID	1	0	1	1		No Quan Values	Not Used										5.84358			0	23.4196	50	2
			High																	aVETQAAQDYAGQLGIPFLETSAk	Unambiguous	1	1	Q9UAQ6	N-Term(TMT6plex); K24(TMT6plex)	CID	1	0	1	1	6075	No Quan Values	Not Used										5.83568			0	14.0192	50	3
			High																	dPAEIQWGASGADYVVESTGVFTTIEk	Unambiguous	2	1	P17329	N-Term(TMT6plex); K27(TMT6plex)	CID	1	0	1	1	7036	No Quan Values	Not Used										5.83268			0	18.9853	50	3
			High																	eQTVAELVDFPVSFVESVk	Unambiguous	1	1	P06125	N-Term(TMT6plex); K19(TMT6plex)	CID	1	0	1	1		No Quan Values	Not Used										5.81681			0	17.4328	50	3
											High									NSYGEEMPVEQLVQNLcNEk	Unambiguous	1	1	Q9N599	C17(Carbamidomethyl); K20(TMT6plex)	CID	1	0	1	1	7074	No Quan Values	Not Used										5.81566			0	8.93975	46	3
											High									aANVEFEPYWPGLFAk	Unambiguous	1	1	P91913	N-Term(TMT6plex); K16(TMT6plex)	CID	1	0	1	1	7450	No Quan Values	Not Used										5.8141			0	1.77804	50	2
				High																sVAYNTGFLTTGVDNWLVDGTmVQER	Unambiguous	1	1	G5EET8	N-Term(TMT6plex); M22(Oxidation)	CID	1	0	1	1		No Quan Values	Not Used										5.81408			0	12.6617	41	3
				High																iSGQVSPAFYGVVQAVk	Unambiguous	1	1	D7SFI3	N-Term(TMT6plex); K17(TMT6plex)	CID	1	0	1	1		No Quan Values	Not Used										5.80592			0	2.33273	23	2
					High															tVEEDENEDVEFkEDSTGIEEk	Unambiguous	1	1	Q86S66	N-Term(TMT6plex); K13(TMT6plex); K22(TMT6plex)	CID	1	0	1	1		No Quan Values	Not Used										5.80101			1	13.0476	50	3
				High																vGILANNGVLFAESAmk	Unambiguous	1	1	P34385	N-Term(TMT6plex); M16(Oxidation); K17(TMT6plex)	CID	1	0	1	1	5820	No Quan Values	Not Used										5.79766			0	8.06262	50	2
				High																vGPGGVSTGAAEPFADEAAAFTR	Unambiguous	1	1	Q19328	N-Term(TMT6plex)	CID	1	0	1	1		No Quan Values	Not Used										5.79455			0	3.25907	50	2
			High																	dPAEIQWGASGADYVVESTGVFTTIEk	Unambiguous	2	1	P17329	N-Term(TMT6plex); K27(TMT6plex)	CID	1	0	1	1	7131	No Quan Values	Not Used										5.78257			0	20.4574	50	4
							High													kADADLTAISNDSSLSVQAk	Unambiguous	1	1	Q17698	N-Term(TMT6plex); K20(TMT6plex)	CID	1	0	1	1	4512	No Quan Values	Not Used										5.78257			1	2.82809	4	2
							High													kADADLTAISNDSSLSVQAk	Unambiguous	1	1	Q17698	K1(TMT6plex); K20(TMT6plex)	CID	1	0	1	2	4512	No Quan Values	Not Used										5.78257			1	2.82809	4	2
							High													emGWIADTYAQTIGHLDR	Unambiguous	1	1	Q23621	N-Term(TMT6plex); M2(Oxidation)	CID	1	0	1	1		No Quan Values	Not Used										5.78248			0	21.9383	50	3
				High																mNPVWNTLVVAGVEEEEk	Unambiguous	1	1	P90868	N-Term(TMT6plex); K18(TMT6plex)	CID	1	0	1	1		No Quan Values	Not Used										5.78236			0	2.05374	50	2
					High															dTELIRPQTVYTYVLENEELk	Unambiguous	2	1	P05690	N-Term(TMT6plex); K21(TMT6plex)	CID	1	0	1	1		No Quan Values	Not Used										5.77505			0	12.0286	50	3
				High																fDGLVLSGLPSASSELSQSR	Unambiguous	2	1	P05690	N-Term(TMT6plex)	CID	1	0	1	1	6193	No Quan Values	Not Used							674.315	679.834		5.76738			0	6.66446	50	2
				High																iVVTSLDYAQYIGk	Unambiguous	1	1	O17891	N-Term(TMT6plex); K14(TMT6plex)	CID	1	0	1	1	6138	No Quan Values	Not Used						338.494		581.071		5.76603			0	29.5209	50	2
						High														aALESVNVkPDALQWIEIDER	Unambiguous	1	1	Q9N456	N-Term(TMT6plex); K9(TMT6plex)	CID	1	0	1	1	6852	No Quan Values	Not Used							3139.3			5.76403			0	6.44893	5	3
			High																	lVVFTQGPEPVIVVEGDk	Unambiguous	1	1	Q93934	N-Term(TMT6plex); K18(TMT6plex)	CID	1	0	1	1		No Quan Values	Not Used										5.75516			0	2.1252	18	2
					High															akEEMTAAGLSPESIEGILk	Unambiguous	1	1	Q9XX57	N-Term(TMT6plex); K2(TMT6plex); K20(TMT6plex)	CID	1	0	1	1		No Quan Values	Not Used										5.7538			1	25.4422	50	3
High																				gTAITVVSPADGLEQIANPFATQEEE	Unambiguous	1	1	Q23543	N-Term(TMT6plex)	CID	1	0	1	1		No Quan Values	Not Used										5.75272			0	8.48987	15	3
				High																aTITAEFPILTGFFQNEk	Unambiguous	1	1	P34383	N-Term(TMT6plex); K18(TMT6plex)	CID	1	0	1	1		No Quan Values	Not Used										5.75058			0	11.8883	50	3
						High														aTFAYGAILADSENDkEYR	Unambiguous	1	1	P91477	N-Term(TMT6plex); K16(TMT6plex)	CID	1	0	1	1	5563	No Quan Values	Not Used					11362.3					5.74626			1	5.47388	1	3
																High				kSDYESSSDYESNYDEkETEk	Unambiguous	2	2	P18947;P06125	N-Term(TMT6plex); K17(TMT6plex); K21(TMT6plex)	CID	1	0	1	1	2926	No Quan Values	Not Used								488.253		5.7453			2	4.12071	40	4
																High				kSDYESSSDYESNYDEkETEk	Unambiguous	2	2	P18947;P06125	K1(TMT6plex); K17(TMT6plex); K21(TMT6plex)	CID	1	0	1	2	2926	No Quan Values	Not Used								488.253		5.7453			2	4.12071	40	4
											High									gANLFTTVDESIFTk	Unambiguous	1	1	Q9GYM9	N-Term(TMT6plex); K15(TMT6plex)	CID	1	0	1	1	7199	No Quan Values	Not Used						471.683				5.7406			0	13.6281	50	2
											High									lTFEEWLPMYEQLAk	Unambiguous	2	1	P53014	N-Term(TMT6plex); K15(TMT6plex)	CID	1	0	1	1	7812	No Quan Values	Not Used										5.73991			0	19.8251	50	2
			High																	dGLVNAGNASGISDGAAALVVAGEDSVk	Unambiguous	1	1	O45552	N-Term(TMT6plex); K28(TMT6plex)	CID	1	0	1	1		No Quan Values	Not Used										5.7399			0	10.3327	50	3
			High																	dQVISDTGTSWLGAPNTIVSAIVk	Unambiguous	1	1	G5EEI4	N-Term(TMT6plex); K24(TMT6plex)	CID	1	0	1	1		No Quan Values	Not Used										5.73973			0	5.41995	18	2
				High																mNPVWNTLVVAGVEEEEk	Unambiguous	1	1	P90868	N-Term(TMT6plex); K18(TMT6plex)	CID	1	0	1	1	6810	No Quan Values	Not Used										5.73488			0	7.32049	42	2
			High																	eQTVADLVDFPVSFVESVk	Unambiguous	2	2	Q9N4J2;P18947	N-Term(TMT6plex); K19(TMT6plex)	CID	1	0	1	1		No Quan Values	Not Used										5.72884			0	23.0134	50	3
			High																	TTDFVELTNPATNEVIAmVPNATQAEmQAAVDSAk	Unambiguous	2	1	P52713	M18(Oxidation); M27(Oxidation); K35(TMT6plex)	CID	1	0	1	1	5565	No Quan Values	Not Used									333.227	5.72474			0	9.12987	50	3
							High													sSScTATGASFEIQYGTGSMk	Unambiguous	1	1	P55956	N-Term(TMT6plex); C4(Carbamidomethyl); K21(TMT6plex)	CID	1	0	1	1	4219	No Quan Values	Not Used					2501.97	4232.66		1588.53		5.71977			0	2.67571	12	3
						High														tITEQIQEVENNmPETSHFLAR	Unambiguous	2	1	P05690	N-Term(TMT6plex); M13(Oxidation)	CID	1	0	1	1		No Quan Values	Not Used										5.71974			0	7.25855	15	3
											High									lQAWNSSSDVDLVILk	Unambiguous	2	1	Q8MNT7	N-Term(TMT6plex); K16(TMT6plex)	CID	1	0	1	1	6923	No Quan Values	Not Used										5.71955			0	10.4499	50	2
											High									nGLISEIQFSSEDAEWSk	Unambiguous	1	1	P06125	N-Term(TMT6plex); K18(TMT6plex)	CID	1	0	1	1	6435	No Quan Values	Not Used							1130.76	1360.79		5.71286			0	2.62076	50	2
														High						iDGEAPDFLQPVkPAVVTVGETAVLEGk	Unambiguous	1	1	O01761	N-Term(TMT6plex); K13(TMT6plex); K28(TMT6plex)	CID	1	0	1	1		No Quan Values	Not Used										5.70637			0	9.12183	50	3
						High														akEEMTAAGLSPESIEGILk	Unambiguous	1	1	Q9XX57	N-Term(TMT6plex); K2(TMT6plex); K20(TMT6plex)	CID	1	0	1	1		No Quan Values	Not Used										5.70455			1	31.5167	24	3
High																				dYEEVGADSNEGGEEEGEEY	Unambiguous	1	1	P34690	N-Term(TMT6plex)	CID	1	0	1	1	3807	No Quan Values	Not Used							1085.51			5.70102			0	10.114	29	2
			High																	vIVEAAVTQDQLGITGDDYDDSSk	Unambiguous	1	1	Q07750	N-Term(TMT6plex); K24(TMT6plex)	CID	1	0	1	1		No Quan Values	Not Used										5.69597			0	16.6995	50	3
				High																eEMTAAGLSPESIEGILk	Unambiguous	1	1	Q9XX57	N-Term(TMT6plex); K18(TMT6plex)	CID	1	0	1	1	6322	No Quan Values	Not Used					2773.12	4408.78	843.222	1315.11		5.69233			0	1.38347	50	2
			High																	tVDVISDTGTSFLGGPQSVVDGLAk	Unambiguous	1	1	O01530	N-Term(TMT6plex); K25(TMT6plex)	CID	1	0	1	1	6193	No Quan Values	Not Used						470.131				5.6922			0	2.13344	50	2
											High									vFPVQQLVGEAVLLADR	Unambiguous	1	1	Q9NEZ8	N-Term(TMT6plex)	CID	1	0	1	1		No Quan Values	Not Used										5.68957			0	3.18704	32	2
			High																	aPSLIIAPDGSVLFEcIcNANPQPTVk	Unambiguous	1	1	Q9XWM1	N-Term(TMT6plex); C16(Carbamidomethyl); C18(Carbamidomethyl); K27(TMT6plex)	CID	1	0	1	1		No Quan Values	Not Used										5.68666			0	9.85905	50	3
									High											iESSYDkEEQSEENTSFFTNEk	Unambiguous	3	2	P55155;P05690	N-Term(TMT6plex); K7(TMT6plex); K22(TMT6plex)	CID	1	0	1	1		No Quan Values	Not Used										5.68274			1	6.02598	50	3
			High																	lTESIYAcGAGTAADLDQVTk	Unambiguous	1	1	O62102	N-Term(TMT6plex); C8(Carbamidomethyl); K21(TMT6plex)	CID	1	0	1	1	5156	No Quan Values	Not Used										5.68211			0	3.4272	50	2
					High															iINEPTAAAIAYGLDkk	Unambiguous	3	3	P09446;P27420;P20163	N-Term(TMT6plex); K16(TMT6plex); K17(TMT6plex)	CID	1	0	1	1	6053	Not Unique	Not Used	8.122	11.6394	4.68304	6.52696	10054.6	14409	5797.37	8080.05	1237.95	5.68166			1	5.85193	50	3
													High							gEQEIVAQLQNEEIR	Unambiguous	3	2	P55155;P05690	N-Term(TMT6plex)	CID	1	0	1	1	5828	Not Unique	Not Used	1.33153		1.38826	2.36722	393.597		410.368	699.746	295.599	5.68049			0	14.9028	50	2
											High									eEEEEALNEVGYDDLGGVR	Unambiguous	1	1	P54812	N-Term(TMT6plex)	CID	1	0	1	1		No Quan Values	Not Used										5.67841			0	2.69828	14	2
							High													LHcTAQPmPDGLADDIEGGTVNAR	Unambiguous	2	1	G3MU53	C3(Carbamidomethyl); M8(Oxidation)	CID	1	0	1	1		No Quan Labels	Not Used										5.67813			0	2.20586	12	3
						High														vNGEEIEYQPESEIEkk	Unambiguous	1	1	P18948	N-Term(TMT6plex); K16(TMT6plex); K17(TMT6plex)	CID	1	0	1	1	4252	No Quan Values	Not Used					4809.43		35376.3	35778.7		5.67626			1	4.58662	4	3
			High																	aVPFVPISGFNGDNMLEVSSNmPWFk	Unambiguous	2	1	G8JY74	N-Term(TMT6plex); M22(Oxidation); K26(TMT6plex)	CID	1	0	1	1	6765	No Quan Values	Not Used										5.67442			0	3.06519	50	3
				High																vFPVQQLVGEAVLLADR	Unambiguous	1	1	Q9NEZ8	N-Term(TMT6plex)	CID	1	0	1	1	7381	No Quan Values	Not Used										5.67182			0	4.17307	4	2
			High																	aVPFVPISGFNGDNMLEVSSNmPWFk	Unambiguous	2	1	G8JY74	N-Term(TMT6plex); M22(Oxidation); K26(TMT6plex)	CID	1	0	1	1	6758	No Quan Values	Not Used						287.765	401.809			5.66091			0	7.3674	50	3
					High															iINEPTAAAIAYGLDkk	Unambiguous	3	3	P09446;P27420;P20163	N-Term(TMT6plex); K16(TMT6plex); K17(TMT6plex)	CID	1	0	1	1	6022	No Quan Values	Not Used					994.985	1315.49	587.467	693.019		5.66075			1	0.983641	50	2
							High													LHcTAQPMPDGLADDIEGGTVNAR	Unambiguous	2	1	G3MU53	C3(Carbamidomethyl)	CID	1	0	1	1	4474	No Quan Labels	Not Used										5.65929			0	2.96718	22	3
													High							wNFVSSENFDEYLk	Unambiguous	2	1	Q3LFN1	N-Term(TMT6plex); K14(TMT6plex)	CID	1	0	1	1		No Quan Values	Not Used										5.65547			0	1.33022	50	2
			High																	eLLEEVVPSVAPIDLAk	Unambiguous	1	1	G5EF86	N-Term(TMT6plex); K17(TMT6plex)	CID	1	0	1	1	6402	No Quan Values	Not Used										5.64934			0	7.76558	50	2
						High														gVEASVTcGSYAAQEIIkk	Unambiguous	1	1	Q93934	N-Term(TMT6plex); C8(Carbamidomethyl); K18(TMT6plex); K19(TMT6plex)	CID	1	0	1	1	5143	No Quan Values	Not Used					402.206					5.64885			1	5.34768	50	2
			High																	sVAYNTGFLTTGVDNWLVDGTMVQER	Unambiguous	1	1	G5EET8	N-Term(TMT6plex)	CID	1	0	1	1		No Quan Values	Not Used										5.6458			0	8.31049	50	3
				High																gGGGSGNEVVELTDANFEDLVLNSk	Unambiguous	1	1	Q11067	N-Term(TMT6plex); K25(TMT6plex)	CID	1	0	1	1		No Quan Values	Not Used										5.64554			0	3.69163	50	3
			High																	gTGINPDLLNQPITYWADGEPSDDPTR	Unambiguous	1	1	Q20219	N-Term(TMT6plex)	CID	1	0	1	1	5812	No Quan Values	Not Used										5.64482			0	12.5841	50	3
						High														iESSYDkEEQSEENTSFFTNEk	Unambiguous	3	2	P55155;P05690	N-Term(TMT6plex); K7(TMT6plex); K22(TMT6plex)	CID	1	0	1	1	5056	No Quan Values	Not Used							1084.68	635.056		5.63916			1	6.07645	50	3
						High														vQSGIQMLQEIVkk	Unambiguous	3	3	Q9N4J2;P18947;P06125	N-Term(TMT6plex); K13(TMT6plex); K14(TMT6plex)	CID	1	0	1	1		No Quan Values	Not Used										5.6389			1	10.0892	50	3
			High																	eQTVADLVDFPVSFVESVk	Unambiguous	2	2	Q9N4J2;P18947	N-Term(TMT6plex); K19(TMT6plex)	CID	1	0	1	1	7072	No Quan Values	Not Used							508.167	653.642		5.63448			0	19.2215	50	3
												High								dTLIQFEDFGNQNAYR	Unambiguous	1	1	Q9U296	N-Term(TMT6plex)	CID	1	0	1	1		No Quan Values	Not Used										5.6297			0	11.9581	50	3
				High																iSLGLPVGAVMNcADNTGAk	Unambiguous	1	1	P48158	N-Term(TMT6plex); C13(Carbamidomethyl); K20(TMT6plex)	CID	1	0	1	1	5888	No Quan Values	Not Used							309.424			5.62895			0	12.2492	50	2
			High																	aVGNIVTGTDEQTQLVLDSGVLR	Unambiguous	1	1	Q19969	N-Term(TMT6plex)	CID	1	0	1	1		No Quan Values	Not Used										5.61804			0	15.4743	50	3
			High																	gGGGSGNEVVELTDANFEDLVLNSk	Unambiguous	1	1	Q11067	N-Term(TMT6plex); K25(TMT6plex)	CID	1	0	1	1	6427	No Quan Values	Not Used										5.61792			0	6.6836	50	2
			High																	vQVLDSNEQPLSIFAITQQLAk	Unambiguous	1	1	Q17499	N-Term(TMT6plex); K22(TMT6plex)	CID	1	0	1	1	6774	No Quan Values	Not Used							704.519	663.833		5.61691			0	11.0191	50	3
					High															DDTVSDFFGIDGIGDkPEEFPk	Unambiguous	1	1	Q9XWN7	K16(TMT6plex); K22(TMT6plex)	CID	1	0	1	1		No Quan Values	Not Used										5.6133			0	5.33776	50	3
				High																vEYSDEMLTAMLPDIASR	Unambiguous	2	1	Q20627	N-Term(TMT6plex)	CID	1	0	1	1		No Quan Values	Not Used										5.60902			0	6.45314	35	2
				High																lVENSAVMGDLLMSk	Unambiguous	2	1	Q18040	N-Term(TMT6plex); K15(TMT6plex)	CID	1	0	1	1	6228	No Quan Values	Not Used										5.60865			0	3.66721	50	2
					High															akEEmTAAGLSPESIEGILk	Unambiguous	1	1	Q9XX57	N-Term(TMT6plex); K2(TMT6plex); M5(Oxidation); K20(TMT6plex)	CID	1	0	1	1		No Quan Values	Not Used										5.60682			1	5.42967	50	3
												High								wNFVSSENFDEYLk	Unambiguous	2	1	Q3LFN1	N-Term(TMT6plex); K14(TMT6plex)	CID	1	0	1	1	7795	No Quan Values	Not Used					367.622		255.181			5.59931			0	5.15365	50	2
												High								eVNEYLMWEGDFGGk	Unambiguous	3	1	Q8I4K9	N-Term(TMT6plex); K15(TMT6plex)	CID	1	0	1	1	7188	No Quan Values	Not Used						1378.17		1501.97		5.5968			0	0.683869	50	2
			High																	gFEVLYMcDPIDEYcVQQLk	Unambiguous	1	1	Q18688	N-Term(TMT6plex); C8(Carbamidomethyl); C15(Carbamidomethyl); K20(TMT6plex)	CID	1	0	1	1	6420	No Quan Values	Not Used								424.378		5.59584			0	28.1837	50	3
			High																	eQTVADLVDFPVSFVESVk	Unambiguous	2	2	Q9N4J2;P18947	N-Term(TMT6plex); K19(TMT6plex)	CID	1	0	1	1		No Quan Values	Not Used										5.59524			0	5.63327	50	3
				High																tLEGEcEVLYTVEEIk	Unambiguous	1	1	P18948	N-Term(TMT6plex); C6(Carbamidomethyl); K16(TMT6plex)	CID	1	0	1	1	6608	No Quan Values	Not Used							535.537	458.28		5.59472			0	10.3525	50	2
					High															vVLQDIQkPENDEWGTALk	Unambiguous	1	1	Q9TYS3	N-Term(TMT6plex); K8(TMT6plex); K19(TMT6plex)	CID	1	0	1	1	5724	No Quan Values	Not Used					288.942	262.803				5.58599			0	5.41546	50	3
				High																aAAYALQESPVVNAVLDENEIVYR	Unambiguous	1	1	O45148	N-Term(TMT6plex)	CID	1	0	1	1		No Quan Values	Not Used										5.58395			0	11.9168	50	3
							High													aYNNVLDSYGQEWTYANRk	Unambiguous	2	1	P90735	N-Term(TMT6plex); K19(TMT6plex)	CID	1	0	1	1		No Quan Values	Not Used										5.58391			1	8.85333	50	3
				High																dMGIATGATIFGDDSNLIk	Unambiguous	1	1	P50140	N-Term(TMT6plex); K19(TMT6plex)	CID	1	0	1	1		No Quan Values	Not Used										5.58339			0	3.1359	50	2
											High									sLISScAPGLFYNEk	Unambiguous	1	1	Q18529	N-Term(TMT6plex); C6(Carbamidomethyl); K15(TMT6plex)	CID	1	0	1	1	5656	No Quan Values	Not Used						375.684		562.391		5.57472			0	3.39478	50	2
				High																gVVPMAGTIGEGTTQGLDDLNAR	Unambiguous	1	1	P54216	N-Term(TMT6plex)	CID	1	0	1	1		No Quan Values	Not Used										5.57346			0	5.44517	50	2
											High									eVQASFETVFGGNWNk	Unambiguous	3	3	Q9N4J2;P18947;P06125	N-Term(TMT6plex); K16(TMT6plex)	CID	1	0	1	1		No Quan Values	Not Used										5.57			0	47.8397	50	2
							High													IEHITDEIEQSTSDYEk	Unambiguous	2	1	P50140	K17(TMT6plex)	CID	1	0	1	1	4546	No Quan Values	Not Used					410.338	310.999	216.316			5.56884			0	3.47647	50	2
			High																	lcYVALDFEQEmATAASSSSLEk	Unambiguous	5	1	Q6A8K1	N-Term(TMT6plex); C2(Carbamidomethyl); M12(Oxidation); K23(TMT6plex)	CID	1	0	1	1	5966	No Quan Values	Not Used										5.56557			0	23.6565	50	3
				High																aTITAEFPILTGFFQNEk	Unambiguous	1	1	P34383	N-Term(TMT6plex); K18(TMT6plex)	CID	1	0	1	1		No Quan Values	Not Used										5.56496			0	17.6509	50	3
				High																fQVLSNPEFLAEGTAMk	Unambiguous	1	1	Q19905	N-Term(TMT6plex); K17(TMT6plex)	CID	1	0	1	1	6268	No Quan Values	Not Used					800.206	668.85		402.041		5.56265			0	2.79447	50	2
					High															lIEQFYQQGDkAEVNPFk	Unambiguous	1	1	P06125	N-Term(TMT6plex); K11(TMT6plex); K18(TMT6plex)	CID	1	0	1	1	6112	No Quan Values	Not Used							319.175	481.55		5.56223			1	8.10345	50	3
			High																	dPAEIQWGASGADYVVESTGVFTTIEk	Unambiguous	2	1	P17329	N-Term(TMT6plex); K27(TMT6plex)	CID	1	0	1	1		No Quan Values	Not Used										5.56158			0	17.7809	50	4
			High																	eQTVADLVDFPVSFVESVk	Unambiguous	2	2	Q9N4J2;P18947	N-Term(TMT6plex); K19(TMT6plex)	CID	1	0	1	1		No Quan Values	Not Used										5.56113			0	36.537	50	2
			High																	TVDVISDTGTSFLGGPQSVVDGLAk	Unambiguous	1	1	O01530	K25(TMT6plex)	CID	1	0	1	1		No Quan Values	Not Used										5.56015			0	8.91001	36	3
			High																	aVPSLDTVVPLESTAAYNMk	Unambiguous	2	1	Q8WQF1	N-Term(TMT6plex); K20(TMT6plex)	CID	1	0	1	1		No Quan Values	Not Used										5.55831			0	6.91103	50	2
			High																	dQVISDTGTSWLGAPNTIVSAIVk	Unambiguous	1	1	G5EEI4	N-Term(TMT6plex); K24(TMT6plex)	CID	1	0	1	1		No Quan Values	Not Used										5.55546			0	7.54133	8	3
							High													rNEENPVPENSLEYWQk	Unambiguous	1	1	O01806	N-Term(TMT6plex); K17(TMT6plex)	CID	1	0	1	1		No Quan Values	Not Used										5.55357			1	17.7486	50	3
			High																	eQTVAELVDFPVSFVESVk	Unambiguous	1	1	P06125	N-Term(TMT6plex); K19(TMT6plex)	CID	1	0	1	1	6927	No Quan Values	Not Used							5999.06	7611.19		5.55165			0	15.679	10	2
							High													IkDmGLESEQDQVNNEEPEDR	Unambiguous	1	1	Q20310	K2(TMT6plex); M4(Oxidation)	CID	1	0	1	1		No Quan Values	Not Used										5.55127			1	16.5931	50	3
								High												aTLLQSEkEELLVANEAAER	Unambiguous	1	1	P02566	N-Term(TMT6plex); K8(TMT6plex)	CID	1	0	1	1	6193	No Quan Values	Not Used							280.875	311.967		5.55116			1	25.3353	50	3
				High																gILASFTEAIVQEANDk	Unambiguous	2	1	Q7Z1Q3	N-Term(TMT6plex); K17(TMT6plex)	CID	1	0	1	1		No Quan Values	Not Used										5.55016			0	4.07086	50	3
											High									lFATPDGDFLFDFSk	Unambiguous	2	1	Q9U1Q2	N-Term(TMT6plex); K15(TMT6plex)	CID	1	0	1	1	7816	No Quan Values	Not Used						455.14	326.995			5.54827			0	4.15195	50	2
			High																	aTITAEFPILTGFFQNEk	Unambiguous	1	1	P34383	N-Term(TMT6plex); K18(TMT6plex)	CID	1	0	1	1	6951	No Quan Values	Not Used						312.148				5.54651			0	19.3088	50	3
				High																fDGLVLSGLPSASSELSQSR	Unambiguous	2	1	P05690	N-Term(TMT6plex)	CID	1	0	1	1		No Quan Values	Not Used										5.54224			0	10.9391	46	3
																High				kSDYESSSDYESNYDEkETEk	Unambiguous	2	2	P18947;P06125	N-Term(TMT6plex); K17(TMT6plex); K21(TMT6plex)	CID	1	0	1	1		No Quan Values	Not Used										5.53759			2	4.83429	30	4
																High				kSDYESSSDYESNYDEkETEk	Unambiguous	2	2	P18947;P06125	K1(TMT6plex); K17(TMT6plex); K21(TMT6plex)	CID	1	0	1	2		No Quan Values	Not Used										5.53759			2	4.83429	30	4
					High															akEEmTAAGLSPESIEGILk	Unambiguous	1	1	Q9XX57	N-Term(TMT6plex); K2(TMT6plex); M5(Oxidation); K20(TMT6plex)	CID	1	0	1	1		No Quan Values	Not Used										5.53669			1	11.7355	50	3
						High														iESSYDkEEQSEENTSFFTNEk	Unambiguous	3	2	P55155;P05690	N-Term(TMT6plex); K7(TMT6plex); K22(TMT6plex)	CID	1	0	1	1		No Quan Values	Not Used										5.52808			1	5.08184	50	3
			High																	vQVLDSNEQPLSIFAITQQLAk	Unambiguous	1	1	Q17499	N-Term(TMT6plex); K22(TMT6plex)	CID	1	0	1	1	6771	No Quan Values	Not Used								324.686		5.52699			0	8.72436	50	3
																	High			DkHGDIETYIEPLDk	Unambiguous	1	1	O02089	K2(TMT6plex); K15(TMT6plex)	CID	1	0	1	1		No Quan Values	Not Used										5.5264			1	6.7192	50	2
						High														akEEMTAAGLSPESIEGILk	Unambiguous	1	1	Q9XX57	N-Term(TMT6plex); K2(TMT6plex); K20(TMT6plex)	CID	1	0	1	1		No Quan Values	Not Used										5.52242			1	8.72255	50	3
											High									sPYLYPLYGLGELPQGFAR	Unambiguous	2	1	G5EBR1	N-Term(TMT6plex)	CID	1	0	1	1		No Quan Values	Not Used										5.52231			0	20.8684	50	3
					High															vAVPNHGLEVDSVDLTDVQNLEk	Unambiguous	1	1	P55216	N-Term(TMT6plex); K23(TMT6plex)	CID	1	0	1	1	5762	No Quan Values	Not Used										5.52177			0	5.9766	50	3
						High														nGLISELQFDkEDAEWSk	Unambiguous	2	1	P05690	N-Term(TMT6plex); K11(TMT6plex); K18(TMT6plex)	CID	1	0	1	1	6466	No Quan Values	Not Used							337.026	491.381		5.52152			1	22.8506	50	3
			High																	lLTSVTDEMTPAEILk	Unambiguous	1	1	Q9XWP7	N-Term(TMT6plex); K16(TMT6plex)	CID	1	0	1	1		No Quan Values	Not Used										5.51955			0	14.5431	50	2
						High														akEEMTAAGLSPESIEGILk	Unambiguous	1	1	Q9XX57	N-Term(TMT6plex); K2(TMT6plex); K20(TMT6plex)	CID	1	0	1	1		No Quan Values	Not Used										5.51878			1	6.10688	1	3
			High																	yIILPDPLALDTLLIDDEPR	Unambiguous	1	1	Q10013	N-Term(TMT6plex)	CID	1	0	1	1		No Quan Values	Not Used										5.51447			0	47.3978	50	3
					High															vDEFKPEDALPIVDQLAANTNTLk	Unambiguous	2	1	Q6IMP3	N-Term(TMT6plex); K24(TMT6plex)	CID	1	0	1	1	7222	No Quan Values	Not Used										5.51405			0	16.3465	50	3
			High																	dPAEIQWGASGADYVVESTGVFTTIEk	Unambiguous	2	1	P17329	N-Term(TMT6plex); K27(TMT6plex)	CID	1	0	1	1	7216	No Quan Values	Not Used										5.51405			0	31.7463	50	3
			High																	qQPLQLDDYPVSFVESVk	Unambiguous	2	1	P05690	N-Term(TMT6plex); K18(TMT6plex)	CID	1	0	1	1		No Quan Values	Not Used										5.51223			0	33.0464	50	2
			High																	fDGLLLSGLPTASSDASQTLIScR	Unambiguous	1	1	P06125	N-Term(TMT6plex); C23(Carbamidomethyl)	CID	1	0	1	1		No Quan Values	Not Used										5.50647			0	14.0305	50	3
			High																	vSPSFIVLPEEDILYNEQSNDINQk	Unambiguous	2	1	H9G2W1	N-Term(TMT6plex); K25(TMT6plex)	CID	1	0	1	1	6329	No Quan Values	Not Used					240.897					5.5044			0	10.6185	50	4
																		High		eTNQQVAALTHQmIR	Unambiguous	3	2	P55155;P05690	N-Term(TMT6plex); M13(Oxidation)	CID	1	0	1	1		No Quan Values	Not Used										5.49988			0	5.26731	16	3
			High																	gVLADGTQIVEGVTDVAEAPVADEk	Unambiguous	1	1	Q20684	N-Term(TMT6plex); K25(TMT6plex)	CID	1	0	1	1	6318	No Quan Values	Not Used										5.49463			0	13.412	45	4
					High															akEEmTAAGLSPESIEGILk	Unambiguous	1	1	Q9XX57	N-Term(TMT6plex); K2(TMT6plex); M5(Oxidation); K20(TMT6plex)	CID	1	0	1	1	7639	No Quan Values	Not Used										5.49222			1	24.2453	50	3
						High														vVYGENEIEMYkTEEGLIcR	Unambiguous	1	1	P18948	N-Term(TMT6plex); K12(TMT6plex); C19(Carbamidomethyl)	CID	1	0	1	1	5929	No Quan Values	Not Used										5.48656			1	3.90578	27	3
				High																tLEGEcEVLYTVEEIk	Unambiguous	1	1	P18948	N-Term(TMT6plex); C6(Carbamidomethyl); K16(TMT6plex)	CID	1	0	1	1	6616	No Quan Values	Not Used										5.47866			0	10.8803	50	2
										High										dMESDkDSLFFNVHEk	Unambiguous	3	3	Q9N4J2;P18947;P06125	N-Term(TMT6plex); K6(TMT6plex); K16(TMT6plex)	CID	1	0	1	1		No Quan Values	Not Used										5.47594			1	19.5345	50	3
			High																	gTIPLGINASFGDSLLGIQAAk	Unambiguous	1	1	Q18493	N-Term(TMT6plex); K22(TMT6plex)	CID	1	0	1	1		No Quan Values	Not Used										5.47054			0	6.3225	50	2
					High															lIEQFYQQGDkAEVNPFk	Unambiguous	1	1	P06125	N-Term(TMT6plex); K11(TMT6plex); K18(TMT6plex)	CID	1	0	1	1		No Quan Values	Not Used										5.46844			1	7.67628	50	4
					High															akEEMTAAGLSPESIEGILk	Unambiguous	1	1	Q9XX57	N-Term(TMT6plex); K2(TMT6plex); K20(TMT6plex)	CID	1	0	1	1	6641	No Quan Values	Not Used					366.013	540.503				5.46793			1	18.4867	50	3
			High																	eEIVDTNGAGDAFVGGFLSQFIQGk	Unambiguous	1	1	Q93934	N-Term(TMT6plex); K25(TMT6plex)	CID	1	0	1	1		No Quan Values	Not Used										5.46684			0	12.4075	50	2
					High															iINEPTAAAIAYGLDkk	Unambiguous	3	3	P09446;P27420;P20163	N-Term(TMT6plex); K16(TMT6plex); K17(TMT6plex)	CID	1	0	1	1	6530	No Quan Values	Not Used										5.46446			1	33.5947	50	3
							High													AYHEALSVSDITNScFEPANQmVk	Unambiguous	1	1	P34690	C15(Carbamidomethyl); M22(Oxidation); K24(TMT6plex)	CID	1	0	1	1		No Quan Values	Not Used										5.46389			0	40.9105	37	3
						High														aTFAYGAILADSENDkEYR	Unambiguous	1	1	P91477	N-Term(TMT6plex); K16(TMT6plex)	CID	1	0	1	1		No Quan Values	Not Used										5.46053			1	2.78828	50	2
High																				lYQSAGGAPPGAAPGGAAGGAGGPTIEEVD	Unambiguous	1	1	P09446	N-Term(TMT6plex)	CID	1	0	1	1	5038	No Quan Values	Not Used										5.455			0	3.67982	17	3
High																				lYQSAGGAPPGAAPGGAAGGAGGPTIEEVD	Unambiguous	1	1	P09446	N-Term(TMT6plex)	CID	1	0	1	1		No Quan Values	Not Used										5.45231			0	5.15145	7	3
									High											qYPEPIEmTYmLPAHk	Unambiguous	1	1	P18948	N-Term(TMT6plex); M8(Oxidation); M11(Oxidation); K16(TMT6plex)	CID	1	0	1	1	4303	No Quan Values	Not Used							1571.18	1294.93		5.44891			0	9.4228	50	3
			High																	aTITAEFPILTGFFQNEk	Unambiguous	1	1	P34383	N-Term(TMT6plex); K18(TMT6plex)	CID	1	0	1	1	7167	No Quan Values	Not Used										5.44843			0	0	50	3
										High										dMESDkDSLFFNVHEk	Unambiguous	3	3	Q9N4J2;P18947;P06125	N-Term(TMT6plex); K6(TMT6plex); K16(TMT6plex)	CID	1	0	1	1	4849	No Quan Values	Not Used							311.678	400.403		5.44597			1	7.74965	50	3
			High																	vVTSNPTDLENISWTELNEQPYVNLDR	Unambiguous	1	1	Q9TYY0	N-Term(TMT6plex)	CID	1	0	1	1	6109	No Quan Values	Not Used										5.44005			0	5.09174	50	3
							High													nQEEEkDQEMNYEESR	Unambiguous	1	1	P18948	N-Term(TMT6plex); K6(TMT6plex)	CID	1	0	1	1	2384	No Quan Values	Not Used							28279.9	22082.5		5.43914			1	2.37125	5	3
								High												nEIEkIESSYDkEEQSEENTSFFTNEk	Unambiguous	3	2	P55155;P05690	N-Term(TMT6plex); K5(TMT6plex); K12(TMT6plex); K27(TMT6plex)	CID	1	0	1	1		No Quan Values	Not Used										5.43873			2	4.87475	50	4
High																				qEEINDYASPFINSWVYE	Unambiguous	1	1	Q93576	N-Term(TMT6plex)	CID	1	0	1	1		No Quan Values	Not Used										5.43861			0	19.0444	18	2
							High													kDDVVELTEANFQSk	Unambiguous	1	1	Q11067	N-Term(TMT6plex); K15(TMT6plex)	CID	1	0	1	1		No Quan Values	Not Used										5.43844			1	5.45143	14	2
							High													kDDVVELTEANFQSk	Unambiguous	1	1	Q11067	K1(TMT6plex); K15(TMT6plex)	CID	1	0	1	2		No Quan Values	Not Used										5.43844			1	5.45143	14	2
					High															yAADETDEFLkPIILQGEk	Unambiguous	2	1	Q8IA68	N-Term(TMT6plex); K11(TMT6plex); K19(TMT6plex)	CID	1	0	1	1		No Quan Values	Not Used										5.43139			0	11.0512	50	3
			High																	dLVPGSFIEIFQTTPEYELDQR	Unambiguous	1	1	Q19853	N-Term(TMT6plex)	CID	1	0	1	1	6794	No Quan Values	Not Used									290.051	5.42889			0	12.2936	50	2
					High															tEIIGcVTPDGTEINAGEkk	Unambiguous	1	1	Q23307	N-Term(TMT6plex); C6(Carbamidomethyl); K19(TMT6plex); K20(TMT6plex)	CID	1	0	1	1	4686	No Quan Values	Not Used								2220.05		5.4278			1	30.4718	12	3
			High																	vLIADDIEQEcVDILk	Unambiguous	1	1	O17626	N-Term(TMT6plex); C11(Carbamidomethyl); K16(TMT6plex)	CID	1	0	1	1	6195	No Quan Values	Not Used										5.42055			0	16.0442	50	2
							High													rVPTPMGLPVQFTSk	Unambiguous	1	1	P18948	N-Term(TMT6plex); K15(TMT6plex)	CID	1	0	1	1		No Quan Values	Not Used										5.41923			1	5.55957	0	3
			High																	eTAESYLGTTVNNAVVTVPAYFNDSQR	Unambiguous	1	1	P11141	N-Term(TMT6plex)	CID	1	0	1	1		No Quan Values	Not Used										5.4185			0	3.3891	50	3
														High						dGVVLATENVGSVLTDDQPkVEQISk	Unambiguous	1	1	Q27488	N-Term(TMT6plex); K20(TMT6plex); K26(TMT6plex)	CID	1	0	1	1	7211	No Quan Values	Not Used										5.41766			1	9.11527	50	4
			High																	eQFYAcAQNPYGLLTGTNNNGAPLTQDQANGYVk	Unambiguous	1	1	Q95Y29	N-Term(TMT6plex); C6(Carbamidomethyl); K34(TMT6plex)	CID	1	0	1	1		No Quan Values	Not Used										5.41565			0	18.9738	50	4
			High																	dAGAQTFNINIFDEEGAAQYAk	Unambiguous	1	1	Q9U238	N-Term(TMT6plex); K22(TMT6plex)	CID	1	0	1	1	5632	No Quan Values	Not Used						487.007	339.283	487.251		5.41146			0	22.0945	50	3
						High														akLDDDNFDFEALQNTQk	Unambiguous	1	1	G5EBP0	N-Term(TMT6plex); K2(TMT6plex); K18(TMT6plex)	CID	1	0	1	1		No Quan Values	Not Used										5.40755			1	7.38103	15	3
						High														yTGWDADkSDVVMFQPDEVk	Unambiguous	1	1	G5EET8	N-Term(TMT6plex); K8(TMT6plex); K20(TMT6plex)	CID	1	0	1	1		No Quan Values	Not Used										5.4052			1	8.85406	50	3
				High																vQLVIETTLAVAGTk	Unambiguous	3	3	Q9N4J2;P18947;P06125	N-Term(TMT6plex); K15(TMT6plex)	CID	1	0	1	1		No Quan Values	Not Used										5.4047			0	3.46591	50	2
High																				lYQSAGGAPPGAAPGGAAGGAGGPTIEEVD	Unambiguous	1	1	P09446	N-Term(TMT6plex)	CID	1	0	1	1	4921	No Quan Values	Not Used										5.40203			0	0	8	2
					High															lDQYQTVVEYEFEPkPAQYFAR	Unambiguous	1	1	P18948	N-Term(TMT6plex); K15(TMT6plex)	CID	1	0	1	1	6423	No Quan Values	Not Used								202.086		5.40105			0	6.75648	50	4
				High																gILASFTEAIVQEANDk	Unambiguous	2	1	Q7Z1Q3	N-Term(TMT6plex); K17(TMT6plex)	CID	1	0	1	1		No Quan Values	Not Used										5.40047			0	6.21517	50	2
					High															iINEPTAAAIAYGLDkk	Unambiguous	3	3	P09446;P27420;P20163	N-Term(TMT6plex); K16(TMT6plex); K17(TMT6plex)	CID	1	0	1	1	7354	No Quan Values	Not Used					331.34	344.302				5.39473			1	14.1699	50	3
						High														akEEMTAAGLSPESIEGILk	Unambiguous	1	1	Q9XX57	N-Term(TMT6plex); K2(TMT6plex); K20(TMT6plex)	CID	1	0	1	1	7122	No Quan Values	Not Used					293.289	500.317				5.39311			1	7.03682	50	3
			High																	dFANAALYSLSTSTILEQPTGk	Unambiguous	1	1	Q18822	N-Term(TMT6plex); K22(TMT6plex)	CID	1	0	1	1	6286	No Quan Values	Not Used						316.406				5.39214			0	19.0318	50	2
						High														gkDDAVALFDEWVEk	Unambiguous	1	1	O45060	N-Term(TMT6plex); K2(TMT6plex); K15(TMT6plex)	CID	1	0	1	1		No Quan Values	Not Used										5.39027			1	16.3407	50	3
			High																	aQENmPAPEVFEGINQQVVEDAck	Unambiguous	1	1	Q11067	N-Term(TMT6plex); M5(Oxidation); C23(Carbamidomethyl); K24(TMT6plex)	CID	1	0	1	1	5027	No Quan Values	Not Used					799.812	1266.2	471.567	429.796		5.38994			0	14.4838	50	3
					High															iINEPTAAAIAYGLDkk	Unambiguous	3	3	P09446;P27420;P20163	N-Term(TMT6plex); K16(TMT6plex); K17(TMT6plex)	CID	1	0	1	1		No Quan Values	Not Used										5.38946			1	20.214	50	3
							High													LHcTAQPmPDGLADDIEGGTVNAR	Unambiguous	2	1	G3MU53	C3(Carbamidomethyl); M8(Oxidation)	CID	1	0	1	1		No Quan Labels	Not Used										5.38941			0	0	17	3
						High														nGLISELQFDkEDAEWSk	Unambiguous	2	1	P05690	N-Term(TMT6plex); K11(TMT6plex); K18(TMT6plex)	CID	1	0	1	1	6356	No Quan Values	Not Used							295.091	344.415		5.38878			1	7.56023	50	3
						High														gSGALILGNVTTYDENGkk	Unambiguous	1	1	Q19058	N-Term(TMT6plex); K18(TMT6plex); K19(TMT6plex)	CID	1	0	1	1		No Quan Values	Not Used										5.37715			1	19.1571	10	3
			High																	aPVYFIYVQPAIGSGcNTSPDSAGYR	Unambiguous	1	1	Q19853	N-Term(TMT6plex); C16(Carbamidomethyl)	CID	1	0	1	1		No Quan Values	Not Used										5.37564			0	9.96804	50	3
							High													GADDDDDNDSDSDEkDGk	Unambiguous	1	1	O44144	K15(TMT6plex); K18(TMT6plex)	CID	1	0	1	1		No Quan Values	Not Used										5.37291			1	5.34485	50	3
			High																	iDGDDAPVETGVEAVEDGLGELNLGAk	Unambiguous	1	1	Q21230	N-Term(TMT6plex); K27(TMT6plex)	CID	1	0	1	1		No Quan Values	Not Used										5.37264			0	22.6567	50	3
						High														akEEMTAAGLSPESIEGILk	Unambiguous	1	1	Q9XX57	N-Term(TMT6plex); K2(TMT6plex); K20(TMT6plex)	CID	1	0	1	1	6923	No Quan Values	Not Used					1335.69	2005.72	337.293	496.459		5.37239			1	14.6793	45	3
							High													kQGVPNEETFQSVELVEGR	Unambiguous	1	1	O01542	N-Term(TMT6plex)	CID	1	0	1	1	4585	No Quan Values	Not Used									16045.5	5.37136			1	12.3052	3	3
							High													kQGVPNEETFQSVELVEGR	Unambiguous	1	1	O01542	K1(TMT6plex)	CID	1	0	1	2	4585	No Quan Values	Not Used									16045.5	5.37136			1	12.3052	3	3
			High																	eEIVDTNGAGDAFVGGFLSQFIQGk	Unambiguous	1	1	Q93934	N-Term(TMT6plex); K25(TMT6plex)	CID	1	0	1	1		No Quan Values	Not Used										5.37101			0	19.0434	50	3
						High														dGQPLPNDDRFQVVEEGGAYk	Unambiguous	4	1	H2L074	N-Term(TMT6plex); K21(TMT6plex)	CID	1	0	1	1	4555	No Quan Values	Not Used					3515.59					5.37027			1	3.99884	7	3
													High							gFAFVEFTEEAAAQR	Unambiguous	1	1	O45713	N-Term(TMT6plex)	CID	1	0	1	1	7966	No Quan Values	Not Used										5.36335			0	11.1412	34	2
			High																	tMEGDcEVAYTIVQEGEk	Unambiguous	2	2	Q9N4J2;P06125	N-Term(TMT6plex); C6(Carbamidomethyl); K18(TMT6plex)	CID	1	0	1	1	4852	No Quan Values	Not Used							465.061	548.632		5.3628			0	27.2733	50	2
				High																dIFTDDELSSDSFPMk	Unambiguous	1	1	Q93573	N-Term(TMT6plex); K16(TMT6plex)	CID	1	0	1	1	5970	No Quan Values	Not Used										5.35769			0	14.2408	50	2
			High																	lGGVSSGSYSQAPNSGWQAAADTAASFIGAPk	Unambiguous	2	1	E0AHB8	N-Term(TMT6plex); K32(TMT6plex)	CID	1	0	1	1	6351	No Quan Values	Not Used					311.968					5.35669			0	12.2909	50	3
			High																	eQTVAELVDFPVSFVESVk	Unambiguous	1	1	P06125	N-Term(TMT6plex); K19(TMT6plex)	CID	1	0	1	1		No Quan Values	Not Used										5.3555			0	37.2661	50	2
						High														akEEMTAAGLSPESIEGILk	Unambiguous	1	1	Q9XX57	N-Term(TMT6plex); K2(TMT6plex); K20(TMT6plex)	CID	1	0	1	1	7024	No Quan Values	Not Used					736.989	1128.78		357.012		5.35245			1	10.18	50	3
											High									vGLTNYAAAYATGLLLAR	Unambiguous	1	1	P49405	N-Term(TMT6plex)	CID	1	0	1	1		No Quan Values	Not Used										5.35197			0	6.08717	50	2
					High															vIISAPSADAPmYVVGVNHEk	Unambiguous	2	2	P04970;P17331	N-Term(TMT6plex); M12(Oxidation); K21(TMT6plex)	CID	1	0	1	1	4949	No Quan Values	Not Used										5.35138			0	12.3069	30	3
			High																	tAPcNSEDYADVDcLVAFGADNIAAIEkQ	Unambiguous	1	1	O62053	N-Term(TMT6plex); C4(Carbamidomethyl); C14(Carbamidomethyl); K28(TMT6plex)	CID	1	0	1	1	6757	No Quan Values	Not Used								519.877		5.348			1	10.5023	50	3
						High														fTEITNEVSGFIkk	Unambiguous	2	1	G8JY74	N-Term(TMT6plex); K13(TMT6plex); K14(TMT6plex)	CID	1	0	1	1		No Quan Values	Not Used										5.34587			1	5.65739	37	3
											High									FDGLLLSGLPTTFSDASQTLIScR	Unambiguous	2	2	Q9N4J2;P18947	C23(Carbamidomethyl)	CID	1	0	1	1		No Quan Labels	Not Used										5.34441			0	2.70492	23	2
			High																	lcYVALDFEQEMATAASSSSLEk	Unambiguous	5	1	Q6A8K1	N-Term(TMT6plex); C2(Carbamidomethyl); K23(TMT6plex)	CID	1	0	1	1	6952	No Quan Values	Not Used										5.34396			0	17.689	50	3
			High																	dLVPGSFIEIFQTTPEYELDQR	Unambiguous	1	1	Q19853	N-Term(TMT6plex)	CID	1	0	1	1	6790	No Quan Values	Not Used					291.362	271.151		273.313		5.3418			0	2.9644	50	2
			High																	sGETEDTFIADLVVGLATGQIk	Unambiguous	1	1	Q27527	N-Term(TMT6plex); K22(TMT6plex)	CID	1	0	1	1	7033	No Quan Values	Not Used						1214.6	310.858	391.673		5.3413			0	6.398	50	3
											High									FDGLLLSGLPTASSDASQTLIScR	Unambiguous	1	1	P06125	C23(Carbamidomethyl)	CID	1	0	1	1	6704	No Quan Labels	Not Used										5.34093			0	2.61597	32	2
				High																tLANAGLDLSVYPLEk	Unambiguous	1	1	P18948	N-Term(TMT6plex); K16(TMT6plex)	CID	1	0	1	1		No Quan Values	Not Used										5.3375			0	2.70841	25	2
			High																	eEmTAAGLSPESIEGILk	Unambiguous	1	1	Q9XX57	N-Term(TMT6plex); M3(Oxidation); K18(TMT6plex)	CID	1	0	1	1	5567	No Quan Values	Not Used					1219.58	1201.06				5.32832			0	3.2304	17	2
				High																VEDVTQSVANLALQFGDDDVk	Unambiguous	1	1	Q95008	K21(TMT6plex)	CID	1	0	1	1		No Quan Values	Not Used										5.3228			0	7.56653	50	2
			High																	aASVTVISNTPEPLPVFGSDIGk	Unambiguous	1	1	Q19655	N-Term(TMT6plex); K23(TMT6plex)	CID	1	0	1	1		No Quan Values	Not Used										5.32268			0	18.8064	50	3
High																				tFAIGTSPDQAYNLFGTAGY	Unambiguous	1	1	Q19905	N-Term(TMT6plex)	CID	1	0	1	1		No Quan Values	Not Used										5.32044			0	9.08743	38	2
					High															lDPIINELEGGTAPEDVckk	Unambiguous	1	1	Q2XN18	N-Term(TMT6plex); C18(Carbamidomethyl); K19(TMT6plex); K20(TMT6plex)	CID	1	0	1	1	6120	No Quan Values	Not Used										5.31919			1	11.3494	50	3
											High									TFDDVLYNTPLTTcYSLIAk	Unambiguous	3	2	P55155;P05690	C14(Carbamidomethyl); K20(TMT6plex)	CID	1	0	1	1		No Quan Values	Not Used										5.31832			0	2.87096	29	2
											High									sAVASAMLANFLNQGQVcTNATR	Unambiguous	2	1	Q7Z1Q3	N-Term(TMT6plex); C18(Carbamidomethyl)	CID	1	0	1	1		No Quan Values	Not Used										5.31708			0	8.41165	42	3
											High									aYVALVEELIAk	Unambiguous	1	1	O01805	N-Term(TMT6plex); K12(TMT6plex)	CID	1	0	1	1		No Quan Values	Not Used										5.31638			0	26.787	50	2
				High																lGVFNSPNPLTNPLLSAPk	Unambiguous	1	1	Q18943	N-Term(TMT6plex); K19(TMT6plex)	CID	1	0	1	1	6613	No Quan Values	Not Used							315.225	307.615		5.31628			0	27.4692	50	2
					High															tVEEDENEDVEFkEDSTGIEEk	Unambiguous	1	1	Q86S66	N-Term(TMT6plex); K13(TMT6plex); K22(TMT6plex)	CID	1	0	1	1	6179	No Quan Values	Not Used										5.3145			1	34.8589	50	3
																	High			IHAQYLAGEkPSLDTLk	Unambiguous	1	1	P34382	K10(TMT6plex); K17(TMT6plex)	CID	1	0	1	1		No Quan Values	Not Used										5.31343			0	2.8852	30	2
						High														dGQPLNmILDDGGDLTNLVHAk	Unambiguous	1	1	P27604	N-Term(TMT6plex); M7(Oxidation); K22(TMT6plex)	CID	1	0	1	1	6990	No Quan Values	Not Used										5.30031			0	20.1502	50	3
												High								yGETLVTGFATIYGQR	Unambiguous	1	1	P34385	N-Term(TMT6plex)	CID	1	0	1	1	7189	No Quan Values	Not Used										5.30019			0	17.2628	50	2
					High															tLEGEcEVLYTVEEIkk	Unambiguous	1	1	P18948	N-Term(TMT6plex); C6(Carbamidomethyl); K16(TMT6plex); K17(TMT6plex)	CID	1	0	1	1		No Quan Values	Not Used										5.29885			1	30.8901	50	3
											High									vAEYIQGAFANGNIk	Unambiguous	1	1	Q27245	N-Term(TMT6plex); K15(TMT6plex)	CID	1	0	1	1		No Quan Values	Not Used										5.29153			0	7.81859	50	2
							High													rYGLDATAVGDEGGFAPNIQDNk	Unambiguous	1	1	Q27527	N-Term(TMT6plex); K23(TMT6plex)	CID	1	0	1	1	5128	No Quan Values	Not Used					677.96	2881.99	1257.59	2038.59		5.29092			1	22.5699	30	3
							High													sSScTATGASFEIQYGTGSMk	Unambiguous	1	1	P55956	N-Term(TMT6plex); C4(Carbamidomethyl); K21(TMT6plex)	CID	1	0	1	1	4213	No Quan Values	Not Used					2602.39	5041.2		2325.63		5.28742			0	5.01163	11	3
				High																lIYVLDQNLcDFPESVk	Unambiguous	1	1	Q18529	N-Term(TMT6plex); C10(Carbamidomethyl); K17(TMT6plex)	CID	1	0	1	1		No Quan Values	Not Used										5.28555			0	6.26871	50	2
					High															akEEmTAAGLSPESIEGILk	Unambiguous	1	1	Q9XX57	N-Term(TMT6plex); K2(TMT6plex); M5(Oxidation); K20(TMT6plex)	CID	1	0	1	1	5817	No Quan Values	Not Used										5.27932			1	6.15322	1	3
			High																	aFAASASPDTFNNLAISSGISDNDWTk	Unambiguous	1	1	O16294	N-Term(TMT6plex); K27(TMT6plex)	CID	1	0	1	1	5795	No Quan Values	Not Used					419.922	502.1				5.27924			0	2.21313	50	3
				High																sAGETIIEQGEEGDNFYVIDk	Unambiguous	2	1	P30625	N-Term(TMT6plex); K21(TMT6plex)	CID	1	0	1	1	5327	No Quan Values	Not Used										5.27612			0	10.0245	50	3
				High																iTTLEEIYLNSLPIk	Unambiguous	1	1	P51403	N-Term(TMT6plex); K15(TMT6plex)	CID	1	0	1	1	7226	No Quan Values	Not Used							668.329			5.27576			0	6.59445	50	2
					High															dEEQSDEYSSEETYDYEQENTkk	Unambiguous	1	1	P05690	N-Term(TMT6plex); K22(TMT6plex); K23(TMT6plex)	CID	1	0	1	1	3816	No Quan Values	Not Used							649.172	231.452		5.27262			1	23.1902	50	4
				High																fDGLLLSGLPTASSDASQTLIScR	Unambiguous	1	1	P06125	N-Term(TMT6plex); C23(Carbamidomethyl)	CID	1	0	1	1		No Quan Values	Not Used										5.2693			0	18.3502	50	3
							High													kSDYESSSDYESNYDEk	Unambiguous	2	2	P18947;P06125	N-Term(TMT6plex); K17(TMT6plex)	CID	1	0	1	1	2673	No Quan Values	Not Used							3661.82			5.26814			1	7.04324	12	3
							High													kSDYESSSDYESNYDEk	Unambiguous	2	2	P18947;P06125	K1(TMT6plex); K17(TMT6plex)	CID	1	0	1	2	2673	No Quan Values	Not Used							3661.82			5.26814			1	7.04324	12	3
High																				qEEINDYASPFINSWVYE	Unambiguous	1	1	Q93576	N-Term(TMT6plex)	CID	1	0	1	1	7966	No Quan Values	Not Used										5.26486			0	6.39679	17	2
			High																	dTSLPNDQLFGFLAITk	Unambiguous	1	1	O44144	N-Term(TMT6plex); K17(TMT6plex)	CID	1	0	1	1	6683	No Quan Values	Not Used							861.443	1045.81		5.26252			0	6.69683	50	2
						High														nLVSGILGAIkPVNk	Unambiguous	1	1	Q23621	N-Term(TMT6plex); K11(TMT6plex); K15(TMT6plex)	CID	1	0	1	1	6956	No Quan Values	Not Used					405.799	547.137		263.417		5.26132			0	1.61779	50	2
			High																	fmADAESVGDPNVDPNALSFYNk	Unambiguous	1	1	O44871	N-Term(TMT6plex); M2(Oxidation); K23(TMT6plex)	CID	1	0	1	1	5230	No Quan Values	Not Used										5.26			0	8.79368	39	3
				High																tFQPNAADDLAELLDVk	Unambiguous	1	1	Q23378	N-Term(TMT6plex); K17(TMT6plex)	CID	1	0	1	1	7142	No Quan Values	Not Used										5.25836			0	6.99628	50	2
						High														akEEMTAAGLSPESIEGILk	Unambiguous	1	1	Q9XX57	N-Term(TMT6plex); K2(TMT6plex); K20(TMT6plex)	CID	1	0	1	1		No Quan Values	Not Used										5.25819			1	17.031	50	3
							High													aDRDESSPYAAMLAAQDVADR	Unambiguous	1	1	P48150	N-Term(TMT6plex)	CID	1	0	1	1	5227	No Quan Values	Not Used						298.514	959.143	820.711		5.25786			1	16.6334	50	3
					High															akEEmTAAGLSPESIEGILk	Unambiguous	1	1	Q9XX57	N-Term(TMT6plex); K2(TMT6plex); M5(Oxidation); K20(TMT6plex)	CID	1	0	1	1		No Quan Values	Not Used										5.25659			1	14.2854	50	3
																High				rGYEVEQQQQR	Unambiguous	2	1	P05690	N-Term(TMT6plex)	CID	1	0	1	1		No Quan Values	Not Used										5.25613			1	5.8556	48	3
				High																lYAINPEAGFFGVAPGTSNk	Unambiguous	4	1	Q7JKI3	N-Term(TMT6plex); K20(TMT6plex)	CID	1	0	1	1	6273	No Quan Values	Not Used							1085.11	395.382		5.25297			0	7.81327	50	2
			High																	tLANAGLDLSVYPLEk	Unambiguous	1	1	P18948	N-Term(TMT6plex); K16(TMT6plex)	CID	1	0	1	1	5703	No Quan Values	Not Used							807.132	674.392		5.24935			0	3.88546	50	2
							High													tLEGEcEVLYTVEEIk	Unambiguous	1	1	P18948	N-Term(TMT6plex); C6(Carbamidomethyl); K16(TMT6plex)	CID	1	0	1	1	7240	No Quan Values	Not Used										5.24545			0	4.74628	50	2
				High																qAFDDAIAELDTLNEDSYk	Unambiguous	2	2	P41932;Q20655	N-Term(TMT6plex); K19(TMT6plex)	CID	1	0	1	1	7090	Not Unique	Not Used	0.832475	2.4516	2.57345	2.19167	1398.34	4118.03	4322.72	3681.43	1679.73	5.24458			0	12.3614	16	2
						High														eLPDkDVLWISEQTPGYYETR	Unambiguous	1	1	Q9BL07	N-Term(TMT6plex); K5(TMT6plex)	CID	1	0	1	1		No Quan Values	Not Used										5.24418			1	17.0244	22	3
						High														akEEmTAAGLSPESIEGILk	Unambiguous	1	1	Q9XX57	N-Term(TMT6plex); K2(TMT6plex); M5(Oxidation); K20(TMT6plex)	CID	1	0	1	1		No Quan Values	Not Used										5.2426			1	13.9139	11	3
					High															vVLQDIQkPENDEWGTALk	Unambiguous	1	1	Q9TYS3	N-Term(TMT6plex); K8(TMT6plex); K19(TMT6plex)	CID	1	0	1	1		No Quan Values	Not Used										5.24056			0	3.98013	50	3
			High																	dmGIATGATIFGDDSNLIk	Unambiguous	1	1	P50140	N-Term(TMT6plex); M2(Oxidation); K19(TMT6plex)	CID	1	0	1	1	5343	No Quan Values	Not Used						289.362				5.23972			0	15.3518	50	2
											High									lQAWNSSSDVDLVILk	Unambiguous	2	1	Q8MNT7	N-Term(TMT6plex); K16(TMT6plex)	CID	1	0	1	1		No Quan Values	Not Used										5.2392			0	15.784	50	2
			High																	eTAESYLGTTVNNAVVTVPAYFNDSQR	Unambiguous	1	1	P11141	N-Term(TMT6plex)	CID	1	0	1	1	5916	No Quan Values	Not Used										5.23762			0	3.76888	50	3
						High														iESSYDkEEQSEENTSFFTNEk	Unambiguous	3	2	P55155;P05690	N-Term(TMT6plex); K7(TMT6plex); K22(TMT6plex)	CID	1	0	1	1		No Quan Values	Not Used										5.23519			1	16.0978	50	3
					High															akEEmTAAGLSPESIEGILk	Unambiguous	1	1	Q9XX57	N-Term(TMT6plex); K2(TMT6plex); M5(Oxidation); K20(TMT6plex)	CID	1	0	1	1	7213	No Quan Values	Not Used									250.188	5.23509			1	11.1086	50	3
										High										GcHNANTLAYWNGVk	Unambiguous	1	1	Q19698	C2(Carbamidomethyl); K15(TMT6plex)	CID	1	0	1	1	3715	No Quan Values	Not Used					466.361	487.936				5.23256			0	3.93864	50	2
								High												ADEcGLkDWEITTWDDAGkPVATVk	Unambiguous	1	1	Q23642	C4(Carbamidomethyl); K7(TMT6plex); K19(TMT6plex); K25(TMT6plex)	CID	1	0	1	1	6425	No Quan Values	Not Used					446.251	339.359				5.23242			1	16.3097	50	4
											High									eIQNYESPLFLSYFPDGIR	Unambiguous	1	1	Q21253	N-Term(TMT6plex)	CID	1	0	1	1	7548	No Quan Values	Not Used										5.23091			0	20.6457	50	3
						High														tkPALEFAVNGDEWTMNSNSTFk	Unambiguous	2	1	Q3LFN1	N-Term(TMT6plex); K2(TMT6plex); K23(TMT6plex)	CID	1	0	1	1	6213	No Quan Values	Not Used						1213.61				5.23038			0	5.25872	18	3
						High														iESSYDkEEQSEENTSFFTNEk	Unambiguous	3	2	P55155;P05690	N-Term(TMT6plex); K7(TMT6plex); K22(TMT6plex)	CID	1	0	1	1	6727	No Quan Values	Not Used										5.22918			1	7.01536	50	3
						High														dTTFPATGDVDRYESGDDNNYDQPR	Unambiguous	1	1	Q27487	N-Term(TMT6plex)	CID	1	0	1	1		No Quan Values	Not Used										5.22811			1	0.764337	10	3
						High														iESSYDkEEQSEENTSFFTNEk	Unambiguous	3	2	P55155;P05690	N-Term(TMT6plex); K7(TMT6plex); K22(TMT6plex)	CID	1	0	1	1		No Quan Values	Not Used										5.22744			1	4.17554	50	3
					High															qkVEEALGVASEEPETVADEAVk	Unambiguous	1	1	O17687	N-Term(TMT6plex); K2(TMT6plex); K23(TMT6plex)	CID	1	0	1	1		No Quan Values	Not Used										5.22659			1	7.4814	20	3
						High														ikELTSVVQk	Unambiguous	1	1	P48152	N-Term(TMT6plex); K2(TMT6plex); K10(TMT6plex)	CID	1	0	1	1		No Quan Values	Not Used										5.22442			1	8.95375	50	3
			High																	dSVcVAGVcAEDQPFAEATSEPGITFVAAk	Unambiguous	1	1	Q21966	N-Term(TMT6plex); C4(Carbamidomethyl); C9(Carbamidomethyl); K30(TMT6plex)	CID	1	0	1	1		No Quan Values	Not Used										5.22342			0	8.30595	50	3
											High									eAVLLAVScDAFAFGQEDTNNDR	Unambiguous	15	1	G5EEW3	N-Term(TMT6plex); C9(Carbamidomethyl)	CID	1	0	1	1		No Quan Values	Not Used										5.22269			0	17.9037	50	3
								High												vVYGENEIEMYkTEEGLIcR	Unambiguous	1	1	P18948	N-Term(TMT6plex); K12(TMT6plex); C19(Carbamidomethyl)	CID	1	0	1	1		No Quan Values	Not Used										5.22013			1	12.3201	50	3
					High															tVGADDkGYVDTPEGDEEQLk	Unambiguous	2	1	H9G333	N-Term(TMT6plex); K7(TMT6plex); K21(TMT6plex)	CID	1	0	1	1		No Quan Values	Not Used										5.21771			1	27.1598	50	3
						High														eGQFVQPQTVYTYTFk	Unambiguous	1	1	P18947	N-Term(TMT6plex); K16(TMT6plex)	CID	1	0	1	1	5001	No Quan Values	Not Used									8844.25	5.21738			0	22.6311	2	3
				High																aTITAEFPILTGFFQNEk	Unambiguous	1	1	P34383	N-Term(TMT6plex); K18(TMT6plex)	CID	1	0	1	1	7294	No Quan Values	Not Used										5.21673			0	2.89727	36	2
			High																	iVETAPPNELSAANGDYYVLTNk	Unambiguous	1	1	Q18253	N-Term(TMT6plex); K23(TMT6plex)	CID	1	0	1	1		No Quan Values	Not Used										5.21625			0	14.5506	50	3
												High								gEQEIVAQLQNEEIR	Unambiguous	3	2	P55155;P05690	N-Term(TMT6plex)	CID	1	0	1	1	6778	No Quan Values	Not Used								344.138		5.21604			0	5.20835	50	2
			High																	aVETQAAQDYAGQLGIPFLETSAk	Unambiguous	1	1	Q9UAQ6	N-Term(TMT6plex); K24(TMT6plex)	CID	1	0	1	1		No Quan Values	Not Used										5.2122			0	19.277	50	3
					High															nTQVTEVIkGDDGLLTIk	Unambiguous	2	1	Q86DB5	N-Term(TMT6plex); K9(TMT6plex); K18(TMT6plex)	CID	1	0	1	1	5593	No Quan Values	Not Used										5.21057			1	4.47302	25	3
				High																tMEGDcEVAYTIVQEGGk	Unambiguous	1	1	P18947	N-Term(TMT6plex); C6(Carbamidomethyl); K18(TMT6plex)	CID	1	0	1	1	5037	No Quan Values	Not Used							1813.37	2882.24		5.20645			0	7.98272	50	2
							High													kSDYESSSDYESNYDEk	Unambiguous	2	2	P18947;P06125	N-Term(TMT6plex); K17(TMT6plex)	CID	1	0	1	1	2679	No Quan Values	Not Used							4020.51	1629.45		5.199			1	3.02775	10	3
							High													kSDYESSSDYESNYDEk	Unambiguous	2	2	P18947;P06125	K1(TMT6plex); K17(TMT6plex)	CID	1	0	1	2	2679	No Quan Values	Not Used							4020.51	1629.45		5.199			1	3.02775	10	3
				High																yFAQVGFSQQNFEQVILk	Unambiguous	3	3	Q9N4J2;P18947;P06125	N-Term(TMT6plex); K18(TMT6plex)	CID	1	0	1	1		No Quan Values	Not Used										5.19777			0	4.72821	50	2
												High								qTTVQEIEEAFNGFcAR	Unambiguous	1	1	Q23680	N-Term(TMT6plex); C15(Carbamidomethyl)	CID	1	0	1	1		No Quan Values	Not Used										5.19245			0	5.56038	50	2
			High																	aLESIPEVAAASQPTENGVGFFk	Unambiguous	1	1	D7SFI3	N-Term(TMT6plex); K23(TMT6plex)	CID	1	0	1	1	5803	No Quan Values	Not Used						258.377				5.19153			0	9.03733	50	3
				High																vEGPNALYTVLcGQVLPDDR	Unambiguous	1	1	Q21265	N-Term(TMT6plex); C12(Carbamidomethyl)	CID	1	0	1	1		No Quan Values	Not Used										5.19049			0	6.88435	50	2
				High																dYTmNTELTTVcDk	Unambiguous	2	1	P05690	N-Term(TMT6plex); M4(Oxidation); C12(Carbamidomethyl); K14(TMT6plex)	CID	1	0	1	1	3647	No Quan Values	Not Used							364.89	360.473		5.18618			0	23.1454	50	2
			High																	TTDFVELTNPATNEVIAmVPNATQAEmQAAVDSAk	Unambiguous	2	1	P52713	M18(Oxidation); M27(Oxidation); K35(TMT6plex)	CID	1	0	1	1	5568	No Quan Values	Not Used										5.18589			0	4.2574	16	4
			High																	lDLGVVPLAGTIGEGTTQGLDk	Unambiguous	2	1	P46563	N-Term(TMT6plex); K22(TMT6plex)	CID	1	0	1	1	6132	No Quan Values	Not Used										5.18563			0	13.0513	50	2
					High															dIkPQNLLIDPESGVLk	Unambiguous	1	1	Q9U2Q9	N-Term(TMT6plex); K3(TMT6plex); K17(TMT6plex)	CID	1	0	1	1		No Quan Values	Not Used										5.18557			0	5.19121	27	3
											High									eLFNYLPLSNTDAAPIR	Unambiguous	2	1	Q8WQF1	N-Term(TMT6plex)	CID	1	0	1	1		No Quan Values	Not Used										5.18538			0	6.3957	50	2
				High																NLQIAQGTPGGLITYGAIDTVNcAk	Unambiguous	1	1	G5EEI4	C23(Carbamidomethyl); K25(TMT6plex)	CID	1	0	1	1		No Quan Values	Not Used										5.18528			0	2.4143	20	3
						High														tYFSPLLTSEESEkIk	Unambiguous	2	1	G5EF32	N-Term(TMT6plex); K14(TMT6plex); K16(TMT6plex)	CID	1	0	1	1		No Quan Values	Not Used										5.1852			1	19.1513	12	3
			High																	qIIEQIEGGmFTPEDPDQLk	Unambiguous	2	1	Q86NC1	N-Term(TMT6plex); M10(Oxidation); K20(TMT6plex)	CID	1	0	1	1	5454	No Quan Values	Not Used							265.183			5.18419			0	4.3797	50	3
														High						tLEGEcEVLYTVEEIk	Unambiguous	1	1	P18948	N-Term(TMT6plex); C6(Carbamidomethyl); K16(TMT6plex)	CID	1	0	1	1	8010	No Quan Values	Not Used										5.18274			0	4.2712	36	2
			High																	dVSVPETSAPTVEPTVEk	Unambiguous	4	1	G5EDT5	N-Term(TMT6plex); K18(TMT6plex)	CID	1	0	1	1		No Quan Values	Not Used										5.18274			0	33.1531	50	2
				High																gYLGEDTVAFGAVTEk	Unambiguous	1	1	O01532	N-Term(TMT6plex); K16(TMT6plex)	CID	1	0	1	1	5107	No Quan Values	Not Used					1232.04	1390.51	253.676	350.837		5.17647			0	4.06232	50	2
			High																	EMDYIVLPIDmETIDNVVEk	Unambiguous	2	2	Q9N4J2;P18947	M11(Oxidation); K20(TMT6plex)	CID	1	0	1	1		No Quan Values	Not Used										5.17642			0	5.97043	50	2
						High														eNmkPDELFEATAQSILScLER	Unambiguous	1	1	Q23237	N-Term(TMT6plex); M3(Oxidation); K4(TMT6plex); C19(Carbamidomethyl)	CID	1	0	1	1	7817	No Quan Values	Not Used										5.17307			0	13.3699	50	3
					High															tVEEDENEDVEFkEDSTGIEEk	Unambiguous	1	1	Q86S66	N-Term(TMT6plex); K13(TMT6plex); K22(TMT6plex)	CID	1	0	1	1		No Quan Values	Not Used										5.17192			1	14.2932	50	4
					High															tLEGEcEVLYTVEEIkk	Unambiguous	1	1	P18948	N-Term(TMT6plex); C6(Carbamidomethyl); K16(TMT6plex); K17(TMT6plex)	CID	1	0	1	1	7053	No Quan Values	Not Used										5.17076			1	7.31038	50	3
					High															qYPEPIEMTYMLPAHk	Unambiguous	1	1	P18948	N-Term(TMT6plex); K16(TMT6plex)	CID	1	0	1	1	5694	No Quan Values	Not Used							1680.01	2180.61		5.16944			0	7.44308	50	3
			High																	aTITAEFPILTGFFQNEk	Unambiguous	1	1	P34383	N-Term(TMT6plex); K18(TMT6plex)	CID	1	0	1	1		No Quan Values	Not Used										5.16655			0	4.89997	50	3
			High																	eQTVADLVDFPVSFVESVk	Unambiguous	2	2	Q9N4J2;P18947	N-Term(TMT6plex); K19(TMT6plex)	CID	1	0	1	1		No Quan Values	Not Used										5.16629			0	3.27336	50	3
			High																	qIIEQIEGGMFTPEDPDQLk	Unambiguous	2	1	Q86NC1	N-Term(TMT6plex); K20(TMT6plex)	CID	1	0	1	1		No Quan Values	Not Used										5.1618			0	26.8448	50	3
				High																vVEYSELGAELAEQk	Unambiguous	2	1	Q18493	N-Term(TMT6plex); K15(TMT6plex)	CID	1	0	1	1		No Quan Values	Not Used										5.16013			0	8.18389	50	2
			High																	iGQNVPETLYATQLYQEVk	Unambiguous	1	1	O17892	N-Term(TMT6plex); K19(TMT6plex)	CID	1	0	1	1		No Quan Values	Not Used										5.15996			0	35.2263	50	3
						High														vkVEQELNDIcQDVLk	Unambiguous	1	1	P41932	N-Term(TMT6plex); K2(TMT6plex); C11(Carbamidomethyl); K16(TMT6plex)	CID	1	0	1	1		No Quan Values	Not Used										5.15809			1	7.85358	5	3
High																				dYEEVGADSNEGGEEEGEEY	Unambiguous	1	1	P34690	N-Term(TMT6plex)	CID	1	0	1	1	3803	No Quan Values	Not Used							1198.12			5.15792			0	12.8816	30	2
																High				vkADRDESSPYAAmLAAQDVADR	Unambiguous	1	1	P48150	N-Term(TMT6plex); K2(TMT6plex); M14(Oxidation)	CID	1	0	1	1	3553	No Quan Values	Not Used										5.15624			2	7.02607	50	4
					High															tLEGEcEVLYTVEEIkk	Unambiguous	1	1	P18948	N-Term(TMT6plex); C6(Carbamidomethyl); K16(TMT6plex); K17(TMT6plex)	CID	1	0	1	1		No Quan Values	Not Used										5.15304			1	49.9666	50	3
			High																	TVDVISDTGTSFLGGPQSVVDGLAk	Unambiguous	1	1	O01530	K25(TMT6plex)	CID	1	0	1	1	5403	No Quan Values	Not Used										5.1527			0	13.791	50	3
				High																sAGETIIEQGEEGDNFYVIDk	Unambiguous	2	1	P30625	N-Term(TMT6plex); K21(TMT6plex)	CID	1	0	1	1	5320	No Quan Values	Not Used										5.14893			0	12.2104	50	3
				High																tSELVYNQESEWAEQQWAQTGEEk	Unambiguous	1	1	P18948	N-Term(TMT6plex); K24(TMT6plex)	CID	1	0	1	1	7452	No Quan Values	Not Used										5.13909			0	21.9121	50	3
					High															akEEmTAAGLSPESIEGILk	Unambiguous	1	1	Q9XX57	N-Term(TMT6plex); K2(TMT6plex); M5(Oxidation); K20(TMT6plex)	CID	1	0	1	1	6737	No Quan Values	Not Used										5.13749			1	11.9362	50	3
							High													LHcTAQPMPDGLADDIEGGTVNAR	Unambiguous	2	1	G3MU53	C3(Carbamidomethyl)	CID	1	0	1	1	4447	No Quan Labels	Not Used										5.13655			0	6.596	28	3
											High									vEIESLFDGEDFSETLTR	Unambiguous	1	1	P27420	N-Term(TMT6plex)	CID	1	0	1	1	7583	No Quan Values	Not Used										5.13541			0	3.3612	50	2
						High														nLVSGILGAIkPVNk	Unambiguous	1	1	Q23621	N-Term(TMT6plex); K11(TMT6plex); K15(TMT6plex)	CID	1	0	1	1	7125	No Quan Values	Not Used										5.13455			0	8.28422	50	2
											High									aYVALVEELIAk	Unambiguous	1	1	O01805	N-Term(TMT6plex); K12(TMT6plex)	CID	1	0	1	1	7973	No Quan Values	Not Used										5.13441			0	19.794	50	2
					High															akEEMTAAGLSPESIEGILk	Unambiguous	1	1	Q9XX57	N-Term(TMT6plex); K2(TMT6plex); K20(TMT6plex)	CID	1	0	1	1		No Quan Values	Not Used										5.13441			1	14.0566	50	3
																		High		eTNQQVAALTHQmIR	Unambiguous	3	2	P55155;P05690	N-Term(TMT6plex); M13(Oxidation)	CID	1	0	1	1	3103	No Quan Values	Not Used					265.675	496.272	3934.21	3747.85		5.13395			0	5.39301	50	3
												High								FDGLVLSGLPSASSELSQSR	Unambiguous	2	1	P05690		CID	1	0	1	1		No Quan Labels	Not Used										5.13135			0	1.83447	26	2
							High													vIRGEQEIVAQLQNEEIR	Unambiguous	3	2	P55155;P05690	N-Term(TMT6plex)	CID	1	0	1	1		No Quan Values	Not Used										5.12562			1	12.0018	50	3
						High														sGPFGQLFRPDNFVFGQSGAGNNWAk	Unambiguous	3	1	Q18817	N-Term(TMT6plex); K26(TMT6plex)	CID	1	0	1	1		No Quan Values	Not Used										5.12269			0	5.09606	50	3
										High										rGYEVEQQQQR	Unambiguous	2	1	P05690	N-Term(TMT6plex)	CID	1	0	1	1	1385	No Quan Values	Not Used								11224.8		5.12191			1	5.04006	1	3
High																				lYQSAGGAPPGAAPGGAAGGAGGPTIEEVD	Unambiguous	1	1	P09446	N-Term(TMT6plex)	CID	1	0	1	1		No Quan Values	Not Used										5.12148			0	3.61547	5	3
											High									vAIAALEILQEEk	Unambiguous	2	1	Q18040	N-Term(TMT6plex); K13(TMT6plex)	CID	1	0	1	1		No Quan Values	Not Used										5.12043			0	6.47675	17	2
						High														vFNSkDPAAIAWGSVk	Unambiguous	2	2	P04970;P17331	N-Term(TMT6plex); K5(TMT6plex); K16(TMT6plex)	CID	1	0	1	1		No Quan Values	Not Used										5.11748			1	5.51317	50	2
			High																	lcYVALDFEQEMATAASSSSLEk	Unambiguous	5	1	Q6A8K1	N-Term(TMT6plex); C2(Carbamidomethyl); K23(TMT6plex)	CID	1	0	1	1		No Quan Values	Not Used										5.11635			0	40.3214	50	3
					High															dTELIRPQTVYTYVLENEELk	Unambiguous	2	1	P05690	N-Term(TMT6plex); K21(TMT6plex)	CID	1	0	1	1		No Quan Values	Not Used										5.11249			0	4.75736	50	3
					High															tSELVYNQESEWAEQQWAQTGEEk	Unambiguous	1	1	P18948	N-Term(TMT6plex); K24(TMT6plex)	CID	1	0	1	1	5889	No Quan Values	Not Used										5.10966			0	9.47377	50	3
							High													GADDDDDNDSDSDEkDGk	Unambiguous	1	1	O44144	K15(TMT6plex); K18(TMT6plex)	CID	1	0	1	1		No Quan Values	Not Used										5.10594			1	6.01988	50	3
			High																	lcYLDPEEVEETFPIDNLk	Unambiguous	1	1	Q18143	N-Term(TMT6plex); C2(Carbamidomethyl); K19(TMT6plex)	CID	1	0	1	1		No Quan Values	Not Used										5.10216			0	5.86048	50	2
											High									vGEATETALIVLAEk	Unambiguous	3	1	A8WI68	N-Term(TMT6plex); K15(TMT6plex)	CID	1	0	1	1		No Quan Values	Not Used										5.10202			0	7.21552	50	2
						High														VDEFkPEDALPIVDQLAANTNTLk	Unambiguous	2	1	Q6IMP3	K5(TMT6plex); K24(TMT6plex)	CID	1	0	1	1		No Quan Values	Not Used										5.09961			0	33.1858	50	3
																	High			ELHQQYLAGDkPTLDSLk	Unambiguous	1	1	P34383	K11(TMT6plex); K18(TMT6plex)	CID	1	0	1	1		No Quan Values	Not Used										5.09585			0	7.45005	50	2
							High													nSYGEEMPVEQLVQNLcNEk	Unambiguous	1	1	Q9N599	N-Term(TMT6plex); C17(Carbamidomethyl); K20(TMT6plex)	CID	1	0	1	1		No Quan Values	Not Used										5.09093			0	27.5638	50	3
				High																vEIESLFDGEDFSETLTR	Unambiguous	1	1	P27420	N-Term(TMT6plex)	CID	1	0	1	1	7044	No Quan Values	Not Used					614.339	608.655	596.62	845.923		5.08943			0	10.8205	50	2
			High																	qVYDDGTLYTPEVLDMTTEELR	Unambiguous	1	1	Q93572	N-Term(TMT6plex)	CID	1	0	1	1	5977	No Quan Values	Not Used						303.841	687.946	381.765		5.08644			0	3.06036	50	2
										High										rGYEVEQQQQR	Unambiguous	2	1	P05690	N-Term(TMT6plex)	CID	1	0	1	1	1616	No Quan Values	Not Used										5.0827			1	4.91021	11	3
High																				lYQSAGGAPPGAAPGGAAGGAGGPTIEEVD	Unambiguous	1	1	P09446	N-Term(TMT6plex)	CID	1	0	1	1	4911	No Quan Values	Not Used										5.08141			0	1.50119	7	2
					High															akEEmTAAGLSPESIEGILk	Unambiguous	1	1	Q9XX57	N-Term(TMT6plex); K2(TMT6plex); M5(Oxidation); K20(TMT6plex)	CID	1	0	1	1	7217	No Quan Values	Not Used										5.08015			1	11.9356	50	3
			High																	qQPLQLDDYPVSFVESVk	Unambiguous	2	1	P05690	N-Term(TMT6plex); K18(TMT6plex)	CID	1	0	1	1		No Quan Values	Not Used										5.07837			0	6.96693	50	2
												High								gEQEIVAQLQNEEIR	Unambiguous	3	2	P55155;P05690	N-Term(TMT6plex)	CID	1	0	1	1	6938	No Quan Values	Not Used								297.879		5.0778			0	9.17245	50	2
						High														nLVSGILGAIkPVNk	Unambiguous	1	1	Q23621	N-Term(TMT6plex); K11(TMT6plex); K15(TMT6plex)	CID	1	0	1	1		No Quan Values	Not Used										5.07765			0	24.7759	50	3
											High									qLSNLLLDDFFTk	Unambiguous	1	1	Q17761	N-Term(TMT6plex); K13(TMT6plex)	CID	1	0	1	1		No Quan Values	Not Used										5.07445			0	2.16467	31	2
					High															dTELIRPQTVYTYVLENEELk	Unambiguous	2	1	P05690	N-Term(TMT6plex); K21(TMT6plex)	CID	1	0	1	1	6857	No Quan Values	Not Used										5.07349			0	10.9577	50	3
										High										GcHNANTLAYWNGVk	Unambiguous	1	1	Q19698	C2(Carbamidomethyl); K15(TMT6plex)	CID	1	0	1	1	3712	No Quan Values	Not Used					712.204	679.066				5.07347			0	0	50	2
											High									vYFTPLMTSEELEk	Unambiguous	2	1	G5EF32	N-Term(TMT6plex); K14(TMT6plex)	CID	1	0	1	1	6597	No Quan Values	Not Used					1354.65	918.723	559.858	761.285		5.07267			0	1.33833	48	2
							High													qIEQGEAELEAAHTVAR	Unambiguous	1	1	P18948	N-Term(TMT6plex)	CID	1	0	1	1	7161	No Quan Values	Not Used										5.07155			0	53.6949	50	3
									High											KSAPVDEmSQDQK	Unambiguous	2	2	Q9N4J2;P18947	M8(Oxidation)	CID	1	0	1	1		No Quan Labels	Not Used										5.06903			1	21.773	50	3
			High																	ePIDIGALPIPQLGGDWk	Unambiguous	1	1	O62277	N-Term(TMT6plex); K18(TMT6plex)	CID	1	0	1	1	6629	No Quan Values	Not Used									310.651	5.06794			0	6.30051	50	2
			High																	fDGLLLSGLPTASSDASQTLIScR	Unambiguous	1	1	P06125	N-Term(TMT6plex); C23(Carbamidomethyl)	CID	1	0	1	1		No Quan Values	Not Used										5.06789			0	14.7532	50	3
					High															nALPDHVQIVEPQEEVLPk	Unambiguous	1	1	P48152	N-Term(TMT6plex); K19(TMT6plex)	CID	1	0	1	1		No Quan Values	Not Used										5.06406			0	7.37334	50	3
			High																	eQTVAELVDFPVSFVESVk	Unambiguous	1	1	P06125	N-Term(TMT6plex); K19(TMT6plex)	CID	1	0	1	1		No Quan Values	Not Used										5.06354			0	37.1352	50	2
						High														lIEQFYQQGDkAEVNPFk	Unambiguous	1	1	P06125	N-Term(TMT6plex); K11(TMT6plex); K18(TMT6plex)	CID	1	0	1	1	6539	No Quan Values	Not Used										5.061			1	7.24024	27	3
High																				tFAIGTSPDQAYNLFGTAGY	Unambiguous	1	1	Q19905	N-Term(TMT6plex)	CID	1	0	1	1	7845	No Quan Values	Not Used					371.709					5.06099			0	12.9997	50	2
			High																	lSLcNDVPVVVEYPIEENGYLR	Unambiguous	1	1	O02115	N-Term(TMT6plex); C4(Carbamidomethyl)	CID	1	0	1	1		No Quan Values	Not Used										5.06085			0	14.685	50	2
					High															akEEMTAAGLSPESIEGILk	Unambiguous	1	1	Q9XX57	N-Term(TMT6plex); K2(TMT6plex); K20(TMT6plex)	CID	1	0	1	1		No Quan Values	Not Used										5.05979			1	2.02448	50	2
							High													aNGkPWQIQYGSGNAk	Unambiguous	1	1	O01532	N-Term(TMT6plex); K4(TMT6plex); K16(TMT6plex)	CID	1	0	1	1		No Quan Values	Not Used										5.05927			0	8.01955	2	3
						High														akEEMTAAGLSPESIEGILk	Unambiguous	1	1	Q9XX57	N-Term(TMT6plex); K2(TMT6plex); K20(TMT6plex)	CID	1	0	1	1	6714	No Quan Values	Not Used					776.48	1118.23				5.05864			1	21.9786	50	3
										High										rGYEVEQQQQR	Unambiguous	2	1	P05690	N-Term(TMT6plex)	CID	1	0	1	1	1392	No Quan Values	Not Used										5.05814			1	5.78109	2	3
													High							gFAFVEFTEEAAAQR	Unambiguous	1	1	O45713	N-Term(TMT6plex)	CID	1	0	1	1	7643	No Quan Values	Not Used										5.05753			0	4.42378	50	2
					High															akEEmTAAGLSPESIEGILk	Unambiguous	1	1	Q9XX57	N-Term(TMT6plex); K2(TMT6plex); M5(Oxidation); K20(TMT6plex)	CID	1	0	1	1		No Quan Values	Not Used										5.05712			1	22.0499	50	3
						High														dkVSDQYAEFITPAAADEFR	Unambiguous	1	1	Q05036	N-Term(TMT6plex); K2(TMT6plex)	CID	1	0	1	1	5807	No Quan Values	Not Used							1397.58	1058.54		5.05358			1	8.4905	15	3
						High														eGQFVkPQTVYTYTFk	Unambiguous	2	2	Q9N4J2;P06125	N-Term(TMT6plex); K6(TMT6plex); K16(TMT6plex)	CID	1	0	1	1	5245	No Quan Values	Not Used										5.0495			0	0.749436	9	2
			High																	aAAYALQESPVVNAVLDENEIVYR	Unambiguous	1	1	O45148	N-Term(TMT6plex)	CID	1	0	1	1		No Quan Values	Not Used										5.04717			0	12.1076	50	2
						High														qYPEPIEmTYmLPAHk	Unambiguous	1	1	P18948	N-Term(TMT6plex); M8(Oxidation); M11(Oxidation); K16(TMT6plex)	CID	1	0	1	1	4408	No Quan Values	Not Used							812.74	596.511		5.04674			0	26.0385	50	3
					High															iINEPTAAAIAYGLDkk	Unambiguous	3	3	P09446;P27420;P20163	N-Term(TMT6plex); K16(TMT6plex); K17(TMT6plex)	CID	1	0	1	1	6430	No Quan Values	Not Used					1178.62	1537.84	744.958	1029.75		5.04574			1	19.5914	50	3
						High														lIEQFYQQGDkAEVNPFk	Unambiguous	1	1	P06125	N-Term(TMT6plex); K11(TMT6plex); K18(TMT6plex)	CID	1	0	1	1	6347	No Quan Values	Not Used							380.233	966.135		5.04539			1	22.0712	47	4
						High														akEEmTAAGLSPESIEGILk	Unambiguous	1	1	Q9XX57	N-Term(TMT6plex); K2(TMT6plex); M5(Oxidation); K20(TMT6plex)	CID	1	0	1	1		No Quan Values	Not Used										5.0452			1	19.8281	50	3
			High																	TVDVISDTGTSFLGGPQSVVDGLAk	Unambiguous	1	1	O01530	K25(TMT6plex)	CID	1	0	1	1	5892	No Quan Values	Not Used						352.76				5.04494			0	1.9138	50	2
							High													aTFAYGAILADSENDkEYR	Unambiguous	1	1	P91477	N-Term(TMT6plex); K16(TMT6plex)	CID	1	0	1	1		No Quan Values	Not Used										5.04485			1	22.1757	50	3
							High													AYHEALSVSDITNScFEPANQMVk	Unambiguous	1	1	P34690	C15(Carbamidomethyl); K24(TMT6plex)	CID	1	0	1	1	5641	No Quan Values	Not Used							1006.91	497.548		5.04482			0	0	50	3
					High															eIFNLYDEELDGkIDGTQVGDVAR	Unambiguous	2	1	P53014	N-Term(TMT6plex); K13(TMT6plex)	CID	1	0	1	1	6472	No Quan Values	Not Used							545.953	509.016		5.04182			1	15.4317	50	3
											High									vGEATETALIVLAEk	Unambiguous	3	1	A8WI68	N-Term(TMT6plex); K15(TMT6plex)	CID	1	0	1	1	7300	No Quan Values	Not Used					354.012	397.833		625.458		5.04153			0	5.25067	50	2
						High														nGLISELQFDkEDAEWSk	Unambiguous	2	1	P05690	N-Term(TMT6plex); K11(TMT6plex); K18(TMT6plex)	CID	1	0	1	1	6256	No Quan Values	Not Used					305.851		701.916	896.108		5.0364			1	6.76687	50	3
					High															akEEMTAAGLSPESIEGILk	Unambiguous	1	1	Q9XX57	N-Term(TMT6plex); K2(TMT6plex); K20(TMT6plex)	CID	1	0	1	1	6253	No Quan Values	Not Used					1847.75	2843.16	421.225	743.272		5.03447			1	11.394	50	3
							High													aLQDGLTTDFASGFISNDRR	Unambiguous	1	1	Q23258	N-Term(TMT6plex)	CID	1	0	1	1		No Quan Values	Not Used										5.03417			1	10.6485	41	3
						High														vVYGENEIEMYkTEEGLIcR	Unambiguous	1	1	P18948	N-Term(TMT6plex); K12(TMT6plex); C19(Carbamidomethyl)	CID	1	0	1	1		No Quan Values	Not Used										5.03186			1	76.9883	50	3
				High																iIGYFEPGSVALk	Unambiguous	1	1	Q20203	N-Term(TMT6plex); K13(TMT6plex)	CID	1	0	1	1		No Quan Values	Not Used										5.02978			0	20.7011	50	2
					High															yTGWDADkSDVVMFQPDEVk	Unambiguous	1	1	G5EET8	N-Term(TMT6plex); K8(TMT6plex); K20(TMT6plex)	CID	1	0	1	1	5891	No Quan Values	Not Used					286.845	840.607				5.02956			1	6.70083	50	3
			High																	EmDYIVLPIDmETIDNVVEk	Unambiguous	2	2	Q9N4J2;P18947	M2(Oxidation); M11(Oxidation); K20(TMT6plex)	CID	1	0	1	1		No Quan Values	Not Used										5.02603			0	12.9324	50	2
						High														vVYGENEIEMYkTEEGLIcR	Unambiguous	1	1	P18948	N-Term(TMT6plex); K12(TMT6plex); C19(Carbamidomethyl)	CID	1	0	1	1		No Quan Values	Not Used										5.02439			1	27.9039	50	3
			High																	lAGEPVVVLDVEDTGLTTSk	Unambiguous	1	1	O44750	N-Term(TMT6plex); K20(TMT6plex)	CID	1	0	1	1		No Quan Values	Not Used										5.02101			0	33.2171	50	2
											High									ATITAEFPILTGFFQNEK	Unambiguous	1	1	P34383		CID	1	0	1	1	7766	No Quan Labels	Not Used										5.01859			0	5.02206	32	2
						High														dFkSEDDFLNALk	Unambiguous	1	1	P34382	N-Term(TMT6plex); K3(TMT6plex); K13(TMT6plex)	CID	1	0	1	1	6203	No Quan Values	Not Used					429.455	297.038		444.472		5.01568			1	32.0706	50	3
							High													AYHEALSVSDITNScFEPANQMVk	Unambiguous	1	1	P34690	C15(Carbamidomethyl); K24(TMT6plex)	CID	1	0	1	1	5646	No Quan Values	Not Used							572.31	485.995		5.01444			0	4.10589	38	3
							High													rIPTTIGMPLTISGk	Unambiguous	3	3	Q9N4J2;P18947;P06125	N-Term(TMT6plex); K15(TMT6plex)	CID	1	0	1	1	5603	No Quan Values	Not Used										5.01423			1	1.25195	4	2
					High															aLLEFGTDEEPAkGEVk	Unambiguous	1	1	Q9N5S7	N-Term(TMT6plex); K13(TMT6plex); K17(TMT6plex)	CID	1	0	1	1	5194	No Quan Values	Not Used						840.589				5.01147			1	19.7442	34	3
				High																sLTSDAGDAILGAYDAAk	Unambiguous	10	1	G5EDH9	N-Term(TMT6plex); K18(TMT6plex)	CID	1	0	1	1	5716	No Quan Values	Not Used							632.776			5.01055			0	16.3637	50	2
											High									fTEITNEVSGFIk	Unambiguous	2	1	G8JY74	N-Term(TMT6plex); K13(TMT6plex)	CID	1	0	1	1	7098	No Quan Values	Not Used							2179.9			5.01028			0	7.81777	9	2
						High														vVYGENEIEMYkTEEGLIcR	Unambiguous	1	1	P18948	N-Term(TMT6plex); K12(TMT6plex); C19(Carbamidomethyl)	CID	1	0	1	1		No Quan Values	Not Used										5.00808			1	13.1383	50	3
							High													tSELVYNQESEWAEQQWAQTGEEk	Unambiguous	1	1	P18948	N-Term(TMT6plex); K24(TMT6plex)	CID	1	0	1	1	5617	No Quan Values	Not Used									342.629	5.0057			0	1.76693	50	3
							High													iYRGDDQcGIESAVVAGk	Unambiguous	1	1	P25807	N-Term(TMT6plex); C8(Carbamidomethyl); K18(TMT6plex)	CID	1	0	1	1	4602	No Quan Values	Not Used					12073.3	1125.86	2456.9	2279.86		4.99999			1	26.1355	25	3
			High																	eEIVDTNGAGDAFVGGFLSQFIQGk	Unambiguous	1	1	Q93934	N-Term(TMT6plex); K25(TMT6plex)	CID	1	0	1	1		No Quan Values	Not Used										4.98581			0	4.86278	50	4
								High												aEFAPFEkFPLDkk	Unambiguous	3	2	P55155;P05690	N-Term(TMT6plex); K8(TMT6plex); K13(TMT6plex); K14(TMT6plex)	CID	1	0	1	1	6204	Not Unique	Not Used	0.594763	0.496396	1.31598	2.33079	4363.58	3641.9	9654.94	17100.3	7336.68	4.98481			2	6.1403	22	3
				High																tSELVYNQESEWAEQQWAQTGEEk	Unambiguous	1	1	P18948	N-Term(TMT6plex); K24(TMT6plex)	CID	1	0	1	1	7578	No Quan Values	Not Used										4.98252			0	21.2909	50	3
					High															vVLQDIQkPENDEWGTALk	Unambiguous	1	1	Q9TYS3	N-Term(TMT6plex); K8(TMT6plex); K19(TMT6plex)	CID	1	0	1	1		No Quan Values	Not Used										4.98049			0	25.0808	50	3
					High															vVLPVPAFNVINGGSHAGNk	Unambiguous	1	1	Q27527	N-Term(TMT6plex); K20(TMT6plex)	CID	1	0	1	1		No Quan Values	Not Used										4.9773			0	16.8638	50	3
			High																	qQPLQLDDYPVSFVESVk	Unambiguous	2	1	P05690	N-Term(TMT6plex); K18(TMT6plex)	CID	1	0	1	1	5988	No Quan Values	Not Used							4836.74	6589.72		4.97501			0	2.36391	18	2
							High													aTFAYGAILADSENDkEYR	Unambiguous	1	1	P91477	N-Term(TMT6plex); K16(TMT6plex)	CID	1	0	1	1	5859	No Quan Values	Not Used										4.97499			1	8.84413	50	3
						High														akEEMTAAGLSPESIEGILk	Unambiguous	1	1	Q9XX57	N-Term(TMT6plex); K2(TMT6plex); K20(TMT6plex)	CID	1	0	1	1	6806	No Quan Values	Not Used										4.97133			1	7.82859	50	3
							High													dRYQPNIDQcDAQAAIDmk	Unambiguous	1	1	P91316	N-Term(TMT6plex); C10(Carbamidomethyl); M18(Oxidation); K19(TMT6plex)	CID	1	0	1	1	3988	No Quan Values	Not Used						3432.79				4.97002			1	4.30985	12	3
			High																	aLESIPEVAAASQPTENGVGFFk	Unambiguous	1	1	D7SFI3	N-Term(TMT6plex); K23(TMT6plex)	CID	1	0	1	1	5810	No Quan Values	Not Used										4.96858			0	5.05091	35	4
										High										rGYEVEQQQQR	Unambiguous	2	1	P05690	N-Term(TMT6plex)	CID	1	0	1	1	1813	No Quan Values	Not Used								1017.19		4.96484			1	5.80998	18	3
						High														fDGLLLSGLPTASSDASQTLIScR	Unambiguous	1	1	P06125	N-Term(TMT6plex); C23(Carbamidomethyl)	CID	1	0	1	1		No Quan Values	Not Used										4.96418			0	16.0632	50	3
							High													sLIAEGLALADHR	Unambiguous	1	1	Q19328	N-Term(TMT6plex)	CID	1	0	1	1		No Quan Values	Not Used										4.96286			0	4.13392	5	3
			High																	nAGLEPSSIIDEVTGNSNTSYGYDALNGk	Unambiguous	2	1	P50140	N-Term(TMT6plex); K29(TMT6plex)	CID	1	0	1	1	5989	No Quan Values	Not Used					269.137			316.78		4.96257			0	6.31592	50	4
						High														tSELVYNQESEWAEQQWAQTGEEk	Unambiguous	1	1	P18948	N-Term(TMT6plex); K24(TMT6plex)	CID	1	0	1	1	6122	No Quan Values	Not Used										4.96107			0	4.19749	50	3
					High															tLEGEcEVLYTVEEIkk	Unambiguous	1	1	P18948	N-Term(TMT6plex); C6(Carbamidomethyl); K16(TMT6plex); K17(TMT6plex)	CID	1	0	1	1	7824	No Quan Values	Not Used										4.95582			1	12.9635	50	3
											High									sPYLYPLYGLGELPQGFAR	Unambiguous	2	1	G5EBR1	N-Term(TMT6plex)	CID	1	0	1	1		No Quan Values	Not Used										4.95451			0	6.55764	50	2
												High								qLQQVLDQYALAQR	Unambiguous	2	2	P10567;B3WFV3	N-Term(TMT6plex)	CID	1	0	1	1	6388	No Quan Values	Not Used										4.95325			0	3.86913	50	2
				High																eAVLLAVScDAFAFGQEDTNNDR	Unambiguous	15	1	G5EEW3	N-Term(TMT6plex); C9(Carbamidomethyl)	CID	1	0	1	1	6835	No Quan Values	Not Used										4.94976			0	29.2265	50	3
				High																yTYATGEQIQEAIDVALQAR	Unambiguous	3	1	Q86N72	N-Term(TMT6plex)	CID	1	0	1	1	7077	No Quan Values	Not Used										4.94792			0	4.36088	50	3
					High															vIYGPYVNIPAFETkPVk	Unambiguous	1	1	Q9GZH4	N-Term(TMT6plex); K15(TMT6plex); K18(TMT6plex)	CID	1	0	1	1		No Quan Values	Not Used										4.94766			0	9.56704	50	3
				High																sIQETPFPSQTIAEALIk	Unambiguous	1	1	P55155	N-Term(TMT6plex); K18(TMT6plex)	CID	1	0	1	1	6396	No Quan Values	Not Used							252.383			4.94678			0	8.31816	50	2
											High									iGGIPLFNGEYEVEcSk	Unambiguous	1	1	P55956	N-Term(TMT6plex); C15(Carbamidomethyl); K17(TMT6plex)	CID	1	0	1	1	6610	No Quan Values	Not Used										4.94674			0	10.5569	50	3
				High																dSVVDNYFSPLPNNSDLkL	Unambiguous	2	1	Q8MNT7	N-Term(TMT6plex); K18(TMT6plex)	CID	1	0	1	1	6235	No Quan Values	Not Used					406.876		315.941	569.383		4.94621			1	2.54686	50	2
											High									vQSLLNNIPFSSQEIDR	Unambiguous	1	1	P18948	N-Term(TMT6plex)	CID	1	0	1	1		No Quan Values	Not Used										4.94406			0	5.93733	50	2
										High										rGYEVEQQQQR	Unambiguous	2	1	P05690	N-Term(TMT6plex)	CID	1	0	1	1		No Quan Values	Not Used										4.9433			1	2.25796	6	3
								High												nAQEELAEVVEGLRR	Unambiguous	1	1	P02566	N-Term(TMT6plex)	CID	1	0	1	1		No Quan Values	Not Used										4.94083			1	19.7219	50	3
			High																	lcYVALDFEQEMATAASSSSLEk	Unambiguous	5	1	Q6A8K1	N-Term(TMT6plex); C2(Carbamidomethyl); K23(TMT6plex)	CID	1	0	1	1		No Quan Values	Not Used										4.93953			0	8.71173	6	2
				High																vTADVGVTSAPVINAAGVFSR	Unambiguous	1	1	Q21752	N-Term(TMT6plex)	CID	1	0	1	1	5555	No Quan Values	Not Used						10326.8	2004.84	6973.84		4.9354			0	9.1857	8	2
					High															yGVSGIPALIIVkPDGTEVTk	Unambiguous	2	1	Q09489	N-Term(TMT6plex); K13(TMT6plex); K21(TMT6plex)	CID	1	0	1	1	6258	No Quan Values	Not Used										4.93461			0	0	50	2
						High														qILAYAGQDFEDNRIPk	Unambiguous	1	1	P91253	N-Term(TMT6plex); K17(TMT6plex)	CID	1	0	1	1		No Quan Values	Not Used										4.93184			1	15.3763	50	2
													High							vLESAESTQFTQWFR	Unambiguous	1	1	Q21253	N-Term(TMT6plex)	CID	1	0	1	1	7756	No Quan Values	Not Used										4.92881			0	1.07043	29	2
				High																vEIESLFDGEDFSETLTR	Unambiguous	1	1	P27420	N-Term(TMT6plex)	CID	1	0	1	1	7050	No Quan Values	Not Used						349.659		594.197		4.92831			0	18.8258	50	2
				High																fDGLLLSGLPTTFSDASQTLIScR	Unambiguous	2	2	Q9N4J2;P18947	N-Term(TMT6plex); C23(Carbamidomethyl)	CID	1	0	1	1		No Quan Values	Not Used										4.92812			0	15.8489	50	3
					High															lIEQFYQQGDkAEVNPFk	Unambiguous	1	1	P06125	N-Term(TMT6plex); K11(TMT6plex); K18(TMT6plex)	CID	1	0	1	1	6114	No Quan Values	Not Used										4.92458			1	17.8732	50	4
					High															akEEmTAAGLSPESIEGILk	Unambiguous	1	1	Q9XX57	N-Term(TMT6plex); K2(TMT6plex); M5(Oxidation); K20(TMT6plex)	CID	1	0	1	1		No Quan Values	Not Used										4.9236			1	7.82494	50	3
				High																sGETEDTFIADLVVGLATGQIk	Unambiguous	1	1	Q27527	N-Term(TMT6plex); K22(TMT6plex)	CID	1	0	1	1	7485	No Quan Values	Not Used										4.92325			0	23.9426	50	3
						High														vFFTPLMTSEELDkVk	Unambiguous	2	1	G5EF32	N-Term(TMT6plex); K14(TMT6plex); K16(TMT6plex)	CID	1	0	1	1	7119	No Quan Values	Not Used					1197.21	984.162	387.426	670.117		4.92213			1	8.02792	50	3
											High									dAEDLAAQLDQETSGk	Unambiguous	1	1	P02566	N-Term(TMT6plex); K16(TMT6plex)	CID	1	0	1	1	5221	No Quan Values	Not Used							2415.69	1628.97		4.92005			0	1.72997	29	2
						High														eVLNLEEIRDNLPTk	Unambiguous	1	1	Q18823	N-Term(TMT6plex); K15(TMT6plex)	CID	1	0	1	1		No Quan Values	Not Used										4.91665			1	11.8798	15	3
				High																lQQLTTGSSLSPYDAALLTR	Unambiguous	1	1	O02215	N-Term(TMT6plex)	CID	1	0	1	1	5750	No Quan Values	Not Used										4.91609			0	3.42359	50	2
				High																yLFNGQLSAGLPVPSTPQGISR	Unambiguous	1	1	P18948	N-Term(TMT6plex)	CID	1	0	1	1		No Quan Values	Not Used										4.91557			0	4.82232	50	2
																	High			ELHQQYLAGDkPTLDSLk	Unambiguous	1	1	P34383	K11(TMT6plex); K18(TMT6plex)	CID	1	0	1	1	6595	No Quan Values	Not Used					516.186	544.061	436.597	334.6		4.9139			0	4.42834	50	4
					High															iINEPTAAAIAYGLDkk	Unambiguous	3	3	P09446;P27420;P20163	N-Term(TMT6plex); K16(TMT6plex); K17(TMT6plex)	CID	1	0	1	1		No Quan Values	Not Used										4.91083			1	12.7257	50	3
						High														imkPISNFNcLENINQFSTAAR	Unambiguous	1	1	O44727	N-Term(TMT6plex); M2(Oxidation); K3(TMT6plex); C10(Carbamidomethyl)	CID	1	0	1	1		No Quan Values	Not Used										4.91057			0	2.75291	50	3
					High															iINEPTAAAIAYGLDkk	Unambiguous	3	3	P09446;P27420;P20163	N-Term(TMT6plex); K16(TMT6plex); K17(TMT6plex)	CID	1	0	1	1	6245	No Quan Values	Not Used						474.046				4.91007			1	11.5541	50	3
						High														tLEGEcEVLYTVEEIkk	Unambiguous	1	1	P18948	N-Term(TMT6plex); C6(Carbamidomethyl); K16(TMT6plex); K17(TMT6plex)	CID	1	0	1	1		No Quan Values	Not Used										4.90976			1	14.7237	50	3
				High																lGESAIVIELPEGEVR	Unambiguous	2	1	P05690	N-Term(TMT6plex)	CID	1	0	1	1	5917	No Quan Values	Not Used								231.74		4.90928			0	11.153	50	2
						High														lIEQFYQQGDkAEVNPFk	Unambiguous	1	1	P06125	N-Term(TMT6plex); K11(TMT6plex); K18(TMT6plex)	CID	1	0	1	1		No Quan Values	Not Used										4.90735			1	18.1595	50	3
					High															iYALPEDIVEVkPk	Unambiguous	2	1	Q95XD8	N-Term(TMT6plex); K12(TMT6plex); K14(TMT6plex)	CID	1	0	1	1	5962	No Quan Values	Not Used							283.968			4.90466			0	15.8948	50	3
				High																aGIVYNPITNELYLAQLGk	Unambiguous	1	1	Q19420	N-Term(TMT6plex); K19(TMT6plex)	CID	1	0	1	1	6725	No Quan Values	Not Used										4.9046			0	16.3064	50	2
						High														lkIEELDVNQLVk	Unambiguous	1	1	Q09583	N-Term(TMT6plex); K2(TMT6plex); K13(TMT6plex)	CID	1	0	1	1	6108	No Quan Values	Not Used										4.90412			1	7.05113	50	2
				High																aTITAEFPILTGFFQNEk	Unambiguous	1	1	P34383	N-Term(TMT6plex); K18(TMT6plex)	CID	1	0	1	1		No Quan Values	Not Used										4.90304			0	16.543	50	3
						High														akEEmTAAGLSPESIEGILk	Unambiguous	1	1	Q9XX57	N-Term(TMT6plex); K2(TMT6plex); M5(Oxidation); K20(TMT6plex)	CID	1	0	1	1	7167	No Quan Values	Not Used										4.90065			1	14.2902	50	3
						High														tLEGEcEVLYTVEEIkk	Unambiguous	1	1	P18948	N-Term(TMT6plex); C6(Carbamidomethyl); K16(TMT6plex); K17(TMT6plex)	CID	1	0	1	1	7158	No Quan Values	Not Used										4.89488			1	5.24779	49	3
			High																	nVTAEGLDLVWGTPDPDEGAPVk	Unambiguous	3	1	H2FLH3	N-Term(TMT6plex); K23(TMT6plex)	CID	1	0	1	1	5738	No Quan Values	Not Used					309.947	454.756	253.175			4.89388			0	17.5988	50	3
						High														rAVETQAAQDYAGQLGIPFLETSAk	Unambiguous	1	1	Q9UAQ6	N-Term(TMT6plex); K25(TMT6plex)	CID	1	0	1	1		No Quan Values	Not Used										4.89298			1	5.51435	33	3
										High										rGYEVEQQQQR	Unambiguous	2	1	P05690	N-Term(TMT6plex)	CID	1	0	1	1		No Quan Values	Not Used										4.89099			1	10.0305	50	3
									High											RADQIEAcEAEDYLAQR	Unambiguous	2	1	Q8IA71	C8(Carbamidomethyl)	CID	1	0	1	1	3766	No Quan Labels	Not Used										4.88986			1	6.29376	49	3
						High														iINEPTAAAIAYGLDkk	Unambiguous	3	3	P09446;P27420;P20163	N-Term(TMT6plex); K16(TMT6plex); K17(TMT6plex)	CID	1	0	1	1		No Quan Values	Not Used										4.88983			1	24.2925	12	3
						High														yQAPAINNAIDVFkPPESVR	Unambiguous	2	1	Q8T3D2	N-Term(TMT6plex); K14(TMT6plex)	CID	1	0	1	1		No Quan Values	Not Used										4.8891			0	25.6195	50	3
										High										rGYEVEQQQQR	Unambiguous	2	1	P05690	N-Term(TMT6plex)	CID	1	0	1	1	5689	No Quan Values	Not Used										4.8885			1	43.4767	50	3
												High								iGESWITNLDELQk	Unambiguous	2	1	Q86NC1	N-Term(TMT6plex); K14(TMT6plex)	CID	1	0	1	1	7542	No Quan Values	Not Used										4.88579			0	1.37645	50	2
				High																sVAYNTGFLTTGVDNWLVDGTMVQER	Unambiguous	1	1	G5EET8	N-Term(TMT6plex)	CID	1	0	1	1	7075	No Quan Values	Not Used										4.88457			0	1.14409	50	2
					High															iINEPTAAAIAYGLDkk	Unambiguous	3	3	P09446;P27420;P20163	N-Term(TMT6plex); K16(TMT6plex); K17(TMT6plex)	CID	1	0	1	1	5959	Not Unique	Not Used	7.43031	10.5782	4.4917	5.30724	12428.4	17693.7	7513.07	8877.18	1672.66	4.88082			1	5.55991	50	3
					High															akEEmTAAGLSPESIEGILk	Unambiguous	1	1	Q9XX57	N-Term(TMT6plex); K2(TMT6plex); M5(Oxidation); K20(TMT6plex)	CID	1	0	1	1		No Quan Values	Not Used										4.88065			1	25.8707	50	3
					High															lVAIDVNDENADkLNDIDDVEk	Unambiguous	1	1	Q18680	N-Term(TMT6plex); K13(TMT6plex); K22(TMT6plex)	CID	1	0	1	1		No Quan Values	Not Used										4.88045			1	15.4012	50	3
										High										rGYEVEQQQQR	Unambiguous	2	1	P05690	N-Term(TMT6plex)	CID	1	0	1	1	1504	No Quan Values	Not Used								3358.93		4.87864			1	2.06862	5	3
				High																tAQTFTTYSDNQPGVLIQVYEGER	Unambiguous	1	1	P09446	N-Term(TMT6plex)	CID	1	0	1	1		No Quan Values	Not Used										4.87778			0	10.9698	50	2
											High									gLATIASEIVELAQR	Unambiguous	1	1	Q19749	N-Term(TMT6plex)	CID	1	0	1	1		No Quan Values	Not Used										4.87733			0	46.9896	50	2
											High									TKEQVATDELQQWFVk	Unambiguous	1	1	Q09482	K16(TMT6plex)	CID	1	0	1	1	6692	No Quan Values	Not Used						482.076	524.68			4.8756			1	17.8514	50	2
											High									LWDEDDGPDPDDVLDEGFTNNDGTFR	Unambiguous	1	1	O62289		CID	1	0	1	1	6574	No Quan Labels	Not Used										4.87446			0	9.45863	50	2
							High													rIPTTIGMPLTISGk	Unambiguous	3	3	Q9N4J2;P18947;P06125	N-Term(TMT6plex); K15(TMT6plex)	CID	1	0	1	1	5629	No Quan Values	Not Used							18695.4	31254.3		4.87348			1	5.87981	1	3
						High														iESSYDkEEQSEENTSFFTNEk	Unambiguous	3	2	P55155;P05690	N-Term(TMT6plex); K7(TMT6plex); K22(TMT6plex)	CID	1	0	1	1		No Quan Values	Not Used										4.87167			1	1.79737	50	3
						High														nLVSGILGAIkPVNk	Unambiguous	1	1	Q23621	N-Term(TMT6plex); K11(TMT6plex); K15(TMT6plex)	CID	1	0	1	1	7920	No Quan Values	Not Used										4.87141			0	27.0472	50	3
						High														akEEMTAAGLSPESIEGILk	Unambiguous	1	1	Q9XX57	N-Term(TMT6plex); K2(TMT6plex); K20(TMT6plex)	CID	1	0	1	1	7242	No Quan Values	Not Used						304.242				4.87012			1	10.0318	50	3
							High													vASQPNENSQNEVAQck	Unambiguous	2	1	O45941	N-Term(TMT6plex); C16(Carbamidomethyl); K17(TMT6plex)	CID	1	0	1	1	1775	No Quan Values	Not Used									1050.21	4.86953			0	5.67746	50	3
			High																	tGYFIEPTLITVTDPk	Unambiguous	3	1	Q86N72	N-Term(TMT6plex); K16(TMT6plex)	CID	1	0	1	1	5773	No Quan Values	Not Used					564.175	927.191	262.188			4.86947			0	6.71554	50	2
				High																yEENEGDSIIFTFADPk	Unambiguous	1	1	O02115	N-Term(TMT6plex); K17(TMT6plex)	CID	1	0	1	1	6195	No Quan Values	Not Used					824.811	901.838	408.359	343.219		4.86842			0	6.88854	50	2
					High															lDQYQTVVEYEFEPkPAQYFAR	Unambiguous	1	1	P18948	N-Term(TMT6plex); K15(TMT6plex)	CID	1	0	1	1	6501	No Quan Values	Not Used								379.65		4.86831			0	21.0174	50	4
					High															dITEkFEDVDINNAmEPFLTAER	Unambiguous	1	1	O44955	N-Term(TMT6plex); K5(TMT6plex); M15(Oxidation)	CID	1	0	1	1	6135	No Quan Values	Not Used										4.86791			1	6.67469	50	3
					High															vNVYTkPYIDETIDQTPk	Unambiguous	3	1	G5ED27	N-Term(TMT6plex); K6(TMT6plex); K18(TMT6plex)	CID	1	0	1	1		No Quan Values	Not Used										4.8669			0	7.06354	18	3
					High															eEWPAVkPSTPFGQLPLLEVDGk	Unambiguous	1	1	P91253	N-Term(TMT6plex); K7(TMT6plex); K23(TMT6plex)	CID	1	0	1	1	6984	No Quan Values	Not Used						579.528		360.86		4.86685			0	7.17051	50	3
													High							gFAFIEFAEEGSAQR	Unambiguous	1	1	O45712	N-Term(TMT6plex)	CID	1	0	1	1	7632	No Quan Values	Not Used										4.86678			0	7.68647	50	2
							High													kDLYANTVLSGGTTmYPGIADR	Unambiguous	5	1	Q6A8K1	N-Term(TMT6plex); M15(Oxidation)	CID	1	0	1	1		No Quan Values	Not Used										4.86551			1	2.14528	12	3
							High													kDLYANTVLSGGTTmYPGIADR	Unambiguous	5	1	Q6A8K1	K1(TMT6plex); M15(Oxidation)	CID	1	0	1	2		No Quan Values	Not Used										4.86551			1	2.14528	12	3
			High																	sFVSVPQNSDFPIQNLPYGVFSTk	Unambiguous	1	1	Q94272	N-Term(TMT6plex); K24(TMT6plex)	CID	1	0	1	1		No Quan Values	Not Used										4.86336			0	14.5174	50	3
				High																IEDITANDLGEVDEVTITk	Unambiguous	1	1	P50140	K19(TMT6plex)	CID	1	0	1	1	5079	No Quan Values	Not Used										4.86088			0	4.43591	50	2
																	High			ELHQQYLAGDkPTLDSLk	Unambiguous	1	1	P34383	K11(TMT6plex); K18(TMT6plex)	CID	1	0	1	1		No Quan Values	Not Used										4.85766			0	5.18867	50	3
						High														tVFFGAVGkDQYGDLLASk	Unambiguous	1	1	Q93934	N-Term(TMT6plex); K9(TMT6plex); K19(TMT6plex)	CID	1	0	1	1	6485	No Quan Values	Not Used					689.511					4.85375			1	21.9373	50	3
												High								yNVLFITDEVQSGLGR	Unambiguous	2	1	Q18040	N-Term(TMT6plex)	CID	1	0	1	1	7687	No Quan Values	Not Used							394.658	394.363		4.85082			0	1.49792	50	2
									High											KSAPVDEmNQDQK	Unambiguous	1	1	P06125	M8(Oxidation)	CID	1	0	1	1		No Quan Labels	Not Used										4.85023			1	28.3644	50	3
											High									aYLPVNESFGFTADLR	Unambiguous	2	1	G3MU53	N-Term(TMT6plex)	CID	1	0	1	1		No Quan Values	Not Used										4.84065			0	4.48575	50	2
				High																tSELVYNQESEWAEQQWAQTGEEk	Unambiguous	1	1	P18948	N-Term(TMT6plex); K24(TMT6plex)	CID	1	0	1	1	7007	No Quan Values	Not Used										4.83758			0	14.8206	50	3
					High															akEEmTAAGLSPESIEGILk	Unambiguous	1	1	Q9XX57	N-Term(TMT6plex); K2(TMT6plex); M5(Oxidation); K20(TMT6plex)	CID	1	0	1	1		No Quan Values	Not Used										4.83621			1	6.67379	22	3
					High															akEEmTAAGLSPESIEGILk	Unambiguous	1	1	Q9XX57	N-Term(TMT6plex); K2(TMT6plex); M5(Oxidation); K20(TMT6plex)	CID	1	0	1	1	6020	No Quan Values	Not Used										4.83601			1	5.02394	25	3
High																				dNLTLWTSDAATDDTDANETEGGN	Unambiguous	1	1	Q20655	N-Term(TMT6plex)	CID	1	0	1	1		No Quan Values	Not Used										4.83557			0	17.9814	27	3
			High																	aLESIPEVAAASQPTENGVGFFk	Unambiguous	1	1	D7SFI3	N-Term(TMT6plex); K23(TMT6plex)	CID	1	0	1	1	5805	No Quan Values	Not Used										4.83437			0	7.50561	50	4
						High														akEEMTAAGLSPESIEGILk	Unambiguous	1	1	Q9XX57	N-Term(TMT6plex); K2(TMT6plex); K20(TMT6plex)	CID	1	0	1	1	8388	No Quan Values	Not Used										4.83113			1	12.7477	50	3
						High														eVLDALGEALVSkk	Unambiguous	1	1	Q19554	N-Term(TMT6plex); K13(TMT6plex); K14(TMT6plex)	CID	1	0	1	1		No Quan Values	Not Used										4.82976			1	20.3291	50	3
											High									eEEEEALNEVGYDDLGGVR	Unambiguous	1	1	P54812	N-Term(TMT6plex)	CID	1	0	1	1		No Quan Values	Not Used										4.82871			0	3.13672	35	2
						High														tITEQIQEVENNmPETSHFLAR	Unambiguous	2	1	P05690	N-Term(TMT6plex); M13(Oxidation)	CID	1	0	1	1		No Quan Values	Not Used										4.82608			0	16.5839	8	3
													High							tLFENTFSWNk	Unambiguous	1	1	Q94269	N-Term(TMT6plex); K11(TMT6plex)	CID	1	0	1	1	7277	No Quan Values	Not Used						296.77				4.82583			0	5.87336	50	2
											High									aVEFQDFFcNcNVLSDTDR	Unambiguous	2	1	Q20627	N-Term(TMT6plex); C9(Carbamidomethyl); C11(Carbamidomethyl)	CID	1	0	1	1		No Quan Values	Not Used										4.82485			0	9.09368	50	2
						High														gANLFTTVDESIFTkk	Unambiguous	1	1	Q9GYM9	N-Term(TMT6plex); K15(TMT6plex); K16(TMT6plex)	CID	1	0	1	1	6859	No Quan Values	Not Used										4.8224			1	15.6484	31	3
						High														aKEEmTAAGLSPESIEGILk	Unambiguous	1	1	Q9XX57	N-Term(TMT6plex); M5(Oxidation); K20(TMT6plex)	CID	1	0	1	1	5758	No Quan Values	Not Used									469.048	4.82048			1	3.45942	50	2
						High														AkEEmTAAGLSPESIEGILk	Unambiguous	1	1	Q9XX57	K2(TMT6plex); M5(Oxidation); K20(TMT6plex)	CID	1	0	1	2	5758	No Quan Values	Not Used									469.048	4.82048			1	3.45942	50	2
					High															akEEmTAAGLSPESIEGILk	Unambiguous	1	1	Q9XX57	N-Term(TMT6plex); K2(TMT6plex); M5(Oxidation); K20(TMT6plex)	CID	1	0	1	1	7137	No Quan Values	Not Used										4.81645			1	14.2797	50	3
			High																	sLQGYPFNPcLSEANYLEMESk	Unambiguous	1	1	Q10454	N-Term(TMT6plex); C10(Carbamidomethyl); K22(TMT6plex)	CID	1	0	1	1		No Quan Values	Not Used										4.81492			0	29.4575	50	3
				High																vLEQLTGQTPVFSk	Unambiguous	2	1	Q19162	N-Term(TMT6plex); K14(TMT6plex)	CID	1	0	1	1		No Quan Values	Not Used										4.81004			0	18.7151	50	2
			High																	eEIVDTNGAGDAFVGGFLSQFIQGk	Unambiguous	1	1	Q93934	N-Term(TMT6plex); K25(TMT6plex)	CID	1	0	1	1		No Quan Values	Not Used										4.80994			0	55.7811	50	4
															High					rGYEVEQQQQR	Unambiguous	2	1	P05690	N-Term(TMT6plex)	CID	1	0	1	1		No Quan Values	Not Used										4.80833			1	4.88933	12	3
						High														eGQFVkPQTVYTYTFk	Unambiguous	2	2	Q9N4J2;P06125	N-Term(TMT6plex); K6(TMT6plex); K16(TMT6plex)	CID	1	0	1	1	5454	No Quan Values	Not Used							15598.2	30445		4.80793			0	19.4292	2	3
											High									eQTLNQLTAAAFGAAGQR	Unambiguous	1	1	P52713	N-Term(TMT6plex)	CID	1	0	1	1	6242	No Quan Values	Not Used										4.80761			0	8.90598	33	3
							High													tELLAARPQMPSSLR	Unambiguous	3	3	Q9N4J2;P18947;P06125	N-Term(TMT6plex)	CID	1	0	1	1	4762	No Quan Values	Not Used										4.80592			0	4.07268	2	3
											High									FDGLLLSGLPTASSDASQTLIScR	Unambiguous	1	1	P06125	C23(Carbamidomethyl)	CID	1	0	1	1	6709	No Quan Labels	Not Used										4.80471			0	17.6316	50	3
																	High			ELHQQYLAGDkPTLDSLk	Unambiguous	1	1	P34383	K11(TMT6plex); K18(TMT6plex)	CID	1	0	1	1	6873	No Quan Values	Not Used										4.8037			0	8.35871	50	3
													High							vVYGENEIEMYk	Unambiguous	1	1	P18948	N-Term(TMT6plex); K12(TMT6plex)	CID	1	0	1	1		No Quan Values	Not Used										4.79998			0	11.1883	50	2
			High																	tIQETPFPSQSIAEALIk	Unambiguous	2	1	P05690	N-Term(TMT6plex); K18(TMT6plex)	CID	1	0	1	1		No Quan Values	Not Used										4.79786			0	11.7884	50	2
					High															ScGFGcNGGDPLAAWR	Unambiguous	3	1	G8JY40	C2(Carbamidomethyl); C6(Carbamidomethyl)	CID	1	0	1	1		No Quan Labels	Not Used										4.79689			0	28.906	50	2
										High										kSEITVNAQLEQSTEQkk	Unambiguous	1	1	P06125	N-Term(TMT6plex); K17(TMT6plex); K18(TMT6plex)	CID	1	0	1	2	3337	Redundant	Not Used	0.0403936		0.0246382	0.116878	985.556		601.142	2851.69	24398.8	4.79676			2	9.30703	50	4
							High													eYEkDEQTLYck	Unambiguous	1	1	Q18594	N-Term(TMT6plex); K4(TMT6plex); C11(Carbamidomethyl); K12(TMT6plex)	CID	1	0	1	1	3611	No Quan Values	Not Used					11627.2	18320.2	23442.8	39823		4.79427			1	3.57845	4	3
																	High			dKHGDIETYIEPLDk	Unambiguous	1	1	O02089	N-Term(TMT6plex); K15(TMT6plex)	CID	1	0	1	1	4744	No Quan Values	Not Used										4.79291			1	5.50209	50	2
															High					DmESDkDSLFFNVHEk	Unambiguous	3	3	Q9N4J2;P18947;P06125	M2(Oxidation); K6(TMT6plex); K16(TMT6plex)	CID	1	0	1	1	4415	No Quan Values	Not Used									419.911	4.79174			1	19.6779	50	3
			High																	fIEPIEDIPSGNIAGLVGVDQYLVk	Unambiguous	2	1	G3MU53	N-Term(TMT6plex); K25(TMT6plex)	CID	1	0	1	1	6805	No Quan Values	Not Used										4.79168			0	5.38616	50	2
													High							vGQSEVSTFDNVIYR	Unambiguous	1	1	Q9N4J2	N-Term(TMT6plex)	CID	1	0	1	1	5954	No Quan Values	Not Used										4.79153			0	5.32109	24	2
												High								aYVALVEELIAk	Unambiguous	1	1	O01805	N-Term(TMT6plex); K12(TMT6plex)	CID	1	0	1	1	8473	No Quan Values	Not Used					611.452	532.874				4.78815			0	10.1937	50	2
							High													eTNQQVAALTHQmIR	Unambiguous	3	2	P55155;P05690	N-Term(TMT6plex); M13(Oxidation)	CID	1	0	1	1	3048	No Quan Values	Not Used							6169.66	6539.47		4.78701			0	6.31808	5	3
						High														lIEQFYQQGDkAEVNPFk	Unambiguous	1	1	P06125	N-Term(TMT6plex); K11(TMT6plex); K18(TMT6plex)	CID	1	0	1	1	6552	No Quan Values	Not Used								356.309		4.78661			1	28.0053	50	4
																	High			DkHGDIETYIEPLDk	Unambiguous	1	1	O02089	K2(TMT6plex); K15(TMT6plex)	CID	1	0	1	2	4744	No Quan Values	Not Used										4.78636			1	5.50209	50	2
											High									tVLIMELINNVAk	Unambiguous	1	1	P46561	N-Term(TMT6plex); K13(TMT6plex)	CID	1	0	1	1		No Quan Values	Not Used										4.78499			0	50.8008	50	2
						High														tVFFGAVGkDQYGDLLASk	Unambiguous	1	1	Q93934	N-Term(TMT6plex); K9(TMT6plex); K19(TMT6plex)	CID	1	0	1	1	6487	No Quan Values	Not Used					596.101					4.78406			1	12.3184	40	3
			High																	aDGSFcQPVSPGLFTIEPTDk	Unambiguous	2	1	Q9UAN9	N-Term(TMT6plex); C6(Carbamidomethyl); K21(TMT6plex)	CID	1	0	1	1	5410	No Quan Values	Not Used					609.423	1847.96	807.118	1185.23		4.78296			0	10.5146	50	3
										High										rGYEVEQQQQR	Unambiguous	2	1	P05690	N-Term(TMT6plex)	CID	1	0	1	1	1918	No Quan Values	Not Used					1732.93	3527.78		1263.65		4.78275			1	15.8511	26	3
											High									aYVALVEELIAk	Unambiguous	1	1	O01805	N-Term(TMT6plex); K12(TMT6plex)	CID	1	0	1	1		No Quan Values	Not Used										4.77961			0	43.7457	50	2
								High												RVNcPLcDFAPFSQAVTGSGNQYSIk	Unambiguous	1	1	A5A8P5	C4(Carbamidomethyl); C7(Carbamidomethyl); K26(TMT6plex)	CID	1	0	1	1		No Quan Values	Not Used										4.7795			1	5.60542	50	3
																	High			ELHQQYLAGDkPTLDSLk	Unambiguous	1	1	P34383	K11(TMT6plex); K18(TMT6plex)	CID	1	0	1	1	6320	No Quan Values	Not Used					389.676	290.766	670.765	381.39		4.77828			0	4.24253	50	4
			High																	ncGPVIAYQPLSSATYYQFk	Unambiguous	2	1	Q86NE0	N-Term(TMT6plex); C2(Carbamidomethyl); K20(TMT6plex)	CID	1	0	1	1	5374	No Quan Values	Not Used										4.7771			0	13.5402	50	3
									High											KSAPVDEmNQDQK	Unambiguous	1	1	P06125	M8(Oxidation)	CID	1	0	1	1	1005	No Quan Labels	Not Used										4.77624			1	30.6834	50	3
						High														tVEALYQYVVPkPR	Unambiguous	2	1	P40614	N-Term(TMT6plex); K12(TMT6plex)	CID	1	0	1	1		No Quan Values	Not Used										4.77474			0	11.2151	10	3
																	High			ELHQQYLAGDkPTLDSLk	Unambiguous	1	1	P34383	K11(TMT6plex); K18(TMT6plex)	CID	1	0	1	1	4609	No Quan Values	Not Used							5144.53			4.77419			0	11.3845	3	4
																	High			ELHQQYLAGDkPTLDSLk	Unambiguous	1	1	P34383	K11(TMT6plex); K18(TMT6plex)	CID	1	0	1	1		No Quan Values	Not Used										4.77405			0	0.763131	50	2
						High														vVYGENEIEMYkTEEGLIcR	Unambiguous	1	1	P18948	N-Term(TMT6plex); K12(TMT6plex); C19(Carbamidomethyl)	CID	1	0	1	1		No Quan Values	Not Used										4.77399			1	1.22567	50	2
				High																dMDYAFLPIDADSIPEVVR	Unambiguous	1	1	P18948	N-Term(TMT6plex)	CID	1	0	1	1		No Quan Values	Not Used										4.77092			0	7.2571	50	2
			High																	eEIVDTNGAGDAFVGGFLSQFIQGk	Unambiguous	1	1	Q93934	N-Term(TMT6plex); K25(TMT6plex)	CID	1	0	1	1	6964	No Quan Values	Not Used										4.77089			0	16.5533	50	3
													High							gFAFVEFTEEAAAQR	Unambiguous	1	1	O45713	N-Term(TMT6plex)	CID	1	0	1	1		No Quan Values	Not Used										4.77088			0	7.52903	50	2
							High													rVPTPMGLPVQFTSk	Unambiguous	1	1	P18948	N-Term(TMT6plex); K15(TMT6plex)	CID	1	0	1	1		No Quan Values	Not Used										4.77074			1	6.01322	5	3
				High																iALQNDDIVLEcPAk	Unambiguous	3	1	G5ED27	N-Term(TMT6plex); C12(Carbamidomethyl); K15(TMT6plex)	CID	1	0	1	1	5036	No Quan Values	Not Used										4.76946			0	13.7489	50	2
						High														akEEMTAAGLSPESIEGILk	Unambiguous	1	1	Q9XX57	N-Term(TMT6plex); K2(TMT6plex); K20(TMT6plex)	CID	1	0	1	1	6502	No Quan Values	Not Used					1955.23	1946.22		390.628		4.76702			1	1.60413	50	2
					High															akEEmTAAGLSPESIEGILk	Unambiguous	1	1	Q9XX57	N-Term(TMT6plex); K2(TMT6plex); M5(Oxidation); K20(TMT6plex)	CID	1	0	1	1	8181	No Quan Values	Not Used										4.7664			1	33.5605	50	3
					High															lDQYQTVVEYEFEPkPAQYFAR	Unambiguous	1	1	P18948	N-Term(TMT6plex); K15(TMT6plex)	CID	1	0	1	1	6419	No Quan Values	Not Used										4.76591			0	9.74439	50	4
					High															vFFTPLMTSEELDkVk	Unambiguous	2	1	G5EF32	N-Term(TMT6plex); K14(TMT6plex); K16(TMT6plex)	CID	1	0	1	1	6801	No Quan Values	Not Used					1232.65	782.161	253.925	764.317		4.76544			1	6.66927	50	3
			High																	eQTVAELVDFPVSFVESVk	Unambiguous	1	1	P06125	N-Term(TMT6plex); K19(TMT6plex)	CID	1	0	1	1	7179	No Quan Values	Not Used										4.76191			0	51.4475	50	2
						High														aIEWLGSNQDASTEENkEQk	Unambiguous	1	1	P20163	N-Term(TMT6plex); K17(TMT6plex); K20(TMT6plex)	CID	1	0	1	1	4511	No Quan Values	Not Used					392.773	764.578				4.7617			1	13.1942	50	3
							High													nQEEEkDQEMNYEESR	Unambiguous	1	1	P18948	N-Term(TMT6plex); K6(TMT6plex)	CID	1	0	1	1	2379	No Quan Values	Not Used						490.917	12975.6	9692.68		4.76166			1	0	28	3
			High																	eQTVADLVDFPVSFVESVk	Unambiguous	2	2	Q9N4J2;P18947	N-Term(TMT6plex); K19(TMT6plex)	CID	1	0	1	1		No Quan Values	Not Used										4.7602			0	54.3842	50	2
			High																	lcYVALDFEQEMATAASSSSLEk	Unambiguous	5	1	Q6A8K1	N-Term(TMT6plex); C2(Carbamidomethyl); K23(TMT6plex)	CID	1	0	1	1	7122	No Quan Values	Not Used										4.75956			0	30.5903	50	3
					High															tVGADDkGYVDTPEGDEEQLk	Unambiguous	2	1	H9G333	N-Term(TMT6plex); K7(TMT6plex); K21(TMT6plex)	CID	1	0	1	1		No Quan Values	Not Used										4.75916			1	31.714	50	3
				High																yLFNGQLSAGLPVPSTPQGISR	Unambiguous	1	1	P18948	N-Term(TMT6plex)	CID	1	0	1	1	5890	No Quan Values	Not Used										4.75909			0	2.88159	10	2
																High				RLDAINLENNETNR	Unambiguous	2	1	P46563		CID	1	0	1	1		No Quan Labels	Not Used										4.7585			1	3.56528	50	2
					High															iYALPEDIVEVkPk	Unambiguous	2	1	Q95XD8	N-Term(TMT6plex); K12(TMT6plex); K14(TMT6plex)	CID	1	0	1	1		No Quan Values	Not Used										4.75756			0	10.3197	9	3
			High																	eQTVADLVDFPVSFVESVk	Unambiguous	2	2	Q9N4J2;P18947	N-Term(TMT6plex); K19(TMT6plex)	CID	1	0	1	1	7370	No Quan Values	Not Used										4.75632			0	10.3715	50	2
			High																	EMDYIVLPIDMETIDNVVEk	Unambiguous	2	2	Q9N4J2;P18947	K20(TMT6plex)	CID	1	0	1	1		No Quan Values	Not Used										4.7549			0	5.88788	50	2
				High																tMEGDcEVAYTIVQEGEk	Unambiguous	2	2	Q9N4J2;P06125	N-Term(TMT6plex); C6(Carbamidomethyl); K18(TMT6plex)	CID	1	0	1	1	5316	No Quan Values	Not Used							879.902	1502.92		4.75417			0	22.5433	50	2
				High																DSIAKEFPILTGFFKNEk	Unambiguous	1	1	P34382	K18(TMT6plex)	CID	1	0	1	1	7308	No Quan Values	Not Used						1731.75				4.75385			2	9.56801	50	3
										High										rGYEVEQQQQR	Unambiguous	2	1	P05690	N-Term(TMT6plex)	CID	1	0	1	1	7049	No Quan Values	Not Used										4.74418			1	6.32621	50	3
							High													aGkLEALLTAk	Unambiguous	1	1	P34383	N-Term(TMT6plex); K3(TMT6plex); K11(TMT6plex)	CID	1	0	1	1		No Quan Values	Not Used										4.7429			1	5.58291	50	3
			High																	eQTVAELVDFPVSFVESVk	Unambiguous	1	1	P06125	N-Term(TMT6plex); K19(TMT6plex)	CID	1	0	1	1	6970	No Quan Values	Not Used										4.74152			0	10.3568	50	4
							High													rVPTPMGLPVQFTSk	Unambiguous	1	1	P18948	N-Term(TMT6plex); K15(TMT6plex)	CID	1	0	1	1	5675	No Quan Values	Not Used							2258.27	2234.17		4.74056			1	4.3065	9	3
						High														tLEGEcEVLYTVEEIkk	Unambiguous	1	1	P18948	N-Term(TMT6plex); C6(Carbamidomethyl); K16(TMT6plex); K17(TMT6plex)	CID	1	0	1	1	7072	No Quan Values	Not Used							712.662	758.86		4.73881			1	4.83091	45	3
			High																	iYPEEMIQTGISAIDVMNSIAR	Unambiguous	2	1	Q19626	N-Term(TMT6plex)	CID	1	0	1	1		No Quan Values	Not Used										4.73648			0	22.8431	50	3
													High							gFAFVEFTEEAAAQR	Unambiguous	1	1	O45713	N-Term(TMT6plex)	CID	1	0	1	1		No Quan Values	Not Used										4.73541			0	24.8113	50	2
					High															akEEMTAAGLSPESIEGILk	Unambiguous	1	1	Q9XX57	N-Term(TMT6plex); K2(TMT6plex); K20(TMT6plex)	CID	1	0	1	1		No Quan Values	Not Used										4.73255			1	42.7533	50	3
			High																	TTDFVELTNPATNEVIAmVPNATQAEmQAAVDSAk	Unambiguous	2	1	P52713	M18(Oxidation); M27(Oxidation); K35(TMT6plex)	CID	1	0	1	1		No Quan Values	Not Used										4.73203			0	10.8011	50	3
			High																	dGALPAEDDIDLSDIDLDk	Unambiguous	1	1	Q11067	N-Term(TMT6plex); K19(TMT6plex)	CID	1	0	1	1	5541	No Quan Values	Not Used							243.326			4.72989			0	21.7259	50	2
					High															tVFFGAVGkDQYGDLLASk	Unambiguous	1	1	Q93934	N-Term(TMT6plex); K9(TMT6plex); K19(TMT6plex)	CID	1	0	1	1	6291	No Quan Values	Not Used						232.098				4.72965			1	20.5135	50	3
High																				iSVPGQSQTLSAFAcGSS	Unambiguous	1	1	A5A8P5	N-Term(TMT6plex); C15(Carbamidomethyl)	CID	1	0	1	1	5890	No Quan Values	Not Used					2629.52	2687.98				4.72754			0	1.10436	5	2
			High																	vLEAGGLDcDmENANSVVDALk	Unambiguous	1	1	O01504	N-Term(TMT6plex); C9(Carbamidomethyl); M11(Oxidation); K22(TMT6plex)	CID	1	0	1	1	5380	No Quan Values	Not Used							696.893			4.72734			0	18.0337	50	3
			High																	dPAEIQWGASGADYVVESTGVFTTIEk	Unambiguous	2	1	P17329	N-Term(TMT6plex); K27(TMT6plex)	CID	1	0	1	1		No Quan Values	Not Used										4.72572			0	47.9369	50	4
							High													VFNSkDPAAIAWGSVk	Unambiguous	2	2	P04970;P17331	K5(TMT6plex); K16(TMT6plex)	CID	1	0	1	1	5403	Not Unique	Not Used	1.91071	1.08335			1234.21	699.781			645.941	4.72433			1	7.14429	31	3
					High															ScGFGcNGGDPLAAWR	Unambiguous	3	1	G8JY40	C2(Carbamidomethyl); C6(Carbamidomethyl)	CID	1	0	1	1	5074	No Quan Labels	Not Used										4.72251			0	21.9522	50	2
						High														nGLISELQFDkEDAEWSk	Unambiguous	2	1	P05690	N-Term(TMT6plex); K11(TMT6plex); K18(TMT6plex)	CID	1	0	1	1	7244	No Quan Values	Not Used							428.852	739.989		4.72135			1	16.03	50	3
						High														vNAGWkPDTDIGPLISk	Unambiguous	1	1	P52713	N-Term(TMT6plex); K6(TMT6plex); K17(TMT6plex)	CID	1	0	1	1	5709	No Quan Values	Not Used					12292.4	12022.6	12084.7	10844.7		4.72122			0	6.26026	7	3
				High																yTLcSLAPSVcSVLk	Unambiguous	1	1	O62277	N-Term(TMT6plex); C4(Carbamidomethyl); C11(Carbamidomethyl); K15(TMT6plex)	CID	1	0	1	1	5965	No Quan Values	Not Used					310.67	666.419	232.345	422.769		4.721			0	3.8744	50	2
			High																	fDGLLLSGLPTASSDASQTLIScR	Unambiguous	1	1	P06125	N-Term(TMT6plex); C23(Carbamidomethyl)	CID	1	0	1	1		No Quan Values	Not Used										4.72043			0	5.32247	50	3
				High																lGESAIVIELPEGEVR	Unambiguous	2	1	P05690	N-Term(TMT6plex)	CID	1	0	1	1	5821	No Quan Values	Not Used										4.71902			0	14.7112	50	2
							High													rNPDSVADEFGQSDLYFk	Unambiguous	1	1	Q95QW0	N-Term(TMT6plex); K18(TMT6plex)	CID	1	0	1	1		No Quan Values	Not Used										4.71802			1	10.974	50	3
				High																yTLcSLAPSVcSVLk	Unambiguous	1	1	O62277	N-Term(TMT6plex); C4(Carbamidomethyl); C11(Carbamidomethyl); K15(TMT6plex)	CID	1	0	1	1	6002	No Quan Values	Not Used										4.71751			0	4.1687	50	2
					High															qLAAETELAPVVLSTSHAk	Unambiguous	2	1	Q966C7	N-Term(TMT6plex); K19(TMT6plex)	CID	1	0	1	1	5319	No Quan Values	Not Used										4.71432			0	10.461	33	3
																	High			ELHQQYLAGDkPTLDSLk	Unambiguous	1	1	P34383	K11(TMT6plex); K18(TMT6plex)	CID	1	0	1	1		No Quan Values	Not Used										4.7137			0	5.09718	50	4
				High																lEYVGEGETQDTFFVVGk	Unambiguous	1	1	Q27245	N-Term(TMT6plex); K18(TMT6plex)	CID	1	0	1	1		No Quan Values	Not Used										4.71235			0	4.83626	50	2
				High																aTITAEFPILTGFFQNEk	Unambiguous	1	1	P34383	N-Term(TMT6plex); K18(TMT6plex)	CID	1	0	1	1		No Quan Values	Not Used										4.70908			0	45.7615	50	2
			High																	TAPcNSEDYADVDcLVAFGADNIAAIEkQ	Unambiguous	1	1	O62053	C4(Carbamidomethyl); C14(Carbamidomethyl); K28(TMT6plex)	CID	1	0	1	1	6685	No Quan Values	Not Used										4.70742			1	19.3417	50	3
				High																tSELVYNQESEWAEQQWAQTGEEk	Unambiguous	1	1	P18948	N-Term(TMT6plex); K24(TMT6plex)	CID	1	0	1	1		No Quan Values	Not Used										4.70344			0	78.4439	50	3
							High													akVTFVEESk	Unambiguous	2	2	P18947;P06125	N-Term(TMT6plex); K2(TMT6plex); K10(TMT6plex)	CID	1	0	1	1	3609	Not Unique	Not Used				2.70891				169932	62730.9	4.70248			1	7.59971	0	3
			High																	tAPcNSEDYADVDcLVAFGADNIAAIEk	Unambiguous	1	1	O62053	N-Term(TMT6plex); C4(Carbamidomethyl); C14(Carbamidomethyl); K28(TMT6plex)	CID	1	0	1	1		No Quan Values	Not Used										4.70217			0	2.25501	50	2
						High														VNGEEIEYQPESEIEkk	Unambiguous	1	1	P18948	K16(TMT6plex); K17(TMT6plex)	CID	1	0	1	1		No Quan Values	Not Used										4.7016			1	40.9185	50	3
							High													rIPTTIGMPLTISGk	Unambiguous	3	3	Q9N4J2;P18947;P06125	N-Term(TMT6plex); K15(TMT6plex)	CID	1	0	1	1	5612	No Quan Values	Not Used										4.69847			1	0	6	2
																	High			IEHITDEIEQSTSDYEkEk	Unambiguous	2	1	P50140	K17(TMT6plex); K19(TMT6plex)	CID	1	0	1	1		No Quan Values	Not Used										4.69829			1	24.192	50	3
															High					gDGLAYGANVFVkPDRk	Unambiguous	1	1	P48053	N-Term(TMT6plex); K13(TMT6plex); K17(TMT6plex)	CID	1	0	1	1	4260	No Quan Values	Not Used						249.281	415.797			4.69735			1	27.5263	50	4
																	High			ELHQQYLAGDkPTLDSLk	Unambiguous	1	1	P34383	K11(TMT6plex); K18(TMT6plex)	CID	1	0	1	1		No Quan Values	Not Used										4.69468			0	12.335	50	4
						High														YADNSAADSLVAGQMDLTPLVDkk	Unambiguous	1	1	G5EES9	K23(TMT6plex); K24(TMT6plex)	CID	1	0	1	1	6172	No Quan Values	Not Used										4.69311			1	7.73945	29	3
												High								iTTEEMYEIFGk	Unambiguous	1	1	Q8ITY4	N-Term(TMT6plex); K12(TMT6plex)	CID	1	0	1	1	7648	No Quan Values	Not Used						401.569				4.69042			0	8.00542	50	2
			High																	TTDFVELTNPATNEVIAmVPNATQAEmQAAVDSAk	Unambiguous	2	1	P52713	M18(Oxidation); M27(Oxidation); K35(TMT6plex)	CID	1	0	1	1	5655	No Quan Values	Not Used									636.313	4.68974			0	10.3712	50	4
																	High			ELHQQYLAGDkPTLDSLk	Unambiguous	1	1	P34383	K11(TMT6plex); K18(TMT6plex)	CID	1	0	1	1		No Quan Values	Not Used										4.68935			0	7.24978	32	4
															High					kSEITFNAQLEQSTEQkk	Unambiguous	2	2	Q9N4J2;P18947	K1(TMT6plex); K17(TMT6plex); K18(TMT6plex)	CID	1	0	1	1		No Quan Values	Not Used										4.68743			2	3.85246	35	3
															High					kSEITFNAQLEQSTEQkk	Unambiguous	2	2	Q9N4J2;P18947	N-Term(TMT6plex); K17(TMT6plex); K18(TMT6plex)	CID	1	0	1	2		No Quan Values	Not Used										4.68743			2	3.85246	35	3
												High								fTEITNEVSGFIk	Unambiguous	2	1	G8JY74	N-Term(TMT6plex); K13(TMT6plex)	CID	1	0	1	1	7778	No Quan Values	Not Used					370.201	734.96	1649.13	1002.17		4.68489			0	6.21269	50	2
													High							gFAFVEFTEEAAAQR	Unambiguous	1	1	O45713	N-Term(TMT6plex)	CID	1	0	1	1		No Quan Values	Not Used										4.68489			0	4.03131	47	2
						High														kDQVISDTGTSWLGAPNTIVSAIVk	Unambiguous	1	1	G5EEI4	N-Term(TMT6plex); K25(TMT6plex)	CID	1	0	1	1		No Quan Values	Not Used										4.6794			1	7.91418	50	3
						High														kDQVISDTGTSWLGAPNTIVSAIVk	Unambiguous	1	1	G5EEI4	K1(TMT6plex); K25(TMT6plex)	CID	1	0	1	2		No Quan Values	Not Used										4.6794			1	7.91418	50	3
					High															akEEmTAAGLSPESIEGILk	Unambiguous	1	1	Q9XX57	N-Term(TMT6plex); K2(TMT6plex); M5(Oxidation); K20(TMT6plex)	CID	1	0	1	1		No Quan Values	Not Used										4.67647			1	16.1847	50	3
										High										rGYEVEQQQQR	Unambiguous	2	1	P05690	N-Term(TMT6plex)	CID	1	0	1	1		No Quan Values	Not Used										4.67597			1	7.72869	50	3
			High																	qQPLQLDDYPVSFVESVk	Unambiguous	2	1	P05690	N-Term(TMT6plex); K18(TMT6plex)	CID	1	0	1	1		No Quan Values	Not Used										4.67562			0	55.5669	50	2
											High									fDGLVLSGLPSASSELSQSR	Unambiguous	2	1	P05690	N-Term(TMT6plex)	CID	1	0	1	1	6627	No Quan Values	Not Used					684.931	779.338	6112.3	7341.44		4.67531			0	5.15252	50	2
					High															iINEPTAAAIAYGLDkk	Unambiguous	3	3	P09446;P27420;P20163	N-Term(TMT6plex); K16(TMT6plex); K17(TMT6plex)	CID	1	0	1	1	6890	Not Unique	Not Used	5.59406	8.52523	2.96334	4.6891	2369.34	3610.83	1255.11	1986.05	423.546	4.67477			1	9.44865	50	3
					High															tVkPGALIGASTVAGAFTEDIIk	Unambiguous	1	1	Q9U296	N-Term(TMT6plex); K3(TMT6plex); K23(TMT6plex)	CID	1	0	1	1		No Quan Values	Not Used										4.67454			0	47.9881	50	3
											High									eVQASFETVFGGNWNk	Unambiguous	3	3	Q9N4J2;P18947;P06125	N-Term(TMT6plex); K16(TMT6plex)	CID	1	0	1	1		No Quan Values	Not Used										4.67368			0	12.602	50	3
											High									dGNFVLPTIVTGLk	Unambiguous	1	1	P46562	N-Term(TMT6plex); K14(TMT6plex)	CID	1	0	1	1	7052	No Quan Values	Not Used						529.231	275.626			4.67345			0	11.9799	50	2
							High													aGkLEALLTAk	Unambiguous	1	1	P34383	N-Term(TMT6plex); K3(TMT6plex); K11(TMT6plex)	CID	1	0	1	1	6190	No Quan Values	Not Used										4.67271			1	7.85565	4	3
											High									aILDSGYDFETGTILFNR	Unambiguous	2	1	Q95XJ0	N-Term(TMT6plex)	CID	1	0	1	1		No Quan Values	Not Used										4.66826			0	4.73686	50	2
							High													dFkSEDDFLNALk	Unambiguous	1	1	P34382	N-Term(TMT6plex); K3(TMT6plex); K13(TMT6plex)	CID	1	0	1	1		No Quan Values	Not Used										4.66503			1	49.2515	50	3
			High																	vVLAAVSPALLDmFNEENESSQDEk	Unambiguous	1	1	Q21854	N-Term(TMT6plex); M13(Oxidation); K25(TMT6plex)	CID	1	0	1	1	6274	No Quan Values	Not Used										4.66488			0	27.8488	50	3
									High											IRDQSScGScWAVSAAETISDR	Unambiguous	1	1	Q20950	C7(Carbamidomethyl); C10(Carbamidomethyl)	CID	1	0	1	1		No Quan Labels	Not Used										4.66354			1	14.6748	50	3
						High														nLVSGILGAIkPVNk	Unambiguous	1	1	Q23621	N-Term(TMT6plex); K11(TMT6plex); K15(TMT6plex)	CID	1	0	1	1	7285	No Quan Values	Not Used										4.66025			0	9.40975	20	3
								High												skPGLADLDTVLSQkPDFAGAR	Unambiguous	1	1	Q9N3E0	N-Term(TMT6plex); K2(TMT6plex); K15(TMT6plex)	CID	1	0	1	1		No Quan Values	Not Used										4.65916			0	42.2351	50	4
					High															akEEmTAAGLSPESIEGILk	Unambiguous	1	1	Q9XX57	N-Term(TMT6plex); K2(TMT6plex); M5(Oxidation); K20(TMT6plex)	CID	1	0	1	1	5733	No Quan Values	Not Used						1716.19				4.65871			1	2.34952	13	2
			High																	lcYVALDFEQEMATAASSSSLEk	Unambiguous	5	1	Q6A8K1	N-Term(TMT6plex); C2(Carbamidomethyl); K23(TMT6plex)	CID	1	0	1	1	6823	No Quan Values	Not Used					481.034	235.127	1468.37	961.714		4.65748			0	7.10395	50	2
			High																	tIQETPFPSQSIAEALIk	Unambiguous	2	1	P05690	N-Term(TMT6plex); K18(TMT6plex)	CID	1	0	1	1		No Quan Values	Not Used										4.65728			0	12.9752	50	2
							High													dQSScGScWAFGAVEAMSDR	Unambiguous	3	1	G8JY40	N-Term(TMT6plex); C5(Carbamidomethyl); C8(Carbamidomethyl)	CID	1	0	1	1	5952	No Quan Values	Not Used										4.65367			0	16.9173	50	3
											High									dAVVTVPAYFNDSQR	Unambiguous	1	1	P09446	N-Term(TMT6plex)	CID	1	0	1	1		No Quan Values	Not Used										4.65338			0	3.35763	37	2
			High																	eQTVADLVDFPVSFVESVk	Unambiguous	2	2	Q9N4J2;P18947	N-Term(TMT6plex); K19(TMT6plex)	CID	1	0	1	1		No Quan Values	Not Used										4.65064			0	2.17825	50	3
					High															vVLQDIQkPENDEWGTALk	Unambiguous	1	1	Q9TYS3	N-Term(TMT6plex); K8(TMT6plex); K19(TMT6plex)	CID	1	0	1	1		No Quan Values	Not Used										4.64885			0	26.5492	50	3
										High										rGYEVEQQQQR	Unambiguous	2	1	P05690	N-Term(TMT6plex)	CID	1	0	1	1		No Quan Values	Not Used										4.64759			1	9.4875	50	3
High																				LYQSAGGAPPGAAPGGAAGGAGGPTIEEVD	Unambiguous	1	1	P09446		CID	1	0	1	1	4017	No Quan Labels	Not Used										4.64593			0	39.4391	22	2
										High										rGYEVEQQQQR	Unambiguous	2	1	P05690	N-Term(TMT6plex)	CID	1	0	1	1		No Quan Values	Not Used										4.64242			1	13.302	50	3
						High														kADADLTAISNDSSLSVQAk	Unambiguous	1	1	Q17698	K1(TMT6plex); K20(TMT6plex)	CID	1	0	1	1		No Quan Values	Not Used										4.64125			1	7.8454	7	3
						High														kADADLTAISNDSSLSVQAk	Unambiguous	1	1	Q17698	N-Term(TMT6plex); K20(TMT6plex)	CID	1	0	1	2		No Quan Values	Not Used										4.64125			1	7.8454	7	3
											High									NSYGEEMPVEQLVQNLcNEk	Unambiguous	1	1	Q9N599	C17(Carbamidomethyl); K20(TMT6plex)	CID	1	0	1	1		No Quan Values	Not Used										4.64054			0	7.78115	50	2
			High																	lGAGYPmGPFELSDYVGLDTck	Unambiguous	1	1	P41938	N-Term(TMT6plex); M7(Oxidation); C21(Carbamidomethyl); K22(TMT6plex)	CID	1	0	1	1	6177	No Quan Values	Not Used										4.63843			0	25.4162	50	3
																High				aTITAEFPILTGFFQNEk	Unambiguous	1	1	P34383	N-Term(TMT6plex); K18(TMT6plex)	CID	1	0	1	1		No Quan Values	Not Used										4.63825			0	42.0727	50	3
						High														akEEMTAAGLSPESIEGILk	Unambiguous	1	1	Q9XX57	N-Term(TMT6plex); K2(TMT6plex); K20(TMT6plex)	CID	1	0	1	1	8500	No Quan Values	Not Used										4.63736			1	23.3953	50	3
								High												HSmLNNFNNIVPQQLNEVENTAQk	Unambiguous	1	1	Q20363	M3(Oxidation); K24(TMT6plex)	CID	1	0	1	1		No Quan Values	Not Used										4.63735			0	8.13312	50	3
							High													nSYGEEmPVEQLVQNLcNEk	Unambiguous	1	1	Q9N599	N-Term(TMT6plex); M7(Oxidation); C17(Carbamidomethyl); K20(TMT6plex)	CID	1	0	1	1		No Quan Values	Not Used										4.63629			0	6.35362	50	3
						High														lIEQFYQQGDkAEVNPFk	Unambiguous	1	1	P06125	N-Term(TMT6plex); K11(TMT6plex); K18(TMT6plex)	CID	1	0	1	1	6745	No Quan Values	Not Used							282.277	261.775		4.6361			1	17.1067	50	3
			High																	lENAAGTVESLANLTVAPPTTQGk	Unambiguous	4	1	H2L074	N-Term(TMT6plex); K24(TMT6plex)	CID	1	0	1	1	5919	No Quan Values	Not Used					372.387			308.997		4.63578			0	12.9364	50	3
				High																VEDVTQSVANLALQFGDDDVk	Unambiguous	1	1	Q95008	K21(TMT6plex)	CID	1	0	1	1		No Quan Values	Not Used										4.63574			0	8.28651	50	2
			High																	eQTVADLVDFPVSFVESVk	Unambiguous	2	2	Q9N4J2;P18947	N-Term(TMT6plex); K19(TMT6plex)	CID	1	0	1	1	7178	No Quan Values	Not Used										4.63433			0	52.929	50	2
			High																	dELAGETENIAPEGAESTEPEVPR	Unambiguous	1	1	H2KYR1	N-Term(TMT6plex)	CID	1	0	1	1	3937	No Quan Values	Not Used										4.63429			0	50.0042	50	3
													High							NGLISEIQFSSEDAEWSk	Unambiguous	1	1	P06125	K18(TMT6plex)	CID	1	0	1	1	7061	No Quan Values	Not Used										4.634			0	16.4559	50	2
High																				LYQSAGGAPPGAAPGGAAGGAGGPTIEEVD	Unambiguous	1	1	P09446		CID	1	0	1	1	4012	No Quan Labels	Not Used										4.63328			0	0	29	2
							High													VSGPkEEIVYSmENEk	Unambiguous	3	3	Q9N4J2;P18947;P06125	K5(TMT6plex); M12(Oxidation); K16(TMT6plex)	CID	1	0	1	1		No Quan Values	Not Used										4.63148			1	15.7247	7	3
						High														tVEQYkNELNGQLQVLDR	Unambiguous	2	1	Q8I4K9	N-Term(TMT6plex); K6(TMT6plex)	CID	1	0	1	1		No Quan Values	Not Used										4.62965			1	2.94247	50	2
											High									vGLTNYAAAYATGLLLAR	Unambiguous	1	1	P49405	N-Term(TMT6plex)	CID	1	0	1	1	7642	No Quan Values	Not Used										4.6289			0	7.52403	50	3
				High																aTITAEFPILTGFFQNEk	Unambiguous	1	1	P34383	N-Term(TMT6plex); K18(TMT6plex)	CID	1	0	1	1		No Quan Values	Not Used										4.62869			0	11.4759	50	3
				High																iIGYFEPGSVALk	Unambiguous	1	1	Q20203	N-Term(TMT6plex); K13(TMT6plex)	CID	1	0	1	1	6073	No Quan Values	Not Used										4.62769			0	17.2601	50	2
														High						gFAFVEFTEEAAAQR	Unambiguous	1	1	O45713	N-Term(TMT6plex)	CID	1	0	1	1	7668	No Quan Values	Not Used								657.632		4.62659			0	3.87848	50	2
										High										rGYEVEQQQQR	Unambiguous	2	1	P05690	N-Term(TMT6plex)	CID	1	0	1	1		No Quan Values	Not Used										4.62543			1	8.65344	50	3
													High							gFAFVEFTEEAAAQR	Unambiguous	1	1	O45713	N-Term(TMT6plex)	CID	1	0	1	1	7841	No Quan Values	Not Used						304.699				4.62434			0	9.42131	50	2
				High																DMDYAFLPIDADSIPEVVR	Unambiguous	1	1	P18948		CID	1	0	1	1		No Quan Labels	Not Used										4.62266			0	3.80696	12	3
											High									sAFTGIDYAFLVGAMPR	Unambiguous	2	1	Q8IA49	N-Term(TMT6plex)	CID	1	0	1	1	7587	No Quan Values	Not Used										4.62178			0	11.9164	50	2
												High								iQELLEQYEVk	Unambiguous	1	1	Q21763	N-Term(TMT6plex); K11(TMT6plex)	CID	1	0	1	1		No Quan Values	Not Used										4.62089			0	5.13	50	2
													High							SADEFQGFTFPQTATR	Unambiguous	1	1	Q9TYX1		CID	1	0	1	1	5835	No Quan Labels	Not Used										4.6189			0	17.5849	50	2
													High							gEQEIVAQLQNEEIR	Unambiguous	3	2	P55155;P05690	N-Term(TMT6plex)	CID	1	0	1	1	5956	Not Unique	Not Used	0.959088	0.359661	1.53412	2.11958	2670.92	1001.6	4272.29	5902.74	2784.86	4.61815			0	3.25228	26	2
						High														nGLISELQFDkEDAEWSk	Unambiguous	2	1	P05690	N-Term(TMT6plex); K11(TMT6plex); K18(TMT6plex)	CID	1	0	1	1		No Quan Values	Not Used										4.61783			1	1.70231	6	2
			High																	tAPcNSEDYADVDcLVAFGADNIAAIEkQ	Unambiguous	1	1	O62053	N-Term(TMT6plex); C4(Carbamidomethyl); C14(Carbamidomethyl); K28(TMT6plex)	CID	1	0	1	1	6439	No Quan Values	Not Used										4.61658			1	11.3755	50	3
							High													NYcDGIVYVTQNFTEcDkk	Unambiguous	3	1	A5HU97	C3(Carbamidomethyl); C16(Carbamidomethyl); K18(TMT6plex); K19(TMT6plex)	CID	1	0	1	1		No Quan Values	Not Used										4.61402			1	0.990695	50	3
			High																	aQQAGAIGAILFSDTQDVAQDGVESENVYPk	Unambiguous	2	1	G8JYE4	N-Term(TMT6plex); K31(TMT6plex)	CID	1	0	1	1		No Quan Values	Not Used										4.61399			0	11.6467	50	3
	High																			tTEEWANAPTQSNW	Unambiguous	1	1	P46769	N-Term(TMT6plex)	CID	1	0	1	1	4664	No Quan Values	Not Used										4.61393			0	3.14179	50	2
											High									qAFDDAIAELDTLNEDSYk	Unambiguous	2	2	P41932;Q20655	N-Term(TMT6plex); K19(TMT6plex)	CID	1	0	1	1	7640	Not Unique	Not Used	0.814264	1.6345	2.67621	2.02704	968.251	1943.6	3182.31	2410.37	1189.11	4.6137			0	10.6366	50	2
							High													aLQDGLTTDFASGFISNDRR	Unambiguous	1	1	Q23258	N-Term(TMT6plex)	CID	1	0	1	1		No Quan Values	Not Used										4.61197			1	13.3689	50	3
							High													eYLRDPQNPSVVGDETR	Unambiguous	1	1	Q23543	N-Term(TMT6plex)	CID	1	0	1	1	3274	No Quan Values	Not Used					3438.54	5945.13				4.61001			1	12.8254	5	3
						High														vVYGENEIEMYkTEEGLIcR	Unambiguous	1	1	P18948	N-Term(TMT6plex); K12(TMT6plex); C19(Carbamidomethyl)	CID	1	0	1	1		No Quan Values	Not Used										4.60998			1	28.3787	50	3
					High															akEEmTAAGLSPESIEGILk	Unambiguous	1	1	Q9XX57	N-Term(TMT6plex); K2(TMT6plex); M5(Oxidation); K20(TMT6plex)	CID	1	0	1	1		No Quan Values	Not Used										4.60826			1	32.386	50	3
					High															dTLGSLGPAFEAAPkPDAQk	Unambiguous	4	1	H2L074	N-Term(TMT6plex); K15(TMT6plex); K20(TMT6plex)	CID	1	0	1	1		No Quan Values	Not Used										4.60686			0	29.1934	50	3
				High																sINPDEAVAYGAAVQAAILSGDk	Unambiguous	1	1	P09446	N-Term(TMT6plex); K23(TMT6plex)	CID	1	0	1	1	7093	No Quan Values	Not Used					565.204	844.585	677.416	369.263		4.6068			0	10.4548	40	3
							High													TKSkFDSTASSTFVk	Unambiguous	1	1	O01530	K4(TMT6plex); K15(TMT6plex)	CID	1	0	1	1	4155	No Quan Values	Not Used						1045.06				4.6068			2	1.62774	22	2
						High														nkLETELSTAQADLDEVTk	Unambiguous	2	2	P10567;B3WFV3	N-Term(TMT6plex); K2(TMT6plex); K19(TMT6plex)	CID	1	0	1	1		No Quan Values	Not Used										4.60524			1	20.94	50	3
				High																lLVNPQEIAVIPQGIR	Unambiguous	1	1	Q9Y041	N-Term(TMT6plex)	CID	1	0	1	1		No Quan Values	Not Used										4.60513			0	2.52944	50	2
					High															aDEILDDQENTWNGANEkLEALVk	Unambiguous	1	1	Q18577	N-Term(TMT6plex); K18(TMT6plex); K24(TMT6plex)	CID	1	0	1	1		No Quan Values	Not Used										4.60489			1	16.0129	50	4
							High													tSEGVLLAAEkR	Unambiguous	1	1	Q95008	N-Term(TMT6plex); K11(TMT6plex)	CID	1	0	1	1	3582	No Quan Values	Not Used						7479.36				4.60287			1	11.6155	3	3
						High														lSNQYIDEIEDEQkk	Unambiguous	4	1	G5EF32	N-Term(TMT6plex); K14(TMT6plex); K15(TMT6plex)	CID	1	0	1	1	5116	No Quan Values	Not Used					599.988	1091.11	1615.14	1802.82		4.60152			1	19.5265	50	3
										High										rGYEVEQQQQR	Unambiguous	2	1	P05690	N-Term(TMT6plex)	CID	1	0	1	1	1609	No Quan Values	Not Used										4.60114			1	4.28001	9	3
						High														dIkPQNLLIDPESGVLk	Unambiguous	1	1	Q9U2Q9	N-Term(TMT6plex); K3(TMT6plex); K17(TMT6plex)	CID	1	0	1	1	6089	No Quan Values	Not Used							1052.78			4.59937			0	16.2024	15	3
							High													eYLRDPQNPSVVGDETR	Unambiguous	1	1	Q23543	N-Term(TMT6plex)	CID	1	0	1	1	3267	No Quan Values	Not Used						4899.66		5133.27		4.5984			1	5.77584	3	3
				High																TFDDVLYNTPLTTcYSLIAk	Unambiguous	3	2	P55155;P05690	C14(Carbamidomethyl); K20(TMT6plex)	CID	1	0	1	1	6653	Not Unique	Not Used	0.591733		1.92653	2.39123	4922.75		16027.2	19893.1	8319.21	4.59786			0	3.44445	6	3
				High																iFTPEEISSMVLLk	Unambiguous	1	1	P09446	N-Term(TMT6plex); K14(TMT6plex)	CID	1	0	1	1	7490	No Quan Values	Not Used										4.59723			0	23.6202	50	2
											High									GDGDAAAATTDAAPAAEk	Unambiguous	1	1	G5EDV3	K18(TMT6plex)	CID	1	0	1	1	2049	No Quan Values	Not Used									805.236	4.59675			0	27.6119	50	2
			High																	aTITAEFPILTGFFQNEk	Unambiguous	1	1	P34383	N-Term(TMT6plex); K18(TMT6plex)	CID	1	0	1	1	7233	No Quan Values	Not Used										4.59432			0	16.1793	50	3
				High																vYFTPLMTSDELAk	Unambiguous	1	1	G5EF32	N-Term(TMT6plex); K14(TMT6plex)	CID	1	0	1	1	6006	No Quan Values	Not Used					2740.68	1780.81	1149.67	1653.54		4.59306			0	5.16475	42	2
										High										rGYEVEQQQQR	Unambiguous	2	1	P05690	N-Term(TMT6plex)	CID	1	0	1	1		No Quan Values	Not Used										4.59292			1	12.9065	50	3
										High										rGYEVEQQQQR	Unambiguous	2	1	P05690	N-Term(TMT6plex)	CID	1	0	1	1	4726	No Quan Values	Not Used										4.59158			1	17.8814	50	3
			High																	eLGAPVYQQVTSESIAILTESGR	Unambiguous	1	1	Q11190	N-Term(TMT6plex)	CID	1	0	1	1		No Quan Values	Not Used										4.59095			0	20.722	50	3
							High													nKDPLNDTVVSAmk	Unambiguous	1	1	P02566	N-Term(TMT6plex); M13(Oxidation); K14(TMT6plex)	CID	1	0	1	1	3379	No Quan Values	Not Used							8195.19			4.58943			1	9.64959	2	3
											High									eIILAENEMPGLMAMR	Unambiguous	1	1	P27604	N-Term(TMT6plex)	CID	1	0	1	1	6726	No Quan Values	Not Used										4.58824			0	8.06823	50	2
			High																	vTLEDQIVQTNPVLEAFGNAk	Unambiguous	2	2	P12845;P02566	N-Term(TMT6plex); K21(TMT6plex)	CID	1	0	1	1		No Quan Values	Not Used										4.58797			0	19.699	50	3
				High																IEDITANDLGEVDEVTITk	Unambiguous	1	1	P50140	K19(TMT6plex)	CID	1	0	1	1	5317	No Quan Values	Not Used					291.762					4.58741			0	10.4945	50	2
										High										rGYEVEQQQQR	Unambiguous	2	1	P05690	N-Term(TMT6plex)	CID	1	0	1	1	7042	No Quan Values	Not Used								219.436		4.58728			1	11.9578	50	3
				High																fYLDDQVVTGSQEIVk	Unambiguous	1	1	Q21351	N-Term(TMT6plex); K16(TMT6plex)	CID	1	0	1	1		No Quan Values	Not Used										4.58662			0	4.22205	48	2
										High										rGYEVEQQQQR	Unambiguous	2	1	P05690	N-Term(TMT6plex)	CID	1	0	1	1		No Quan Values	Not Used										4.58301			1	8.37649	50	3
										High										rGYEVEQQQQR	Unambiguous	2	1	P05690	N-Term(TMT6plex)	CID	1	0	1	1	5215	No Quan Values	Not Used										4.58225			1	10.5389	50	3
						High														akEEMTAAGLSPESIEGILk	Unambiguous	1	1	Q9XX57	N-Term(TMT6plex); K2(TMT6plex); K20(TMT6plex)	CID	1	0	1	1	7432	No Quan Values	Not Used										4.58186			1	10.0884	50	3
				High																vLIGGESSPEGLQAVAELVR	Unambiguous	1	1	Q19905	N-Term(TMT6plex)	CID	1	0	1	1		No Quan Values	Not Used										4.58127			0	12.1719	50	3
				High																iFTPEEISSMVLLk	Unambiguous	1	1	P09446	N-Term(TMT6plex); K14(TMT6plex)	CID	1	0	1	1	7802	No Quan Values	Not Used										4.57972			0	11.5307	50	2
											High									gPPcPDGDGLYAVGcSSk	Unambiguous	1	1	Q18529	N-Term(TMT6plex); C4(Carbamidomethyl); C15(Carbamidomethyl); K18(TMT6plex)	CID	1	0	1	1	3849	No Quan Values	Not Used							997.453	1062.48		4.57779			0	0.936811	50	2
			High																	lSLcNDVPVVVEYPIEENGYLR	Unambiguous	1	1	O02115	N-Term(TMT6plex); C4(Carbamidomethyl)	CID	1	0	1	1		No Quan Values	Not Used										4.57713			0	21.0114	50	2
							High													DcSEEPTFAVLSk	Unambiguous	3	2	P55155;P05690	C2(Carbamidomethyl); K13(TMT6plex)	CID	1	0	1	1	5405	Not Unique	Not Used	0.774991		0.604256	1.11001	468.752		365.483	671.388	604.848	4.57663			0	15.6414	50	2
											High									fLTVNDDILSMPQAR	Unambiguous	1	1	Q19853	N-Term(TMT6plex)	CID	1	0	1	1	6600	No Quan Values	Not Used						489.337				4.57634			0	10.0443	48	2
											High									AQDEVTNLPGLTFTPNFk	Unambiguous	1	1	Q94269	K18(TMT6plex)	CID	1	0	1	1	6301	No Quan Values	Not Used					383.991	447.035				4.57448			0	7.00239	50	2
											High									eLFNYLPLSNTDAAPIR	Unambiguous	2	1	Q8WQF1	N-Term(TMT6plex)	CID	1	0	1	1	6915	No Quan Values	Not Used										4.57179			0	7.0544	50	2
												High								nAPYAEFVEEMk	Unambiguous	1	1	Q07749	N-Term(TMT6plex); K12(TMT6plex)	CID	1	0	1	1		No Quan Values	Not Used										4.57176			0	10.0655	50	2
															High					vkADRDESSPYAAMLAAQDVADR	Unambiguous	1	1	P48150	N-Term(TMT6plex); K2(TMT6plex)	CID	1	0	1	1	4444	No Quan Values	Not Used								280.25		4.57052			2	41.4711	50	4
																	High			ELHQQYLAGDkPTLDSLk	Unambiguous	1	1	P34383	K11(TMT6plex); K18(TMT6plex)	CID	1	0	1	1	6285	No Quan Values	Not Used					298.525	344.441	389.941			4.56998			0	7.58996	50	3
						High														eNPLEEIPAVVAHLk	Unambiguous	2	1	H2L0D5	N-Term(TMT6plex); K15(TMT6plex)	CID	1	0	1	1		No Quan Values	Not Used										4.56874			0	28.3034	50	3
										High										rGYEVEQQQQR	Unambiguous	2	1	P05690	N-Term(TMT6plex)	CID	1	0	1	1		No Quan Values	Not Used										4.56754			1	6.33536	50	3
										High										rGYEVEQQQQR	Unambiguous	2	1	P05690	N-Term(TMT6plex)	CID	1	0	1	1		No Quan Values	Not Used										4.56681			1	7.54715	50	3
					High															tLEGEcEVLYTVEEIkk	Unambiguous	1	1	P18948	N-Term(TMT6plex); C6(Carbamidomethyl); K16(TMT6plex); K17(TMT6plex)	CID	1	0	1	1		No Quan Values	Not Used										4.56504			1	11.6896	50	3
											High									vSLTEAVINAQTVWGALR	Unambiguous	1	1	Q22492	N-Term(TMT6plex)	CID	1	0	1	1		No Quan Values	Not Used										4.56499			0	20.4878	50	2
					High															yTGWDADkSDVVMFQPDEVk	Unambiguous	1	1	G5EET8	N-Term(TMT6plex); K8(TMT6plex); K20(TMT6plex)	CID	1	0	1	1	5887	No Quan Values	Not Used					314.678	853.331	260.757	440.991		4.56322			1	4.58992	50	3
						High														akEEmTAAGLSPESIEGILk	Unambiguous	1	1	Q9XX57	N-Term(TMT6plex); K2(TMT6plex); M5(Oxidation); K20(TMT6plex)	CID	1	0	1	1		No Quan Values	Not Used										4.56302			1	8.47579	45	3
						High														aLVASEkGDDYAPELQk	Unambiguous	1	1	Q23451	N-Term(TMT6plex); K7(TMT6plex); K17(TMT6plex)	CID	1	0	1	1	4437	No Quan Values	Not Used										4.56258			1	4.75796	50	2
							High													tAATGDNELSDANDAcRk	Unambiguous	1	1	C6KRN4	N-Term(TMT6plex); C16(Carbamidomethyl); K18(TMT6plex)	CID	1	0	1	1	2431	No Quan Values	Not Used					762.488	1289.25	350.297	753.02		4.56157			1	29.9996	50	3
						High														eAFSLFDkDGDGTITTk	Unambiguous	1	1	O16305	N-Term(TMT6plex); K8(TMT6plex); K17(TMT6plex)	CID	1	0	1	1	5752	No Quan Values	Not Used										4.5595			1	3.70225	50	2
															High					gRVEDDLcEENNATkPEFEk	Unambiguous	1	1	O76840	N-Term(TMT6plex); C8(Carbamidomethyl); K15(TMT6plex); K20(TMT6plex)	CID	1	0	1	1	3734	No Quan Values	Not Used										4.55871			1	7.54966	50	4
								High												dkTLDIGNSFAVPFDEDDkDk	Unambiguous	1	1	O61792	N-Term(TMT6plex); K2(TMT6plex); K19(TMT6plex); K21(TMT6plex)	CID	1	0	1	1	6177	No Quan Values	Not Used							1160.98	1538.67		4.55705			2	28.947	50	4
									High											RADQIEAcEAEDYLAQR	Unambiguous	2	1	Q8IA71	C8(Carbamidomethyl)	CID	1	0	1	1	3758	No Quan Labels	Not Used										4.55682			1	7.93068	50	3
										High										rGYEVEQQQQR	Unambiguous	2	1	P05690	N-Term(TMT6plex)	CID	1	0	1	1	6776	No Quan Values	Not Used										4.55655			1	5.36313	50	3
			High																	aTEmNIPPGIVLDNAVTNPAck	Unambiguous	2	1	P91085	N-Term(TMT6plex); M4(Oxidation); C21(Carbamidomethyl); K22(TMT6plex)	CID	1	0	1	1		No Quan Values	Not Used										4.5557			0	13.4663	50	3
																	High			RLDAINLENNETNR	Unambiguous	2	1	P46563		CID	1	0	1	1		No Quan Labels	Not Used										4.55475			1	10.2585	50	2
						High														vVYGENEIEmYkTEEGLIcR	Unambiguous	1	1	P18948	N-Term(TMT6plex); M10(Oxidation); K12(TMT6plex); C19(Carbamidomethyl)	CID	1	0	1	1	5631	No Quan Values	Not Used										4.55473			1	7.18001	35	4
										High										dGkYDLDFkNPASDSSk	Unambiguous	1	1	Q27527	N-Term(TMT6plex); K3(TMT6plex); K9(TMT6plex); K17(TMT6plex)	CID	1	0	1	1	4153	No Quan Values	Not Used						428.956		248.919		4.55381			2	12.4422	50	3
																	High			ELHQQYLAGDkPTLDSLk	Unambiguous	1	1	P34383	K11(TMT6plex); K18(TMT6plex)	CID	1	0	1	1		No Quan Values	Not Used										4.55249			0	10.2797	50	4
				High																lGESDIVIELPEGEVR	Unambiguous	1	1	P55155	N-Term(TMT6plex)	CID	1	0	1	1	5551	No Quan Values	Not Used							420.245	527.504		4.55243			0	6.37135	50	2
											High									lIYEYLFNEGVTVAk	Unambiguous	1	1	O01869	N-Term(TMT6plex); K15(TMT6plex)	CID	1	0	1	1		No Quan Values	Not Used										4.55131			0	3.26356	50	2
						High														vDGNRVPITDNTIVEQSLGk	Unambiguous	1	1	O01802	N-Term(TMT6plex); K20(TMT6plex)	CID	1	0	1	1	5154	No Quan Values	Not Used										4.55071			1	11.4211	50	3
										High										rGYEVEQQQQR	Unambiguous	2	1	P05690	N-Term(TMT6plex)	CID	1	0	1	1	4383	No Quan Values	Not Used										4.5477			1	15.6224	50	3
										High										rGYEVEQQQQR	Unambiguous	2	1	P05690	N-Term(TMT6plex)	CID	1	0	1	1	5497	No Quan Values	Not Used										4.54563			1	11.6625	50	3
				High																sLQSVGQIVGEVLk	Unambiguous	1	1	O17071	N-Term(TMT6plex); K14(TMT6plex)	CID	1	0	1	1	6885	No Quan Values	Not Used										4.54492			0	14.2405	49	2
							High													rVPTPMGLPVQFTSk	Unambiguous	1	1	P18948	N-Term(TMT6plex); K15(TMT6plex)	CID	1	0	1	1		No Quan Values	Not Used										4.5444			1	13.8666	50	3
												High								vGQSEVSTFDNVIYR	Unambiguous	1	1	Q9N4J2	N-Term(TMT6plex)	CID	1	0	1	1	5752	No Quan Values	Not Used										4.54436			0	8.34247	50	2
						High														aVINMLQVNILkk	Unambiguous	1	1	P18948	N-Term(TMT6plex); K12(TMT6plex); K13(TMT6plex)	CID	1	0	1	1		No Quan Values	Not Used										4.54374			1	16.1726	50	3
												High								lLFANQTEDDILcR	Unambiguous	2	1	O16521	N-Term(TMT6plex); C13(Carbamidomethyl)	CID	1	0	1	1		No Quan Values	Not Used										4.54155			0	23.9215	50	2
						High														qLPQWTENkVEMIk	Unambiguous	1	1	P18948	N-Term(TMT6plex); K9(TMT6plex); K14(TMT6plex)	CID	1	0	1	1		No Quan Values	Not Used										4.54104			1	5.37552	3	3
				High																dAGAQTFNINIFDEEGAAQYAk	Unambiguous	1	1	Q9U238	N-Term(TMT6plex); K22(TMT6plex)	CID	1	0	1	1	5954	No Quan Values	Not Used						750.467		395.501		4.53986			0	35.2572	49	3
											High									sLVEPEFGIWDYAk	Unambiguous	3	1	Q3S1J5	N-Term(TMT6plex); K14(TMT6plex)	CID	1	0	1	1	7050	No Quan Values	Not Used										4.5392			0	3.8044	50	2
					High															sGVAPEkIEEVIGGcVLPAGLGQNVTR	Unambiguous	1	1	Q22101	N-Term(TMT6plex); K7(TMT6plex); C15(Carbamidomethyl)	CID	1	0	1	1		No Quan Values	Not Used										4.53703			1	3.25624	36	3
				High																fPGSEPLLNFYNELSDAEk	Unambiguous	1	1	Q18493	N-Term(TMT6plex); K19(TMT6plex)	CID	1	0	1	1		No Quan Values	Not Used										4.53578			0	4.9155	10	3
							High													DcSEEPTFAVLSk	Unambiguous	3	2	P55155;P05690	C2(Carbamidomethyl); K13(TMT6plex)	CID	1	0	1	1	5397	Not Unique	Not Used	0.841625			1.14687	339.254			462.295	403.093	4.53459			0	16.1737	50	2
				High																tSELVYNQESEWAEQQWAQTGEEk	Unambiguous	1	1	P18948	N-Term(TMT6plex); K24(TMT6plex)	CID	1	0	1	1		No Quan Values	Not Used										4.5342			0	7.36512	22	4
			High																	sLAQVVPPGSQNIEIAVMk	Unambiguous	1	1	Q95005	N-Term(TMT6plex); K19(TMT6plex)	CID	1	0	1	1	5453	No Quan Values	Not Used					705.832	908.012	285.341	283.743		4.53402			0	2.8701	50	2
High																				LYQSAGGAPPGAAPGGAAGGAGGPTIEEVD	Unambiguous	1	1	P09446		CID	1	0	1	1		No Quan Labels	Not Used										4.53103			0	0	12	3
						High														gDLkVPAINVNDSVTk	Unambiguous	1	1	P27604	N-Term(TMT6plex); K4(TMT6plex); K16(TMT6plex)	CID	1	0	1	1		No Quan Values	Not Used										4.53058			1	11.8666	50	2
												High								eQTLNQLTAAAFGAAGQR	Unambiguous	1	1	P52713	N-Term(TMT6plex)	CID	1	0	1	1	6735	No Quan Values	Not Used										4.52977			0	6.49368	16	3
			High																	EMDYIVLPIDmETIDTLVEk	Unambiguous	1	1	P06125	M11(Oxidation); K20(TMT6plex)	CID	1	0	1	1		No Quan Values	Not Used										4.52779			0	8.32622	50	2
							High													aLQDGLTTDFASGFISNDRR	Unambiguous	1	1	Q23258	N-Term(TMT6plex)	CID	1	0	1	1		No Quan Values	Not Used										4.52667			1	16.4594	50	3
							High													dRYQPNIDQcDAQAAIDmk	Unambiguous	1	1	P91316	N-Term(TMT6plex); C10(Carbamidomethyl); M18(Oxidation); K19(TMT6plex)	CID	1	0	1	1	3983	No Quan Values	Not Used						4220.39				4.52604			1	1.41391	13	3
																		High		kHQDScLDYQDQIEQLQk	Unambiguous	1	1	P10567	K1(TMT6plex); C6(Carbamidomethyl); K18(TMT6plex)	CID	1	0	1	1		No Quan Values	Not Used										4.52583			1	5.14405	50	3
																		High		kHQDScLDYQDQIEQLQk	Unambiguous	1	1	P10567	N-Term(TMT6plex); C6(Carbamidomethyl); K18(TMT6plex)	CID	1	0	1	2		No Quan Values	Not Used										4.52583			1	5.14405	50	3
						High														tILVWDVDSVAPVDEGPIGRPVR	Unambiguous	1	1	Q21215	N-Term(TMT6plex)	CID	1	0	1	1	6739	No Quan Values	Not Used										4.52534			0	10.1502	26	3
							High													rEQDDEPTEQVAIVER	Unambiguous	1	1	P18948	N-Term(TMT6plex)	CID	1	0	1	1	2790	No Quan Values	Not Used					7302.31		10063.2	19437.6		4.52437			1	4.48499	5	3
			High																	aQGLSDLYDPENSYmTFEGQQAk	Unambiguous	1	1	Q21735	N-Term(TMT6plex); M15(Oxidation); K23(TMT6plex)	CID	1	0	1	1	5072	No Quan Values	Not Used					464.847	372.023				4.52225			0	55.2551	50	3
						High														iAFSYPEDkLESLQDk	Unambiguous	1	1	Q09253	N-Term(TMT6plex); K9(TMT6plex); K16(TMT6plex)	CID	1	0	1	1	6205	No Quan Values	Not Used										4.5214			1	15.0887	50	3
																High				HIGcVYSGmGPDFR	Unambiguous	1	1	Q27488	C4(Carbamidomethyl); M9(Oxidation)	CID	1	0	1	1	2829	No Quan Labels	Not Used										4.51776			0	70.3447	50	3
													High							aYVSAIADAVGATWR	Unambiguous	2	1	Q86NE0	N-Term(TMT6plex)	CID	1	0	1	1		No Quan Values	Not Used										4.5159			0	11.759	50	3
							High													aTLLQSEkEELLVANEAAER	Unambiguous	1	1	P02566	N-Term(TMT6plex); K8(TMT6plex)	CID	1	0	1	1	6059	No Quan Values	Not Used							215.146			4.51301			1	16.3806	50	3
			High																	tLEGEcEVLYTVEEIk	Unambiguous	1	1	P18948	N-Term(TMT6plex); C6(Carbamidomethyl); K16(TMT6plex)	CID	1	0	1	1		No Quan Values	Not Used										4.51294			0	10.7222	50	2
						High														yGVcIRPATISSSWTAAk	Unambiguous	1	1	O45444	N-Term(TMT6plex); C4(Carbamidomethyl); K18(TMT6plex)	CID	1	0	1	1		No Quan Values	Not Used										4.51248			0	12.8841	6	3
																	High			ELHQQYLAGDkPTLDSLk	Unambiguous	1	1	P34383	K11(TMT6plex); K18(TMT6plex)	CID	1	0	1	1	5904	No Quan Values	Not Used										4.50914			0	3.70316	50	3
				High																dLYANTVLSGGTTmYPGIADR	Unambiguous	5	1	Q6A8K1	N-Term(TMT6plex); M14(Oxidation)	CID	1	0	1	1		No Quan Values	Not Used										4.50856			0	23.2332	49	3
			High																	lcYVALDFEQEMATAASSSSLEk	Unambiguous	5	1	Q6A8K1	N-Term(TMT6plex); C2(Carbamidomethyl); K23(TMT6plex)	CID	1	0	1	1	6968	No Quan Values	Not Used							712.402	305.626		4.50766			0	31.2955	50	4
										High										rGYEVEQQQQR	Unambiguous	2	1	P05690	N-Term(TMT6plex)	CID	1	0	1	1	5590	No Quan Values	Not Used										4.50749			1	9.97865	50	3
																	High			ELHQQYLAGDkPTLDSLk	Unambiguous	1	1	P34383	K11(TMT6plex); K18(TMT6plex)	CID	1	0	1	1	4989	No Quan Values	Not Used										4.50712			0	6.15967	50	4
					High															vIYGPYVNIPAFETkPVk	Unambiguous	1	1	Q9GZH4	N-Term(TMT6plex); K15(TMT6plex); K18(TMT6plex)	CID	1	0	1	1		No Quan Values	Not Used										4.50684			0	27.3475	50	3
				High																dFVQWMTPEQLGEITSmk	Unambiguous	2	1	G5EF32	N-Term(TMT6plex); M17(Oxidation); K18(TMT6plex)	CID	1	0	1	1	6686	No Quan Values	Not Used						381.747		291.782		4.50555			0	44.4991	50	3
						High														vSPGTDkYNSYQQVVQLFk	Unambiguous	1	1	O45569	N-Term(TMT6plex); K7(TMT6plex); K19(TMT6plex)	CID	1	0	1	1	6448	No Quan Values	Not Used										4.50471			1	41.3129	50	3
										High										rGYEVEQQQQR	Unambiguous	2	1	P05690	N-Term(TMT6plex)	CID	1	0	1	1		No Quan Values	Not Used										4.50465			1	28.2297	50	3
						High														rAVETQAAQDYAGQLGIPFLETSAk	Unambiguous	1	1	Q9UAQ6	N-Term(TMT6plex); K25(TMT6plex)	CID	1	0	1	1	6442	No Quan Values	Not Used										4.50459			1	5.53923	12	3
													High							tVQEAEAEVASLNR	Unambiguous	1	1	Q22866	N-Term(TMT6plex)	CID	1	0	1	1	5824	No Quan Values	Not Used										4.50418			0	6.65131	50	2
											High									NSYGEEMPVEQLVQNLcNEk	Unambiguous	1	1	Q9N599	C17(Carbamidomethyl); K20(TMT6plex)	CID	1	0	1	1		No Quan Values	Not Used										4.50417			0	7.00713	50	2
							High													aGkLEALLTAk	Unambiguous	1	1	P34383	N-Term(TMT6plex); K3(TMT6plex); K11(TMT6plex)	CID	1	0	1	1		No Quan Values	Not Used										4.50161			1	8.69039	50	3
						High														lTGFSSPTFVEkPQISSR	Unambiguous	1	1	Q18066	N-Term(TMT6plex); K12(TMT6plex)	CID	1	0	1	1		No Quan Values	Not Used										4.50158			0	9.27882	8	3
							High													vSATGSSQDGSASSSGGGGEkR	Unambiguous	1	1	Q95Y51	N-Term(TMT6plex); K21(TMT6plex)	CID	1	0	1	1	1417	No Quan Values	Not Used										4.49749			1	9.32016	50	3
												High								iTTEEMYEIFGk	Unambiguous	1	1	Q8ITY4	N-Term(TMT6plex); K12(TMT6plex)	CID	1	0	1	1	7654	No Quan Values	Not Used					517.409	795.555		279.533		4.49742			0	5.80029	50	2
				High																tYWQFPLDAFAVGTYSETk	Unambiguous	1	1	G5EEI4	N-Term(TMT6plex); K19(TMT6plex)	CID	1	0	1	1	7206	No Quan Values	Not Used						294.933				4.49703			0	5.94162	50	3
					High															fNTETGkVEYETLPTYQIVDNk	Unambiguous	1	1	Q19591	N-Term(TMT6plex); K7(TMT6plex); K22(TMT6plex)	CID	1	0	1	1	5596	No Quan Values	Not Used					1109.49	1232.84	606.5	1141.64		4.49611			1	5.07603	50	3
					High															yAADETDEFLkPIILQGEk	Unambiguous	2	1	Q8IA68	N-Term(TMT6plex); K11(TMT6plex); K19(TMT6plex)	CID	1	0	1	1		No Quan Values	Not Used										4.49481			0	8.14297	46	4
						High														gIAQVENVSNIkk	Unambiguous	2	1	Q86NC1	N-Term(TMT6plex); K12(TMT6plex); K13(TMT6plex)	CID	1	0	1	1	4030	No Quan Values	Not Used							287.172			4.49124			1	16.8829	50	3
			High																	aVPFVPISGFNGDNMLEVSSNMPWFk	Unambiguous	2	1	G8JY74	N-Term(TMT6plex); K26(TMT6plex)	CID	1	0	1	1	6872	No Quan Values	Not Used										4.48828			0	10.7026	50	3
			High																	nVAVSNDFSSTDIQNVINVLk	Unambiguous	1	1	O44871	N-Term(TMT6plex); K21(TMT6plex)	CID	1	0	1	1		No Quan Values	Not Used										4.48627			0	29.8943	50	3
				High																eQTVAELVDFPVSFVESVk	Unambiguous	1	1	P06125	N-Term(TMT6plex); K19(TMT6plex)	CID	1	0	1	1		No Quan Values	Not Used										4.48609			0	17.248	50	2
						High														vkVEQELNDIcQDVLk	Unambiguous	1	1	P41932	N-Term(TMT6plex); K2(TMT6plex); C11(Carbamidomethyl); K16(TMT6plex)	CID	1	0	1	1	6787	No Quan Values	Not Used										4.48595			1	1.78071	50	2
				High																tIYGYEYDGVQFTEAPNYPk	Unambiguous	1	1	Q23227	N-Term(TMT6plex); K20(TMT6plex)	CID	1	0	1	1	5326	No Quan Values	Not Used					832.666	849.992		413.238		4.48348			0	6.2001	50	3
					High															iINEPTAAAIAYGLDkk	Unambiguous	3	3	P09446;P27420;P20163	N-Term(TMT6plex); K16(TMT6plex); K17(TMT6plex)	CID	1	0	1	1		No Quan Values	Not Used										4.48298			1	25.197	50	3
											High									TKEFFEQLPADQQk	Unambiguous	1	1	G5EF32	K14(TMT6plex)	CID	1	0	1	1		No Quan Values	Not Used										4.47966			1	45.7823	21	2
					High															tVFFGAVGkDQYGDLLASk	Unambiguous	1	1	Q93934	N-Term(TMT6plex); K9(TMT6plex); K19(TMT6plex)	CID	1	0	1	1	6186	No Quan Values	Not Used					572.116	243.369				4.47933			1	20.9913	50	3
							High													rVPTPMGLPVQFTSk	Unambiguous	1	1	P18948	N-Term(TMT6plex); K15(TMT6plex)	CID	1	0	1	1		No Quan Values	Not Used										4.47672			1	13.936	4	3
							High													eGIkPMWEDVNNVQGGR	Unambiguous	1	1	O61955	N-Term(TMT6plex); K4(TMT6plex)	CID	1	0	1	1	4940	No Quan Values	Not Used								283.332		4.47597			0	24.3875	50	3
					High															DDTVSDFFGIDGIGDkPEEFPk	Unambiguous	1	1	Q9XWN7	K16(TMT6plex); K22(TMT6plex)	CID	1	0	1	1	6689	No Quan Values	Not Used										4.47346			0	21.7326	50	3
				High																vGTGPFPTELFDSDGEk	Unambiguous	1	1	P91134	N-Term(TMT6plex); K17(TMT6plex)	CID	1	0	1	1		No Quan Values	Not Used										4.47175			0	38.9607	50	3
High																				lYVADQQLVDAADETTA	Unambiguous	1	1	Q95YF3	N-Term(TMT6plex)	CID	1	0	1	1	6254	No Quan Values	Not Used										4.47162			0	10.8837	10	2
										High										rGYEVEQQQQR	Unambiguous	2	1	P05690	N-Term(TMT6plex)	CID	1	0	1	1		No Quan Values	Not Used										4.46968			1	9.49064	50	3
										High										rGYEVEQQQQR	Unambiguous	2	1	P05690	N-Term(TMT6plex)	CID	1	0	1	1	4289	No Quan Values	Not Used										4.4681			1	10.06	50	3
											High									vYFTPLMTSEELDk	Unambiguous	1	1	G5EF32	N-Term(TMT6plex); K14(TMT6plex)	CID	1	0	1	1		No Quan Values	Not Used										4.46725			0	18.1992	50	2
						High														lSNQYIDEIEDEQkk	Unambiguous	4	1	G5EF32	N-Term(TMT6plex); K14(TMT6plex); K15(TMT6plex)	CID	1	0	1	1	5109	No Quan Values	Not Used						1008.58	1667.22	2362.19		4.46462			1	4.63587	16	3
			High																	fDGLLLSGLPTTFSDASQTLIScR	Unambiguous	2	2	Q9N4J2;P18947	N-Term(TMT6plex); C23(Carbamidomethyl)	CID	1	0	1	1	6831	No Quan Values	Not Used										4.46442			0	13.6067	22	2
					High															vDEFKPEDALPIVDQLAANTNTLk	Unambiguous	2	1	Q6IMP3	N-Term(TMT6plex); K24(TMT6plex)	CID	1	0	1	1		No Quan Values	Not Used										4.46383			0	17.5332	50	3
					High															yTGWDADkSDVVMFQPDEVk	Unambiguous	1	1	G5EET8	N-Term(TMT6plex); K8(TMT6plex); K20(TMT6plex)	CID	1	0	1	1		No Quan Values	Not Used										4.46208			1	16.4006	50	3
															High					kSEITVNAQLEQSTEQkk	Unambiguous	1	1	P06125	K1(TMT6plex); K17(TMT6plex); K18(TMT6plex)	CID	1	0	1	1	3250	No Quan Values	Not Used									362.093	4.46023			2	21.3378	50	4
															High					kSEITVNAQLEQSTEQkk	Unambiguous	1	1	P06125	N-Term(TMT6plex); K17(TMT6plex); K18(TMT6plex)	CID	1	0	1	2	3250	No Quan Values	Not Used									362.093	4.46023			2	21.3378	50	4
															High					vkADRDESSPYAAMLAAQDVADR	Unambiguous	1	1	P48150	N-Term(TMT6plex); K2(TMT6plex)	CID	1	0	1	1	4447	No Quan Values	Not Used						317.936	551.4	639.329		4.45931			2	10.8756	50	4
							High													fKPQEGEDFEAFTNSYLEGk	Unambiguous	1	1	Q17967	N-Term(TMT6plex); K20(TMT6plex)	CID	1	0	1	1	6248	No Quan Values	Not Used									272.829	4.45885			0	2.92681	50	3
							High													eAQLLAEEADRk	Unambiguous	1	1	Q22866	N-Term(TMT6plex); K12(TMT6plex)	CID	1	0	1	1	3785	No Quan Values	Not Used								9922.02		4.45835			1	4.39814	2	3
						High														akEEMTAAGLSPESIEGILk	Unambiguous	1	1	Q9XX57	N-Term(TMT6plex); K2(TMT6plex); K20(TMT6plex)	CID	1	0	1	1		No Quan Values	Not Used										4.45809			1	20.3177	50	3
						High														akEEmTAAGLSPESIEGILk	Unambiguous	1	1	Q9XX57	N-Term(TMT6plex); K2(TMT6plex); M5(Oxidation); K20(TMT6plex)	CID	1	0	1	1		No Quan Values	Not Used										4.45594			1	28.2634	50	3
																	High			ELHQQYLAGDkPTLDSLk	Unambiguous	1	1	P34383	K11(TMT6plex); K18(TMT6plex)	CID	1	0	1	1	7520	No Quan Values	Not Used										4.45565			0	3.88307	50	4
											High									eVQASFETVFGGNWNk	Unambiguous	3	3	Q9N4J2;P18947;P06125	N-Term(TMT6plex); K16(TMT6plex)	CID	1	0	1	1		No Quan Values	Not Used										4.4544			0	7.68797	50	3
						High														lDVAAFkPEELk	Unambiguous	1	1	Q20363	N-Term(TMT6plex); K7(TMT6plex); K12(TMT6plex)	CID	1	0	1	1	5759	No Quan Values	Not Used					1087.01	1349.77	10993	10061.4		4.45385			0	1.36201	20	2
					High															akEEMTAAGLSPESIEGILk	Unambiguous	1	1	Q9XX57	N-Term(TMT6plex); K2(TMT6plex); K20(TMT6plex)	CID	1	0	1	1		No Quan Values	Not Used										4.4528			1	14.0224	50	3
							High													eTNQQVAALTHQMIR	Unambiguous	3	2	P55155;P05690	N-Term(TMT6plex)	CID	1	0	1	1		No Quan Values	Not Used										4.4506			0	36.2874	21	3
							High													VHPTGVEGGAYFEPAIITGLSDEAR	Unambiguous	2	1	Q7Z1Q3		CID	1	0	1	1	6223	No Quan Labels	Not Used										4.44906			0	15.4446	50	3
							High													VHPTGVEGGAYFEPAIITGLSDEAR	Unambiguous	2	1	Q7Z1Q3		CID	1	0	1	1		No Quan Labels	Not Used										4.44892			0	0	33	3
			High																	eQTVADLVDFPVSFVESVk	Unambiguous	2	2	Q9N4J2;P18947	N-Term(TMT6plex); K19(TMT6plex)	CID	1	0	1	1	6436	Not Unique	Not Used	0.384396	0.385669	4.00429	4.61615	252.264	253.099	2627.85	3029.39	656.26	4.44876			0	10.7976	50	3
						High														akEEMTAAGLSPESIEGILk	Unambiguous	1	1	Q9XX57	N-Term(TMT6plex); K2(TMT6plex); K20(TMT6plex)	CID	1	0	1	1		No Quan Values	Not Used										4.44688			1	36.5891	50	3
							High													rVPTPMGLPVQFTSk	Unambiguous	1	1	P18948	N-Term(TMT6plex); K15(TMT6plex)	CID	1	0	1	1		No Quan Values	Not Used										4.44595			1	15.8581	50	3
			High																	eEIVDTNGAGDAFVGGFLSQFIQGk	Unambiguous	1	1	Q93934	N-Term(TMT6plex); K25(TMT6plex)	CID	1	0	1	1	7138	No Quan Values	Not Used										4.44585			0	30.1644	50	3
												High								lGWLTFcPSNLGTTVR	Unambiguous	1	1	Q10454	N-Term(TMT6plex); C7(Carbamidomethyl)	CID	1	0	1	1	7776	No Quan Values	Not Used										4.44571			0	0.75279	43	2
						High														rVPTPMGLPVQFTSk	Unambiguous	1	1	P18948	N-Term(TMT6plex); K15(TMT6plex)	CID	1	0	1	1		No Quan Values	Not Used										4.4452			1	6.27284	2	3
					High															tYPEGYRPPDDVPSEYQSIPLAk	Unambiguous	1	1	P91001	N-Term(TMT6plex); K23(TMT6plex)	CID	1	0	1	1		No Quan Values	Not Used										4.44378			0	22.4744	50	3
							High													rQPALQQFTTVLPAQAk	Unambiguous	1	1	Q9GZH4	N-Term(TMT6plex); K17(TMT6plex)	CID	1	0	1	1	5065	No Quan Values	Not Used										4.44311			1	40.7766	50	3
						High														eIEELkPEIASSGSSR	Unambiguous	1	1	Q21215	N-Term(TMT6plex); K6(TMT6plex)	CID	1	0	1	1		No Quan Values	Not Used										4.44239			0	0	5	2
										High										rGYEVEQQQQR	Unambiguous	2	1	P05690	N-Term(TMT6plex)	CID	1	0	1	1	5222	No Quan Values	Not Used										4.4405			1	7.0191	50	3
				High																tFQPNAADDLAELLDVk	Unambiguous	1	1	Q23378	N-Term(TMT6plex); K17(TMT6plex)	CID	1	0	1	1	7138	No Quan Values	Not Used								766.873		4.43986			0	10.9043	50	3
											High									lFQVEYAIEAVk	Unambiguous	1	1	Q95008	N-Term(TMT6plex); K12(TMT6plex)	CID	1	0	1	1	7299	No Quan Values	Not Used										4.439			0	8.07594	42	2
			High																	gVNLPGTIVDLPAVSEk	Unambiguous	5	1	Q7JL40	N-Term(TMT6plex); K17(TMT6plex)	CID	1	0	1	1		No Quan Values	Not Used										4.43771			0	13.314	50	3
						High														nLVSGILGAIkPVNk	Unambiguous	1	1	Q23621	N-Term(TMT6plex); K11(TMT6plex); K15(TMT6plex)	CID	1	0	1	1		No Quan Values	Not Used										4.43739			0	8.09609	4	3
							High													TLEGEcEVLYTVEEIkk	Unambiguous	1	1	P18948	C6(Carbamidomethyl); K16(TMT6plex); K17(TMT6plex)	CID	1	0	1	1	6701	No Quan Values	Not Used									1717.01	4.43626			1	23.0331	50	3
					High															YADNSAADSLVAGQMDLTPLVDkk	Unambiguous	1	1	G5EES9	K23(TMT6plex); K24(TMT6plex)	CID	1	0	1	1		No Quan Values	Not Used										4.4361			1	10.0576	50	3
				High																DTDLVNDLPGLSFTPTFk	Unambiguous	1	1	Q94269	K18(TMT6plex)	CID	1	0	1	1	6830	No Quan Values	Not Used						223.918				4.43525			0	2.95588	50	2
					High															iGLVkPGVPMDIVLNk	Unambiguous	2	1	Q5WRQ0	N-Term(TMT6plex); K5(TMT6plex); K16(TMT6plex)	CID	1	0	1	1	6312	No Quan Values	Not Used										4.43452			0	14.6814	50	3
							High													tLEGEcEVLYTVEEIkk	Unambiguous	1	1	P18948	N-Term(TMT6plex); C6(Carbamidomethyl); K16(TMT6plex); K17(TMT6plex)	CID	1	0	1	1	7132	No Quan Values	Not Used							414.052	294.82		4.43362			1	5.22481	50	3
								High												ISHSVLEDSDDFYYGFNSk	Unambiguous	1	1	Q23068	K19(TMT6plex)	CID	1	0	1	1	5828	No Quan Values	Not Used										4.43282			0	22.3038	50	3
						High														eGQFVkPQTVYTYTFk	Unambiguous	2	2	Q9N4J2;P06125	N-Term(TMT6plex); K6(TMT6plex); K16(TMT6plex)	CID	1	0	1	1	5225	No Quan Values	Not Used										4.4327			0	3.52221	8	2
					High															dLEFVkGENQFETVEVDGk	Unambiguous	2	1	G3MU53	N-Term(TMT6plex); K6(TMT6plex); K19(TMT6plex)	CID	1	0	1	1		No Quan Values	Not Used										4.4316			1	7.74961	28	3
										High										rGYEVEQQQQR	Unambiguous	2	1	P05690	N-Term(TMT6plex)	CID	1	0	1	1	6596	No Quan Values	Not Used										4.43056			1	9.55633	50	3
High																				qEEINDYASPFINSWVYE	Unambiguous	1	1	Q93576	N-Term(TMT6plex)	CID	1	0	1	1	7970	No Quan Values	Not Used										4.4299			0	10.0208	13	3
							High													akVTFVEESk	Unambiguous	2	2	P18947;P06125	N-Term(TMT6plex); K2(TMT6plex); K10(TMT6plex)	CID	1	0	1	1	3602	Not Unique	Not Used			1.72018	4.17516			127258	308875	73979.2	4.42873			1	6.50915	0	3
									High											IRDQSScGScWAVSAAETISDR	Unambiguous	1	1	Q20950	C7(Carbamidomethyl); C10(Carbamidomethyl)	CID	1	0	1	1		No Quan Labels	Not Used										4.4287			1	31.4559	50	3
										High										rGYEVEQQQQR	Unambiguous	2	1	P05690	N-Term(TMT6plex)	CID	1	0	1	1		No Quan Values	Not Used										4.42628			1	5.93705	50	3
			High																	tQPDLIFTIGGAQFPVk	Unambiguous	1	1	G5EEI4	N-Term(TMT6plex); K17(TMT6plex)	CID	1	0	1	1		No Quan Values	Not Used										4.42596			0	28.5979	50	2
						High														lIEQFYQQGDkAEVNPFk	Unambiguous	1	1	P06125	N-Term(TMT6plex); K11(TMT6plex); K18(TMT6plex)	CID	1	0	1	1	6880	No Quan Values	Not Used										4.42595			1	17.5688	50	3
				High																vQSGIQMLQEIVk	Unambiguous	3	3	Q9N4J2;P18947;P06125	N-Term(TMT6plex); K13(TMT6plex)	CID	1	0	1	1	6627	No Quan Values	Not Used							4587.93	1991.21		4.42487			0	27.4332	28	2
															High					gRVEDDLcEENNATkPEFEk	Unambiguous	1	1	O76840	N-Term(TMT6plex); C8(Carbamidomethyl); K15(TMT6plex); K20(TMT6plex)	CID	1	0	1	1	3740	No Quan Values	Not Used										4.42231			1	5.43637	50	4
						High														iESSYDkEEQSEENTSFFTNEk	Unambiguous	3	2	P55155;P05690	N-Term(TMT6plex); K7(TMT6plex); K22(TMT6plex)	CID	1	0	1	1	7712	No Quan Values	Not Used										4.42224			1	5.41181	50	3
										High										rGYEVEQQQQR	Unambiguous	2	1	P05690	N-Term(TMT6plex)	CID	1	0	1	1		No Quan Values	Not Used										4.4205			1	17.0783	50	3
						High														nGLISELQFDkEDAEWSk	Unambiguous	2	1	P05690	N-Term(TMT6plex); K11(TMT6plex); K18(TMT6plex)	CID	1	0	1	1		No Quan Values	Not Used										4.42035			1	5.28429	50	3
							High													LHVIEVGTPAAGNTPFQk	Unambiguous	1	1	P34574	K18(TMT6plex)	CID	1	0	1	1	4569	No Quan Values	Not Used										4.4191			0	21.2146	19	3
							High													VHAQSLLIQSVSLITQPGDASk	Unambiguous	2	1	Q20627	K22(TMT6plex)	CID	1	0	1	1		No Quan Values	Not Used										4.41893			0	70.5506	50	3
							High													vTIQQFVDkVQSR	Unambiguous	1	1	P18948	N-Term(TMT6plex); K9(TMT6plex)	CID	1	0	1	1	6346	No Quan Values	Not Used								231.282		4.4188			1	6.89553	50	2
			High																	tIQETPFPSQSIAEALIk	Unambiguous	2	1	P05690	N-Term(TMT6plex); K18(TMT6plex)	CID	1	0	1	1	6437	No Quan Values	Not Used										4.41781			0	9.06048	50	2
																	High			ELHQQYLAGDkPTLDSLk	Unambiguous	1	1	P34383	K11(TMT6plex); K18(TMT6plex)	CID	1	0	1	1	6752	No Quan Values	Not Used									208.789	4.41729			0	5.11519	50	3
							High													tVEELkEQk	Unambiguous	1	1	P18948	N-Term(TMT6plex); K6(TMT6plex); K9(TMT6plex)	CID	1	0	1	1	3352	No Quan Values	Not Used								1323.15		4.4169			1	5.20807	11	2
			High																	gVLADGTQIVEGVTDVAEAPVADEk	Unambiguous	1	1	Q20684	N-Term(TMT6plex); K25(TMT6plex)	CID	1	0	1	1		No Quan Values	Not Used										4.41568			0	24.2415	50	3
			High																	qQPLQLDDYPVSFVESVk	Unambiguous	2	1	P05690	N-Term(TMT6plex); K18(TMT6plex)	CID	1	0	1	1		No Quan Values	Not Used										4.41553			0	4.81661	16	3
						High														mkETAEAFLGTTVk	Unambiguous	1	1	P09446	N-Term(TMT6plex); K2(TMT6plex); K14(TMT6plex)	CID	1	0	1	1	5943	No Quan Values	Not Used						1395.54		624.228		4.41535			1	26.3455	21	3
											High									yNVLFITDEVQSGLGR	Unambiguous	2	1	Q18040	N-Term(TMT6plex)	CID	1	0	1	1	7067	No Quan Values	Not Used										4.41399			0	10.967	50	2
					High															tGVPQIEDVEWRPVSDPDDVNFLNIR	Unambiguous	1	1	Q04457	N-Term(TMT6plex)	CID	1	0	1	1	6658	No Quan Values	Not Used										4.41339			0	13.9947	50	3
						High														dTELIRPQTVYTYVLENEELk	Unambiguous	2	1	P05690	N-Term(TMT6plex); K21(TMT6plex)	CID	1	0	1	1		No Quan Values	Not Used										4.4102			0	6.1448	50	3
															High					THSLQQQENTDSTR	Unambiguous	1	1	Q19289		CID	1	0	1	1	1070	No Quan Labels	Not Used										4.40959			0	5.58376	50	3
									High											dEEkkEGEVENVADDADk	Unambiguous	1	1	Q18688	N-Term(TMT6plex); K4(TMT6plex); K5(TMT6plex); K18(TMT6plex)	CID	1	0	1	1	3457	No Quan Values	Not Used					1309.21	4370.21	304.153	420.696		4.40859			2	10.1803	50	4
												High								qLSNLLLDDFFTk	Unambiguous	1	1	Q17761	N-Term(TMT6plex); K13(TMT6plex)	CID	1	0	1	1		No Quan Values	Not Used										4.40828			0	14.3337	50	2
				High																vGPGGVSTGAAEPFADEAAAFTR	Unambiguous	1	1	Q19328	N-Term(TMT6plex)	CID	1	0	1	1		No Quan Values	Not Used										4.40729			0	32.515	50	3
							High													dkEENYVEDTVk	Unambiguous	1	1	Q17832	N-Term(TMT6plex); K2(TMT6plex); K12(TMT6plex)	CID	1	0	1	1	3763	No Quan Values	Not Used							13467.4	6597.19		4.40693			1	9.5678	5	3
										High										rGYEVEQQQQR	Unambiguous	2	1	P05690	N-Term(TMT6plex)	CID	1	0	1	1		No Quan Values	Not Used										4.40688			1	25.7226	50	3
			High																	eATPVFIEPLSAPVETEEGGR	Unambiguous	4	1	H2L074	N-Term(TMT6plex)	CID	1	0	1	1	5174	No Quan Values	Not Used										4.40431			0	23.8622	50	2
						High														nLVSGILGAIkPVNk	Unambiguous	1	1	Q23621	N-Term(TMT6plex); K11(TMT6plex); K15(TMT6plex)	CID	1	0	1	1	7399	No Quan Values	Not Used						267.768				4.40354			0	11.6485	50	3
							High													kDGGLGDmDIPLLADFNk	Unambiguous	1	1	Q21824	K1(TMT6plex); M8(Oxidation); K18(TMT6plex)	CID	1	0	1	1		No Quan Values	Not Used										4.40306			1	10.6728	50	2
							High													kDGGLGDmDIPLLADFNk	Unambiguous	1	1	Q21824	N-Term(TMT6plex); M8(Oxidation); K18(TMT6plex)	CID	1	0	1	2		No Quan Values	Not Used										4.40306			1	10.6728	50	2
												High								qTTVQEIEEAFNGFcAR	Unambiguous	1	1	Q23680	N-Term(TMT6plex); C15(Carbamidomethyl)	CID	1	0	1	1		No Quan Values	Not Used										4.40296			0	31.7025	50	3
					High															akEEmTAAGLSPESIEGILk	Unambiguous	1	1	Q9XX57	N-Term(TMT6plex); K2(TMT6plex); M5(Oxidation); K20(TMT6plex)	CID	1	0	1	1		No Quan Values	Not Used										4.40225			1	11.694	20	3
						High														fkPDFEEITTENISk	Unambiguous	3	1	Q17770	N-Term(TMT6plex); K2(TMT6plex); K15(TMT6plex)	CID	1	0	1	1	5762	No Quan Values	Not Used							463.396	434.087		4.4016			0	8.42869	43	3
											High									lVESENFEDYLk	Unambiguous	1	1	O01814	N-Term(TMT6plex); K12(TMT6plex)	CID	1	0	1	1	6026	No Quan Values	Not Used					1055.19	842.078		418.965		4.40129			0	15.3725	50	2
													High							tLFENVYSWNk	Unambiguous	1	1	Q94269	N-Term(TMT6plex); K11(TMT6plex)	CID	1	0	1	1	7150	No Quan Values	Not Used										4.39983			0	7.61155	46	2
						High														qYPEPIEmTYmLPAHk	Unambiguous	1	1	P18948	N-Term(TMT6plex); M8(Oxidation); M11(Oxidation); K16(TMT6plex)	CID	1	0	1	1	4414	No Quan Values	Not Used							3366.3			4.3992			0	5.77301	7	3
							High													fSPSNRDPVIVSAGWDk	Unambiguous	1	1	Q21215	N-Term(TMT6plex); K17(TMT6plex)	CID	1	0	1	1	5313	No Quan Values	Not Used						2627.9	3488.09	4545.24		4.39742			1	3.5474	9	3
			High																	TTDFVELTNPATNEVIAMVPNATQAEmQAAVDSAk	Unambiguous	2	1	P52713	M27(Oxidation); K35(TMT6plex)	CID	1	0	1	1		No Quan Values	Not Used										4.3971			0	8.13708	50	3
					High															iINEPTAAAIAYGLDkk	Unambiguous	3	3	P09446;P27420;P20163	N-Term(TMT6plex); K16(TMT6plex); K17(TMT6plex)	CID	1	0	1	1	6261	No Quan Values	Not Used					425.582	459.519				4.39687			1	10.7839	37	3
											High									FDGLLLSGLPTTFSDASQTLIScR	Unambiguous	2	2	Q9N4J2;P18947	C23(Carbamidomethyl)	CID	1	0	1	1	7696	No Quan Labels	Not Used										4.39676			0	2.94128	15	3
					High															iINEPTAAAIAYGLDkk	Unambiguous	3	3	P09446;P27420;P20163	N-Term(TMT6plex); K16(TMT6plex); K17(TMT6plex)	CID	1	0	1	1	7740	No Quan Values	Not Used										4.39495			1	19.5114	50	3
				High																tLEGEcEVLYTVEEIk	Unambiguous	1	1	P18948	N-Term(TMT6plex); C6(Carbamidomethyl); K16(TMT6plex)	CID	1	0	1	1		No Quan Values	Not Used										4.39418			0	2.98623	50	2
						High														fkPDFEEITTENISk	Unambiguous	3	1	Q17770	N-Term(TMT6plex); K2(TMT6plex); K15(TMT6plex)	CID	1	0	1	1	5659	No Quan Values	Not Used										4.39403			0	0.940652	4	2
							High													IEHITDEIEQSTSDYEk	Unambiguous	2	1	P50140	K17(TMT6plex)	CID	1	0	1	1	4514	No Quan Values	Not Used										4.39217			0	6.09666	3	3
																	High			ELHQQYLAGDkPTLDSLk	Unambiguous	1	1	P34383	K11(TMT6plex); K18(TMT6plex)	CID	1	0	1	1	6961	No Quan Values	Not Used										4.3908			0	19.1299	50	3
					High															IDGESAQTGSLEEDWDLLPAkk	Unambiguous	1	1	P27798	K21(TMT6plex); K22(TMT6plex)	CID	1	0	1	1		No Quan Values	Not Used										4.38999			1	12.4025	50	3
			High																	qFMPSYVLEPLDNITDEQk	Unambiguous	1	1	Q21152	N-Term(TMT6plex); K19(TMT6plex)	CID	1	0	1	1	6353	No Quan Values	Not Used								264.87		4.38986			0	13.9689	50	3
													High							qILAYAGQDFEDNR	Unambiguous	1	1	P91253	N-Term(TMT6plex)	CID	1	0	1	1	5826	No Quan Values	Not Used										4.38945			0	16.6964	50	2
										High										rGYEVEQQQQR	Unambiguous	2	1	P05690	N-Term(TMT6plex)	CID	1	0	1	1		No Quan Values	Not Used										4.38886			1	9.5101	50	3
																	High			ELHQQYLAGDkPTLDSLk	Unambiguous	1	1	P34383	K11(TMT6plex); K18(TMT6plex)	CID	1	0	1	1	6412	No Quan Values	Not Used					630.292	754.207	504.286	431.628		4.38752			0	6.55174	50	4
	High																			tTEEWANAPTQSNW	Unambiguous	1	1	P46769	N-Term(TMT6plex)	CID	1	0	1	1		No Quan Values	Not Used										4.38694			0	5.38278	50	2
					High															iINEPTAAAIAYGLDkk	Unambiguous	3	3	P09446;P27420;P20163	N-Term(TMT6plex); K16(TMT6plex); K17(TMT6plex)	CID	1	0	1	1	6783	No Quan Values	Not Used					589.237	1198.69	524.998	657.323		4.38583			1	14.6754	50	3
						High														nGLISELQFDkEDAEWSk	Unambiguous	2	1	P05690	N-Term(TMT6plex); K11(TMT6plex); K18(TMT6plex)	CID	1	0	1	1	6988	No Quan Values	Not Used						276.469	829.757	1169.62		4.38516			1	4.81438	50	3
											High									TFDDVLYNTPLTTcYSLIAk	Unambiguous	3	2	P55155;P05690	C14(Carbamidomethyl); K20(TMT6plex)	CID	1	0	1	1		No Quan Values	Not Used										4.38296			0	3.65867	50	2
						High														vkVEQELNDIcQDVLk	Unambiguous	1	1	P41932	N-Term(TMT6plex); K2(TMT6plex); C11(Carbamidomethyl); K16(TMT6plex)	CID	1	0	1	1		No Quan Values	Not Used										4.38244			1	6.43689	50	2
													High							DcNEIQDYLGSLTGAR	Unambiguous	1	1	Q9N456	C2(Carbamidomethyl)	CID	1	0	1	1		No Quan Labels	Not Used										4.38227			0	32.799	50	2
					High															LGPDGkGEDEDVPELVGDFDAASk	Unambiguous	1	1	Q18885	K6(TMT6plex); K24(TMT6plex)	CID	1	0	1	1		No Quan Values	Not Used										4.38127			1	15.7919	50	3
											High									gAVGALLVYDIAk	Unambiguous	2	1	Q94149	N-Term(TMT6plex); K13(TMT6plex)	CID	1	0	1	1	6713	No Quan Values	Not Used						536.055				4.38014			0	19.8409	50	2
				High																vYSPSQVGAFVLMk	Unambiguous	1	1	P11141	N-Term(TMT6plex); K14(TMT6plex)	CID	1	0	1	1	6074	No Quan Values	Not Used					253.614					4.37974			0	17.8202	50	2
			High																	vAEENAPSIVFIDEIDAVGTk	Unambiguous	1	1	O16368	N-Term(TMT6plex); K21(TMT6plex)	CID	1	0	1	1		No Quan Values	Not Used										4.37833			0	26.1494	50	3
											High									tVTAMDVVYALk	Unambiguous	1	1	P62784	N-Term(TMT6plex); K12(TMT6plex)	CID	1	0	1	1		No Quan Values	Not Used										4.37725			0	27.4962	50	2
							High													sYQPTSSAYSGDRk	Unambiguous	1	1	Q19328	N-Term(TMT6plex); K14(TMT6plex)	CID	1	0	1	1	2169	No Quan Values	Not Used							1239.13	406.977		4.37674			1	9.84949	35	3
					High															iAIVQAGTPLFDkPATLEk	Unambiguous	1	1	Q23384	N-Term(TMT6plex); K13(TMT6plex); K19(TMT6plex)	CID	1	0	1	1		No Quan Values	Not Used										4.37539			0	13.8371	50	3
															High					rGYEVEQQQQR	Unambiguous	2	1	P05690	N-Term(TMT6plex)	CID	1	0	1	1		No Quan Values	Not Used										4.37493			1	27.2993	50	3
			High																	eEMTAAGLSPESIEGILk	Unambiguous	1	1	Q9XX57	N-Term(TMT6plex); K18(TMT6plex)	CID	1	0	1	1	5944	No Quan Values	Not Used					1215.12	1936.35		431.483		4.37326			0	9.56122	43	3
							High													ADDEYEEILEDVRDEcSk	Unambiguous	2	1	Q8MXS2	C16(Carbamidomethyl); K18(TMT6plex)	CID	1	0	1	1	6175	No Quan Values	Not Used									348.018	4.37268			1	64.7365	50	3
							High													tELLAARPQMPSSLR	Unambiguous	3	3	Q9N4J2;P18947;P06125	N-Term(TMT6plex)	CID	1	0	1	1		No Quan Values	Not Used										4.37163			0	1.21342	1	2
											High									eDPFWAAIDDALQk	Unambiguous	2	1	Q17686	N-Term(TMT6plex); K14(TMT6plex)	CID	1	0	1	1	7793	No Quan Values	Not Used										4.36718			0	8.75488	32	3
											High									aEPETFAQFLYNk	Unambiguous	1	1	Q9XUY5	N-Term(TMT6plex); K13(TMT6plex)	CID	1	0	1	1	6661	No Quan Values	Not Used										4.36696			0	13.5267	50	2
			High																	eQTVADLVDFPVSFVESVk	Unambiguous	2	2	Q9N4J2;P18947	N-Term(TMT6plex); K19(TMT6plex)	CID	1	0	1	1		No Quan Values	Not Used										4.36611			0	49.0692	50	2
						High														lIEQFYQQGDkAEVNPFk	Unambiguous	1	1	P06125	N-Term(TMT6plex); K11(TMT6plex); K18(TMT6plex)	CID	1	0	1	1		No Quan Values	Not Used										4.36435			1	2.95492	5	2
																		High		HGGATVFDkYDLEDAEk	Unambiguous	1	1	Q17403	K9(TMT6plex); K17(TMT6plex)	CID	1	0	1	1		No Quan Values	Not Used										4.36298			1	17.0798	50	4
					High															iINEPTAAAIAYGLDkk	Unambiguous	3	3	P09446;P27420;P20163	N-Term(TMT6plex); K16(TMT6plex); K17(TMT6plex)	CID	1	0	1	1		No Quan Values	Not Used										4.36183			1	0	50	3
										High										NHcGPVIGYAELTNAR	Unambiguous	1	1	Q22972	C3(Carbamidomethyl)	CID	1	0	1	1		No Quan Labels	Not Used										4.3618			0	0	50	2
																	High			ELHQQYLAGDkPTLDSLk	Unambiguous	1	1	P34383	K11(TMT6plex); K18(TMT6plex)	CID	1	0	1	1		No Quan Values	Not Used										4.36157			0	4.7096	2	3
																High				ELHQQYLAGDkPTLDSLk	Unambiguous	1	1	P34383	K11(TMT6plex); K18(TMT6plex)	CID	1	0	1	1		No Quan Values	Not Used										4.36046			0	22.4265	50	4
				High																EMDYIVLPIDMETIDNVVEk	Unambiguous	2	2	Q9N4J2;P18947	K20(TMT6plex)	CID	1	0	1	1	7210	Not Unique	Not Used		0.36783	3.18493	3.06972		372.183	3222.62	3106.05	1011.83	4.35989			0	7.40815	50	3
			High																	lAEQVDYTPVPEILFk	Unambiguous	1	1	Q9TYY8	N-Term(TMT6plex); K16(TMT6plex)	CID	1	0	1	1		No Quan Values	Not Used										4.3593			0	22.323	50	3
							High													rVTASEEDTTAASTAk	Unambiguous	2	1	E9P859	N-Term(TMT6plex); K16(TMT6plex)	CID	1	0	1	1	2022	No Quan Values	Not Used					321.635					4.35804			1	8.11612	50	3
										High										rGYEVEQQQQR	Unambiguous	2	1	P05690	N-Term(TMT6plex)	CID	1	0	1	1		No Quan Values	Not Used										4.35639			1	6.5088	50	3
																High				HIGcVYSGmGPDFR	Unambiguous	1	1	Q27488	C4(Carbamidomethyl); M9(Oxidation)	CID	1	0	1	1		No Quan Labels	Not Used										4.35541			0	15.2879	50	3
											High									mLLASVQESLSk	Unambiguous	1	1	Q23621	N-Term(TMT6plex); K12(TMT6plex)	CID	1	0	1	1		No Quan Values	Not Used										4.355			0	7.06772	50	2
			High																	sAIEQSYANNQAYGLLTTcDAFk	Unambiguous	1	1	Q95Y29	N-Term(TMT6plex); C19(Carbamidomethyl); K23(TMT6plex)	CID	1	0	1	1		No Quan Values	Not Used										4.35384			0	21.0877	50	3
						High														nLVSGILGAIkPVNk	Unambiguous	1	1	Q23621	N-Term(TMT6plex); K11(TMT6plex); K15(TMT6plex)	CID	1	0	1	1		No Quan Values	Not Used										4.35306			0	23.0355	50	3
												High								FDGLVLSGLPTASSELSQSR	Unambiguous	1	1	P55155		CID	1	0	1	1	6532	No Quan Labels	Not Used										4.35223			0	2.04727	23	2
				High																vGINYQPPTVVPGGDLAk	Unambiguous	6	2	P34690;O18688	N-Term(TMT6plex); K18(TMT6plex)	CID	1	0	1	1	4939	Not Unique	Not Used			5.99327	2.0247			2184.15	737.872	364.435	4.3518			0	2.85617	39	2
										High										rGYEVEQQQQR	Unambiguous	2	1	P05690	N-Term(TMT6plex)	CID	1	0	1	1		No Quan Values	Not Used										4.3507			1	7.46645	50	3
							High													qGEAAVVFSNDELkR	Unambiguous	3	1	O46015	N-Term(TMT6plex); K14(TMT6plex)	CID	1	0	1	1		No Quan Values	Not Used										4.35066			1	14.347	17	3
											High									vYSPSQVGAFVLMk	Unambiguous	1	1	P11141	N-Term(TMT6plex); K14(TMT6plex)	CID	1	0	1	1	6648	No Quan Values	Not Used					750.088			317.156		4.35026			0	11.9574	50	2
			High																	nAGLEPSSIIDEVTGNSNTSYGYDALNGk	Unambiguous	2	1	P50140	N-Term(TMT6plex); K29(TMT6plex)	CID	1	0	1	1	6023	No Quan Values	Not Used										4.3476			0	14.8485	50	2
											High									aLQDGLTTDFASGFISNDR	Unambiguous	1	1	Q23258	N-Term(TMT6plex)	CID	1	0	1	1		No Quan Values	Not Used										4.34636			0	9.93431	50	3
						High														lIEQFYQQGDkAEVNPFk	Unambiguous	1	1	P06125	N-Term(TMT6plex); K11(TMT6plex); K18(TMT6plex)	CID	1	0	1	1	7299	No Quan Values	Not Used										4.34527			1	34.4408	50	4
						High														tVEQYkNELNGQLQVLDR	Unambiguous	2	1	Q8I4K9	N-Term(TMT6plex); K6(TMT6plex)	CID	1	0	1	1		No Quan Values	Not Used										4.34345			1	54.721	50	3
										High										rGYEVEQQQQR	Unambiguous	2	1	P05690	N-Term(TMT6plex)	CID	1	0	1	1	1911	No Quan Values	Not Used					3539.82	6955.19		2208.95		4.34128			1	23.0316	29	3
											High									vFISGSAPLSVSTIEEFR	Unambiguous	1	1	Q20264	N-Term(TMT6plex)	CID	1	0	1	1		No Quan Values	Not Used										4.33869			0	8.46311	50	2
										High										rGYEVEQQQQR	Unambiguous	2	1	P05690	N-Term(TMT6plex)	CID	1	0	1	1	6603	No Quan Values	Not Used										4.33792			1	8.38846	50	3
				High																vYSPSQVGAFVLmk	Unambiguous	1	1	P11141	N-Term(TMT6plex); M13(Oxidation); K14(TMT6plex)	CID	1	0	1	1		No Quan Values	Not Used										4.33707			0	6.45364	50	2
											High									tPEEQAWADAIVDQFk	Unambiguous	3	1	Q9NAB0	N-Term(TMT6plex); K16(TMT6plex)	CID	1	0	1	1	7551	No Quan Values	Not Used										4.33354			0	7.15516	50	3
														High						lVSWYDNEFGYSNR	Unambiguous	2	1	P17329	N-Term(TMT6plex)	CID	1	0	1	1		No Quan Values	Not Used										4.33235			0	12.6811	50	2
				High																yFAQVGFSQQNFEQVILk	Unambiguous	3	3	Q9N4J2;P18947;P06125	N-Term(TMT6plex); K18(TMT6plex)	CID	1	0	1	1		No Quan Values	Not Used										4.33159			0	19.7472	50	3
					High															akEEmTAAGLSPESIEGILk	Unambiguous	1	1	Q9XX57	N-Term(TMT6plex); K2(TMT6plex); M5(Oxidation); K20(TMT6plex)	CID	1	0	1	1		No Quan Values	Not Used										4.33136			1	2.8967	50	2
												High								vLESAESTQFTQWFR	Unambiguous	1	1	Q21253	N-Term(TMT6plex)	CID	1	0	1	1		No Quan Values	Not Used										4.33116			0	8.92394	50	2
												High								nAQEELAEVVEGLR	Unambiguous	1	1	P02566	N-Term(TMT6plex)	CID	1	0	1	1	7278	No Quan Values	Not Used						6584.7	2957.46			4.32921			0	4.14645	8	2
													High							vVYGENEIEMYk	Unambiguous	1	1	P18948	N-Term(TMT6plex); K12(TMT6plex)	CID	1	0	1	1	5833	No Quan Values	Not Used					226.794		1337.71	1336.76		4.32849			0	3.17518	50	2
											High									eVQASFETVFGGNWNk	Unambiguous	3	3	Q9N4J2;P18947;P06125	N-Term(TMT6plex); K16(TMT6plex)	CID	1	0	1	1		No Quan Values	Not Used										4.32683			0	8.09169	50	3
														High						gFAFIEFAEEGSAQR	Unambiguous	1	1	O45712	N-Term(TMT6plex)	CID	1	0	1	1		No Quan Values	Not Used										4.32642			0	12.4894	50	2
			High																	dELAGETENIAPEGAESTEPEVPR	Unambiguous	1	1	H2KYR1	N-Term(TMT6plex)	CID	1	0	1	1		No Quan Values	Not Used										4.3259			0	11.3013	50	4
			High																	dLYASMGQIAPDSQIDAMIk	Unambiguous	2	2	P19625;P19626	N-Term(TMT6plex); K20(TMT6plex)	CID	1	0	1	1	5829	No Quan Values	Not Used							260.117			4.32267			0	16.1603	50	3
																	High			ELHQQYLAGDkPTLDSLk	Unambiguous	1	1	P34383	K11(TMT6plex); K18(TMT6plex)	CID	1	0	1	1		No Quan Values	Not Used										4.32091			0	5.28777	1	4
							High													rIPTTIGMPLTISGk	Unambiguous	3	3	Q9N4J2;P18947;P06125	N-Term(TMT6plex); K15(TMT6plex)	CID	1	0	1	1	5827	No Quan Values	Not Used							1319.62	1130.09		4.32029			1	28.399	50	3
										High										rGYEVEQQQQR	Unambiguous	2	1	P05690	N-Term(TMT6plex)	CID	1	0	1	1		No Quan Values	Not Used										4.31642			1	15.6888	50	3
										High										rGYEVEQQQQR	Unambiguous	2	1	P05690	N-Term(TMT6plex)	CID	1	0	1	1		No Quan Values	Not Used										4.31592			1	11.782	50	3
					High															akEEmTAAGLSPESIEGILk	Unambiguous	1	1	Q9XX57	N-Term(TMT6plex); K2(TMT6plex); M5(Oxidation); K20(TMT6plex)	CID	1	0	1	1		No Quan Values	Not Used										4.31547			1	12.6239	50	3
				High																iLGTETGINLEETGk	Unambiguous	1	1	Q9XXK1	N-Term(TMT6plex); K15(TMT6plex)	CID	1	0	1	1		No Quan Values	Not Used										4.31546			0	4.4203	50	2
							High													VSGPkEEIVYSmENEk	Unambiguous	3	3	Q9N4J2;P18947;P06125	K5(TMT6plex); M12(Oxidation); K16(TMT6plex)	CID	1	0	1	1	3255	Not Unique	Not Used	0.142582			0.324002	713.839			1622.12	5006.52	4.31497			1	18.7412	19	3
																	High			ELHQQYLAGDkPTLDSLk	Unambiguous	1	1	P34383	K11(TMT6plex); K18(TMT6plex)	CID	1	0	1	1	6384	No Quan Values	Not Used										4.31107			0	12.5662	50	3
						High														eGQFVkPQTVYTYTFk	Unambiguous	2	2	Q9N4J2;P06125	N-Term(TMT6plex); K6(TMT6plex); K16(TMT6plex)	CID	1	0	1	1	5461	Not Unique	Not Used	0.495126		2.45221	3.94967	683.539		3385.36	5452.66	1380.54	4.31044			0	18.1389	35	3
			High																	qmAPGSFVEIFQTTPEDDTDTR	Unambiguous	1	1	Q20219	N-Term(TMT6plex); M2(Oxidation)	CID	1	0	1	1		No Quan Values	Not Used										4.31032			0	14.4295	50	3
				High																lFLVEPSGLNYEYk	Unambiguous	1	1	Q09583	N-Term(TMT6plex); K14(TMT6plex)	CID	1	0	1	1		No Quan Values	Not Used										4.30904			0	2.98199	50	2
						High														VNGEEIEYQPESEIEkk	Unambiguous	1	1	P18948	K16(TMT6plex); K17(TMT6plex)	CID	1	0	1	1		No Quan Values	Not Used										4.30778			1	27.5314	50	3
										High										rGYEVEQQQQR	Unambiguous	2	1	P05690	N-Term(TMT6plex)	CID	1	0	1	1	6960	No Quan Values	Not Used										4.30545			1	6.03098	50	3
				High																yFAQVGFSQQNFEQVILk	Unambiguous	3	3	Q9N4J2;P18947;P06125	N-Term(TMT6plex); K18(TMT6plex)	CID	1	0	1	1		No Quan Values	Not Used										4.3039			0	42.0255	50	3
															High					NHIQFIDEQVLR	Unambiguous	1	1	Q1ENI8		CID	1	0	1	1	3960	No Quan Labels	Not Used										4.30295			0	27.1929	50	3
							High													akLEQTLDDLEDSLER	Unambiguous	1	1	P02566	N-Term(TMT6plex); K2(TMT6plex)	CID	1	0	1	1	7548	No Quan Values	Not Used						267.756				4.30204			1	7.17493	50	3
				High																gASVTPENFLNVLk	Unambiguous	1	1	G5EBF4	N-Term(TMT6plex); K14(TMT6plex)	CID	1	0	1	1		No Quan Values	Not Used										4.30174			0	12.8918	50	2
												High								wMTPEQLGDITALk	Unambiguous	2	1	G5EF32	N-Term(TMT6plex); K14(TMT6plex)	CID	1	0	1	1	7684	No Quan Values	Not Used					588.838		292.444	453.246		4.30153			0	8.19751	50	2
						High														iESSYDkEEQSEENTSFFTNEk	Unambiguous	3	2	P55155;P05690	N-Term(TMT6plex); K7(TMT6plex); K22(TMT6plex)	CID	1	0	1	1		No Quan Values	Not Used										4.30122			1	9.33514	50	3
						High														akEEmTAAGLSPESIEGILk	Unambiguous	1	1	Q9XX57	N-Term(TMT6plex); K2(TMT6plex); M5(Oxidation); K20(TMT6plex)	CID	1	0	1	1	5936	No Quan Values	Not Used										4.30104			1	0.850121	50	2
				High																sLQGYPFNPcLSEANYLEMESk	Unambiguous	1	1	Q10454	N-Term(TMT6plex); C10(Carbamidomethyl); K22(TMT6plex)	CID	1	0	1	1		No Quan Values	Not Used										4.30028			0	5.10506	50	3
						High														iESSYDkEEQSEENTSFFTNEk	Unambiguous	3	2	P55155;P05690	N-Term(TMT6plex); K7(TMT6plex); K22(TMT6plex)	CID	1	0	1	1	6945	No Quan Values	Not Used						345.257				4.29996			1	4.82154	50	3
									High											rDPENAILYSNR	Unambiguous	1	1	O16259	N-Term(TMT6plex)	CID	1	0	1	1	2999	No Quan Values	Not Used										4.29996			1	10.0572	34	3
						High														LDQYQTVVEYEFEPkPAQYFAR	Unambiguous	1	1	P18948	K15(TMT6plex)	CID	1	0	1	1	6048	No Quan Values	Not Used										4.29759			0	10.0199	4	3
							High													ELDLkEEGQEYGQVSk	Unambiguous	1	1	Q9TXU7	K5(TMT6plex); K16(TMT6plex)	CID	1	0	1	1	4220	No Quan Values	Not Used								1631.02		4.29691			1	6.21506	16	3
[truncated: 2,926 more rows]
[truncated: 9 more columns]

## Sheet: TMT_BR1_T2
A3	B3	C3	D3	E3	F3	G3	H3	I3	J3	K3	L3	M3	N3	O3	P3	Q3	R3	S3	T3	Sequence	PSM Ambiguity	# Proteins	# Protein Groups	Protein Group Accessions	Modifications	Activation Type	ΔScore	ΔCn	Rank	Search Engine Rank	QuanResultID	Quan Info	Quan Usage	126/130	127/130	128/130	129/130	126	127	128	129	130	XCorr	XCorr	Probability	# Missed Cleavages	Isolation Interference [%]	Ion Inject Time [ms]	Charge
		High																		eEIVDTNGAGDAFVGGFLSQFIQGk	Unambiguous	1	1	Q93934	N-Term(TMT6plex); K25(TMT6plex)	CID	1	0	1	1	6844	Unique	Used	1.81974	1.90612	0.64874	0.908657	879.484	921.232	313.537	439.155	483.301	6.98013			0	7.20874	50	3
		High																		aQGLSDLYDPENSYmTFEGQQAk	Unambiguous	1	1	Q21735	N-Term(TMT6plex); M15(Oxidation); K23(TMT6plex)	CID	1	0	1	1	4954	Unique	Used	2.20635	2.37914	1.04461	1.50411	2969.07	3201.59	1405.73	2024.07	1345.69	6.77282			0	4.12118	50	3
		High																		tAPcNSEDYADVDcLVAFGADNIAAIEk	Unambiguous	1	1	O62053	N-Term(TMT6plex); C4(Carbamidomethyl); C14(Carbamidomethyl); K28(TMT6plex)	CID	1	0	1	1	6680	Unique	Used		0.403182	3.28115	2.74661		279.86	2277.53	1906.5	694.128	6.76532			0	3.40581	50	3
							High													dGQPLNMILDDGGDLTNLVHAk	Unambiguous	1	1	P27604	N-Term(TMT6plex); K22(TMT6plex)	CID	1	0	1	1	6706	Unique	Used		2.49277	2.02618	2.34734		720.95	586.003	678.888	289.216	6.71348			0	7.13107	50	3
									High											rYGLDATAVGDEGGFAPNIQDNk	Unambiguous	1	1	Q27527	N-Term(TMT6plex); K23(TMT6plex)	CID	1	0	1	1	5074	Unique	Used	1.04222	6.78992	3.873	5.14445	390.565	2544.49	1451.38	1927.85	374.745	6.67943			1	12.113	49	3
								High												fkPQEGEDFEAFTNSYLEGk	Unambiguous	1	1	Q17967	N-Term(TMT6plex); K2(TMT6plex); K20(TMT6plex)	CID	1	0	1	1	6314	Unique	Used		2.54799	1.20952	2.41365		3627.97	1722.18	3436.68	1423.85	6.62839			0	4.38225	12	3
									High											fGkPVETDDNDkPVITVVDNDGNELSk	Unambiguous	2	1	Q09165	N-Term(TMT6plex); K3(TMT6plex); K12(TMT6plex); K27(TMT6plex)	CID	1	0	1	1	5547	Unique	Used	1.14712	0.720815	1.30584	1.6302	1750.69	1100.08	1992.92	2487.95	1526.16	6.60818			0	18.7026	50	4
							High													lVAIDVNDENADkLNDIDDVEk	Unambiguous	1	1	Q18680	N-Term(TMT6plex); K13(TMT6plex); K22(TMT6plex)	CID	1	0	1	1	5509	Unique	Used	1.78422	2.12883	0.829295	1.23351	3703.39	4418.69	1721.32	2560.33	2075.64	6.53949			1	5.23702	50	3
							High													aEIGcQERPDGSAILSYTPTVAGVYk	Unambiguous	5	1	H2KZT3	N-Term(TMT6plex); C5(Carbamidomethyl); K26(TMT6plex)	CID	1	0	1	1	5253	Unique	Used	0.747424	2.29946	1.39828	1.92382	2239.01	6888.34	4188.73	5763.08	2995.64	6.5113			0	2.79648	48	3
									High											tSELVYNQESEWAEQQWAQTGEEk	Unambiguous	1	1	P18948	N-Term(TMT6plex); K24(TMT6plex)	CID	1	0	1	1	5569	Unique	Used				0.520691				1600.48	3073.75	6.47274			0	1.18133	32	3
										High										tLEGEcEVLYTVEEIkk	Unambiguous	1	1	P18948	N-Term(TMT6plex); C6(Carbamidomethyl); K16(TMT6plex); K17(TMT6plex)	CID	1	0	1	1	6905	Unique	Used			2.84656	2.68052			3232.2	3043.67	1135.48	6.4081			1	0	50	3
									High											sSScTATGASFEIQYGTGSmk	Unambiguous	1	1	P55956	N-Term(TMT6plex); C4(Carbamidomethyl); M20(Oxidation); K21(TMT6plex)	CID	1	0	1	1	3488	Unique	Used		0.959868				1352.65			1409.2	6.40473			0	1.57301	11	3
									High											AYHEALSVSDITNScFEPANQmVk	Unambiguous	1	1	P34690	C15(Carbamidomethyl); M22(Oxidation); K24(TMT6plex)	CID	1	0	1	1	5064	Unique	Used			2.44865	1.12144			2525.95	1156.84	1031.57	6.1355			0	6.61742	30	3
									High											tSELVYNQESEWAEQQWAQTGEEk	Unambiguous	1	1	P18948	N-Term(TMT6plex); K24(TMT6plex)	CID	1	0	1	1	5564	Unique	Used	0.082431		0.248377	0.624635	275.149		829.068	2084.99	3337.93	6.08311			0	0	50	3
		High																		dPAEIQWGASGADYVVESTGVFTTIEk	Unambiguous	2	1	P17329	N-Term(TMT6plex); K27(TMT6plex)	CID	1	0	1	1	6667	Unique	Used	1.19614	1.16614	0.759032	1.09529	991.585	966.717	629.227	907.981	828.986	6.0821			0	18.3538	50	4
			High																	tLANAGLDLSVYPLEk	Unambiguous	1	1	P18948	N-Term(TMT6plex); K16(TMT6plex)	CID	1	0	1	1	5992	Unique	Used		0.13644	2.07761	2.11593		245.173	3733.31	3802.18	1796.93	5.98131			0	3.72941	50	2
		High																		vVGSGVLGcSNGcQAIADTGTSLIAGPk	Unambiguous	1	1	Q21966	N-Term(TMT6plex); C9(Carbamidomethyl); C13(Carbamidomethyl); K28(TMT6plex)	CID	1	0	1	1	5245	Unique	Used		0.823134	1.89631	2.57024		2471.52	5693.81	7717.32	3002.57	5.97556			0	2.85282	11	3
		High																		dPAEIQWGASGADYVVESTGVFTTIEk	Unambiguous	2	1	P17329	N-Term(TMT6plex); K27(TMT6plex)	CID	1	0	1	1	6587	Unique	Used	1.42645	1.72525	0.904852	0.69562	1352.85	1636.24	858.169	659.731	948.408	5.96319			0	4.87592	40	3
							High													vIYGPYVNIPAFETkPVk	Unambiguous	1	1	Q9GZH4	N-Term(TMT6plex); K15(TMT6plex); K18(TMT6plex)	CID	1	0	1	1	5971	Unique	Used	1.40676	3.33907	1.00011	1.55128	566.546	1344.74	402.775	624.745	402.73	5.96018			0	5.89851	50	3
			High																	lGQLVSLSEQNLVDcSTk	Unambiguous	2	1	H9G333	N-Term(TMT6plex); C15(Carbamidomethyl); K18(TMT6plex)	CID	1	0	1	1	6153	Unique	Used	1.24128	1.44044	1.68647	1.81958	1070.18	1241.88	1454	1568.75	862.153	5.93764			0	4.37763	50	2
[truncated: 4,438 more rows]
[truncated: 9 more columns]

## Sheet: TMT_BR2_T1
A3	B3	C3	D3	E2	F2	G2	H2	I2	J2	K2	L2	M3	N2	O2	P2	Q2	R2	S2	T2	Sequence	PSM Ambiguity	# Proteins	# Protein Groups	Protein Group Accessions	Modifications	Activation Type	ΔScore	ΔCn	Rank	Search Engine Rank	QuanResultID	Quan Info	Quan Usage	126/130	127/130	128/130	129/130	126	127	128	129	130	Peptides Matched	XCorr	Probability	# Missed Cleavages	Isolation Interference [%]	Ion Inject Time [ms]	Charge
[truncated: 4,097 more rows]
[truncated: 9 more columns]

[truncated: 2 more sheets: TMT_BR2_T2, Dimethylation data]
