# Supplementary material for: Dataset of proteomics analysis of aging C. elegans exposed to Pseudomonas aeruginosa strain PA01
Source: Data Brief. 2017 Feb 9;11:245–51. doi: 10.1016/j.dib.2017.02.001 (PMC5320047; doi:10.1016/j.dib.2017.02.001)
Supplement: Supplementary file 3 — Supplementary material [file mmc3.xlsx]

## Sheet: Description
Description of Supplemental Data
TMT_BR1_T1 to TMT_BR2_T2: These sheets contain read-outs from Proteome Discoverer v. 1.4. Each sheet contains proteins and corresponding peptides identified in each technical replicate.
Dimethylation data: This sheet contains the combined read-outs from Proteome Discoverer v. 1.4. Proteins and corresponding peptides identified in any of the techinical replicates are present. The technical replicates from both days (i.e. 4) have been combined.
Key
D1: Day 1 (young C. elegans)
D5: Day 5 (middle-aged C. elegans)
T#: Technical replicate (number)
BR#: Biological replicate (number)
A3 to T3: Fractions 1 to 20
TMT: Tandem Mass Tag

## Sheet: TMT_BR1_T1
Accession	Description	ΣCoverage	Σ# Proteins	Σ# Unique Peptides	Σ# Peptides	Σ# PSMs	126/130	126/130 Count	126/130 Variability [%]	127/130	127/130 Count	127/130 Variability [%]	128/130	128/130 Count	128/130 Variability [%]	129/130	129/130 Count	129/130 Variability [%]	Score F1	Coverage F1	# Peptides F1	# PSM A3	Score B3	Coverage B3	# Peptides B3	# PSM B3	Score C3	Coverage C3	# Peptides C3	# PSM C3	Score D3	Coverage D3	# Peptides D3	# PSM D3	Score E3	Coverage E3	# Peptides E3	# PSM E3	Score F3	Coverage F3	# Peptides F3	# PSM F3	Score G3	Coverage G3	# Peptides G3	# PSM G3	Score H3	Coverage H3	# Peptides H3
Q9XX57	Protein DCT-16, isoform a OS=Caenorhabditis elegans GN=dct-16 PE=4 SV=1 - [Q9XX57_CAEEL]	63.33	2	7	7	102	3.46787	-;2;3;-;-;-;-;-;-;-;-;-;-;-;-;-;-;-;-;3	70.2018	4.51301	-;2;3;-;-;-;-;-;-;-;-;-;-;-;-;-;-;-;-;3	70.4597	1.3815	-;-;3;-;-;-;-;-;-;-;-;-;-;-;-;-;-;-;-;1	72.2793	1.60755	-;1;3;-;-;-;-;-;-;-;-;-;-;-;-;-;-;-;-;3	96.9857					189.115	22.22	1	40	188.763	22.22	1	41	3.22404	10	1	1	7.37282	22.22	1	2
	A3	B3	C3	D3	E3	F3	G3	H3	I3	J3	K3	L3	M3	N3	O3	P3	Q3	R3	S3	T3	Sequence	PSM Ambiguity	# Proteins	# Protein Groups	Protein Group Accessions	Modifications	Activation Type	ΔScore	ΔCn	Rank	Search Engine Rank	QuanResultID	Quan Info	Quan Usage	126/130	127/130	128/130	129/130	126	127	128	129	130	XCorr	XCorr	Probability	# Missed Cleavages	Isolation Interference [%]	Ion Inject Time [ms]
			High																		akEEMTAAGLSPESIEGILk	Unambiguous	1	1	Q9XX57	N-Term(TMT6plex); K2(TMT6plex); K20(TMT6plex)	CID	1	0	1	1	6509	No Quan Values	Not Used					4142.64	6727.6	969.555	1814.11		6.15839			1	0.411178	19
			High																		akEEMTAAGLSPESIEGILk	Unambiguous	1	1	Q9XX57	N-Term(TMT6plex); K2(TMT6plex); K20(TMT6plex)	CID	1	0	1	1	6568	No Quan Values	Not Used										6.11583			1	8.15624	50
		High																			akEEMTAAGLSPESIEGILk	Unambiguous	1	1	Q9XX57	N-Term(TMT6plex); K2(TMT6plex); K20(TMT6plex)	CID	1	0	1	1	6227	No Quan Values	Not Used					255.404	412.958				6.05306			1	1.31354	50
																				High	eEMTAAGLSPESIEGILk	Unambiguous	1	1	Q9XX57	N-Term(TMT6plex); K18(TMT6plex)	CID	1	0	1	1	5946	No Quan Values	Not Used					1420.3	2347.84	298.555	496.178		5.87764			0	8.22088	50
		High																			akEEMTAAGLSPESIEGILk	Unambiguous	1	1	Q9XX57	N-Term(TMT6plex); K2(TMT6plex); K20(TMT6plex)	CID	1	0	1	1		No Quan Values	Not Used										5.7538			1	25.4422	50
			High																		akEEMTAAGLSPESIEGILk	Unambiguous	1	1	Q9XX57	N-Term(TMT6plex); K2(TMT6plex); K20(TMT6plex)	CID	1	0	1	1		No Quan Values	Not Used										5.70455			1	31.5167	24
															High						eEMTAAGLSPESIEGILk	Unambiguous	1	1	Q9XX57	N-Term(TMT6plex); K18(TMT6plex)	CID	1	0	1	1	6322	No Quan Values	Not Used					2773.12	4408.78	843.222	1315.11		5.69233			0	1.38347	50
		High																			akEEmTAAGLSPESIEGILk	Unambiguous	1	1	Q9XX57	N-Term(TMT6plex); K2(TMT6plex); M5(Oxidation); K20(TMT6plex)	CID	1	0	1	1		No Quan Values	Not Used										5.60682			1	5.42967	50
		High																			akEEmTAAGLSPESIEGILk	Unambiguous	1	1	Q9XX57	N-Term(TMT6plex); K2(TMT6plex); M5(Oxidation); K20(TMT6plex)	CID	0.3989	0	1	1		No Quan Values	Not Used										5.53669			1	11.7355	50
			High																		akEEMTAAGLSPESIEGILk	Unambiguous	1	1	Q9XX57	N-Term(TMT6plex); K2(TMT6plex); K20(TMT6plex)	CID	1	0	1	1		No Quan Values	Not Used										5.52242			1	8.72255	50
			High																		akEEMTAAGLSPESIEGILk	Unambiguous	1	1	Q9XX57	N-Term(TMT6plex); K2(TMT6plex); K20(TMT6plex)	CID	1	0	1	1		No Quan Values	Not Used										5.51878			1	6.10688	1
		High																			akEEmTAAGLSPESIEGILk	Unambiguous	1	1	Q9XX57	N-Term(TMT6plex); K2(TMT6plex); M5(Oxidation); K20(TMT6plex)	CID	0.4335	0	1	1	7639	No Quan Values	Not Used										5.49222			1	24.2453	50
		High																			akEEMTAAGLSPESIEGILk	Unambiguous	1	1	Q9XX57	N-Term(TMT6plex); K2(TMT6plex); K20(TMT6plex)	CID	1	0	1	1	6641	No Quan Values	Not Used					366.013	540.503				5.46793			1	18.4867	50
			High																		akEEMTAAGLSPESIEGILk	Unambiguous	1	1	Q9XX57	N-Term(TMT6plex); K2(TMT6plex); K20(TMT6plex)	CID	1	0	1	1	7122	No Quan Values	Not Used					293.289	500.317				5.39311			1	7.03682	50
			High																		akEEMTAAGLSPESIEGILk	Unambiguous	1	1	Q9XX57	N-Term(TMT6plex); K2(TMT6plex); K20(TMT6plex)	CID	1	0	1	1	6923	No Quan Values	Not Used					1335.69	2005.72	337.293	496.459		5.37239			1	14.6793	45
			High																		akEEMTAAGLSPESIEGILk	Unambiguous	1	1	Q9XX57	N-Term(TMT6plex); K2(TMT6plex); K20(TMT6plex)	CID	1	0	1	1	7024	No Quan Values	Not Used					736.989	1128.78		357.012		5.35245			1	10.18	50
																				High	eEmTAAGLSPESIEGILk	Unambiguous	1	1	Q9XX57	N-Term(TMT6plex); M3(Oxidation); K18(TMT6plex)	CID	1	0	1	1	5567	No Quan Values	Not Used					1219.58	1201.06				5.32832			0	3.2304	17
			High																		akEEMTAAGLSPESIEGILk	Unambiguous	1	1	Q9XX57	N-Term(TMT6plex); K2(TMT6plex); K20(TMT6plex)	CID	1	0	1	1	7012	Unique	Used	8.49712	13.132	2.41953	3.52994	2318.32	3582.88	660.133	963.094	272.836	5.32055			1	8.93922	50
		High																			akEEmTAAGLSPESIEGILk	Unambiguous	1	1	Q9XX57	N-Term(TMT6plex); K2(TMT6plex); M5(Oxidation); K20(TMT6plex)	CID	1	0	1	1	5817	No Quan Values	Not Used										5.27932			1	6.15322	1
			High																		akEEMTAAGLSPESIEGILk	Unambiguous	1	1	Q9XX57	N-Term(TMT6plex); K2(TMT6plex); K20(TMT6plex)	CID	1	0	1	1		No Quan Values	Not Used										5.25819			1	17.031	50
		High																			akEEmTAAGLSPESIEGILk	Unambiguous	1	1	Q9XX57	N-Term(TMT6plex); K2(TMT6plex); M5(Oxidation); K20(TMT6plex)	CID	0.4068	0	1	1		No Quan Values	Not Used										5.25659			1	14.2854	50
			High																		akEEmTAAGLSPESIEGILk	Unambiguous	1	1	Q9XX57	N-Term(TMT6plex); K2(TMT6plex); M5(Oxidation); K20(TMT6plex)	CID	1	0	1	1		No Quan Values	Not Used										5.2426			1	13.9139	11
		High																			akEEmTAAGLSPESIEGILk	Unambiguous	1	1	Q9XX57	N-Term(TMT6plex); K2(TMT6plex); M5(Oxidation); K20(TMT6plex)	CID	1	0	1	1	7213	No Quan Values	Not Used									250.188	5.23509			1	11.1086	50
			High																		akEEMTAAGLSPESIEGILk	Unambiguous	1	1	Q9XX57	N-Term(TMT6plex); K2(TMT6plex); K20(TMT6plex)	CID	1	0	1	1	7637	Unique	Used	6.25931	8.17076	2.08757	3.38892	2342.19	3057.44	781.155	1268.11	374.193	5.1773			1	9.54732	50
		High																			akEEmTAAGLSPESIEGILk	Unambiguous	1	1	Q9XX57	N-Term(TMT6plex); K2(TMT6plex); M5(Oxidation); K20(TMT6plex)	CID	1	0	1	1	6737	No Quan Values	Not Used										5.13749			1	11.9362	50
		High																			akEEMTAAGLSPESIEGILk	Unambiguous	1	1	Q9XX57	N-Term(TMT6plex); K2(TMT6plex); K20(TMT6plex)	CID	1	0	1	1		No Quan Values	Not Used										5.13441			1	14.0566	50
		High																			akEEmTAAGLSPESIEGILk	Unambiguous	1	1	Q9XX57	N-Term(TMT6plex); K2(TMT6plex); M5(Oxidation); K20(TMT6plex)	CID	1	0	1	1	7217	No Quan Values	Not Used										5.08015			1	11.9356	50
		High																			akEEMTAAGLSPESIEGILk	Unambiguous	1	1	Q9XX57	N-Term(TMT6plex); K2(TMT6plex); K20(TMT6plex)	CID	1	0	1	1		No Quan Values	Not Used										5.05979			1	2.02448	50
			High																		akEEMTAAGLSPESIEGILk	Unambiguous	1	1	Q9XX57	N-Term(TMT6plex); K2(TMT6plex); K20(TMT6plex)	CID	1	0	1	1	6714	No Quan Values	Not Used					776.48	1118.23				5.05864			1	21.9786	50
		High																			akEEmTAAGLSPESIEGILk	Unambiguous	1	1	Q9XX57	N-Term(TMT6plex); K2(TMT6plex); M5(Oxidation); K20(TMT6plex)	CID	1	0	1	1		No Quan Values	Not Used										5.05712			1	22.0499	50
																				High	eEmTAAGLSPESIEGILk	Unambiguous	1	1	Q9XX57	N-Term(TMT6plex); M3(Oxidation); K18(TMT6plex)	CID	1	0	1	1	5560	Unique	Used	1.56108	1.98895		0.782152	595.276	758.432		298.253	381.323	5.05264			0	5.30241	50
			High																		akEEmTAAGLSPESIEGILk	Unambiguous	1	1	Q9XX57	N-Term(TMT6plex); K2(TMT6plex); M5(Oxidation); K20(TMT6plex)	CID	1	0	1	1		No Quan Values	Not Used										5.0452			1	19.8281	50
		High																			akEEMTAAGLSPESIEGILk	Unambiguous	1	1	Q9XX57	N-Term(TMT6plex); K2(TMT6plex); K20(TMT6plex)	CID	1	0	1	1	6253	No Quan Values	Not Used					1847.75	2843.16	421.225	743.272		5.03447			1	11.394	50
			High																		akEEMTAAGLSPESIEGILk	Unambiguous	1	1	Q9XX57	N-Term(TMT6plex); K2(TMT6plex); K20(TMT6plex)	CID	1	0	1	1	6806	No Quan Values	Not Used										4.97133			1	7.82859	50
		High																			akEEmTAAGLSPESIEGILk	Unambiguous	1	1	Q9XX57	N-Term(TMT6plex); K2(TMT6plex); M5(Oxidation); K20(TMT6plex)	CID	1	0	1	1		No Quan Values	Not Used										4.9236			1	7.82494	50
			High																		akEEmTAAGLSPESIEGILk	Unambiguous	1	1	Q9XX57	N-Term(TMT6plex); K2(TMT6plex); M5(Oxidation); K20(TMT6plex)	CID	1	0	1	1	7167	No Quan Values	Not Used										4.90065			1	14.2902	50
		High																			akEEmTAAGLSPESIEGILk	Unambiguous	1	1	Q9XX57	N-Term(TMT6plex); K2(TMT6plex); M5(Oxidation); K20(TMT6plex)	CID	1	0	1	1	7018	Unique	Used	2.41998	2.39361			655.788	648.642			270.989	4.8965			1	4.02752	50
		High																			akEEmTAAGLSPESIEGILk	Unambiguous	1	1	Q9XX57	N-Term(TMT6plex); K2(TMT6plex); M5(Oxidation); K20(TMT6plex)	CID	1	0	1	1		No Quan Values	Not Used										4.88065			1	25.8707	50
			High																		akEEMTAAGLSPESIEGILk	Unambiguous	1	1	Q9XX57	N-Term(TMT6plex); K2(TMT6plex); K20(TMT6plex)	CID	1	0	1	1	7242	No Quan Values	Not Used						304.242				4.87012			1	10.0318	50
		High																			akEEmTAAGLSPESIEGILk	Unambiguous	1	1	Q9XX57	N-Term(TMT6plex); K2(TMT6plex); M5(Oxidation); K20(TMT6plex)	CID	1	0	1	1		No Quan Values	Not Used										4.83621			1	6.67379	22
		High																			akEEmTAAGLSPESIEGILk	Unambiguous	1	1	Q9XX57	N-Term(TMT6plex); K2(TMT6plex); M5(Oxidation); K20(TMT6plex)	CID	1	0	1	1	6020	No Quan Values	Not Used										4.83601			1	5.02394	25
			High																		akEEMTAAGLSPESIEGILk	Unambiguous	1	1	Q9XX57	N-Term(TMT6plex); K2(TMT6plex); K20(TMT6plex)	CID	1	0	1	1	8388	No Quan Values	Not Used										4.83113			1	12.7477	50
			High																		aKEEmTAAGLSPESIEGILk	Unambiguous	1	1	Q9XX57	N-Term(TMT6plex); M5(Oxidation); K20(TMT6plex)	CID	1	0	1	1	5758	No Quan Values	Not Used									469.048	4.82048			1	3.45942	50
			High																		AkEEmTAAGLSPESIEGILk	Unambiguous	1	1	Q9XX57	K2(TMT6plex); M5(Oxidation); K20(TMT6plex)	CID	1	0	1	2	5758	No Quan Values	Not Used									469.048	4.82048			1	3.45942	50
		High																			akEEmTAAGLSPESIEGILk	Unambiguous	1	1	Q9XX57	N-Term(TMT6plex); K2(TMT6plex); M5(Oxidation); K20(TMT6plex)	CID	0.3548	0	1	1	7137	No Quan Values	Not Used										4.81645			1	14.2797	50
			High																		akEEMTAAGLSPESIEGILk	Unambiguous	1	1	Q9XX57	N-Term(TMT6plex); K2(TMT6plex); K20(TMT6plex)	CID	1	0	1	1	6502	No Quan Values	Not Used					1955.23	1946.22		390.628		4.76702			1	1.60413	50
		High																			akEEmTAAGLSPESIEGILk	Unambiguous	1	1	Q9XX57	N-Term(TMT6plex); K2(TMT6plex); M5(Oxidation); K20(TMT6plex)	CID	1	0	1	1	8181	No Quan Values	Not Used										4.7664			1	33.5605	50
		High																			akEEMTAAGLSPESIEGILk	Unambiguous	1	1	Q9XX57	N-Term(TMT6plex); K2(TMT6plex); K20(TMT6plex)	CID	0.315	0	1	1		No Quan Values	Not Used										4.73255			1	42.7533	50
		High																			akEEmTAAGLSPESIEGILk	Unambiguous	1	1	Q9XX57	N-Term(TMT6plex); K2(TMT6plex); M5(Oxidation); K20(TMT6plex)	CID	1	0	1	1		No Quan Values	Not Used										4.67647			1	16.1847	50
		High																			akEEmTAAGLSPESIEGILk	Unambiguous	1	1	Q9XX57	N-Term(TMT6plex); K2(TMT6plex); M5(Oxidation); K20(TMT6plex)	CID	1	0	1	1	5733	No Quan Values	Not Used						1716.19				4.65871			1	2.34952	13
			High																		akEEmTAAGLSPESIEGILk	Unambiguous	1	1	Q9XX57	N-Term(TMT6plex); K2(TMT6plex); M5(Oxidation); K20(TMT6plex)	CID	1	0	1	1	5944	Unique	Used	2.76904	3.78524	0.635555	1.32738	1533.56	2096.35	351.984	735.129	553.822	4.65515			1	0	50
			High																		akEEMTAAGLSPESIEGILk	Unambiguous	1	1	Q9XX57	N-Term(TMT6plex); K2(TMT6plex); K20(TMT6plex)	CID	1	0	1	1	8500	No Quan Values	Not Used										4.63736			1	23.3953	50
		High																			akEEmTAAGLSPESIEGILk	Unambiguous	1	1	Q9XX57	N-Term(TMT6plex); K2(TMT6plex); M5(Oxidation); K20(TMT6plex)	CID	1	0	1	1		No Quan Values	Not Used										4.60826			1	32.386	50
			High																		akEEMTAAGLSPESIEGILk	Unambiguous	1	1	Q9XX57	N-Term(TMT6plex); K2(TMT6plex); K20(TMT6plex)	CID	1	0	1	1	7432	No Quan Values	Not Used										4.58186			1	10.0884	50
			High																		akEEmTAAGLSPESIEGILk	Unambiguous	1	1	Q9XX57	N-Term(TMT6plex); K2(TMT6plex); M5(Oxidation); K20(TMT6plex)	CID	1	0	1	1		No Quan Values	Not Used										4.56302			1	8.47579	45
			High																		akEEMTAAGLSPESIEGILk	Unambiguous	1	1	Q9XX57	N-Term(TMT6plex); K2(TMT6plex); K20(TMT6plex)	CID	1	0	1	1		No Quan Values	Not Used										4.45809			1	20.3177	50
			High																		akEEmTAAGLSPESIEGILk	Unambiguous	1	1	Q9XX57	N-Term(TMT6plex); K2(TMT6plex); M5(Oxidation); K20(TMT6plex)	CID	1	0	1	1		No Quan Values	Not Used										4.45594			1	28.2634	50
		High																			akEEMTAAGLSPESIEGILk	Unambiguous	1	1	Q9XX57	N-Term(TMT6plex); K2(TMT6plex); K20(TMT6plex)	CID	1	0	1	1		No Quan Values	Not Used										4.4528			1	14.0224	50
			High																		akEEMTAAGLSPESIEGILk	Unambiguous	1	1	Q9XX57	N-Term(TMT6plex); K2(TMT6plex); K20(TMT6plex)	CID	1	0	1	1		No Quan Values	Not Used										4.44688			1	36.5891	50
		High																			akEEmTAAGLSPESIEGILk	Unambiguous	1	1	Q9XX57	N-Term(TMT6plex); K2(TMT6plex); M5(Oxidation); K20(TMT6plex)	CID	1	0	1	1		No Quan Values	Not Used										4.40225			1	11.694	20
																				High	eEMTAAGLSPESIEGILk	Unambiguous	1	1	Q9XX57	N-Term(TMT6plex); K18(TMT6plex)	CID	1	0	1	1	5944	No Quan Values	Not Used					1215.12	1936.35		431.483		4.37326			0	9.56122	43
		High																			akEEmTAAGLSPESIEGILk	Unambiguous	1	1	Q9XX57	N-Term(TMT6plex); K2(TMT6plex); M5(Oxidation); K20(TMT6plex)	CID	1	0	1	1		No Quan Values	Not Used										4.33136			1	2.8967	50
		High																			akEEmTAAGLSPESIEGILk	Unambiguous	1	1	Q9XX57	N-Term(TMT6plex); K2(TMT6plex); M5(Oxidation); K20(TMT6plex)	CID	1	0	1	1		No Quan Values	Not Used										4.31547			1	12.6239	50
			High																		akEEmTAAGLSPESIEGILk	Unambiguous	1	1	Q9XX57	N-Term(TMT6plex); K2(TMT6plex); M5(Oxidation); K20(TMT6plex)	CID	1	0	1	1	5936	No Quan Values	Not Used										4.30104			1	0.850121	50
		High																			akEEmTAAGLSPESIEGILk	Unambiguous	1	1	Q9XX57	N-Term(TMT6plex); K2(TMT6plex); M5(Oxidation); K20(TMT6plex)	CID	1	0	1	1	5768	No Quan Values	Not Used										4.27983			1	7.44649	13
		High																			akEEmTAAGLSPESIEGILk	Unambiguous	1	1	Q9XX57	N-Term(TMT6plex); K2(TMT6plex); M5(Oxidation); K20(TMT6plex)	CID	1	0	1	1		No Quan Values	Not Used										4.21692			1	7.24042	50
		High																			akEEmTAAGLSPESIEGILk	Unambiguous	1	1	Q9XX57	N-Term(TMT6plex); K2(TMT6plex); M5(Oxidation); K20(TMT6plex)	CID	1	0	1	1		No Quan Values	Not Used										4.20519			1	6.62079	50
																High					dAATSLAIITk	Unambiguous	2	1	Q9XX57	N-Term(TMT6plex); K11(TMT6plex)	CID	1	0	1	1		No Quan Values	Not Used										4.17201			0	3.50963	50
		High																			akEEmTAAGLSPESIEGILk	Unambiguous	1	1	Q9XX57	N-Term(TMT6plex); K2(TMT6plex); M5(Oxidation); K20(TMT6plex)	CID	1	0	1	1	7398	No Quan Values	Not Used										4.17071			1	33.3351	50
			High																		akEEmTAAGLSPESIEGILk	Unambiguous	1	1	Q9XX57	N-Term(TMT6plex); K2(TMT6plex); M5(Oxidation); K20(TMT6plex)	CID	1	0	1	1		No Quan Values	Not Used										4.1641			1	10.9188	50
			High																		akEEmTAAGLSPESIEGILk	Unambiguous	1	1	Q9XX57	N-Term(TMT6plex); K2(TMT6plex); M5(Oxidation); K20(TMT6plex)	CID	1	0	1	1		No Quan Values	Not Used										4.15738			1	31.4747	26
			High																		akEEmTAAGLSPESIEGILk	Unambiguous	1	1	Q9XX57	N-Term(TMT6plex); K2(TMT6plex); M5(Oxidation); K20(TMT6plex)	CID	1	0	1	1	7421	No Quan Values	Not Used										4.15198			1	13.0198	50
																High					dAATSLAIITk	Unambiguous	2	1	Q9XX57	N-Term(TMT6plex); K11(TMT6plex)	CID	1	0	1	1		No Quan Values	Not Used										4.1174			0	25.2167	50
			High																		akEEmTAAGLSPESIEGILk	Unambiguous	1	1	Q9XX57	N-Term(TMT6plex); K2(TMT6plex); M5(Oxidation); K20(TMT6plex)	CID	1	0	1	1		No Quan Values	Not Used										4.07685			1	9.01409	50
					High																akEEmTAAGLSPESIEGILk	Unambiguous	1	1	Q9XX57	N-Term(TMT6plex); K2(TMT6plex); M5(Oxidation); K20(TMT6plex)	CID	1	0	1	1	6347	No Quan Values	Not Used					1103.65	1926.81		398.862		4.06556			1	25.1353	50
			High																		akEEmTAAGLSPESIEGILk	Unambiguous	1	1	Q9XX57	N-Term(TMT6plex); K2(TMT6plex); M5(Oxidation); K20(TMT6plex)	CID	1	0	1	1		No Quan Values	Not Used										4.00957			1	8.337	24
			High																		akEEmTAAGLSPESIEGILk	Unambiguous	1	1	Q9XX57	N-Term(TMT6plex); K2(TMT6plex); M5(Oxidation); K20(TMT6plex)	CID	1	0	1	1	7028	No Quan Values	Not Used										3.99922			1	16.9142	50
			High																		akEEmTAAGLSPESIEGILk	Unambiguous	1	1	Q9XX57	N-Term(TMT6plex); K2(TMT6plex); M5(Oxidation); K20(TMT6plex)	CID	1	0	1	1		No Quan Values	Not Used										3.97286			1	24.6339	50
		High																			akEEMTAAGLSPESIEGILk	Unambiguous	1	1	Q9XX57	N-Term(TMT6plex); K2(TMT6plex); K20(TMT6plex)	CID	1	0	1	1	6852	No Quan Values	Not Used					931.597	1004.85		564.582		3.94188			1	21.0626	50
			Medium																		akEEMTAAGLSPESIEGILk	Unambiguous	1	1	Q9XX57	N-Term(TMT6plex); K2(TMT6plex); K20(TMT6plex)	CID	1	0	1	1		No Quan Values	Not Used										3.89392			1	9.31367	50
										High											kDDEPERDAATSLAIITk	Unambiguous	2	1	Q9XX57	N-Term(TMT6plex); K18(TMT6plex)	CID	1	0	1	1		No Quan Values	Not Used										3.87364			2	22.9526	37
										High											kDDEPERDAATSLAIITk	Unambiguous	2	1	Q9XX57	K1(TMT6plex); K18(TMT6plex)	CID	1	0	1	2		No Quan Values	Not Used										3.87364			2	22.9526	37
			Medium																		akEEMTAAGLSPESIEGILk	Unambiguous	1	1	Q9XX57	N-Term(TMT6plex); K2(TMT6plex); K20(TMT6plex)	CID	1	0	1	1	7258	No Quan Values	Not Used					1327.57	2046.55	397.888	587.595		3.84694			1	9.08977	49
		High																			akEEmTAAGLSPESIEGILk	Unambiguous	1	1	Q9XX57	N-Term(TMT6plex); K2(TMT6plex); M5(Oxidation); K20(TMT6plex)	CID	1	0	1	1	5737	Unique	Used	2.30102	2.41927		0.491393	1583.61	1665		338.187	688.222	3.79471			1	1.4309	50
		High																			akEEMTAAGLSPESIEGILk	Unambiguous	1	1	Q9XX57	N-Term(TMT6plex); K2(TMT6plex); K20(TMT6plex)	CID	1	0	1	1	6424	No Quan Values	Not Used					361.642	472.093				3.73332			1	11.348	50
			Medium																		akEEMTAAGLSPESIEGILk	Unambiguous	1	1	Q9XX57	N-Term(TMT6plex); K2(TMT6plex); K20(TMT6plex)	CID	1	0	1	1		No Quan Values	Not Used										3.71309			1	14.1207	50
		High																			akEEmTAAGLSPESIEGILk	Unambiguous	1	1	Q9XX57	N-Term(TMT6plex); K2(TMT6plex); M5(Oxidation); K20(TMT6plex)	CID	1	0	1	1		No Quan Values	Not Used										3.68367			1	6.10693	50
			Medium																		akEEMTAAGLSPESIEGILk	Unambiguous	1	1	Q9XX57	N-Term(TMT6plex); K2(TMT6plex); K20(TMT6plex)	CID	1	0	1	1		No Quan Values	Not Used										3.67468			1	7.9472	50
																High					dAATSLAIITk	Unambiguous	2	1	Q9XX57	N-Term(TMT6plex); K11(TMT6plex)	CID	1	0	1	1		No Quan Values	Not Used										3.65289			0	32.0839	50
			Medium																		akEEmTAAGLSPESIEGILk	Unambiguous	1	1	Q9XX57	N-Term(TMT6plex); K2(TMT6plex); M5(Oxidation); K20(TMT6plex)	CID	1	0	1	1	7516	No Quan Values	Not Used						355.053				3.6018			1	18.8156	50
																High					dAATSLAIITk	Unambiguous	2	1	Q9XX57	N-Term(TMT6plex); K11(TMT6plex)	CID	1	0	1	1		No Quan Values	Not Used										3.51678			0	29.2605	50
																	High				iYAVIIEk	Unambiguous	2	1	Q9XX57	N-Term(TMT6plex); K8(TMT6plex)	CID	1	0	1	1	6390	No Quan Values	Not Used						319.636				3.50652			0	43.6801	50
		High																			akEEMTAAGLSPESIEGILk	Unambiguous	1	1	Q9XX57	N-Term(TMT6plex); K2(TMT6plex); K20(TMT6plex)	CID	1	0	1	1		No Quan Values	Not Used										3.50093			1	43.3023	50
																High					dAATSLAIITk	Unambiguous	2	1	Q9XX57	N-Term(TMT6plex); K11(TMT6plex)	CID	1	0	1	1		No Quan Values	Not Used										3.48997			0	33.3049	50
																				Medium	eEmTAAGLSPESIEGILk	Unambiguous	1	1	Q9XX57	N-Term(TMT6plex); M3(Oxidation); K18(TMT6plex)	CID	1	0	1	1	5634	Unique	Used	2.03492	3.13856		1.35686	681.155	1050.58		454.186	334.733	3.38177			0	23.3354	50
																	Medium				mIGETNEYIk	Unambiguous	2	1	Q9XX57	N-Term(TMT6plex); K10(TMT6plex)	CID	1	0	1	1	6667	No Quan Values	Not Used										3.32914			0	23.7394	50
					High																akEEmTAAGLSPESIEGILk	Unambiguous	1	1	Q9XX57	N-Term(TMT6plex); K2(TMT6plex); M5(Oxidation); K20(TMT6plex)	CID	1	0	1	1	6350	No Quan Values	Not Used					1160.37	1308.03		619.295		3.30726			1	13.0513	50
		Medium																			akEEMTAAGLSPESIEGILk	Unambiguous	1	1	Q9XX57	N-Term(TMT6plex); K2(TMT6plex); K20(TMT6plex)	CID	1	0	1	1		No Quan Values	Not Used										3.26922			1	37.097	50
									High												kDDEPERDAATSLAIITk	Unambiguous	2	1	Q9XX57	N-Term(TMT6plex); K18(TMT6plex)	CID	0.2446	0	1	1		No Quan Values	Not Used										3.26799			2	18.5364	50
									High												kDDEPERDAATSLAIITk	Unambiguous	2	1	Q9XX57	K1(TMT6plex); K18(TMT6plex)	CID	0.2446	0	1	2		No Quan Values	Not Used										3.26799			2	18.5364	50
				Medium																	iYAVIIEkk	Unambiguous	2	1	Q9XX57	N-Term(TMT6plex); K8(TMT6plex); K9(TMT6plex)	CID	1	0	1	1	5686	No Quan Values	Not Used					472.255					3.22404			1	42.1229	50
																				Medium	eEmTAAGLSPESIEGILk	Unambiguous	1	1	Q9XX57	N-Term(TMT6plex); M3(Oxidation); K18(TMT6plex)	CID	1	0	1	1	5546	Unique	Used	1.78455	2.96187	0.675427	0.942349	2244.99	3726.07	849.696	1185.49	1258.01	3.19419			0	17.8071	50
P34383	Fatty-acid and retinol-binding protein 2 OS=Caenorhabditis elegans GN=far-2 PE=1 SV=1 - [FAR2_CAEEL]	55.49	1	11	11	201	1.74234	7;-;1;18;-;-;-;-;1;20;-;-;-;-;1;-;-;-;-;2	35.851	2.03337	7;-;1;17;-;-;-;-;1;21;-;-;-;-;1;-;-;-;-;2	15.7957	1.4993	7;-;-;16;-;-;-;-;1;20;-;-;-;-;1;-;-;-;-;2	12.1004	1.5318	7;-;1;17;-;-;-;-;1;20;-;-;-;-;1;-;-;-;-;2	27.6611	26.4159	5.49	1	9					22.5836	13.74	2	6	226.426	28.57	5	63									3.23158	6.04	1	1
	A3	B3	C3	D3	E3	F3	G3	H3	I3	J3	K3	L3	M3	N3	O3	P3	Q3	R3	S3	T3	Sequence	PSM Ambiguity	# Proteins	# Protein Groups	Protein Group Accessions	Modifications	Activation Type	ΔScore	ΔCn	Rank	Search Engine Rank	QuanResultID	Quan Info	Quan Usage	126/130	127/130	128/130	129/130	126	127	128	129	130	XCorr	XCorr	Probability	# Missed Cleavages	Isolation Interference [%]	Ion Inject Time [ms]
															High						aTITAEFPILTGFFQNEk	Unambiguous	1	1	P34383	N-Term(TMT6plex); K18(TMT6plex)	CID	1	0	1	1	7294	No Quan Values	Not Used										6.30726			0	2.89727	36
																				High	aTITAEFPILTGFFQNEk	Unambiguous	1	1	P34383	N-Term(TMT6plex); K18(TMT6plex)	CID	1	0	1	1		No Quan Values	Not Used										5.9321			0	20.5763	50
															High						aTITAEFPILTGFFQNEk	Unambiguous	1	1	P34383	N-Term(TMT6plex); K18(TMT6plex)	CID	1	0	1	1	7385	No Quan Values	Not Used										5.91592			0	6.5512	28
															High						aTITAEFPILTGFFQNEk	Unambiguous	1	1	P34383	N-Term(TMT6plex); K18(TMT6plex)	CID	1	0	1	1		No Quan Values	Not Used										5.75058			0	11.8883	50
															High						aTITAEFPILTGFFQNEk	Unambiguous	1	1	P34383	N-Term(TMT6plex); K18(TMT6plex)	CID	1	0	1	1		No Quan Values	Not Used										5.56496			0	17.6509	50
																				High	aTITAEFPILTGFFQNEk	Unambiguous	1	1	P34383	N-Term(TMT6plex); K18(TMT6plex)	CID	1	0	1	1	6951	No Quan Values	Not Used						312.148				5.54651			0	19.3088	50
																				High	aTITAEFPILTGFFQNEk	Unambiguous	1	1	P34383	N-Term(TMT6plex); K18(TMT6plex)	CID	1	0	1	1	7167	No Quan Values	Not Used										5.44843			0	0	50
										High											ELHQQYLAGDkPTLDSLk	Unambiguous	1	1	P34383	K11(TMT6plex); K18(TMT6plex)	CID	1	0	1	1	4382	Unique	Used	1.25476	1.35428	1.11795	1.10139	1105.72	1193.43	985.166	970.573	881.222	5.23644			0	2.55539	50
															High						aTITAEFPILTGFFQNEk	Unambiguous	1	1	P34383	N-Term(TMT6plex); K18(TMT6plex)	CID	1	0	1	1	7294	No Quan Values	Not Used										5.21673			0	2.89727	36
																				High	aTITAEFPILTGFFQNEk	Unambiguous	1	1	P34383	N-Term(TMT6plex); K18(TMT6plex)	CID	1	0	1	1		No Quan Values	Not Used										5.16655			0	4.89997	50
										High											ELHQQYLAGDkPTLDSLk	Unambiguous	1	1	P34383	K11(TMT6plex); K18(TMT6plex)	CID	0.4047	0	1	1	5902	Unique	Used	2.53687	2.16616	1.58044	0.917352	1883.49	1608.26	1173.4	681.086	742.447	5.1366			0	5.26956	19
										High											ELHQQYLAGDkPTLDSLk	Unambiguous	1	1	P34383	K11(TMT6plex); K18(TMT6plex)	CID	1	0	1	1		No Quan Values	Not Used										5.09585			0	7.45005	50
																High					ATITAEFPILTGFFQNEK	Unambiguous	1	1	P34383		CID	1	0	1	1	7766	No Quan Labels	Not Used										5.01859			0	5.02206	32
										High											ELHQQYLAGDkPTLDSLk	Unambiguous	1	1	P34383	K11(TMT6plex); K18(TMT6plex)	CID	0.3943	0	1	1	5279	Unique	Used	1.33422	1.8505	1.47906	1.12038	1736.36	2408.25	1924.86	1458.07	1301.41	4.92355			0	6.14665	50
										High											ELHQQYLAGDkPTLDSLk	Unambiguous	1	1	P34383	K11(TMT6plex); K18(TMT6plex)	CID	1	0	1	1	6595	No Quan Values	Not Used					516.186	544.061	436.597	334.6		4.9139			0	4.42834	50
															High						aTITAEFPILTGFFQNEk	Unambiguous	1	1	P34383	N-Term(TMT6plex); K18(TMT6plex)	CID	1	0	1	1		No Quan Values	Not Used										4.90304			0	16.543	50
										High											ELHQQYLAGDkPTLDSLk	Unambiguous	1	1	P34383	K11(TMT6plex); K18(TMT6plex)	CID	1	0	1	1		No Quan Values	Not Used										4.85766			0	5.18867	50
										High											ELHQQYLAGDkPTLDSLk	Unambiguous	1	1	P34383	K11(TMT6plex); K18(TMT6plex)	CID	1	0	1	1	6873	No Quan Values	Not Used										4.8037			0	8.35871	50
										High											ELHQQYLAGDkPTLDSLk	Unambiguous	1	1	P34383	K11(TMT6plex); K18(TMT6plex)	CID	1	0	1	1	6320	No Quan Values	Not Used					389.676	290.766	670.765	381.39		4.77828			0	4.24253	50
										High											ELHQQYLAGDkPTLDSLk	Unambiguous	1	1	P34383	K11(TMT6plex); K18(TMT6plex)	CID	0.3711	0	1	1	4609	No Quan Values	Not Used							5144.53			4.77419			0	11.3845	3
										High											ELHQQYLAGDkPTLDSLk	Unambiguous	1	1	P34383	K11(TMT6plex); K18(TMT6plex)	CID	1	0	1	1		No Quan Values	Not Used										4.77405			0	0.763131	50
				High																	aGkLEALLTAk	Unambiguous	1	1	P34383	N-Term(TMT6plex); K3(TMT6plex); K11(TMT6plex)	CID	0.3776	0	1	1		No Quan Values	Not Used										4.7429			1	5.58291	50
										High											ELHQQYLAGDkPTLDSLk	Unambiguous	1	1	P34383	K11(TMT6plex); K18(TMT6plex)	CID	1	0	1	1	4806	Unique	Used	1.21736	1.67721	1.54364	1.30602	2303.13	3173.13	2920.43	2470.87	1891.91	4.71371			0	5.1912	37
										High											ELHQQYLAGDkPTLDSLk	Unambiguous	1	1	P34383	K11(TMT6plex); K18(TMT6plex)	CID	1	0	1	1		No Quan Values	Not Used										4.7137			0	5.09718	50
															High						aTITAEFPILTGFFQNEk	Unambiguous	1	1	P34383	N-Term(TMT6plex); K18(TMT6plex)	CID	1	0	1	1		No Quan Values	Not Used										4.70908			0	45.7615	50
										High											ELHQQYLAGDkPTLDSLk	Unambiguous	1	1	P34383	K11(TMT6plex); K18(TMT6plex)	CID	1	0	1	1		No Quan Values	Not Used										4.69468			0	12.335	50
										High											ELHQQYLAGDkPTLDSLk	Unambiguous	1	1	P34383	K11(TMT6plex); K18(TMT6plex)	CID	1	0	1	1		No Quan Values	Not Used										4.68935			0	7.24978	32
										High											ELHQQYLAGDkPTLDSLk	Unambiguous	1	1	P34383	K11(TMT6plex); K18(TMT6plex)	CID	0.3355	0	1	1	5292	Unique	Used	1.29116	1.57179	1.51797	1.29227	3260.07	3968.62	3832.73	3262.85	2524.91	4.67983			0	5.52964	50
				High																	aGkLEALLTAk	Unambiguous	1	1	P34383	N-Term(TMT6plex); K3(TMT6plex); K11(TMT6plex)	CID	0.3448	0	1	1	6190	No Quan Values	Not Used										4.67271			1	7.85565	4
										High											ELHQQYLAGDkPTLDSLk	Unambiguous	1	1	P34383	K11(TMT6plex); K18(TMT6plex)	CID	1	0	1	1	5461	Unique	Used	1.39738	1.32248	1.10172	1.00065	473.643	448.256	373.427	339.17	338.951	4.63902			0	7.57021	50
									High												aTITAEFPILTGFFQNEk	Unambiguous	1	1	P34383	N-Term(TMT6plex); K18(TMT6plex)	CID	1	0	1	1		No Quan Values	Not Used										4.63825			0	42.0727	50
															High						aTITAEFPILTGFFQNEk	Unambiguous	1	1	P34383	N-Term(TMT6plex); K18(TMT6plex)	CID	1	0	1	1		No Quan Values	Not Used										4.62869			0	11.4759	50
				High																	aGkLEALLTAk	Unambiguous	1	1	P34383	N-Term(TMT6plex); K3(TMT6plex); K11(TMT6plex)	CID	1	0	1	1	7120	Unique	Used	3.32901	2.84613	1.4277	2.95914	2320.8	1984.16	995.316	2062.95	697.145	4.59447			1	47.6474	50
																				High	aTITAEFPILTGFFQNEk	Unambiguous	1	1	P34383	N-Term(TMT6plex); K18(TMT6plex)	CID	1	0	1	1	7233	No Quan Values	Not Used										4.59432			0	16.1793	50
										High											ELHQQYLAGDkPTLDSLk	Unambiguous	1	1	P34383	K11(TMT6plex); K18(TMT6plex)	CID	1	0	1	1	6285	No Quan Values	Not Used					298.525	344.441	389.941			4.56998			0	7.58996	50
										High											ELHQQYLAGDkPTLDSLk	Unambiguous	1	1	P34383	K11(TMT6plex); K18(TMT6plex)	CID	1	0	1	1		No Quan Values	Not Used										4.55249			0	10.2797	50
										High											ELHQQYLAGDkPTLDSLk	Unambiguous	1	1	P34383	K11(TMT6plex); K18(TMT6plex)	CID	1	0	1	1	5516	Unique	Used	1.65878	2.53822	1.76749	1.75614	906.575	1387.22	965.986	959.781	546.53	4.53505			0	9.52868	50
										High											ELHQQYLAGDkPTLDSLk	Unambiguous	1	1	P34383	K11(TMT6plex); K18(TMT6plex)	CID	0.3171	0	1	1	5818	Unique	Used	1.80669	2.11562	2.1421	1.71311	705.326	825.929	836.267	668.792	390.396	4.51028			0	20.9564	50
										High											ELHQQYLAGDkPTLDSLk	Unambiguous	1	1	P34383	K11(TMT6plex); K18(TMT6plex)	CID	1	0	1	1	5904	No Quan Values	Not Used										4.50914			0	3.70316	50
										High											ELHQQYLAGDkPTLDSLk	Unambiguous	1	1	P34383	K11(TMT6plex); K18(TMT6plex)	CID	1	0	1	1	4989	No Quan Values	Not Used										4.50712			0	6.15967	50
				High																	aGkLEALLTAk	Unambiguous	1	1	P34383	N-Term(TMT6plex); K3(TMT6plex); K11(TMT6plex)	CID	1	0	1	1		No Quan Values	Not Used										4.50161			1	8.69039	50
										High											ELHQQYLAGDkPTLDSLk	Unambiguous	1	1	P34383	K11(TMT6plex); K18(TMT6plex)	CID	1	0	1	1	7520	No Quan Values	Not Used										4.45565			0	3.88307	50
				High																	aGkLEALLTAk	Unambiguous	1	1	P34383	N-Term(TMT6plex); K3(TMT6plex); K11(TMT6plex)	CID	1	0	1	1	7438	Unique	Used	5.4629	4.34782	2.08945	4.07894	1943.52	1546.81	743.357	1451.15	355.767	4.43225			1	25.8729	50
										High											ELHQQYLAGDkPTLDSLk	Unambiguous	1	1	P34383	K11(TMT6plex); K18(TMT6plex)	CID	1	0	1	1	6752	No Quan Values	Not Used									208.789	4.41729			0	5.11519	50
										High											ELHQQYLAGDkPTLDSLk	Unambiguous	1	1	P34383	K11(TMT6plex); K18(TMT6plex)	CID	1	0	1	1	6188	Unique	Used	2.38006	2.48986	2.52168	2.80755	510.121	533.654	540.474	601.745	214.331	4.41177			0	7.24102	50
																				High	aTITAEFPILTGFFQNEk	Unambiguous	1	1	P34383	N-Term(TMT6plex); K18(TMT6plex)	CID	1	0	1	1	6852	Unique	Used	1.09662	1.95337	1.2584	1.16863	641.727	1143.08	736.395	683.863	585.184	4.40458			0	3.59973	50
										High											ELHQQYLAGDkPTLDSLk	Unambiguous	1	1	P34383	K11(TMT6plex); K18(TMT6plex)	CID	1	0	1	1	5998	Unique	Used	1.70271	1.92308	1.81413	1.56647	1142.52	1290.4	1217.29	1051.11	671.003	4.4041			0	4.74809	50
										High											ELHQQYLAGDkPTLDSLk	Unambiguous	1	1	P34383	K11(TMT6plex); K18(TMT6plex)	CID	1	0	1	1	5803	Unique	Used	1.19882	2.17574	1.81745	1.39407	533.45	968.161	808.728	620.333	444.981	4.39206			0	3.9656	50
										High											ELHQQYLAGDkPTLDSLk	Unambiguous	1	1	P34383	K11(TMT6plex); K18(TMT6plex)	CID	1	0	1	1	6961	No Quan Values	Not Used										4.3908			0	19.1299	50
										High											ELHQQYLAGDkPTLDSLk	Unambiguous	1	1	P34383	K11(TMT6plex); K18(TMT6plex)	CID	1	0	1	1	6412	No Quan Values	Not Used					630.292	754.207	504.286	431.628		4.38752			0	6.55174	50
										High											ELHQQYLAGDkPTLDSLk	Unambiguous	1	1	P34383	K11(TMT6plex); K18(TMT6plex)	CID	1	0	1	1		No Quan Values	Not Used										4.36157			0	4.7096	2
									High												ELHQQYLAGDkPTLDSLk	Unambiguous	1	1	P34383	K11(TMT6plex); K18(TMT6plex)	CID	1	0	1	1		No Quan Values	Not Used										4.36046			0	22.4265	50
															High						aTITAEFPILTGFFQNEk	Unambiguous	1	1	P34383	N-Term(TMT6plex); K18(TMT6plex)	CID	1	0	1	1	7293	Unique	Used	1.44294	1.94384	1.4704	1.41772	3774.15	5084.3	3845.98	3708.19	2615.6	4.34635			0	7.71964	21
										High											ELHQQYLAGDkPTLDSLk	Unambiguous	1	1	P34383	K11(TMT6plex); K18(TMT6plex)	CID	1	0	1	1		No Quan Values	Not Used										4.32091			0	5.28777	1
										High											ELHQQYLAGDkPTLDSLk	Unambiguous	1	1	P34383	K11(TMT6plex); K18(TMT6plex)	CID	0.29	0	1	1	6384	No Quan Values	Not Used										4.31107			0	12.5662	50
				High																	aGkLEALLTAk	Unambiguous	1	1	P34383	N-Term(TMT6plex); K3(TMT6plex); K11(TMT6plex)	CID	1	0	1	1	6790	Unique	Used	2.45315	1.96616	0.977026	1.8307	3196.86	2562.22	1273.23	2385.71	1303.16	4.30534			1	46.261	50
										High											ELHQQYLAGDkPTLDSLk	Unambiguous	1	1	P34383	K11(TMT6plex); K18(TMT6plex)	CID	1	0	1	1	6327	Unique	Used	1.13493	1.50753	1.27174	1.22297	825.777	1096.88	925.321	889.833	727.601	4.28275			0	4.98551	50
										High											ELHQQYLAGDkPTLDSLk	Unambiguous	1	1	P34383	K11(TMT6plex); K18(TMT6plex)	CID	1	0	1	1	4615	No Quan Values	Not Used										4.23326			0	12.2494	7
										High											ELHQQYLAGDkPTLDSLk	Unambiguous	1	1	P34383	K11(TMT6plex); K18(TMT6plex)	CID	1	0	1	1		No Quan Values	Not Used										4.20399			0	7.82197	50
				High																	aGkLEALLTAk	Unambiguous	1	1	P34383	N-Term(TMT6plex); K3(TMT6plex); K11(TMT6plex)	CID	1	0	1	1		No Quan Values	Not Used										4.19675			1	23.3496	50
										High											ELHQQYLAGDkPTLDSLk	Unambiguous	1	1	P34383	K11(TMT6plex); K18(TMT6plex)	CID	1	0	1	1	5631	Unique	Used	1.28343	1.4362	1.18996	1.13041	8800.61	9848.19	8159.67	7751.33	6857.11	4.18816			0	5.92882	24
				High																	aGkLEALLTAk	Unambiguous	1	1	P34383	N-Term(TMT6plex); K3(TMT6plex); K11(TMT6plex)	CID	1	0	1	1		No Quan Values	Not Used										4.18667			1	2.8842	50
				High																	gLIPAEVAEHLk	Unambiguous	1	1	P34383	N-Term(TMT6plex); K12(TMT6plex)	CID	1	0	1	1	5840	Unique	Used	1.98832	2.83986	2.2598	2.67368	496.4	708.993	564.177	667.505	249.658	4.17488			0	36.9861	50
										High											ELHQQYLAGDkPTLDSLk	Unambiguous	1	1	P34383	K11(TMT6plex); K18(TMT6plex)	CID	1	0	1	1	5529	Unique	Used	1.19216	1.52555	1.39873	1.02763	1386.97	1774.84	1627.3	1195.56	1163.41	4.16991			0	7.25635	50
				High																	aGkLEALLTAk	Unambiguous	1	1	P34383	N-Term(TMT6plex); K3(TMT6plex); K11(TMT6plex)	CID	1	0	1	1	6584	Unique	Used	2.48622	2.23722	1.09789	1.99696	12301.3	11069.3	5432.14	9880.56	4947.79	4.15527			1	14.2963	50
										High											ELHQQYLAGDkPTLDSLk	Unambiguous	1	1	P34383	K11(TMT6plex); K18(TMT6plex)	CID	1	0	1	1		No Quan Values	Not Used										4.13461			0	32.362	50
										High											ELHQQYLAGDkPTLDSLk	Unambiguous	1	1	P34383	K11(TMT6plex); K18(TMT6plex)	CID	1	0	1	1	6693	No Quan Values	Not Used										4.11917			0	4.806	50
										High											ELHQQYLAGDkPTLDSLk	Unambiguous	1	1	P34383	K11(TMT6plex); K18(TMT6plex)	CID	1	0	1	1	4602	No Quan Values	Not Used										4.11299			0	24.7076	50
										High											ELHQQYLAGDkPTLDSLk	Unambiguous	1	1	P34383	K11(TMT6plex); K18(TMT6plex)	CID	1	0	1	1	5615	No Quan Values	Not Used										4.1119			0	4.40422	31
										High											ELHQQYLAGDkPTLDSLk	Unambiguous	1	1	P34383	K11(TMT6plex); K18(TMT6plex)	CID	1	0	1	1	4611	No Quan Values	Not Used										4.07706			0	28.2308	19
										High											ELHQQYLAGDkPTLDSLk	Unambiguous	1	1	P34383	K11(TMT6plex); K18(TMT6plex)	CID	0.277	0	1	1		No Quan Values	Not Used										4.07599			0	4.93098	50
				High																	aGkLEALLTAk	Unambiguous	1	1	P34383	N-Term(TMT6plex); K3(TMT6plex); K11(TMT6plex)	CID	1	0	1	1		No Quan Values	Not Used										4.0645			1	17.8793	50
			High																		fEkLDATAQALVk	Unambiguous	1	1	P34383	N-Term(TMT6plex); K3(TMT6plex); K13(TMT6plex)	CID	1	0	1	1	8057	No Quan Values	Not Used					304.244					4.02909			1	3.93216	50
				High																	ekSPSLYEk	Unambiguous	1	1	P34383	N-Term(TMT6plex); K2(TMT6plex); K9(TMT6plex)	CID	0.2761	0	1	1	2803	No Quan Values	Not Used					62015.7	27281.3	34980.2	43588		4.01886			1	8.36503	1
										High											ELHQQYLAGDkPTLDSLk	Unambiguous	1	1	P34383	K11(TMT6plex); K18(TMT6plex)	CID	1	0	1	1	5711	Unique	Used	2.39285	1.64305	1.5652	1.53412	676.971	464.843	442.817	434.024	282.915	4.00452			0	5.17872	50
									High												ELHQQYLAGDkPTLDSLk	Unambiguous	1	1	P34383	K11(TMT6plex); K18(TMT6plex)	CID	1	0	1	1		No Quan Values	Not Used										3.98971			0	7.77121	50
				High																	aGkLEALLTAk	Unambiguous	1	1	P34383	N-Term(TMT6plex); K3(TMT6plex); K11(TMT6plex)	CID	1	0	1	1	7214	No Quan Values	Not Used					468.935	307.87				3.98073			1	10.2632	50
										High											ELHQQYLAGDkPTLDSLk	Unambiguous	1	1	P34383	K11(TMT6plex); K18(TMT6plex)	CID	1	0	1	1	6757	No Quan Values	Not Used										3.97067			0	2.07081	50
			High																		gLIPAEVAEHLk	Unambiguous	1	1	P34383	N-Term(TMT6plex); K12(TMT6plex)	CID	1	0	1	1		No Quan Values	Not Used										3.95954			0	28.9381	42
																High					lDATAQALVk	Unambiguous	1	1	P34383	N-Term(TMT6plex); K10(TMT6plex)	CID	1	0	1	1		No Quan Values	Not Used										3.93478			0	35.2617	50
				High																	aGkLEALLTAk	Unambiguous	1	1	P34383	N-Term(TMT6plex); K3(TMT6plex); K11(TMT6plex)	CID	1	0	1	1	5989	Unique	Used	2.86905	2.50455	1.04889	2.15962	4.05394e+06	3.5389e+06	1.48207e+06	3051521	1.41299e+06	3.90505			1	9.08805	0
			High																		fEkLDATAQALVk	Unambiguous	1	1	P34383	N-Term(TMT6plex); K3(TMT6plex); K13(TMT6plex)	CID	1	0	1	1		No Quan Values	Not Used										3.89522			1	14.0374	50
				High																	aGkLEALLTAk	Unambiguous	1	1	P34383	N-Term(TMT6plex); K3(TMT6plex); K11(TMT6plex)	CID	1	0	1	1	6295	Unique	Used	2.82738	2.44293	1.21932	2.45695	11926.2	10304.5	5143.23	10363.7	4218.11	3.88882			1	13.8041	50
				High																	aGkLEALLTAk	Unambiguous	1	1	P34383	N-Term(TMT6plex); K3(TMT6plex); K11(TMT6plex)	CID	1	0	1	1	5995	Unique	Used	3.57173	2.72613	1.31504	3.12775	16328.8	12463	6011.94	14299.1	4571.67	3.86267			1	7.40106	4
				High																	aGkLEALLTAk	Unambiguous	1	1	P34383	N-Term(TMT6plex); K3(TMT6plex); K11(TMT6plex)	CID	1	0	1	1		No Quan Values	Not Used										3.85578			1	10.6373	50
				High																	gLIPAEVAEHLk	Unambiguous	1	1	P34383	N-Term(TMT6plex); K12(TMT6plex)	CID	1	0	1	1	5846	No Quan Values	Not Used					218.353					3.84789			0	41.6973	50
				High																	aGkLEALLTAk	Unambiguous	1	1	P34383	N-Term(TMT6plex); K3(TMT6plex); K11(TMT6plex)	CID	1	0	1	1	8253	No Quan Values	Not Used								262.505		3.8438			1	31.376	50
				High																	aGkLEALLTAk	Unambiguous	1	1	P34383	N-Term(TMT6plex); K3(TMT6plex); K11(TMT6plex)	CID	1	0	1	1	6183	Unique	Used	2.40502	2.51826	1.54203	2.34341	1230	1287.91	788.641	1198.49	511.43	3.82999			1	16.3424	50
									High												ELHQQYLAGDkPTLDSLk	Unambiguous	1	1	P34383	K11(TMT6plex); K18(TMT6plex)	CID	1	0	1	1	4099	Unique	Used	1.28684	1.82056	1.76468	1.34249	818.201	1157.55	1122.02	853.586	635.821	3.82436			0	14.3388	50
				High																	aGkLEALLTAk	Unambiguous	1	1	P34383	N-Term(TMT6plex); K3(TMT6plex); K11(TMT6plex)	CID	1	0	1	1	6288	Unique	Used	2.89945	2.5649	1.27828	2.30742	23011.6	20356.5	10145.2	18313	7936.56	3.81455			1	13.3344	50
				High																	aGkLEALLTAk	Unambiguous	1	1	P34383	N-Term(TMT6plex); K3(TMT6plex); K11(TMT6plex)	CID	1	0	1	1		No Quan Values	Not Used										3.79422			1	8.5958	10
										High											ELHQQYLAGDkPTLDSLk	Unambiguous	1	1	P34383	K11(TMT6plex); K18(TMT6plex)	CID	1	0	1	1		No Quan Values	Not Used										3.78616			0	9.19222	50
										High											ELHQQYLAGDkPTLDSLk	Unambiguous	1	1	P34383	K11(TMT6plex); K18(TMT6plex)	CID	1	0	1	1	5638	Unique	Used	1.60374	1.09188	1.08355	0.644393	1324.19	901.555	894.677	532.067	825.688	3.78245			0	5.54681	35
																High					lDATAQALVk	Unambiguous	1	1	P34383	N-Term(TMT6plex); K10(TMT6plex)	CID	1	0	1	1		No Quan Values	Not Used										3.77946			0	23.3929	50
										High											ELHQQYLAGDkPTLDSLk	Unambiguous	1	1	P34383	K11(TMT6plex); K18(TMT6plex)	CID	1	0	1	1	6785	No Quan Values	Not Used					484.755		520.201	423.257		3.76516			0	9.39412	50
										High											ELHQQYLAGDkPTLDSLk	Unambiguous	1	1	P34383	K11(TMT6plex); K18(TMT6plex)	CID	1	0	1	1		No Quan Values	Not Used										3.76297			0	9.8385	50
										High											ELHQQYLAGDkPTLDSLk	Unambiguous	1	1	P34383	K11(TMT6plex); K18(TMT6plex)	CID	1	0	1	1	4061	No Quan Values	Not Used							3151.28			3.75128			0	6.56833	4
										High											ELHQQYLAGDkPTLDSLk	Unambiguous	1	1	P34383	K11(TMT6plex); K18(TMT6plex)	CID	1	0	1	1	6659	No Quan Values	Not Used										3.74338			0	5.21234	50
				High																	aGkLEALLTAk	Unambiguous	1	1	P34383	N-Term(TMT6plex); K3(TMT6plex); K11(TMT6plex)	CID	1	0	1	1	7751	Unique	Used	3.57591	2.59664	1.26803	2.61347	1347.82	978.721	477.943	985.065	376.918	3.74257			1	43.9273	50
															Medium						aTITAEFPILTGFFQNEk	Unambiguous	1	1	P34383	N-Term(TMT6plex); K18(TMT6plex)	CID	1	0	1	1	7553	No Quan Values	Not Used										3.74018			0	18.9156	50
			High																		fEkLDATAQALVk	Unambiguous	1	1	P34383	N-Term(TMT6plex); K3(TMT6plex); K13(TMT6plex)	CID	1	0	1	1	5971	No Quan Values	Not Used					411.499					3.73562			1	4.36204	50
				High																	aGkLEALLTAk	Unambiguous	1	1	P34383	N-Term(TMT6plex); K3(TMT6plex); K11(TMT6plex)	CID	1	0	1	1	8134	No Quan Values	Not Used										3.73221			1	45.8991	50
										High											ELHQQYLAGDkPTLDSLk	Unambiguous	1	1	P34383	K11(TMT6plex); K18(TMT6plex)	CID	1	0	1	1		No Quan Values	Not Used										3.71607			0	8.73832	31
										High											ELHQQYLAGDkPTLDSLk	Unambiguous	1	1	P34383	K11(TMT6plex); K18(TMT6plex)	CID	1	0	1	1		No Quan Values	Not Used										3.71077			0	5.24754	11
										High											ELHQQYLAGDkPTLDSLk	Unambiguous	1	1	P34383	K11(TMT6plex); K18(TMT6plex)	CID	1	0	1	1	6780	No Quan Values	Not Used										3.69977			0	22.767	50
				High																	aGkLEALLTAk	Unambiguous	1	1	P34383	N-Term(TMT6plex); K3(TMT6plex); K11(TMT6plex)	CID	1	0	1	1	6885	No Quan Values	Not Used										3.69565			1	33.1799	50
				High																	ekSPSLYEk	Unambiguous	1	1	P34383	N-Term(TMT6plex); K2(TMT6plex); K9(TMT6plex)	CID	0.1304	0	1	1	2796	No Quan Values	Not Used					2350.58		2938.44	2780.71		3.68369			1	16.0858	7
				High																	eYkTEEEFk	Unambiguous	1	1	P34383	N-Term(TMT6plex); K3(TMT6plex); K9(TMT6plex)	CID	1	0	1	1	3244	No Quan Values	Not Used								7059.39		3.63443			1	11.8031	2
				High																	aGkLEALLTAk	Unambiguous	1	1	P34383	N-Term(TMT6plex); K3(TMT6plex); K11(TMT6plex)	CID	1	0	1	1	6086	Unique	Used	2.63835	2.27241	1.21321	2.15894	132722	114314	61030.8	108606	50305.1	3.6165			1	7.96575	10
										High											ELHQQYLAGDkPTLDSLk	Unambiguous	1	1	P34383	K11(TMT6plex); K18(TMT6plex)	CID	1	0	1	1	6971	Unique	Used		1.2746				269.277			211.264	3.60689			0	4.94011	50
										High											ELHQQYLAGDkPTLDSLk	Unambiguous	1	1	P34383	K11(TMT6plex); K18(TMT6plex)	CID	1	0	1	1		No Quan Values	Not Used										3.57934			0	31.9867	50
				Medium																	aGkLEALLTAk	Unambiguous	1	1	P34383	N-Term(TMT6plex); K3(TMT6plex); K11(TMT6plex)	CID	1	0	1	1	8138	No Quan Values	Not Used										3.51475			1	18.4855	50
										High											ELHQQYLAGDkPTLDSLk	Unambiguous	1	1	P34383	K11(TMT6plex); K18(TMT6plex)	CID	0.1425	0	1	1		No Quan Values	Not Used										3.51219			0	33.2588	50
				Medium																	aGkLEALLTAk	Unambiguous	1	1	P34383	N-Term(TMT6plex); K3(TMT6plex); K11(TMT6plex)	CID	1	0	1	1	6395	Unique	Used	1.66494	1.07832		1.0199	1034.46	669.981		633.688	621.321	3.50924			1	7.95618	26
				High																	gLIPAEVAEHLk	Unambiguous	1	1	P34383	N-Term(TMT6plex); K12(TMT6plex)	CID	1	0	1	1	5761	No Quan Values	Not Used								1565.23		3.49621			0	10.3771	12
			Medium																		fEkLDATAQALVk	Unambiguous	1	1	P34383	N-Term(TMT6plex); K3(TMT6plex); K13(TMT6plex)	CID	1	0	1	1		No Quan Values	Not Used										3.48328			1	43.7429	50
			Medium																		fEkLDATAQALVk	Unambiguous	1	1	P34383	N-Term(TMT6plex); K3(TMT6plex); K13(TMT6plex)	CID	1	0	1	1	7193	Unique	Used	2.69624	2.44778		2.0413	1773.97	1610.5		1343.06	657.943	3.48088			1	18.8373	22
				Medium																	aGkLEALLTAk	Unambiguous	1	1	P34383	N-Term(TMT6plex); K3(TMT6plex); K11(TMT6plex)	CID	1	0	1	1	6494	Unique	Used	2.76791	2.59781	0.998532	2.2241	3050.04	2862.61	1100.31	2450.81	1101.93	3.47959			1	27.0084	50
																High					lDATAQALVk	Unambiguous	1	1	P34383	N-Term(TMT6plex); K10(TMT6plex)	CID	1	0	1	1		No Quan Values	Not Used										3.47809			0	26.0558	50
				High																	eYkTEEEFk	Unambiguous	1	1	P34383	N-Term(TMT6plex); K3(TMT6plex); K9(TMT6plex)	CID	1	0	1	1	3156	No Quan Values	Not Used					2736.94	3408.71		2788.39		3.47457			1	9.79533	18
										High											ELHQQYLAGDkPTLDSLk	Unambiguous	1	1	P34383	K11(TMT6plex); K18(TMT6plex)	CID	1	0	1	1		No Quan Values	Not Used										3.47066			0	3.92978	50
				Medium																	eYkTEEEFk	Unambiguous	1	1	P34383	N-Term(TMT6plex); K3(TMT6plex); K9(TMT6plex)	CID	1	0	1	1	3238	No Quan Values	Not Used					10045.7	18334.9		15203.6		3.4691			1	10.5171	1
										High											ELHQQYLAGDkPTLDSLk	Unambiguous	1	1	P34383	K11(TMT6plex); K18(TMT6plex)	CID	1	0	1	1		No Quan Values	Not Used										3.45887			0	4.73952	50
				Medium																	ekSPSLYEk	Unambiguous	1	1	P34383	N-Term(TMT6plex); K2(TMT6plex); K9(TMT6plex)	CID	1	0	1	1		No Quan Values	Not Used										3.45849			1	17.178	6
				High																	ekSPSLYEk	Unambiguous	1	1	P34383	N-Term(TMT6plex); K2(TMT6plex); K9(TMT6plex)	CID	1	0	1	1	2825	No Quan Values	Not Used					1316.08	1457.76	1865.08	2562.71		3.44544			1	7.12173	15
				High																	eYkTEEEFk	Unambiguous	1	1	P34383	N-Term(TMT6plex); K3(TMT6plex); K9(TMT6plex)	CID	1	0	1	1	3164	No Quan Values	Not Used					2762.33	1382.15		2437.31		3.44429			1	1.85159	11
				Medium																	gLIPAEVAEHLk	Unambiguous	1	1	P34383	N-Term(TMT6plex); K12(TMT6plex)	CID	1	0	1	1		No Quan Values	Not Used										3.43084			0	25.0974	50
										High											ELHQQYLAGDKPTLDSLk	Unambiguous	1	1	P34383	K18(TMT6plex)	CID	1	0	1	1	3904	No Quan Values	Not Used										3.42171			0	15.1031	22
										High											ELHQQYLAGDkPTLDSLk	Unambiguous	1	1	P34383	K11(TMT6plex); K18(TMT6plex)	CID	1	0	1	1		No Quan Values	Not Used										3.41289			0	1.85216	50
										High											ELHQQYLAGDkPTLDSLk	Unambiguous	1	1	P34383	K11(TMT6plex); K18(TMT6plex)	CID	1	0	1	1		No Quan Values	Not Used										3.41237			0	12.9339	50
				High																	aGkLEALLTAk	Unambiguous	1	1	P34383	N-Term(TMT6plex); K3(TMT6plex); K11(TMT6plex)	CID	1	0	1	1		No Quan Values	Not Used										3.37892			1	14.2754	11
	High																				iQAIVGQYVN	Unambiguous	1	1	P34383	N-Term(TMT6plex)	CID	1	0	1	1	6457	Unique	Used	1.20259	1.57339	1.11633	1.10572	14329.2	18747.4	13301.4	13175	11915.3	3.36888			0	4.10139	3
	High																				iQAIVGQYVN	Unambiguous	1	1	P34383	N-Term(TMT6plex)	CID	1	0	1	1		No Quan Values	Not Used										3.36769			0	17.9527	14
												High									iQAIVGQYVN	Unambiguous	1	1	P34383	N-Term(TMT6plex)	CID	1	0	1	1	5688	No Quan Values	Not Used						281.894				3.36684			0	11.3901	50
												High									iQAIVGQYVN	Unambiguous	1	1	P34383	N-Term(TMT6plex)	CID	1	0	1	1	5592	No Quan Values	Not Used							254.031			3.36008			0	14.2899	50
										High											ELHQQYLAGDkPTLDSLk	Unambiguous	1	1	P34383	K11(TMT6plex); K18(TMT6plex)	CID	1	0	1	1	7319	No Quan Values	Not Used										3.35851			0	8.61645	50
				Medium																	eYkTEEEFk	Unambiguous	1	1	P34383	N-Term(TMT6plex); K3(TMT6plex); K9(TMT6plex)	CID	1	0	1	1		No Quan Values	Not Used										3.35467			1	34.1936	50
				Medium																	ekSPSLYEk	Unambiguous	1	1	P34383	N-Term(TMT6plex); K2(TMT6plex); K9(TMT6plex)	CID	1	0	1	1		No Quan Values	Not Used										3.34718			1	14.2089	7
											High										ELHQQYLAGDkPTLDSLk	Unambiguous	1	1	P34383	K11(TMT6plex); K18(TMT6plex)	CID	1	0	1	1	4067	No Quan Values	Not Used										3.34334			0	42.953	50
																	High				lEALLTAk	Unambiguous	1	1	P34383	N-Term(TMT6plex); K8(TMT6plex)	CID	1	0	1	1		No Quan Values	Not Used										3.34039			0	38.52	50
				Medium																	LDATAQALVkk	Unambiguous	1	1	P34383	K10(TMT6plex); K11(TMT6plex)	CID	1	0	1	1	3363	No Quan Values	Not Used					6268.3					3.33821			1	6.89076	3
										High											ELHQQYLAGDkPTLDSLk	Unambiguous	1	1	P34383	K11(TMT6plex); K18(TMT6plex)	CID	1	0	1	1	6002	Unique	Used	1.60984	1.78295	1.55439	1.30808	887.478	982.914	856.91	721.124	551.284	3.33469			0	5.23102	50
				Medium																	aGkLEALLTAk	Unambiguous	1	1	P34383	N-Term(TMT6plex); K3(TMT6plex); K11(TMT6plex)	CID	1	0	1	1	8661	No Quan Values	Not Used										3.32091			1	17.4658	50
				Medium																	aGkLEALLTAk	Unambiguous	1	1	P34383	N-Term(TMT6plex); K3(TMT6plex); K11(TMT6plex)	CID	1	0	1	1	6695	No Quan Values	Not Used										3.31977			1	9.69792	13
										High											ELHQQYLAGDkPTLDSLk	Unambiguous	1	1	P34383	K11(TMT6plex); K18(TMT6plex)	CID	1	0	1	1	7999	No Quan Values	Not Used										3.31182			0	30.5675	50
				Medium																	gLIPAEVAEHLk	Unambiguous	1	1	P34383	N-Term(TMT6plex); K12(TMT6plex)	CID	1	0	1	1	6273	Unique	Used	2.37241	2.65316	1.87454	1.95137	688.867	770.388	544.304	566.613	290.366	3.29196			0	51.4126	50
	High																				iQAIVGQYVN	Unambiguous	1	1	P34383	N-Term(TMT6plex)	CID	1	0	1	1	6451	Unique	Used	1.47404	1.87375	1.77888	1.27254	25469.1	32375.6	30736.3	21987.6	17278.5	3.28979			0	4.85565	2
				Medium																	gLIPAEVAEHLk	Unambiguous	1	1	P34383	N-Term(TMT6plex); K12(TMT6plex)	CID	1	0	1	1	6782	No Quan Values	Not Used										3.28855			0	35.5053	50
												High									iQAIVGQYVN	Unambiguous	1	1	P34383	N-Term(TMT6plex)	CID	1	0	1	1		No Quan Values	Not Used										3.28365			0	13.108	50
												High									iQAIVGQYVN	Unambiguous	1	1	P34383	N-Term(TMT6plex)	CID	1	0	1	1	5784	No Quan Values	Not Used						271.088				3.28238			0	17.9769	50
				Medium																	gLIPAEVAEHLk	Unambiguous	1	1	P34383	N-Term(TMT6plex); K12(TMT6plex)	CID	1	0	1	1	6103	Unique	Used	1.70376	1.18261	0.991148	2.19332	694.052	481.755	403.758	893.478	407.364	3.27867			0	41.6912	50
										High											ELHQQYLAGDkPTLDSLk	Unambiguous	1	1	P34383	K11(TMT6plex); K18(TMT6plex)	CID	1	0	1	1	5620	Unique	Used	1.16907	1.15614	0.931796	1.44423	346.268	342.44	275.991	427.77	296.192	3.2767			0	4.18513	50
										High											ELHQQYLAGDkPTLDSLk	Unambiguous	1	1	P34383	K11(TMT6plex); K18(TMT6plex)	CID	1	0	1	1	6093	No Quan Values	Not Used					300.722	212.391				3.24089			0	4.82822	50
				High																	aGkLEALLTAk	Unambiguous	1	1	P34383	N-Term(TMT6plex); K3(TMT6plex); K11(TMT6plex)	CID	1	0	1	1		No Quan Values	Not Used										3.23521			1	11.3791	14
							High														aGkLEALLTAk	Unambiguous	1	1	P34383	N-Term(TMT6plex); K3(TMT6plex); K11(TMT6plex)	CID	1	0	1	1	5434	No Quan Values	Not Used										3.23158			1	28.1462	50
	High																				iQAIVGQYVN	Unambiguous	1	1	P34383	N-Term(TMT6plex)	CID	1	0	1	1	6324	Unique	Used	1.42893	2.39103	1.66473	1.02221	210303	351900	245006	150443	147175	3.22845			0	4.77234	0
										High											ELHQQYLAGDkPTLDSLk	Unambiguous	1	1	P34383	K11(TMT6plex); K18(TMT6plex)	CID	1	0	1	1		No Quan Values	Not Used										3.22624			0	4.32224	50
				Medium																	aGkLEALLTAk	Unambiguous	1	1	P34383	N-Term(TMT6plex); K3(TMT6plex); K11(TMT6plex)	CID	1	0	1	1	6487	Unique	Used	2.56344	2.26281	1.15917	2.16597	10312.9	9103.44	4663.43	8713.87	4023.08	3.22086			1	16.4038	50
				High																	ekSPSLYEk	Unambiguous	1	1	P34383	N-Term(TMT6plex); K2(TMT6plex); K9(TMT6plex)	CID	1	0	1	1	2821	No Quan Values	Not Used							1251.37	694.941		3.19581			1	5.34971	22
										High											ELHQQYLAGDkPTLDSLk	Unambiguous	1	1	P34383	K11(TMT6plex); K18(TMT6plex)	CID	1	0	1	1	4990	Unique	Used	1.46729	1.92407	1.63409	1.33182	3447.08	4520.21	3838.96	3128.83	2349.29	3.19086			0	10.024	50
				Medium																	aGkLEALLTAk	Unambiguous	1	1	P34383	N-Term(TMT6plex); K3(TMT6plex); K11(TMT6plex)	CID	1	0	1	1		No Quan Values	Not Used										3.18848			1	8.37525	50
																	Medium				lEALLTAk	Unambiguous	1	1	P34383	N-Term(TMT6plex); K8(TMT6plex)	CID	1	0	1	1		No Quan Values	Not Used										3.18612			0	16.3284	50
												High									iQAIVGQYVN	Unambiguous	1	1	P34383	N-Term(TMT6plex)	CID	1	0	1	1	5585	No Quan Values	Not Used					292.178	271.771	279.441			3.17698			0	17.0796	50
										High											ELHQQYLAGDkPTLDSLk	Unambiguous	1	1	P34383	K11(TMT6plex); K18(TMT6plex)	CID	1	0	1	1	5718	Unique	Used	1.51541	1.80011	1.78189	1.82573	768.909	913.366	904.124	926.365	507.395	3.15236			0	6.07801	50
				Medium																	gLIPAEVAEHLk	Unambiguous	1	1	P34383	N-Term(TMT6plex); K12(TMT6plex)	CID	1	0	1	1		No Quan Values	Not Used										3.14847			0	11.6504	45
										Medium											ELHQQYLAGDkPTLDSLk	Unambiguous	1	1	P34383	K11(TMT6plex); K18(TMT6plex)	CID	1	0	1	1		No Quan Values	Not Used										3.12366			0	5.96072	50
				Medium																	LDATAQALVkk	Unambiguous	1	1	P34383	K10(TMT6plex); K11(TMT6plex)	CID	1	0	1	1	3357	No Quan Values	Not Used										3.12059			1	9.85215	4
																		Medium			lEALLTAk	Unambiguous	1	1	P34383	N-Term(TMT6plex); K8(TMT6plex)	CID	1	0	1	1		No Quan Values	Not Used										3.10269			0	6.26709	50
				Medium																	aGkLEALLTAk	Unambiguous	1	1	P34383	N-Term(TMT6plex); K3(TMT6plex); K11(TMT6plex)	CID	1	0	1	1	6990	No Quan Values	Not Used										3.08664			1	48.0782	50
										Medium											ELHQQYLAGDkPTLDSLk	Unambiguous	1	1	P34383	K11(TMT6plex); K18(TMT6plex)	CID	1	0	1	1	5299	No Quan Values	Not Used						296.5				3.07177			0	7.82508	50
				Medium																	eYkTEEEFk	Unambiguous	1	1	P34383	N-Term(TMT6plex); K3(TMT6plex); K9(TMT6plex)	CID	1	0	1	1		No Quan Values	Not Used										3.06575			1	22.0955	50
	High																				iQAIVGQYVN	Unambiguous	1	1	P34383	N-Term(TMT6plex)	CID	1	0	1	1	6317	Unique	Used	3.00585	3.56152	2.08598	1.8762	182885	216693	126917	114154	60843	3.06133			0	5.49451	0
	High																				iQAIVGQYVN	Unambiguous	1	1	P34383	N-Term(TMT6plex)	CID	1	0	1	1		No Quan Values	Not Used										3.05953			0	16.5685	11
				Medium																	eYkTEEEFk	Unambiguous	1	1	P34383	N-Term(TMT6plex); K3(TMT6plex); K9(TMT6plex)	CID	1	0	1	1		No Quan Values	Not Used										3.05647			1	33.1091	50
									Medium												ELHQQYLAGDkPTLDSLk	Unambiguous	1	1	P34383	K11(TMT6plex); K18(TMT6plex)	CID	1	0	1	1	3894	No Quan Values	Not Used					316.427	248.323				3.04936			0	62.5848	50
																				High	iQAIVGQYVN	Unambiguous	1	1	P34383	N-Term(TMT6plex)	CID	1	0	1	1	5342	Unique	Used	1.45638	1.94941	1.49699	1.06839	3231.56	4325.54	3321.67	2370.64	2218.9	3.04668			0	9.02549	50
				Medium																	aGkLEALLTAk	Unambiguous	1	1	P34383	N-Term(TMT6plex); K3(TMT6plex); K11(TMT6plex)	CID	1	0	1	1	7450	No Quan Values	Not Used										3.03961			1	9.68478	50
				Medium																	ekSPSLYEk	Unambiguous	1	1	P34383	N-Term(TMT6plex); K2(TMT6plex); K9(TMT6plex)	CID	1	0	1	1		No Quan Values	Not Used										3.01093			1	38.962	50
				Medium																	eYkTEEEFk	Unambiguous	1	1	P34383	N-Term(TMT6plex); K3(TMT6plex); K9(TMT6plex)	CID	1	0	1	1		No Quan Values	Not Used										2.9884			1	34.2089	50
				Medium																	ekSPSLYEk	Unambiguous	1	1	P34383	N-Term(TMT6plex); K2(TMT6plex); K9(TMT6plex)	CID	0.0201	0	1	1		No Quan Values	Not Used										2.97642			1	50.361	50
												High									iQAIVGQYVN	Unambiguous	1	1	P34383	N-Term(TMT6plex)	CID	1	0	1	1	7149	No Quan Values	Not Used										2.96713			0	27.1472	50
									Medium												ELHQQYLAGDkPTLDSLk	Unambiguous	1	1	P34383	K11(TMT6plex); K18(TMT6plex)	CID	1	0	1	1		No Quan Values	Not Used										2.96001			0	17.5377	33
										Medium											ELHQQYLAGDkPTLDSLk	Unambiguous	1	1	P34383	K11(TMT6plex); K18(TMT6plex)	CID	1	0	1	1		No Quan Values	Not Used										2.95219			0	7.46989	50
				Medium																	eYkTEEEFk	Unambiguous	1	1	P34383	N-Term(TMT6plex); K3(TMT6plex); K9(TMT6plex)	CID	1	0	1	1	7362	No Quan Values	Not Used										2.93599			1	31.9666	50
				Medium																	eYkTEEEFk	Unambiguous	1	1	P34383	N-Term(TMT6plex); K3(TMT6plex); K9(TMT6plex)	CID	1	0	1	1		No Quan Values	Not Used										2.93476			1	32.2154	50
												High									iQAIVGQYVN	Unambiguous	1	1	P34383	N-Term(TMT6plex)	CID	1	0	1	1	5681	No Quan Values	Not Used					331.716	396.754	221.474	273.406		2.83812			0	9.86394	50
				High																	LDATAQALVkk	Unambiguous	1	1	P34383	K10(TMT6plex); K11(TMT6plex)	CID	1	0	1	1	3377	Unique	Used	1.98219				23967.3				12091.3	2.80596			1	5.67813	2
												High									iQAIVGQYVN	Unambiguous	1	1	P34383	N-Term(TMT6plex)	CID	1	0	1	1		No Quan Values	Not Used										2.72628			0	0	50
									Medium												ELHQQYLAGDkPTLDSLk	Unambiguous	1	1	P34383	K11(TMT6plex); K18(TMT6plex)	CID	1	0	1	1		No Quan Values	Not Used										2.5924			0	7.23489	50
	High																				iQAIVGQYVN	Unambiguous	1	1	P34383	N-Term(TMT6plex)	CID	1	0	1	1	6427	Unique	Used	1.32215	2.71175	1.02968	1.46552	933.042	1913.69	726.648	1034.22	705.702	2.53832			0	3.46997	28
	High																				iQAIVGQYVN	Unambiguous	1	1	P34383	N-Term(TMT6plex)	CID	1	0	1	1	6291	Unique	Used	1.87994	1.87453	1.59573	1.42154	6624.43	6605.38	5622.94	5009.14	3523.74	2.35784			0	12.5385	14
	High																				iQAIVGQYVN	Unambiguous	1	1	P34383	N-Term(TMT6plex)	CID	1	0	1	1	6420	Unique	Used	1.73667	1.69163	1.44419	1.24454	1791.59	1745.13	1489.86	1283.89	1031.62	2.14407			0	15.7304	41
														High							iQAIVGQYVN	Unambiguous	1	1	P34383	N-Term(TMT6plex)	CID	1	0	1	1		No Quan Values	Not Used											3.56347	0	0	21.137	50
														High							iQAIVGQYVN	Unambiguous	1	1	P34383	N-Term(TMT6plex)	CID	1	0	1	1		No Quan Values	Not Used											3.54837	0	0	7.32167	50
														High							iQAIVGQYVN	Unambiguous	1	1	P34383	N-Term(TMT6plex)	CID	1	0	1	1		No Quan Values	Not Used											3.51472	0	0	12.3315	50
														High							iQAIVGQYVN	Unambiguous	1	1	P34383	N-Term(TMT6plex)	CID	1	0	1	1		No Quan Values	Not Used											3.37633	0	0	47.8423	50
														High							iQAIVGQYVN	Unambiguous	1	1	P34383	N-Term(TMT6plex)	CID	1	0	1	1		No Quan Values	Not Used											3.27653	0	0	2.841	15
														High							iQAIVGQYVN	Unambiguous	1	1	P34383	N-Term(TMT6plex)	CID	1	0	1	1		No Quan Values	Not Used											3.15084	0	0	26.617	50
														High							iQAIVGQYVN	Unambiguous	1	1	P34383	N-Term(TMT6plex)	CID	1	0	1	1		No Quan Values	Not Used											3.08387	0	0	25.8165	50
														High							iQAIVGQYVN	Unambiguous	1	1	P34383	N-Term(TMT6plex)	CID	1	0	1	1		No Quan Values	Not Used											2.99832	0	0	48.8956	50
														High							iQAIVGQYVN	Unambiguous	1	1	P34383	N-Term(TMT6plex)	CID	1	0	1	1		No Quan Values	Not Used											2.74153	0	0	9.9971	38
G5EEW3	Protein F58A6.9 OS=Caenorhabditis elegans GN=msp-74 PE=4 SV=1 - [G5EEW3_CAEEL]	54.55	16	3	3	10	4.2701	1;-;-;-;-;-;-;-;-;-;-;1;-;-;-;-;-;-;-;-	17.0911	2.88304	1;-;-;-;-;-;-;-;-;-;-;1;-;-;-;-;-;-;-;-	9.9019				0.731112	-;-;-;-;-;-;-;-;-;-;-;1;-;-;-;-;-;-;-;-		4.68951	10.39	1	2																									6.61113	14.29	1
	A3	B3	C3	D3	E3	F3	G3	H3	I3	J3	K3	L3	M3	N3	O3	P3	Q3	R3	S3	T3	Sequence	PSM Ambiguity	# Proteins	# Protein Groups	Protein Group Accessions	Modifications	Activation Type	ΔScore	ΔCn	Rank	Search Engine Rank	QuanResultID	Quan Info	Quan Usage	126/130	127/130	128/130	129/130	126	127	128	129	130	XCorr	XCorr	Probability	# Missed Cleavages	Isolation Interference [%]	Ion Inject Time [ms]
																High					eAVLLAVScDAFAFGQEDTNNDR	Unambiguous	15	1	G5EEW3	N-Term(TMT6plex); C9(Carbamidomethyl)	CID	1	0	1	1		No Quan Values	Not Used										5.22269			0	17.9037	50
															High						eAVLLAVScDAFAFGQEDTNNDR	Unambiguous	15	1	G5EEW3	N-Term(TMT6plex); C9(Carbamidomethyl)	CID	1	0	1	1	6835	No Quan Values	Not Used										4.94976			0	29.2265	50
								High													rEWFQGDGMVR	Unambiguous	15	1	G5EEW3	N-Term(TMT6plex)	CID	1	0	1	1	3831	No Quan Values	Not Used					751.962	638.152				3.54679			1	9.06912	50
								Medium													rEWFQGDGMVR	Unambiguous	15	1	G5EEW3	N-Term(TMT6plex)	CID	1	0	1	1	3826	No Quan Values	Not Used										3.06434			1	19.0543	50
												High									nLPIEYNP	Unambiguous	16	1	G5EEW3	N-Term(TMT6plex)	CID	1	0	1	1	4528	Unique	Used	4.78615	3.0849		0.731112	1758.17	1133.22		268.571	367.346	2.77964			0	5.92694	50
	High																				nLPIEYNP	Unambiguous	16	1	G5EEW3	N-Term(TMT6plex)	CID	1	0	1	1	4912	No Quan Values	Not Used					1908.14	1485.77				2.47729			0	3.82605	27
	High																				nLPIEYNP	Unambiguous	16	1	G5EEW3	N-Term(TMT6plex)	CID	1	0	1	1	4935	Unique	Used	3.75405	2.68118			5282.98	3773.15			1407.27	2.21222			0	7.17882	31
												High									nLPIEYNP	Unambiguous	16	1	G5EEW3	N-Term(TMT6plex)	CID	1	0	1	1		No Quan Values	Not Used										2.12003			0	7.26131	50
														High							nLPIEYNP	Unambiguous	16	1	G5EEW3	N-Term(TMT6plex)	CID	1	0	1	1		No Quan Values	Not Used											2.77901	0	0	0.85805	27
														High							nLPIEYNP	Unambiguous	16	1	G5EEW3	N-Term(TMT6plex)	CID	1	0	1	1		No Quan Values	Not Used											2.75199	0	0	2.2628	50
P50140	Chaperonin homolog Hsp-60, mitochondrial OS=Caenorhabditis elegans GN=hsp-60 PE=1 SV=2 - [CH60_CAEEL]	47.54	2	18	18	49	4.50409	-;-;4;7;-;-;-;-;1;-;-;-;-;-;4;-;1;-;-;1	81.9373	4.86445	-;-;4;5;-;-;-;-;1;-;-;-;-;-;3;-;1;-;-;2	101.944	2.27894	-;-;4;4;-;-;-;-;1;-;-;-;-;-;3;-;1;-;-;1	109.747	2.97602	-;-;4;4;-;-;-;-;1;-;-;-;-;-;4;-;1;-;-;2	113.068									15.0753	2.64	1	4	43.7141	11.09	5	12									2.87606	1.94	1	1
	A3	B3	C3	D3	E3	F3	G3	H3	I3	J3	K3	L3	M3	N3	O3	P3	Q3	R3	S3	T3	Sequence	PSM Ambiguity	# Proteins	# Protein Groups	Protein Group Accessions	Modifications	Activation Type	ΔScore	ΔCn	Rank	Search Engine Rank	QuanResultID	Quan Info	Quan Usage	126/130	127/130	128/130	129/130	126	127	128	129	130	XCorr	XCorr	Probability	# Missed Cleavages	Isolation Interference [%]	Ion Inject Time [ms]
																				High	nAGLEPSSIIDEVTGNSNTSYGYDALNGk	Unambiguous	2	1	P50140	N-Term(TMT6plex); K29(TMT6plex)	CID	1	0	1	1	5978	No Quan Values	Not Used					973.125	880.16	401.123	428.728		7.66253			0	2.67209	50
															High						NAGLEPSSIIDEVTGNSNTSYGYDALNGk	Unambiguous	2	1	P50140	K29(TMT6plex)	CID	1	0	1	1	6192	Unique	Used	2.02369			0.812615	1348.94			541.667	666.572	6.9475			0	6.04206	26
																				High	nAGLEPSSIIDEVTGNSNTSYGYDALNGk	Unambiguous	2	1	P50140	N-Term(TMT6plex); K29(TMT6plex)	CID	1	0	1	1	5983	No Quan Values	Not Used							488.515			6.72326			0	1.29308	22
																				High	vTTPEEIAQVATISANGDTVVGNLISDAMk	Unambiguous	1	1	P50140	N-Term(TMT6plex); K30(TMT6plex)	CID	1	0	1	1	6887	No Quan Values	Not Used										6.11822			0	9.67376	50
																				High	iSQVQDIVPALELANk	Unambiguous	1	1	P50140	N-Term(TMT6plex); K16(TMT6plex)	CID	1	0	1	1	5963	No Quan Values	Not Used										6.09094			0	19.959	50
															High						iSQVQDIVPALELANk	Unambiguous	1	1	P50140	N-Term(TMT6plex); K16(TMT6plex)	CID	1	0	1	1		No Quan Values	Not Used										5.9524			0	5.89485	50
															High						dMGIATGATIFGDDSNLIk	Unambiguous	1	1	P50140	N-Term(TMT6plex); K19(TMT6plex)	CID	1	0	1	1		No Quan Values	Not Used										5.58339			0	3.1359	50
				High																	IEHITDEIEQSTSDYEk	Unambiguous	2	1	P50140	K17(TMT6plex)	CID	1	0	1	1	4546	No Quan Values	Not Used					410.338	310.999	216.316			5.56884			0	3.47647	50
																				High	dmGIATGATIFGDDSNLIk	Unambiguous	1	1	P50140	N-Term(TMT6plex); M2(Oxidation); K19(TMT6plex)	CID	1	0	1	1	5343	No Quan Values	Not Used						289.362				5.23972			0	15.3518	50
																				High	nAGLEPSSIIDEVTGNSNTSYGYDALNGk	Unambiguous	2	1	P50140	N-Term(TMT6plex); K29(TMT6plex)	CID	1	0	1	1	5989	No Quan Values	Not Used					269.137			316.78		4.96257			0	6.31592	50
																	High				tLNDELELIEGMk	Unambiguous	1	1	P50140	N-Term(TMT6plex); K13(TMT6plex)	CID	1	0	1	1	7817	Unique	Used	11.7914	14.7619	7.24636	9.79642	3803.07	4761.14	2337.15	3159.62	322.528	4.87291			0	5.73959	50
															High						IEDITANDLGEVDEVTITk	Unambiguous	1	1	P50140	K19(TMT6plex)	CID	1	0	1	1	5079	No Quan Values	Not Used										4.86088			0	4.43591	50
										High											IEHITDEIEQSTSDYEkEk	Unambiguous	2	1	P50140	K17(TMT6plex); K19(TMT6plex)	CID	1	0	1	1		No Quan Values	Not Used										4.69829			1	24.192	50
															High						IEDITANDLGEVDEVTITk	Unambiguous	1	1	P50140	K19(TMT6plex)	CID	1	0	1	1	5317	No Quan Values	Not Used					291.762					4.58741			0	10.4945	50
																				High	iSQVQDIVPALELANk	Unambiguous	1	1	P50140	N-Term(TMT6plex); K16(TMT6plex)	CID	1	0	1	1	5945	Unique	Used	2.77763	3.04696	1.31822	1.7604	6121.11	6714.63	2904.98	3879.42	2203.72	4.54961			0	12.6274	47
															High						iSQVQDIVPALELANk	Unambiguous	1	1	P50140	N-Term(TMT6plex); K16(TMT6plex)	CID	1	0	1	1	6391	Unique	Used	4.45852	4.96333	2.68865	3.74761	1563.19	1740.18	942.659	1313.94	350.607	4.3975			0	7.93513	50
				High																	IEHITDEIEQSTSDYEk	Unambiguous	2	1	P50140	K17(TMT6plex)	CID	1	0	1	1	4514	No Quan Values	Not Used										4.39217			0	6.09666	3
																				High	nAGLEPSSIIDEVTGNSNTSYGYDALNGk	Unambiguous	2	1	P50140	N-Term(TMT6plex); K29(TMT6plex)	CID	1	0	1	1	6023	No Quan Values	Not Used										4.3476			0	14.8485	50
									High												IEHITDEIEQSTSDYEkEk	Unambiguous	2	1	P50140	K17(TMT6plex); K19(TMT6plex)	CID	1	0	1	1	4138	Unique	Used	4.67399	3.83812	0.964391	2.08384	1789.09	1469.14	369.146	797.644	382.776	4.3115			1	34.8733	50
										High											IEHITDEIEQSTSDYEkEk	Unambiguous	2	1	P50140	K17(TMT6plex); K19(TMT6plex)	CID	1	0	1	1	4399	No Quan Values	Not Used					1734.62	1835.73		593.733		4.08673			1	12.4824	31
																		High			TLNDELELIEGMk	Unambiguous	1	1	P50140	K13(TMT6plex)	CID	1	0	1	1	7596	No Quan Values	Not Used										4.06148			0	3.01537	47
			High																		gVmNAVEVVVAELkk	Unambiguous	2	1	P50140	N-Term(TMT6plex); M3(Oxidation); K14(TMT6plex); K15(TMT6plex)	CID	1	0	1	1	7465	Unique	Used	1.78057	1.54288	0.640706	0.959381	5274.66	4570.53	1897.99	2842.01	2962.34	3.98356			1	15.1394	50
									High												IEHITDEIEQSTSDYEkEk	Unambiguous	2	1	P50140	K17(TMT6plex); K19(TMT6plex)	CID	1	0	1	1		No Quan Values	Not Used										3.93034			1	6.02326	50
			High																		gVmNAVEVVVAELkk	Unambiguous	2	1	P50140	N-Term(TMT6plex); M3(Oxidation); K14(TMT6plex); K15(TMT6plex)	CID	1	0	1	1	7557	Unique	Used	2.05033	1.87651	0.697214	1.0832	3420.58	3130.58	1163.17	1807.12	1668.3	3.90453			1	12.7366	50
				High																	AANEDQQIGVNIVkk	Unambiguous	2	1	P50140	K14(TMT6plex); K15(TMT6plex)	CID	1	0	1	1	3708	Unique	Used	1.34606	0.481513			11747.7	4202.41			8727.5	3.90405			1	12.0104	4
				High																	AANEDQQIGVNIVkk	Unambiguous	2	1	P50140	K14(TMT6plex); K15(TMT6plex)	CID	1	0	1	1	3702	Unique	Used	0.752002				2291.62				3047.36	3.88029			1	16.249	13
															High						aLTQPIATIVk	Unambiguous	2	1	P50140	N-Term(TMT6plex); K11(TMT6plex)	CID	1	0	1	1	4806	Unique	Used	1.83875	1.47549	0.636822	1.08973	2307.31	1851.49	799.102	1367.43	1254.83	3.77902			0	15.8809	50
															Medium						fVDMFEAGIIDPTk	Unambiguous	2	1	P50140	N-Term(TMT6plex); K14(TMT6plex)	CID	1	0	1	1	6909	No Quan Values	Not Used					600.154	1106.51	733.808	815.549		3.75288			0	13.999	50
																High					aLTQPIATIVk	Unambiguous	2	1	P50140	N-Term(TMT6plex); K11(TMT6plex)	CID	1	0	1	1	4886	No Quan Values	Not Used					713.72	1114.17				3.74539			0	12.5207	26
			Medium																		gVmNAVEVVVAELkk	Unambiguous	2	1	P50140	N-Term(TMT6plex); M3(Oxidation); K14(TMT6plex); K15(TMT6plex)	CID	1	0	1	1	7427	Unique	Used	1.82487	1.51315	0.50958	0.969022	1929.24	1599.69	538.723	1024.44	1057.19	3.71359			1	28.1832	50
																High					aAVEEGIVPGGGVALLR	Unambiguous	2	1	P50140	N-Term(TMT6plex)	CID	1	0	1	1		No Quan Values	Not Used										3.69613			0	13.4909	27
															Medium						dMGIATGATIFGDDSNLIk	Unambiguous	1	1	P50140	N-Term(TMT6plex); K19(TMT6plex)	CID	1	0	1	1	6135	Unique	Used	3.78441	4.22415	2.34618	2.92911	14098.2	15736.4	8740.36	10912	3725.35	3.61168			0	5.21425	50
																				High	vTTPEEIAQVATISANGDTVVGNLISDAMk	Unambiguous	1	1	P50140	N-Term(TMT6plex); K30(TMT6plex)	CID	1	0	1	1	6889	Unique	Used		1.18243		1.02717		412.566		358.395	348.915	3.56419			0	12.2736	50
				Medium																	aLVLLSEkk	Unambiguous	1	1	P50140	N-Term(TMT6plex); K8(TMT6plex); K9(TMT6plex)	CID	1	0	1	1	5157	No Quan Values	Not Used					18959.8					3.47701			1	17.1382	1
										High											IEHITDEIEQSTSDYEkEk	Unambiguous	2	1	P50140	K17(TMT6plex); K19(TMT6plex)	CID	1	0	1	1	4503	No Quan Values	Not Used					288.945					3.47432			1	11.5234	50
			Medium																		gVmNAVEVVVAELkk	Unambiguous	2	1	P50140	N-Term(TMT6plex); M3(Oxidation); K14(TMT6plex); K15(TMT6plex)	CID	1	0	1	1	7685	Unique	Used	1.78068	1.59549	0.63048	0.985658	2993	2681.73	1059.72	1656.71	1680.81	3.47359			1	26.4978	50
				Medium																	dkYQNLGAk	Unambiguous	2	1	P50140	N-Term(TMT6plex); K2(TMT6plex); K9(TMT6plex)	CID	1	0	1	1	2698	Unique	Used	3.36297	3.16804	1.1881	1.85005	120162	113197	42452.1	66104.2	35731	3.43662			1	8.21187	2
				Medium																	aLVLLSEkk	Unambiguous	1	1	P50140	N-Term(TMT6plex); K8(TMT6plex); K9(TMT6plex)	CID	1	0	1	1	5150	Unique	Used	3.73166	2.18963	0.622468	1.22137	10887.8	6388.67	1816.17	3563.58	2917.69	3.4021			1	15.5582	14
				High																	dkYQNLGAk	Unambiguous	2	1	P50140	N-Term(TMT6plex); K2(TMT6plex); K9(TMT6plex)	CID	1	0	1	1	2714	Unique	Used	3.55554	2.94539	1.54305	1.88461	12089	10014.5	5246.43	6407.76	3400.05	3.25371			1	12.0693	16
				High																	dkYQNLGAk	Unambiguous	2	1	P50140	N-Term(TMT6plex); K2(TMT6plex); K9(TMT6plex)	CID	1	0	1	1	2710	Unique	Used	3.21142	2.89541	1.13827	1.90906	10445.2	9417.42	3702.26	6209.28	3252.53	3.25114			1	4.94662	24
																				Medium	nAGLEPSSIIDEVTGNSNTSYGYDALNGk	Unambiguous	2	1	P50140	N-Term(TMT6plex); K29(TMT6plex)	CID	1	0	1	1		No Quan Values	Not Used										3.20353			0	7.07838	50
									Medium												IEHITDEIEQSTSDYEkEk	Unambiguous	2	1	P50140	K17(TMT6plex); K19(TMT6plex)	CID	1	0	1	1	4142	No Quan Values	Not Used					665.826	648.367		240.887		3.16022			1	11.8067	50
															Medium						IEDITANDLGEVDEVTITk	Unambiguous	1	1	P50140	K19(TMT6plex)	CID	1	0	1	1		No Quan Values	Not Used										3.13709			0	10.6574	50
																				Medium	iEDITANDLGEVDEVTITk	Unambiguous	1	1	P50140	N-Term(TMT6plex); K19(TMT6plex)	CID	1	0	1	1	5564	No Quan Values	Not Used					839.614	1309.55	1603.63	1544.07		3.11286			0	10.7663	50
				Medium																	iGGGSEVEVGEkk	Unambiguous	2	1	P50140	N-Term(TMT6plex); K12(TMT6plex); K13(TMT6plex)	CID	1	0	1	1	3184	No Quan Values	Not Used					6799.62	6793.96				3.10731			1	8.65827	5
				Medium																	IEHITDEIEQSTSDYEk	Unambiguous	2	1	P50140	K17(TMT6plex)	CID	1	0	1	1	4624	No Quan Values	Not Used										3.05915			0	5.66429	30
				Medium																	IGGGSEVEVGEkk	Unambiguous	2	1	P50140	K12(TMT6plex); K13(TMT6plex)	CID	1	0	1	1	2328	Unique	Used	1.06926				2073.14				1938.86	2.98171			1	7.80319	12
													High								gRGDQTEIEkR	Unambiguous	2	1	P50140	N-Term(TMT6plex); K10(TMT6plex)	CID	1	0	1	1		No Quan Values	Not Used										2.93245			2	17.6328	50
							High														DRVTDALcATR	Unambiguous	2	1	P50140	C8(Carbamidomethyl)	CID	1	0	1	1		No Quan Labels	Not Used										2.87606			1	13.2025	50
P34382	Fatty-acid and retinol-binding protein 1 OS=Caenorhabditis elegans GN=far-1 PE=2 SV=1 - [FAR1_CAEEL]	46.7	2	9	9	60	1.81368	-;-;-;3;-;-;1;6;5;-;-;2;-;-;-;-;-;1;-;-	44.0838	2.50929	-;-;-;3;-;-;1;6;5;-;-;2;-;-;-;-;-;1;-;-	46.107	1.52703	-;-;-;3;-;-;1;6;5;-;-;2;-;-;-;-;-;1;-;-	42.641	1.66189	-;-;-;3;-;-;1;6;5;-;-;2;-;-;-;-;-;1;-;-	17.7165	2.88968	5.49	1	1					5.01568	7.14	1	1	105.4	14.29	3	29									2.21239	3.85	1	1	19.0249	3.85	1
	A3	B3	C3	D3	E3	F3	G3	H3	I3	J3	K3	L3	M3	N3	O3	P3	Q3	R3	S3	T3	Sequence	PSM Ambiguity	# Proteins	# Protein Groups	Protein Group Accessions	Modifications	Activation Type	ΔScore	ΔCn	Rank	Search Engine Rank	QuanResultID	Quan Info	Quan Usage	126/130	127/130	128/130	129/130	126	127	128	129	130	XCorr	XCorr	Probability	# Missed Cleavages	Isolation Interference [%]	Ion Inject Time [ms]
										High											IHAQYLAGEkPSLDTLk	Unambiguous	1	1	P34382	K10(TMT6plex); K17(TMT6plex)	CID	1	0	1	1		No Quan Values	Not Used										5.31343			0	2.8852	30
			High																		dFkSEDDFLNALk	Unambiguous	1	1	P34382	N-Term(TMT6plex); K3(TMT6plex); K13(TMT6plex)	CID	1	0	1	1	6203	No Quan Values	Not Used					429.455	297.038		444.472		5.01568			1	32.0706	50
				High																	dkVNALNDEAk	Unambiguous	1	1	P34382	N-Term(TMT6plex); K2(TMT6plex); K11(TMT6plex)	CID	0.3402	0	1	1	2992	Unique	Used	1.50292	2.14203	1.39756	1.07218	47102.2	67132.5	43800.3	33602.7	31340.5	4.87791			1	15.4478	1
															High						DSIAKEFPILTGFFKNEk	Unambiguous	1	1	P34382	K18(TMT6plex)	CID	0.2505	0	1	1	7308	No Quan Values	Not Used						1731.75				4.75385			2	9.56801	50
				High																	dFkSEDDFLNALk	Unambiguous	1	1	P34382	N-Term(TMT6plex); K3(TMT6plex); K13(TMT6plex)	CID	1	0	1	1		No Quan Values	Not Used										4.66503			1	49.2515	50
				High																	dkVNALNDEAk	Unambiguous	1	1	P34382	N-Term(TMT6plex); K2(TMT6plex); K11(TMT6plex)	CID	1	0	1	1	2978	Unique	Used	2.21953	3.72567	2.49759	2.3328	5416.5	9092.06	6095.07	5692.92	2440.38	4.41651			1	7.00521	14
				High																	dkVNALNDEAk	Unambiguous	1	1	P34382	N-Term(TMT6plex); K2(TMT6plex); K11(TMT6plex)	CID	1	0	1	1	2985	Unique	Used	1.37564	3.4508	1.66418	1.78722	59093.6	148237	71488.5	76773.9	42957.2	4.24874			1	7.82914	1
				High																	dkVNALNDEAk	Unambiguous	1	1	P34382	N-Term(TMT6plex); K2(TMT6plex); K11(TMT6plex)	CID	1	0	1	1	7009	No Quan Values	Not Used										4.2198			1	19.5381	50
				High																	dkVNALNDEAk	Unambiguous	1	1	P34382	N-Term(TMT6plex); K2(TMT6plex); K11(TMT6plex)	CID	0.2792	0	1	1		No Quan Values	Not Used										4.18591			1	22.8803	50
				High																	dkVNALNDEAk	Unambiguous	1	1	P34382	N-Term(TMT6plex); K2(TMT6plex); K11(TMT6plex)	CID	1	0	1	1	7682	No Quan Values	Not Used					323.928					4.18168			1	33.8662	50
				High																	dkVNALNDEAk	Unambiguous	1	1	P34382	N-Term(TMT6plex); K2(TMT6plex); K11(TMT6plex)	CID	1	0	1	1		No Quan Values	Not Used										3.83557			1	34.9842	50
				High																	dkVNALNDEAk	Unambiguous	1	1	P34382	N-Term(TMT6plex); K2(TMT6plex); K11(TMT6plex)	CID	1	0	1	1		No Quan Values	Not Used										3.81556			1	22.8881	50
										High											IHAQYLAGEkPSLDTLk	Unambiguous	1	1	P34382	K10(TMT6plex); K17(TMT6plex)	CID	1	0	1	1		No Quan Values	Not Used										3.79924			0	24.943	50
				High																	dkVNALNDEAk	Unambiguous	1	1	P34382	N-Term(TMT6plex); K2(TMT6plex); K11(TMT6plex)	CID	1	0	1	1	7099	No Quan Values	Not Used										3.63491			1	20.6773	50
				High																	dkVNALNDEAk	Unambiguous	1	1	P34382	N-Term(TMT6plex); K2(TMT6plex); K11(TMT6plex)	CID	1	0	1	1		No Quan Values	Not Used										3.59531			1	34.4401	50
				High																	dkVNALNDEAk	Unambiguous	1	1	P34382	N-Term(TMT6plex); K2(TMT6plex); K11(TMT6plex)	CID	1	0	1	1	7570	No Quan Values	Not Used										3.57103			1	15.9311	50
															High						DSIAKEFPILTGFFKNEk	Unambiguous	1	1	P34382	K18(TMT6plex)	CID	0.098	0	1	1	7310	No Quan Values	Not Used						1805.83				3.56704			2	0.937824	50
				High																	dkVNALNDEAk	Unambiguous	1	1	P34382	N-Term(TMT6plex); K2(TMT6plex); K11(TMT6plex)	CID	1	0	1	1		No Quan Values	Not Used										3.55976			1	14.0318	50
				Medium																	dkVNALNDEAk	Unambiguous	1	1	P34382	N-Term(TMT6plex); K2(TMT6plex); K11(TMT6plex)	CID	1	0	1	1		No Quan Values	Not Used										3.4913			1	17.0253	50
				Medium																	dkVNALNDEAk	Unambiguous	1	1	P34382	N-Term(TMT6plex); K2(TMT6plex); K11(TMT6plex)	CID	1	0	1	1		No Quan Values	Not Used										3.49024			1	22.1637	50
				Medium																	dkVNALNDEAk	Unambiguous	1	1	P34382	N-Term(TMT6plex); K2(TMT6plex); K11(TMT6plex)	CID	1	0	1	1	6243	No Quan Values	Not Used						269.199				3.48415			1	25.0363	50
				Medium																	dkVNALNDEAk	Unambiguous	1	1	P34382	N-Term(TMT6plex); K2(TMT6plex); K11(TMT6plex)	CID	1	0	1	1		No Quan Values	Not Used										3.48326			1	12.0352	50
				Medium																	dkVNALNDEAk	Unambiguous	1	1	P34382	N-Term(TMT6plex); K2(TMT6plex); K11(TMT6plex)	CID	1	0	1	1	8019	No Quan Values	Not Used										3.45782			1	13.2603	50
				Medium																	dkVNALNDEAk	Unambiguous	1	1	P34382	N-Term(TMT6plex); K2(TMT6plex); K11(TMT6plex)	CID	1	0	1	1		No Quan Values	Not Used										3.43155			1	30.737	50
				Medium																	dkVNALNDEAk	Unambiguous	1	1	P34382	N-Term(TMT6plex); K2(TMT6plex); K11(TMT6plex)	CID	1	0	1	1		No Quan Values	Not Used										3.40476			1	16.5954	50
				Medium																	dkVNALNDEAk	Unambiguous	1	1	P34382	N-Term(TMT6plex); K2(TMT6plex); K11(TMT6plex)	CID	1	0	1	1	8024	No Quan Values	Not Used										3.30189			1	9.83416	50
				Medium																	dkVNALNDEAk	Unambiguous	1	1	P34382	N-Term(TMT6plex); K2(TMT6plex); K11(TMT6plex)	CID	1	0	1	1		No Quan Values	Not Used										3.26376			1	18.5117	50
				Medium																	dkVNALNDEAk	Unambiguous	1	1	P34382	N-Term(TMT6plex); K2(TMT6plex); K11(TMT6plex)	CID	1	0	1	1	3144	No Quan Values	Not Used								1824.92		3.26256			1	57.2078	9
				Medium																	dkVNALNDEAk	Unambiguous	1	1	P34382	N-Term(TMT6plex); K2(TMT6plex); K11(TMT6plex)	CID	1	0	1	1		No Quan Values	Not Used										3.21433			1	29.046	50
				Medium																	dkVNALNDEAk	Unambiguous	1	1	P34382	N-Term(TMT6plex); K2(TMT6plex); K11(TMT6plex)	CID	1	0	1	1	7561	No Quan Values	Not Used										3.20951			1	15.6319	50
				Medium																	dkVNALNDEAk	Unambiguous	1	1	P34382	N-Term(TMT6plex); K2(TMT6plex); K11(TMT6plex)	CID	1	0	1	1		No Quan Values	Not Used										3.13672			1	18.0532	50
				Medium																	SEDDFLNALkEk	Unambiguous	1	1	P34382	K10(TMT6plex); K12(TMT6plex)	CID	1	0	1	1	5908	No Quan Values	Not Used					509.729	850.457		1144.76		3.10092			1	38.3357	50
																		Medium			EFPILTGFFk	Unambiguous	1	1	P34382	K10(TMT6plex)	CID	1	0	1	1	8311	Unique	Used	1.03832	0.785886	0.632181	1.51576	392.659	297.197	239.071	573.211	378.168	3.09638			0	32.3827	50
				Medium																	dkVNALNDEAk	Unambiguous	1	1	P34382	N-Term(TMT6plex); K2(TMT6plex); K11(TMT6plex)	CID	1	0	1	1		No Quan Values	Not Used										2.95406			1	26.4042	50
												High									vQAmVGQYLN	Unambiguous	2	1	P34382	N-Term(TMT6plex); M4(Oxidation)	CID	1	0	1	1	4072	Unique	Used	3.15783	3.85001	2.47842	2.14741	6063.17	7392.2	4758.68	4123.12	1920.04	2.93945			0	5.47393	50
											High										THIEAYkGLSQDAk	Unambiguous	1	1	P34382	K7(TMT6plex); K14(TMT6plex)	CID	1	0	1	1	2781	No Quan Values	Not Used										2.92636			1	38.6085	50
				Medium																	SEDDFLNALkEk	Unambiguous	1	1	P34382	K10(TMT6plex); K12(TMT6plex)	CID	1	0	1	1	5812	No Quan Values	Not Used					4061.69	4885.08	807.271	7405.69		2.90554			1	10.3167	17
	High																				vQAmVGQYLN	Unambiguous	2	1	P34382	N-Term(TMT6plex); M4(Oxidation)	CID	1	0	1	1		No Quan Values	Not Used										2.88968			0	11.383	12
												High									vQAmVGQYLN	Unambiguous	2	1	P34382	N-Term(TMT6plex); M4(Oxidation)	CID	1	0	1	1	4077	Unique	Used	3.57474	4.41131	2.75323	2.2682	8415.76	10385.2	6481.73	5339.86	2354.23	2.80659			0	3.76596	50
									High												THIEAYk	Unambiguous	1	1	P34382	K7(TMT6plex)	CID	1	0	1	1	1591	Unique	Used	2.34836	2.3563	1.34813	1.62491	757.773	760.335	435.018	524.328	322.682	2.76797			0	34.3777	50
									High												THIEAYk	Unambiguous	1	1	P34382	K7(TMT6plex)	CID	1	0	1	1	1501	Unique	Used	1.81356	2.66096	1.5134	1.31627	2319.58	3403.42	1935.66	1683.53	1279.02	2.7534			0	2.31058	25
												High									vQAMVGQYLN	Unambiguous	2	1	P34382	N-Term(TMT6plex)	CID	1	0	1	1	5302	No Quan Values	Not Used					418.428	527.172	350.628			2.67429			0	23.9897	50
												Medium									vQAMVGQYLN	Unambiguous	2	1	P34382	N-Term(TMT6plex)	CID	1	0	1	1	5294	No Quan Values	Not Used					329.992	312.257		252.458		2.57015			0	38.838	50
									Medium												THIEAYk	Unambiguous	1	1	P34382	K7(TMT6plex)	CID	1	0	1	1	1597	Unique	Used	1.53921	1.58362	1.46955	1.50789	1240.63	1276.42	1184.48	1215.38	806.016	2.48537			0	32.7618	50
									Medium												THIEAYk	Unambiguous	1	1	P34382	K7(TMT6plex)	CID	1	0	1	1	1498	Unique	Used	1.55013	2.2211	1.27248	1.32393	6201.5	8885.79	5090.71	5296.53	4000.62	2.4751			0	7.38212	50
								High													THIEAYk	Unambiguous	1	1	P34382	K7(TMT6plex)	CID	1	0	1	1	1759	Unique	Used	1.61019	2.35521	1.28005	1.48746	1439.79	2105.98	1144.59	1330.06	894.177	2.45105			0	13.6479	50
								High													THIEAYk	Unambiguous	1	1	P34382	K7(TMT6plex)	CID	1	0	1	1	1661	Unique	Used	1.53593	1.84237	1.22676	1.41316	4266.32	5117.5	3407.55	3925.29	2777.68	2.44593			0	15.7832	47
								High													THIEAYk	Unambiguous	1	1	P34382	K7(TMT6plex)	CID	1	0	1	1	1753	Unique	Used	1.6672	2.24831	1.32466	1.69073	1707.9	2303.19	1357	1732	1024.41	2.38841			0	13.9423	50
								High													THIEAYk	Unambiguous	1	1	P34382	K7(TMT6plex)	CID	1	0	1	1	1654	Unique	Used	1.35032	2.1014	1.13781	1.42087	4188.71	6518.59	3529.5	4407.57	3102.02	2.38251			0	12.2152	43
								Medium													THIEAYk	Unambiguous	1	1	P34382	K7(TMT6plex)	CID	1	0	1	1	1859	Unique	Used	1.23483	1.2823	0.960174	0.72619	1018.59	1057.75	792.027	599.019	824.879	2.36687			0	21.942	50
								Medium													THIEAYk	Unambiguous	1	1	P34382	K7(TMT6plex)	CID	1	0	1	1	1948	No Quan Values	Not Used					500.19	573.819	641.908	423.146		2.34878			0	6.18692	50
								Medium													THIEAYk	Unambiguous	1	1	P34382	K7(TMT6plex)	CID	1	0	1	1	1856	Unique	Used	1.98943	2.73352	1.31045	1.41689	800.749	1100.25	527.459	570.301	402.502	2.34847			0	19.7846	50
								Medium													THIEAYk	Unambiguous	1	1	P34382	K7(TMT6plex)	CID	1	0	1	1	1957	No Quan Values	Not Used					413.345	422.924	280.645	471.763		2.29288			0	17.7546	50
									Medium												THIEAYk	Unambiguous	1	1	P34382	K7(TMT6plex)	CID	1	0	1	1	1693	Unique	Used	1.59042	1.99452	1.22606	1.50311	412.876	517.781	318.288	390.21	259.602	2.26941			0	37.4016	50
							Medium														THIEAYk	Unambiguous	1	1	P34382	K7(TMT6plex)	CID	1	0	1	1	1584	Unique	Used	1.81796	2.30321	1.65234	1.53943	1413.99	1791.41	1285.18	1197.35	777.789	2.21239			0	33.3352	50
														High							vQAmVGQYLN	Unambiguous	2	1	P34382	N-Term(TMT6plex); M4(Oxidation)	CID	1	0	1	1		No Quan Values	Not Used											3.87919	0	0	8.23144	23
														High							vQAmVGQYLN	Unambiguous	2	1	P34382	N-Term(TMT6plex); M4(Oxidation)	CID	1	0	1	1		No Quan Values	Not Used											3.81289	0	0	4.08862	5
														High							vQAmVGQYLN	Unambiguous	2	1	P34382	N-Term(TMT6plex); M4(Oxidation)	CID	1	0	1	1		No Quan Values	Not Used											3.74571	0	0	10.5043	8
														High							vQAmVGQYLN	Unambiguous	2	1	P34382	N-Term(TMT6plex); M4(Oxidation)	CID	1	0	1	1		No Quan Values	Not Used											3.63786	0	0	27.2372	28
														High							vQAMVGQYLN	Unambiguous	2	1	P34382	N-Term(TMT6plex)	CID	1	0	1	1		No Quan Values	Not Used											2.98617	0	0	23.9154	36
P06125	Vitellogenin-5 OS=Caenorhabditis elegans GN=vit-5 PE=2 SV=2 - [VIT5_CAEEL]	43.54	1	10	63	449	0.151437	-;-;-;2;-;-;1;-;-;-;-;-;-;-;-;1;-;2;-;-	91.3228	0.298406	-;-;-;1;-;-;-;-;-;-;-;-;-;-;-;1;-;2;-;-	95.1063	2.03911	-;1;2;2;-;-;1;-;-;-;-;-;-;-;-;1;1;2;-;1	95.4755	2.79092	-;1;2;3;-;-;1;-;-;-;-;-;-;-;-;1;1;2;-;1	108.441	4.5927	0.5	1	2	44.7668	5.18	6	11	140.381	6.99	7	33	385.355	15.47	18	112	40.3602	1.56	2	13	160.696	5.05	8	54	136.796	7.36	10	45	51.6189	7.42	10
	A3	B3	C3	D3	E3	F3	G3	H3	I3	J3	K3	L3	M3	N3	O3	P3	Q3	R3	S3	T3	Sequence	PSM Ambiguity	# Proteins	# Protein Groups	Protein Group Accessions	Modifications	Activation Type	ΔScore	ΔCn	Rank	Search Engine Rank	QuanResultID	Quan Info	Quan Usage	126/130	127/130	128/130	129/130	126	127	128	129	130	XCorr	XCorr	Probability	# Missed Cleavages	Isolation Interference [%]	Ion Inject Time [ms]
																High					eVQASFETVFGGNWNk	Unambiguous	3	3	Q9N4J2;P18947;P06125	N-Term(TMT6plex); K16(TMT6plex)	CID	1	0	1	1	6766	Not Unique	Not Used			1.98666	2.84939			779.269	1117.68	392.251	7.23013			0	1.30292	35
																High					eVQASFETVFGGNWNk	Unambiguous	3	3	Q9N4J2;P18947;P06125	N-Term(TMT6plex); K16(TMT6plex)	CID	1	0	1	1		No Quan Values	Not Used										7.00533			0	3.15244	50
							High														kSEITVNAQLEQSTEQkk	Unambiguous	1	1	P06125	K1(TMT6plex); K17(TMT6plex); K18(TMT6plex)	CID	1	0	1	1	3332	No Quan Values	Not Used										6.93236			2	3.93418	45
							High														kSEITVNAQLEQSTEQkk	Unambiguous	1	1	P06125	N-Term(TMT6plex); K17(TMT6plex); K18(TMT6plex)	CID	1	0	1	2	3332	No Quan Values	Not Used										6.93236			2	3.93418	45
																High					eVQASFETVFGGNWNk	Unambiguous	3	3	Q9N4J2;P18947;P06125	N-Term(TMT6plex); K16(TMT6plex)	CID	1	0	1	1	6877	No Quan Values	Not Used							325.057	406.632		6.87519			0	1.99331	50
																High					eVQASFETVFGGNWNk	Unambiguous	3	3	Q9N4J2;P18947;P06125	N-Term(TMT6plex); K16(TMT6plex)	CID	1	0	1	1	6663	No Quan Values	Not Used										6.85628			0	9.5496	50
																High					eVQASFETVFGGNWNk	Unambiguous	3	3	Q9N4J2;P18947;P06125	N-Term(TMT6plex); K16(TMT6plex)	CID	1	0	1	1		No Quan Values	Not Used										6.61048			0	2.55566	50
																High					eVQASFETVFGGNWNk	Unambiguous	3	3	Q9N4J2;P18947;P06125	N-Term(TMT6plex); K16(TMT6plex)	CID	1	0	1	1		No Quan Values	Not Used										6.55733			0	8.29456	50
																				High	eQTVAELVDFPVSFVESVk	Unambiguous	1	1	P06125	N-Term(TMT6plex); K19(TMT6plex)	CID	1	0	1	1	6950	Unique	Used			5.97259	9.76534			1525.8	2494.72	255.467	6.21825			0	9.24145	50
															High						fDGLLLSGLPTASSDASQTLIScR	Unambiguous	1	1	P06125	N-Term(TMT6plex); C23(Carbamidomethyl)	CID	1	0	1	1		No Quan Values	Not Used										6.19638			0	5.96127	24
								High													kSEITVNAQLEQSTEQkk	Unambiguous	1	1	P06125	K1(TMT6plex); K17(TMT6plex); K18(TMT6plex)	CID	1	0	1	1		No Quan Values	Not Used										5.95747			2	9.93726	50
								High													kSEITVNAQLEQSTEQkk	Unambiguous	1	1	P06125	N-Term(TMT6plex); K17(TMT6plex); K18(TMT6plex)	CID	1	0	1	2		No Quan Values	Not Used										5.95747			2	9.93726	50
																High					eVQASFETVFGGNWNk	Unambiguous	3	3	Q9N4J2;P18947;P06125	N-Term(TMT6plex); K16(TMT6plex)	CID	1	0	1	1	6972	No Quan Values	Not Used								331.143		5.95366			0	15.7663	50
															High						tMEGDcEVAYTIVQEGEk	Unambiguous	2	2	Q9N4J2;P06125	N-Term(TMT6plex); C6(Carbamidomethyl); K18(TMT6plex)	CID	1	0	1	1	5207	No Quan Values	Not Used							2486.63	3682.24		5.88975			0	1.67475	50
															High						eQTVAELVDFPVSFVESVk	Unambiguous	1	1	P06125	N-Term(TMT6plex); K19(TMT6plex)	CID	1	0	1	1	7384	No Quan Values	Not Used										5.86397			0	10.3116	29
																				High	eQTVAELVDFPVSFVESVk	Unambiguous	1	1	P06125	N-Term(TMT6plex); K19(TMT6plex)	CID	1	0	1	1		No Quan Values	Not Used										5.85846			0	10.261	50
															High						tMEGDcEVAYTIVQEGEk	Unambiguous	2	2	Q9N4J2;P06125	N-Term(TMT6plex); C6(Carbamidomethyl); K18(TMT6plex)	CID	1	0	1	1	5088	No Quan Values	Not Used					329.849	364.118	6553.22	10207		5.84359			0	0.582534	50
			High																		lIEQFYQQGDkAEVNPFk	Unambiguous	1	1	P06125	N-Term(TMT6plex); K11(TMT6plex); K18(TMT6plex)	CID	1	0	1	1	6438	Unique	Used			2.25667	2.50221			59186	65625.8	26227.2	5.83006			1	6.48886	1
																				High	eQTVAELVDFPVSFVESVk	Unambiguous	1	1	P06125	N-Term(TMT6plex); K19(TMT6plex)	CID	1	0	1	1		No Quan Values	Not Used										5.81681			0	17.4328	50
									High												kSDYESSSDYESNYDEkETEk	Unambiguous	2	2	P18947;P06125	N-Term(TMT6plex); K17(TMT6plex); K21(TMT6plex)	CID	1	0	1	1	2926	No Quan Values	Not Used								488.253		5.7453			2	4.12071	40
									High												kSDYESSSDYESNYDEkETEk	Unambiguous	2	2	P18947;P06125	K1(TMT6plex); K17(TMT6plex); K21(TMT6plex)	CID	1	0	1	2	2926	No Quan Values	Not Used								488.253		5.7453			2	4.12071	40
																High					nGLISEIQFSSEDAEWSk	Unambiguous	1	1	P06125	N-Term(TMT6plex); K18(TMT6plex)	CID	1	0	1	1	6435	No Quan Values	Not Used							1130.76	1360.79		5.71286			0	2.62076	50
			High																		vQSGIQMLQEIVkk	Unambiguous	3	3	Q9N4J2;P18947;P06125	N-Term(TMT6plex); K13(TMT6plex); K14(TMT6plex)	CID	1	0	1	1		No Quan Values	Not Used										5.6389			1	10.0892	50
		High																			lIEQFYQQGDkAEVNPFk	Unambiguous	1	1	P06125	N-Term(TMT6plex); K11(TMT6plex); K18(TMT6plex)	CID	1	0	1	1	6116	Unique	Used			1.48683	2.07961			445.444	623.035	299.592	5.60678			1	3.98969	50
																High					eVQASFETVFGGNWNk	Unambiguous	3	3	Q9N4J2;P18947;P06125	N-Term(TMT6plex); K16(TMT6plex)	CID	1	0	1	1		No Quan Values	Not Used										5.57			0	47.8397	50
		High																			lIEQFYQQGDkAEVNPFk	Unambiguous	1	1	P06125	N-Term(TMT6plex); K11(TMT6plex); K18(TMT6plex)	CID	1	0	1	1	6112	No Quan Values	Not Used							319.175	481.55		5.56223			1	8.10345	50
																				High	eQTVAELVDFPVSFVESVk	Unambiguous	1	1	P06125	N-Term(TMT6plex); K19(TMT6plex)	CID	1	0	1	1	6927	No Quan Values	Not Used							5999.06	7611.19		5.55165			0	15.679	10
									High												kSDYESSSDYESNYDEkETEk	Unambiguous	2	2	P18947;P06125	N-Term(TMT6plex); K17(TMT6plex); K21(TMT6plex)	CID	1	0	1	1		No Quan Values	Not Used										5.53759			2	4.83429	30
									High												kSDYESSSDYESNYDEkETEk	Unambiguous	2	2	P18947;P06125	K1(TMT6plex); K17(TMT6plex); K21(TMT6plex)	CID	1	0	1	2		No Quan Values	Not Used										5.53759			2	4.83429	30
																				High	fDGLLLSGLPTASSDASQTLIScR	Unambiguous	1	1	P06125	N-Term(TMT6plex); C23(Carbamidomethyl)	CID	1	0	1	1		No Quan Values	Not Used										5.50647			0	14.0305	50
							High														dMESDkDSLFFNVHEk	Unambiguous	3	3	Q9N4J2;P18947;P06125	N-Term(TMT6plex); K6(TMT6plex); K16(TMT6plex)	CID	1	0	1	1		No Quan Values	Not Used										5.47594			1	19.5345	50
		High																			lIEQFYQQGDkAEVNPFk	Unambiguous	1	1	P06125	N-Term(TMT6plex); K11(TMT6plex); K18(TMT6plex)	CID	1	0	1	1		No Quan Values	Not Used										5.46844			1	7.67628	50
							High														dMESDkDSLFFNVHEk	Unambiguous	3	3	Q9N4J2;P18947;P06125	N-Term(TMT6plex); K6(TMT6plex); K16(TMT6plex)	CID	1	0	1	1	4849	No Quan Values	Not Used							311.678	400.403		5.44597			1	7.74965	50
															High						vQLVIETTLAVAGTk	Unambiguous	3	3	Q9N4J2;P18947;P06125	N-Term(TMT6plex); K15(TMT6plex)	CID	1	0	1	1		No Quan Values	Not Used										5.4047			0	3.46591	50
																				High	tMEGDcEVAYTIVQEGEk	Unambiguous	2	2	Q9N4J2;P06125	N-Term(TMT6plex); C6(Carbamidomethyl); K18(TMT6plex)	CID	1	0	1	1	4852	No Quan Values	Not Used							465.061	548.632		5.3628			0	27.2733	50
																				High	eQTVAELVDFPVSFVESVk	Unambiguous	1	1	P06125	N-Term(TMT6plex); K19(TMT6plex)	CID	1	0	1	1		No Quan Values	Not Used										5.3555			0	37.2661	50
																High					FDGLLLSGLPTASSDASQTLIScR	Unambiguous	1	1	P06125	C23(Carbamidomethyl)	CID	1	0	1	1	6704	No Quan Labels	Not Used										5.34093			0	2.61597	32
															High						fDGLLLSGLPTASSDASQTLIScR	Unambiguous	1	1	P06125	N-Term(TMT6plex); C23(Carbamidomethyl)	CID	1	0	1	1		No Quan Values	Not Used										5.2693			0	18.3502	50
				High																	kSDYESSSDYESNYDEk	Unambiguous	2	2	P18947;P06125	N-Term(TMT6plex); K17(TMT6plex)	CID	1	0	1	1	2673	No Quan Values	Not Used							3661.82			5.26814			1	7.04324	12
				High																	kSDYESSSDYESNYDEk	Unambiguous	2	2	P18947;P06125	K1(TMT6plex); K17(TMT6plex)	CID	1	0	1	2	2673	No Quan Values	Not Used							3661.82			5.26814			1	7.04324	12
				High																	kSDYESSSDYESNYDEk	Unambiguous	2	2	P18947;P06125	N-Term(TMT6plex); K17(TMT6plex)	CID	1	0	1	1	2679	No Quan Values	Not Used							4020.51	1629.45		5.199			1	3.02775	10
				High																	kSDYESSSDYESNYDEk	Unambiguous	2	2	P18947;P06125	K1(TMT6plex); K17(TMT6plex)	CID	1	0	1	2	2679	No Quan Values	Not Used							4020.51	1629.45		5.199			1	3.02775	10
															High						yFAQVGFSQQNFEQVILk	Unambiguous	3	3	Q9N4J2;P18947;P06125	N-Term(TMT6plex); K18(TMT6plex)	CID	1	0	1	1		No Quan Values	Not Used										5.19777			0	4.72821	50
																	High				NGLISEIQFSSEDAEWSk	Unambiguous	1	1	P06125	K18(TMT6plex)	CID	1	0	1	1	6744	Unique	Used			1.05092	1.64666			715.705	1121.41	681.024	5.08784			0	0	50
																				High	fDGLLLSGLPTASSDASQTLIScR	Unambiguous	1	1	P06125	N-Term(TMT6plex); C23(Carbamidomethyl)	CID	1	0	1	1		No Quan Values	Not Used										5.06789			0	14.7532	50
																				High	eQTVAELVDFPVSFVESVk	Unambiguous	1	1	P06125	N-Term(TMT6plex); K19(TMT6plex)	CID	1	0	1	1		No Quan Values	Not Used										5.06354			0	37.1352	50
			High																		lIEQFYQQGDkAEVNPFk	Unambiguous	1	1	P06125	N-Term(TMT6plex); K11(TMT6plex); K18(TMT6plex)	CID	1	0	1	1	6539	No Quan Values	Not Used										5.061			1	7.24024	27
			High																		eGQFVkPQTVYTYTFk	Unambiguous	2	2	Q9N4J2;P06125	N-Term(TMT6plex); K6(TMT6plex); K16(TMT6plex)	CID	1	0	1	1	5245	No Quan Values	Not Used										5.0495			0	0.749436	9
			High																		lIEQFYQQGDkAEVNPFk	Unambiguous	1	1	P06125	N-Term(TMT6plex); K11(TMT6plex); K18(TMT6plex)	CID	1	0	1	1	6347	No Quan Values	Not Used							380.233	966.135		5.04539			1	22.0712	47
				High																	rIPTTIGMPLTISGk	Unambiguous	3	3	Q9N4J2;P18947;P06125	N-Term(TMT6plex); K15(TMT6plex)	CID	1	0	1	1	5603	No Quan Values	Not Used										5.01423			1	1.25195	4
			High																		fDGLLLSGLPTASSDASQTLIScR	Unambiguous	1	1	P06125	N-Term(TMT6plex); C23(Carbamidomethyl)	CID	1	0	1	1		No Quan Values	Not Used										4.96418			0	16.0632	50
		High																			lIEQFYQQGDkAEVNPFk	Unambiguous	1	1	P06125	N-Term(TMT6plex); K11(TMT6plex); K18(TMT6plex)	CID	1	0	1	1	6114	No Quan Values	Not Used										4.92458			1	17.8732	50
			High																		lIEQFYQQGDkAEVNPFk	Unambiguous	1	1	P06125	N-Term(TMT6plex); K11(TMT6plex); K18(TMT6plex)	CID	1	0	1	1		No Quan Values	Not Used										4.90735			1	18.1595	50
				High																	rIPTTIGMPLTISGk	Unambiguous	3	3	Q9N4J2;P18947;P06125	N-Term(TMT6plex); K15(TMT6plex)	CID	1	0	1	1	5629	No Quan Values	Not Used							18695.4	31254.3		4.87348			1	5.87981	1
						High															KSAPVDEmNQDQK	Unambiguous	1	1	P06125	M8(Oxidation)	CID	1	0	1	1		No Quan Labels	Not Used										4.85023			1	28.3644	50
			High																		eGQFVkPQTVYTYTFk	Unambiguous	2	2	Q9N4J2;P06125	N-Term(TMT6plex); K6(TMT6plex); K16(TMT6plex)	CID	1	0	1	1	5454	No Quan Values	Not Used							15598.2	30445		4.80793			0	19.4292	2
				High																	tELLAARPQMPSSLR	Unambiguous	3	3	Q9N4J2;P18947;P06125	N-Term(TMT6plex)	CID	0.3909	0	1	1	4762	No Quan Values	Not Used										4.80592			0	4.07268	2
																High					FDGLLLSGLPTASSDASQTLIScR	Unambiguous	1	1	P06125	C23(Carbamidomethyl)	CID	1	0	1	1	6709	No Quan Labels	Not Used										4.80471			0	17.6316	50
							High														kSEITVNAQLEQSTEQkk	Unambiguous	1	1	P06125	K1(TMT6plex); K17(TMT6plex); K18(TMT6plex)	CID	1	0	1	1	3337	Unique	Used	0.0403936		0.0246382	0.116878	985.556		601.142	2851.69	24398.8	4.79676			2	9.30703	50
							High														kSEITVNAQLEQSTEQkk	Unambiguous	1	1	P06125	N-Term(TMT6plex); K17(TMT6plex); K18(TMT6plex)	CID	1	0	1	2	3337	Redundant	Not Used	0.0403936		0.0246382	0.116878	985.556		601.142	2851.69	24398.8	4.79676			2	9.30703	50
								High													DmESDkDSLFFNVHEk	Unambiguous	3	3	Q9N4J2;P18947;P06125	M2(Oxidation); K6(TMT6plex); K16(TMT6plex)	CID	0.0501	0	1	1	4415	No Quan Values	Not Used									419.911	4.79174			1	19.6779	50
			High																		lIEQFYQQGDkAEVNPFk	Unambiguous	1	1	P06125	N-Term(TMT6plex); K11(TMT6plex); K18(TMT6plex)	CID	1	0	1	1	6552	No Quan Values	Not Used								356.309		4.78661			1	28.0053	50
						High															KSAPVDEmNQDQK	Unambiguous	1	1	P06125	M8(Oxidation)	CID	1	0	1	1	1005	No Quan Labels	Not Used										4.77624			1	30.6834	50
																				High	eQTVAELVDFPVSFVESVk	Unambiguous	1	1	P06125	N-Term(TMT6plex); K19(TMT6plex)	CID	1	0	1	1	7179	No Quan Values	Not Used										4.76191			0	51.4475	50
															High						tMEGDcEVAYTIVQEGEk	Unambiguous	2	2	Q9N4J2;P06125	N-Term(TMT6plex); C6(Carbamidomethyl); K18(TMT6plex)	CID	1	0	1	1	5316	No Quan Values	Not Used							879.902	1502.92		4.75417			0	22.5433	50
																				High	eQTVAELVDFPVSFVESVk	Unambiguous	1	1	P06125	N-Term(TMT6plex); K19(TMT6plex)	CID	1	0	1	1	6970	No Quan Values	Not Used										4.74152			0	10.3568	50
																				High	fDGLLLSGLPTASSDASQTLIScR	Unambiguous	1	1	P06125	N-Term(TMT6plex); C23(Carbamidomethyl)	CID	1	0	1	1		No Quan Values	Not Used										4.72043			0	5.32247	50
				High																	akVTFVEESk	Unambiguous	2	2	P18947;P06125	N-Term(TMT6plex); K2(TMT6plex); K10(TMT6plex)	CID	1	0	1	1	3609	Not Unique	Not Used				2.70891				169932	62730.9	4.70248			1	7.59971	0
				High																	rIPTTIGMPLTISGk	Unambiguous	3	3	Q9N4J2;P18947;P06125	N-Term(TMT6plex); K15(TMT6plex)	CID	1	0	1	1	5612	No Quan Values	Not Used										4.69847			1	0	6
																High					sAPVDEmNQDQk	Unambiguous	1	1	P06125	N-Term(TMT6plex); M7(Oxidation); K12(TMT6plex)	CID	1	0	1	1	1896	Unique	Used	0.350633	0.295526	1.58089	2.2414	596.252	502.543	2688.3	3811.5	1700.5	4.68524			0	5.70104	50
																High					eVQASFETVFGGNWNk	Unambiguous	3	3	Q9N4J2;P18947;P06125	N-Term(TMT6plex); K16(TMT6plex)	CID	1	0	1	1		No Quan Values	Not Used										4.67368			0	12.602	50
			High																		lIEQFYQQGDkAEVNPFk	Unambiguous	1	1	P06125	N-Term(TMT6plex); K11(TMT6plex); K18(TMT6plex)	CID	1	0	1	1	6745	No Quan Values	Not Used							282.277	261.775		4.6361			1	17.1067	50
																		High			NGLISEIQFSSEDAEWSk	Unambiguous	1	1	P06125	K18(TMT6plex)	CID	1	0	1	1	7061	No Quan Values	Not Used										4.634			0	16.4559	50
				High																	VSGPkEEIVYSmENEk	Unambiguous	3	3	Q9N4J2;P18947;P06125	K5(TMT6plex); M12(Oxidation); K16(TMT6plex)	CID	0.013	0	1	1		No Quan Values	Not Used										4.63148			1	15.7247	7
																				High	EMDYIVLPIDmETIDTLVEk	Unambiguous	1	1	P06125	M11(Oxidation); K20(TMT6plex)	CID	1	0	1	1		No Quan Values	Not Used										4.52779			0	8.32622	50
															High						eQTVAELVDFPVSFVESVk	Unambiguous	1	1	P06125	N-Term(TMT6plex); K19(TMT6plex)	CID	1	0	1	1		No Quan Values	Not Used										4.48609			0	17.248	50
								High													kSEITVNAQLEQSTEQkk	Unambiguous	1	1	P06125	K1(TMT6plex); K17(TMT6plex); K18(TMT6plex)	CID	1	0	1	1	3250	No Quan Values	Not Used									362.093	4.46023			2	21.3378	50
								High													kSEITVNAQLEQSTEQkk	Unambiguous	1	1	P06125	N-Term(TMT6plex); K17(TMT6plex); K18(TMT6plex)	CID	1	0	1	2	3250	No Quan Values	Not Used									362.093	4.46023			2	21.3378	50
																High					eVQASFETVFGGNWNk	Unambiguous	3	3	Q9N4J2;P18947;P06125	N-Term(TMT6plex); K16(TMT6plex)	CID	1	0	1	1		No Quan Values	Not Used										4.4544			0	7.68797	50
			High																		eGQFVkPQTVYTYTFk	Unambiguous	2	2	Q9N4J2;P06125	N-Term(TMT6plex); K6(TMT6plex); K16(TMT6plex)	CID	1	0	1	1	5225	No Quan Values	Not Used										4.4327			0	3.52221	8
				High																	akVTFVEESk	Unambiguous	2	2	P18947;P06125	N-Term(TMT6plex); K2(TMT6plex); K10(TMT6plex)	CID	1	0	1	1	3602	Not Unique	Not Used			1.72018	4.17516			127258	308875	73979.2	4.42873			1	6.50915	0
			High																		lIEQFYQQGDkAEVNPFk	Unambiguous	1	1	P06125	N-Term(TMT6plex); K11(TMT6plex); K18(TMT6plex)	CID	1	0	1	1	6880	No Quan Values	Not Used										4.42595			1	17.5688	50
															High						vQSGIQMLQEIVk	Unambiguous	3	3	Q9N4J2;P18947;P06125	N-Term(TMT6plex); K13(TMT6plex)	CID	1	0	1	1	6627	No Quan Values	Not Used							4587.93	1991.21		4.42487			0	27.4332	28
				High																	sAPVDEmNQDQk	Unambiguous	1	1	P06125	N-Term(TMT6plex); M7(Oxidation); K12(TMT6plex)	CID	1	0	1	1	1901	Unique	Used	0.517755	0.583638	2.82317	3.60659	389.847	439.453	2125.72	2715.6	752.956	4.41871			0	11.2732	50
				High																	tELLAARPQMPSSLR	Unambiguous	3	3	Q9N4J2;P18947;P06125	N-Term(TMT6plex)	CID	1	0	1	1		No Quan Values	Not Used										4.37163			0	1.21342	1
			High																		lIEQFYQQGDkAEVNPFk	Unambiguous	1	1	P06125	N-Term(TMT6plex); K11(TMT6plex); K18(TMT6plex)	CID	1	0	1	1		No Quan Values	Not Used										4.36435			1	2.95492	5
			High																		lIEQFYQQGDkAEVNPFk	Unambiguous	1	1	P06125	N-Term(TMT6plex); K11(TMT6plex); K18(TMT6plex)	CID	1	0	1	1	7299	No Quan Values	Not Used										4.34527			1	34.4408	50
															High						yFAQVGFSQQNFEQVILk	Unambiguous	3	3	Q9N4J2;P18947;P06125	N-Term(TMT6plex); K18(TMT6plex)	CID	1	0	1	1		No Quan Values	Not Used										4.33159			0	19.7472	50
																High					eVQASFETVFGGNWNk	Unambiguous	3	3	Q9N4J2;P18947;P06125	N-Term(TMT6plex); K16(TMT6plex)	CID	1	0	1	1		No Quan Values	Not Used										4.32683			0	8.09169	50
				High																	rIPTTIGMPLTISGk	Unambiguous	3	3	Q9N4J2;P18947;P06125	N-Term(TMT6plex); K15(TMT6plex)	CID	1	0	1	1	5827	No Quan Values	Not Used							1319.62	1130.09		4.32029			1	28.399	50
				High																	VSGPkEEIVYSmENEk	Unambiguous	3	3	Q9N4J2;P18947;P06125	K5(TMT6plex); M12(Oxidation); K16(TMT6plex)	CID	0.0209	0	1	1	3255	Not Unique	Not Used	0.142582			0.324002	713.839			1622.12	5006.52	4.31497			1	18.7412	19
			High																		eGQFVkPQTVYTYTFk	Unambiguous	2	2	Q9N4J2;P06125	N-Term(TMT6plex); K6(TMT6plex); K16(TMT6plex)	CID	1	0	1	1	5461	Not Unique	Not Used	0.495126		2.45221	3.94967	683.539		3385.36	5452.66	1380.54	4.31044			0	18.1389	35
															High						yFAQVGFSQQNFEQVILk	Unambiguous	3	3	Q9N4J2;P18947;P06125	N-Term(TMT6plex); K18(TMT6plex)	CID	1	0	1	1		No Quan Values	Not Used										4.3039			0	42.0255	50
																High					eVQASFETVFGGNWNk	Unambiguous	3	3	Q9N4J2;P18947;P06125	N-Term(TMT6plex); K16(TMT6plex)	CID	1	0	1	1		No Quan Values	Not Used										4.28264			0	5.05207	50
			High																		lIEQFYQQGDkAEVNPFk	Unambiguous	1	1	P06125	N-Term(TMT6plex); K11(TMT6plex); K18(TMT6plex)	CID	1	0	1	1		No Quan Values	Not Used										4.27456			1	24.5389	50
				High																	tELLAARPQMPSSLR	Unambiguous	3	3	Q9N4J2;P18947;P06125	N-Term(TMT6plex)	CID	1	0	1	1		No Quan Values	Not Used										4.27451			0	31.5703	50
																				High	eQTVAELVDFPVSFVESVk	Unambiguous	1	1	P06125	N-Term(TMT6plex); K19(TMT6plex)	CID	1	0	1	1	6926	No Quan Values	Not Used							4898.3	9591.8		4.27419			0	4.43853	5
																High					vQSGIQMLQEIVk	Unambiguous	3	3	Q9N4J2;P18947;P06125	N-Term(TMT6plex); K13(TMT6plex)	CID	1	0	1	1		No Quan Values	Not Used										4.2643			0	22.9536	50
																		High			VDQSEVSTFDNVIYR	Unambiguous	2	2	P18947;P06125		CID	1	0	1	1		No Quan Labels	Not Used										4.24861			0	8.88788	1
																High					eVQASFETVFGGNWNk	Unambiguous	3	3	Q9N4J2;P18947;P06125	N-Term(TMT6plex); K16(TMT6plex)	CID	1	0	1	1		No Quan Values	Not Used										4.24648			0	13.3281	50
					High																kSDYESSSDYESNYDEk	Unambiguous	2	2	P18947;P06125	K1(TMT6plex); K17(TMT6plex)	CID	1	0	1	1	7265	No Quan Values	Not Used										4.24294			1	29.5083	50
					High																kSDYESSSDYESNYDEk	Unambiguous	2	2	P18947;P06125	N-Term(TMT6plex); K17(TMT6plex)	CID	1	0	1	2	7265	No Quan Values	Not Used										4.24294			1	29.5083	50
			High																		lIEQFYQQGDkAEVNPFk	Unambiguous	1	1	P06125	N-Term(TMT6plex); K11(TMT6plex); K18(TMT6plex)	CID	1	0	1	1	6750	No Quan Values	Not Used										4.23171			1	20.7536	20
							High														dMESDkDSLFFNVHEk	Unambiguous	3	3	Q9N4J2;P18947;P06125	N-Term(TMT6plex); K6(TMT6plex); K16(TMT6plex)	CID	1	0	1	1	4880	No Quan Values	Not Used					360.54	313.86	4834.98	7101.49		4.21978			1	4.30315	50
				High																	rIPTTIGMPLTISGk	Unambiguous	3	3	Q9N4J2;P18947;P06125	N-Term(TMT6plex); K15(TMT6plex)	CID	1	0	1	1	5731	Not Unique	Not Used	0.318178	0.341157	3.47926	4.41507	280.042	300.266	3062.23	3885.88	880.14	4.20771			1	30.8894	50
			High																		lIEQFYQQGDkAEVNPFk	Unambiguous	1	1	P06125	N-Term(TMT6plex); K11(TMT6plex); K18(TMT6plex)	CID	1	0	1	1	6654	No Quan Values	Not Used							690.399	446.379		4.17491			1	19.9224	50
											High										tISHSQYQmSTEEIDR	Unambiguous	3	3	Q9N4J2;P18947;P06125	N-Term(TMT6plex); M9(Oxidation)	CID	1	0	1	1	2443	Not Unique	Not Used			2.0184	1.38315			652.557	447.176	323.303	4.17286			0	3.85467	50
						High															aLFFYEAERR	Unambiguous	3	3	Q9N4J2;P18947;P06125	N-Term(TMT6plex)	CID	0.3084	0	1	1	4696	No Quan Values	Not Used							320.814			4.15213			1	4.5618	50
				High																	sAPVDEmNQDQk	Unambiguous	1	1	P06125	N-Term(TMT6plex); M7(Oxidation); K12(TMT6plex)	CID	1	0	1	1	1895	Unique	Used			3.46877	5.44083			800.737	1255.97	230.842	4.15128			0	16.4524	50
				High																	EGQFVkPQTVYTYTFk	Unambiguous	2	2	Q9N4J2;P06125	K6(TMT6plex); K16(TMT6plex)	CID	0.0651	0	1	1	5334	No Quan Values	Not Used									674.281	4.14693			0	27.1604	50
															High						yFAQVGFSQQNFEQVILk	Unambiguous	3	3	Q9N4J2;P18947;P06125	N-Term(TMT6plex); K18(TMT6plex)	CID	1	0	1	1		No Quan Values	Not Used										4.11711			0	29.6463	50
			High																		vQSGIQMLQEIVkk	Unambiguous	3	3	Q9N4J2;P18947;P06125	N-Term(TMT6plex); K13(TMT6plex); K14(TMT6plex)	CID	1	0	1	1	7073	No Quan Values	Not Used										4.09734			1	8.02772	50
				High																	tELLAARPQMPSSLR	Unambiguous	3	3	Q9N4J2;P18947;P06125	N-Term(TMT6plex)	CID	1	0	1	1	7012	No Quan Values	Not Used										4.07988			0	26.314	50
																		High			VDQSEVSTFDNVIYR	Unambiguous	2	2	P18947;P06125		CID	1	0	1	1		No Quan Labels	Not Used										4.07236			0	4.84257	50
																		High			VDQSEVSTFDNVIYR	Unambiguous	2	2	P18947;P06125		CID	1	0	1	1		No Quan Labels	Not Used										4.07094			0	12.927	50
				High																	tELLAARPQMPSSLR	Unambiguous	3	3	Q9N4J2;P18947;P06125	N-Term(TMT6plex)	CID	1	0	1	1	5817	No Quan Values	Not Used										4.06178			0	16.0069	50
																High					eVQASFETVFGGNWNk	Unambiguous	3	3	Q9N4J2;P18947;P06125	N-Term(TMT6plex); K16(TMT6plex)	CID	1	0	1	1		No Quan Values	Not Used										4.05115			0	8.08009	50
																High					yFAQVGFSQQNFEQVILk	Unambiguous	3	3	Q9N4J2;P18947;P06125	N-Term(TMT6plex); K18(TMT6plex)	CID	1	0	1	1		No Quan Values	Not Used										4.04548			0	10.7791	50
				High																	tELLAARPQMPSSLR	Unambiguous	3	3	Q9N4J2;P18947;P06125	N-Term(TMT6plex)	CID	1	0	1	1	4755	No Quan Values	Not Used										4.04291			0	4.36767	8
																				High	lVLDIVPTVATTHVTEmR	Unambiguous	3	3	Q9N4J2;P18947;P06125	N-Term(TMT6plex); M17(Oxidation)	CID	1	0	1	1		No Quan Values	Not Used										4.03891			0	21.0133	50
				High																	rIPTTIGMPLTISGk	Unambiguous	3	3	Q9N4J2;P18947;P06125	N-Term(TMT6plex); K15(TMT6plex)	CID	1	0	1	1	5622	Not Unique	Not Used			2.13933	2.858			6407.59	8560.1	2995.14	4.03043			1	6.04726	5
							High														dmESDkDSLFFNVHEk	Unambiguous	3	3	Q9N4J2;P18947;P06125	N-Term(TMT6plex); M2(Oxidation); K6(TMT6plex); K16(TMT6plex)	CID	1	0	1	1		No Quan Values	Not Used										4.03005			1	12.5989	50
																	High				sLLTFLTNDSk	Unambiguous	3	3	Q9N4J2;P18947;P06125	N-Term(TMT6plex); K11(TMT6plex)	CID	1	0	1	1		No Quan Values	Not Used										4.02346			0	7.49641	31
				High																	tELLAARPQMPSSLR	Unambiguous	3	3	Q9N4J2;P18947;P06125	N-Term(TMT6plex)	CID	1	0	1	1		No Quan Values	Not Used										4.01511			0	12.6161	50
			High																		lVLDIVPTVATTHVTEmR	Unambiguous	3	3	Q9N4J2;P18947;P06125	N-Term(TMT6plex); M17(Oxidation)	CID	1	0	1	1		No Quan Values	Not Used										4.01488			0	10.254	34
		High																			eGQFVkPQTVYTYTFk	Unambiguous	2	2	Q9N4J2;P06125	N-Term(TMT6plex); K6(TMT6plex); K16(TMT6plex)	CID	1	0	1	1		No Quan Values	Not Used										4.0088			0	16.029	50
									High												aPLTTcYSLVAk	Unambiguous	3	3	Q9N4J2;P18947;P06125	N-Term(TMT6plex); C6(Carbamidomethyl); K12(TMT6plex)	CID	1	0	1	1	4658	No Quan Values	Not Used										4.00814			0	7.31593	50
																High					FDGLLLSGLPTASSDASQTLIScR	Unambiguous	1	1	P06125	C23(Carbamidomethyl)	CID	1	0	1	1	6710	No Quan Labels	Not Used										3.99833			0	1.40762	42
				High																	tISHSQYQmSTEEIDR	Unambiguous	3	3	Q9N4J2;P18947;P06125	N-Term(TMT6plex); M9(Oxidation)	CID	1	0	1	1	2336	Not Unique	Not Used			1.78732	1.52272			3088.07	2630.91	1727.77	3.98862			0	9.01335	17
																	High				lEAPQQMYWNTELR	Unambiguous	3	3	Q9N4J2;P18947;P06125	N-Term(TMT6plex)	CID	1	0	1	1		No Quan Values	Not Used										3.98767			0	28.6394	50
																	High				vDQSEVSTFDNVIYR	Unambiguous	2	2	P18947;P06125	N-Term(TMT6plex)	CID	1	0	1	1	6780	No Quan Values	Not Used										3.98458			0	12.7405	50
																High					eVQASFETVFGGNWNk	Unambiguous	3	3	Q9N4J2;P18947;P06125	N-Term(TMT6plex); K16(TMT6plex)	CID	1	0	1	1	6658	No Quan Values	Not Used										3.98091			0	10.9094	50
			High																		lIEQFYQQGDkAEVNPFk	Unambiguous	1	1	P06125	N-Term(TMT6plex); K11(TMT6plex); K18(TMT6plex)	CID	1	0	1	1	6344	Unique	Used			3.76308	2.30557			3210.4	1966.95	853.13	3.98014			1	11.5145	18
			High																		vSGPkEEIVYSMENEk	Unambiguous	3	3	Q9N4J2;P18947;P06125	N-Term(TMT6plex); K5(TMT6plex); K16(TMT6plex)	CID	1	0	1	1	5055	No Quan Values	Not Used							367.168	426.831		3.97969			1	2.47221	50
																High					eVQASFETVFGGNWNk	Unambiguous	3	3	Q9N4J2;P18947;P06125	N-Term(TMT6plex); K16(TMT6plex)	CID	1	0	1	1	7051	Not Unique	Not Used			2.77892	2.36528			961.541	818.414	346.012	3.97373			0	23.1207	50
										High											vDQSEVSTFDNVIYR	Unambiguous	2	2	P18947;P06125	N-Term(TMT6plex)	CID	1	0	1	1	5394	No Quan Values	Not Used										3.9734			0	14.6979	50
				High																	tISHSQYQmSTEEIDR	Unambiguous	3	3	Q9N4J2;P18947;P06125	N-Term(TMT6plex); M9(Oxidation)	CID	1	0	1	1	2331	Not Unique	Not Used			1.125	1.11041			2363.69	2333.03	2101.06	3.97178			0	3.10991	14
				High																	kSEITVNAQLEQSTEQk	Unambiguous	1	1	P06125	N-Term(TMT6plex); K17(TMT6plex)	CID	1	0	1	1	3311	No Quan Values	Not Used									19989.6	3.96676			1	5.6648	7
				High																	kSEITVNAQLEQSTEQk	Unambiguous	1	1	P06125	K1(TMT6plex); K17(TMT6plex)	CID	1	0	1	2	3311	No Quan Values	Not Used									19989.6	3.96676			1	5.6648	7
				High																	rIPTTIGMPLTISGk	Unambiguous	3	3	Q9N4J2;P18947;P06125	N-Term(TMT6plex); K15(TMT6plex)	CID	1	0	1	1	7218	No Quan Values	Not Used							847.836	848.529		3.96455			1	29.0557	50
			High																		lIEQFYQQGDkAEVNPFk	Unambiguous	1	1	P06125	N-Term(TMT6plex); K11(TMT6plex); K18(TMT6plex)	CID	1	0	1	1	6563	No Quan Values	Not Used										3.9631			1	19.7335	50
			High																		lIEQFYQQGDkAEVNPFk	Unambiguous	1	1	P06125	N-Term(TMT6plex); K11(TMT6plex); K18(TMT6plex)	CID	1	0	1	1	6708	No Quan Values	Not Used								424.253		3.95643			1	17.8596	50
			High																		lIEQFYQQGDkAEVNPFk	Unambiguous	1	1	P06125	N-Term(TMT6plex); K11(TMT6plex); K18(TMT6plex)	CID	1	0	1	1		No Quan Values	Not Used										3.95335			1	24.4398	50
																				High	EMDYIVLPIDmETIDTLVEk	Unambiguous	1	1	P06125	M11(Oxidation); K20(TMT6plex)	CID	0.2919	0	1	1	6760	No Quan Values	Not Used										3.94128			0	29.4789	50
																				High	fDGLLLSGLPTASSDASQTLIScR	Unambiguous	1	1	P06125	N-Term(TMT6plex); C23(Carbamidomethyl)	CID	1	0	1	1	6570	No Quan Values	Not Used										3.93954			0	32.8365	50
				High																	DNEFmTADNYETEDVEEFHR	Unambiguous	3	3	Q9N4J2;P18947;P06125	M5(Oxidation)	CID	1	0	1	1		No Quan Labels	Not Used										3.93333			0	17.4793	50
																High					aPLTTcYSLVAk	Unambiguous	3	3	Q9N4J2;P18947;P06125	N-Term(TMT6plex); C6(Carbamidomethyl); K12(TMT6plex)	CID	0.486	0	1	1		No Quan Values	Not Used										3.9298			0	0	50
				High																	rVQSGIQMLQEIVk	Unambiguous	3	3	Q9N4J2;P18947;P06125	N-Term(TMT6plex); K14(TMT6plex)	CID	0.3181	0	1	1	6392	No Quan Values	Not Used										3.92847			1	13.2278	50
					High																rEEEIVVk	Unambiguous	3	3	Q9N4J2;P18947;P06125	N-Term(TMT6plex); K8(TMT6plex)	CID	1	0	1	1		No Quan Values	Not Used										3.91971			1	6.73344	50
				High																	tELLAARPQMPSSLR	Unambiguous	3	3	Q9N4J2;P18947;P06125	N-Term(TMT6plex)	CID	1	0	1	1		No Quan Values	Not Used										3.90576			0	18.2284	50
				High																	rIPTTIGMPLTISGk	Unambiguous	3	3	Q9N4J2;P18947;P06125	N-Term(TMT6plex); K15(TMT6plex)	CID	1	0	1	1	6936	No Quan Values	Not Used										3.90475			1	18.812	50
				High																	rIPTTIGMPLTISGk	Unambiguous	3	3	Q9N4J2;P18947;P06125	N-Term(TMT6plex); K15(TMT6plex)	CID	1	0	1	1	7597	No Quan Values	Not Used										3.89798			1	29.1585	50
				High																	tELLAARPQMPSSLR	Unambiguous	3	3	Q9N4J2;P18947;P06125	N-Term(TMT6plex)	CID	1	0	1	1	6794	No Quan Values	Not Used										3.896			0	93.4393	50
															High						tMEGDcEVAYTIVQEGEk	Unambiguous	2	2	Q9N4J2;P06125	N-Term(TMT6plex); C6(Carbamidomethyl); K18(TMT6plex)	CID	1	0	1	1	5083	No Quan Values	Not Used							2975.82	4554.7		3.89374			0	2.70777	50
																	High				lNQVNVVSEYk	Unambiguous	3	3	Q9N4J2;P18947;P06125	N-Term(TMT6plex); K11(TMT6plex)	CID	1	0	1	1	8519	No Quan Values	Not Used										3.88887			0	19.3733	50
																Medium					eVQASFETVFGGNWNk	Unambiguous	3	3	Q9N4J2;P18947;P06125	N-Term(TMT6plex); K16(TMT6plex)	CID	1	0	1	1	6765	No Quan Values	Not Used								885.462		3.88752			0	3.53987	28
			Medium																		lIEQFYQQGDkAEVNPFk	Unambiguous	1	1	P06125	N-Term(TMT6plex); K11(TMT6plex); K18(TMT6plex)	CID	1	0	1	1	7657	No Quan Values	Not Used										3.87801			1	16.357	50
																		High			VDQSEVSTFDNVIYR	Unambiguous	2	2	P18947;P06125		CID	1	0	1	1		No Quan Labels	Not Used										3.87337			0	10.1408	50
				High																	rIPTTIGMPLTISGk	Unambiguous	3	3	Q9N4J2;P18947;P06125	N-Term(TMT6plex); K15(TMT6plex)	CID	1	0	1	1	6618	Not Unique	Not Used	0.621883		5.01215	5.76078	264.13		2128.79	2446.75	424.726	3.85659			1	17.4933	50
									High												aPLTTcYSLVAk	Unambiguous	3	3	Q9N4J2;P18947;P06125	N-Term(TMT6plex); C6(Carbamidomethyl); K12(TMT6plex)	CID	1	0	1	1		No Quan Values	Not Used										3.84465			0	18.3373	50
																				High	EMDYIVLPIDMETIDTLVEk	Unambiguous	1	1	P06125	K20(TMT6plex)	CID	1	0	1	1	6892	No Quan Values	Not Used										3.82583			0	17.4585	50
						High															aLFFYEAERR	Unambiguous	3	3	Q9N4J2;P18947;P06125	N-Term(TMT6plex)	CID	0.2696	0	1	1	4693	No Quan Values	Not Used								386.209		3.82299			1	13.9102	50
																		High			VDQSEVSTFDNVIYR	Unambiguous	2	2	P18947;P06125		CID	1	0	1	1		No Quan Labels	Not Used										3.82292			0	9.83547	50
				High																	akVTFVEESk	Unambiguous	2	2	P18947;P06125	N-Term(TMT6plex); K2(TMT6plex); K10(TMT6plex)	CID	1	0	1	1	3583	No Quan Values	Not Used					2108.95		3291.16	8800.74		3.82067			1	5.88109	7
																	High				lEAPQQMYWNTELR	Unambiguous	3	3	Q9N4J2;P18947;P06125	N-Term(TMT6plex)	CID	1	0	1	1	8520	No Quan Values	Not Used										3.81317			0	17.357	50
					High																rEEEIVVk	Unambiguous	3	3	Q9N4J2;P18947;P06125	N-Term(TMT6plex); K8(TMT6plex)	CID	1	0	1	1	8271	No Quan Values	Not Used										3.81311			1	10.3538	50
																Medium					FDGLLLSGLPTASSDASQTLIScR	Unambiguous	1	1	P06125	C23(Carbamidomethyl)	CID	1	0	1	1	6711	No Quan Labels	Not Used										3.80577			0	3.82435	50
				High																	rIPTTIGmPLTISGk	Unambiguous	3	3	Q9N4J2;P18947;P06125	N-Term(TMT6plex); M8(Oxidation); K15(TMT6plex)	CID	1	0	1	1	4931	Not Unique	Not Used	0.259675	0.318222	1.42406	1.67962	1132.25	1387.53	6209.3	7323.59	4360.27	3.79852			1	14.4075	12
				High																	tDLSEIkFDk	Unambiguous	3	3	Q9N4J2;P18947;P06125	N-Term(TMT6plex); K7(TMT6plex); K10(TMT6plex)	CID	1	0	1	1	4997	No Quan Values	Not Used							394.7	330.443		3.78969			1	12.9878	50
			Medium																		lIEQFYQQGDkAEVNPFk	Unambiguous	1	1	P06125	N-Term(TMT6plex); K11(TMT6plex); K18(TMT6plex)	CID	1	0	1	1		No Quan Values	Not Used										3.78922			1	16.288	50
																		High			sLLTFLTNDSk	Unambiguous	3	3	Q9N4J2;P18947;P06125	N-Term(TMT6plex); K11(TMT6plex)	CID	1	0	1	1		No Quan Values	Not Used										3.77742			0	11.5234	50
																	High				fWYPVIEQGVk	Unambiguous	3	3	Q9N4J2;P18947;P06125	N-Term(TMT6plex); K11(TMT6plex)	CID	1	0	1	1	8238	Not Unique	Not Used			2.32866	1.88193			1234.43	997.612	530.101	3.77594			0	10.6212	50
				High																	tELLAARPQMPSSLR	Unambiguous	3	3	Q9N4J2;P18947;P06125	N-Term(TMT6plex)	CID	1	0	1	1		No Quan Values	Not Used										3.77181			0	56.7766	50
				High																	vQQTDSQNAHAVFYLR	Unambiguous	3	3	Q9N4J2;P18947;P06125	N-Term(TMT6plex)	CID	1	0	1	1	3893	No Quan Values	Not Used						304.505	494.972	307.481		3.76659			0	29.232	47
															Medium						yFAQVGFSQQNFEQVILk	Unambiguous	3	3	Q9N4J2;P18947;P06125	N-Term(TMT6plex); K18(TMT6plex)	CID	1	0	1	1		No Quan Values	Not Used										3.76064			0	38.5695	50
								High													dmESDkDSLFFNVHEk	Unambiguous	3	3	Q9N4J2;P18947;P06125	N-Term(TMT6plex); M2(Oxidation); K6(TMT6plex); K16(TMT6plex)	CID	1	0	1	1		No Quan Values	Not Used										3.75262			1	13.6257	50
																		High			VDQSEVSTFDNVIYR	Unambiguous	2	2	P18947;P06125		CID	1	0	1	1		No Quan Labels	Not Used										3.74987			0	8.71625	50
					High																rEEEIVVk	Unambiguous	3	3	Q9N4J2;P18947;P06125	N-Term(TMT6plex); K8(TMT6plex)	CID	1	0	1	1	6744	No Quan Values	Not Used										3.74116			1	11.7622	50
																Medium					fWYPVIEQGVk	Unambiguous	3	3	Q9N4J2;P18947;P06125	N-Term(TMT6plex); K11(TMT6plex)	CID	1	0	1	1	6646	Not Unique	Not Used	0.712691	0.713974	2.744	3.15509	315.25	315.818	1213.77	1395.62	442.338	3.73758			0	10.4912	50
				High																	akVTFVEESk	Unambiguous	2	2	P18947;P06125	N-Term(TMT6plex); K2(TMT6plex); K10(TMT6plex)	CID	1	0	1	1	3578	No Quan Values	Not Used								3101.01		3.7373			1	2.68064	19
					High																kSDYESSSDYESNYDEk	Unambiguous	2	2	P18947;P06125	K1(TMT6plex); K17(TMT6plex)	CID	1	0	1	1	7650	No Quan Values	Not Used										3.70875			1	10.0638	50
					High																kSDYESSSDYESNYDEk	Unambiguous	2	2	P18947;P06125	N-Term(TMT6plex); K17(TMT6plex)	CID	1	0	1	2	7650	No Quan Values	Not Used										3.70875			1	10.0638	50
				High																	rIPTTIGMPLTISGk	Unambiguous	3	3	Q9N4J2;P18947;P06125	N-Term(TMT6plex); K15(TMT6plex)	CID	1	0	1	1	7487	No Quan Values	Not Used							742.135	765.63		3.70391			1	69.9893	50
															Medium						tMEGDcEVAYTIVQEGEk	Unambiguous	2	2	Q9N4J2;P06125	N-Term(TMT6plex); C6(Carbamidomethyl); K18(TMT6plex)	CID	1	0	1	1	6361	No Quan Values	Not Used							784.582	815.297		3.69569			0	41.3096	50
				High																	rIPTTIGMPLTISGk	Unambiguous	3	3	Q9N4J2;P18947;P06125	N-Term(TMT6plex); K15(TMT6plex)	CID	1	0	1	1	6529	No Quan Values	Not Used								305.327		3.6805			1	24.8988	50
		High																			lIEQFYQQGDkAEVNPFk	Unambiguous	1	1	P06125	N-Term(TMT6plex); K11(TMT6plex); K18(TMT6plex)	CID	1	0	1	1	7087	No Quan Values	Not Used										3.67717			1	37.0369	50
								High													vSGPkEEIVYSmENEk	Unambiguous	3	3	Q9N4J2;P18947;P06125	N-Term(TMT6plex); K5(TMT6plex); M12(Oxidation); K16(TMT6plex)	CID	1	0	1	1	3722	No Quan Values	Not Used							348.193	477.077		3.6768			1	7.35969	50
				High																	rIPTTIGMPLTISGk	Unambiguous	3	3	Q9N4J2;P18947;P06125	N-Term(TMT6plex); K15(TMT6plex)	CID	1	0	1	1		No Quan Values	Not Used										3.67585			1	29.2891	50
																	High				sLLTFLTNDSk	Unambiguous	3	3	Q9N4J2;P18947;P06125	N-Term(TMT6plex); K11(TMT6plex)	CID	1	0	1	1	8700	No Quan Values	Not Used										3.63831			0	57.0612	50
			Medium																		lIEQFYQQGDkAEVNPFk	Unambiguous	1	1	P06125	N-Term(TMT6plex); K11(TMT6plex); K18(TMT6plex)	CID	1	0	1	1		No Quan Values	Not Used										3.63223			1	12.4054	50
																		High			VDQSEVSTFDNVIYR	Unambiguous	2	2	P18947;P06125		CID	1	0	1	1		No Quan Labels	Not Used										3.63066			0	30.1572	50
		High																			lVLDIVPTVATTHVTEmR	Unambiguous	3	3	Q9N4J2;P18947;P06125	N-Term(TMT6plex); M17(Oxidation)	CID	1	0	1	1		No Quan Values	Not Used										3.62819			0	7.4418	13
				High																	rIPTTIGMPLTISGk	Unambiguous	3	3	Q9N4J2;P18947;P06125	N-Term(TMT6plex); K15(TMT6plex)	CID	1	0	1	1	5926	No Quan Values	Not Used							1122.31	1391.29		3.62795			1	36.0514	50
																		High			eIQSEQGFk	Unambiguous	3	3	Q9N4J2;P18947;P06125	N-Term(TMT6plex); K9(TMT6plex)	CID	1	0	1	1	8007	No Quan Values	Not Used					304.571	423.736	451.44	462.818		3.62668			0	32.1986	50
																		High			VDQSEVSTFDNVIYR	Unambiguous	2	2	P18947;P06125		CID	1	0	1	1	8243	No Quan Labels	Not Used										3.61175			0	10.1002	50
					High																rEEEIVVk	Unambiguous	3	3	Q9N4J2;P18947;P06125	N-Term(TMT6plex); K8(TMT6plex)	CID	1	0	1	1		No Quan Values	Not Used										3.60319			1	12.1973	50
				High																	tELLAARPQMPSSLR	Unambiguous	3	3	Q9N4J2;P18947;P06125	N-Term(TMT6plex)	CID	1	0	1	1	4867	No Quan Values	Not Used							1272.42	1381.01		3.60258			0	11.4808	13
			Medium																		lVLDIVPTVATTHVTEmR	Unambiguous	3	3	Q9N4J2;P18947;P06125	N-Term(TMT6plex); M17(Oxidation)	CID	1	0	1	1		No Quan Values	Not Used										3.59088			0	12.4284	50
			High																		fDGLLLSGLPTASSDASQTLIScR	Unambiguous	1	1	P06125	N-Term(TMT6plex); C23(Carbamidomethyl)	CID	1	0	1	1		No Quan Values	Not Used										3.58752			0	4.66013	6
																		Medium			VDQSEVSTFDNVIYR	Unambiguous	2	2	P18947;P06125		CID	1	0	1	1		No Quan Labels	Not Used										3.57948			0	6.92766	50
					High																rEEEIVVk	Unambiguous	3	3	Q9N4J2;P18947;P06125	N-Term(TMT6plex); K8(TMT6plex)	CID	1	0	1	1		No Quan Values	Not Used										3.57765			1	8.39147	50
				High																	tELLAARPQMPSSLR	Unambiguous	3	3	Q9N4J2;P18947;P06125	N-Term(TMT6plex)	CID	1	0	1	1		No Quan Values	Not Used										3.57029			0	26.9692	50
																		Medium			eIQSEQGFk	Unambiguous	3	3	Q9N4J2;P18947;P06125	N-Term(TMT6plex); K9(TMT6plex)	CID	1	0	1	1	8208	No Quan Values	Not Used										3.56873			0	32.0402	50
				High																	rIPTTIGmPLTISGk	Unambiguous	3	3	Q9N4J2;P18947;P06125	N-Term(TMT6plex); M8(Oxidation); K15(TMT6plex)	CID	1	0	1	1	4923	Not Unique	Not Used			1.69671	1.49568			36811.1	32449.6	21695.6	3.56691			1	8.51808	2
				High																	tELLAARPQMPSSLR	Unambiguous	3	3	Q9N4J2;P18947;P06125	N-Term(TMT6plex)	CID	1	0	1	1	7004	No Quan Values	Not Used										3.56232			0	33.1064	50
			Medium																		lIEQFYQQGDkAEVNPFk	Unambiguous	1	1	P06125	N-Term(TMT6plex); K11(TMT6plex); K18(TMT6plex)	CID	1	0	1	1	6676	No Quan Values	Not Used										3.55775			1	26.8333	50
																Medium					yFAQVGFSQQNFEQVILk	Unambiguous	3	3	Q9N4J2;P18947;P06125	N-Term(TMT6plex); K18(TMT6plex)	CID	1	0	1	1		No Quan Values	Not Used										3.55584			0	11.7503	50
																	High				vTFVEESk	Unambiguous	3	3	Q9N4J2;P18947;P06125	N-Term(TMT6plex); K8(TMT6plex)	CID	1	0	1	1		No Quan Values	Not Used										3.55404			0	15.6941	50
				High																	tELLAARPQMPSSLR	Unambiguous	3	3	Q9N4J2;P18947;P06125	N-Term(TMT6plex)	CID	1	0	1	1	4675	No Quan Values	Not Used										3.54356			0	13.8005	25
				Medium																	rIPTTIGMPLTISGk	Unambiguous	3	3	Q9N4J2;P18947;P06125	N-Term(TMT6plex); K15(TMT6plex)	CID	1	0	1	1	6965	No Quan Values	Not Used							338.317			3.53789			1	48.1936	50
				High																	vQSGIQMLQEIVk	Unambiguous	3	3	Q9N4J2;P18947;P06125	N-Term(TMT6plex); K13(TMT6plex)	CID	1	0	1	1	5780	No Quan Values	Not Used										3.53782			0	20.6635	20
				Medium																	tELLAARPQMPSSLR	Unambiguous	3	3	Q9N4J2;P18947;P06125	N-Term(TMT6plex)	CID	1	0	1	1	6603	No Quan Values	Not Used										3.52778			0	51.8911	38
				Medium																	rIPTTIGMPLTISGk	Unambiguous	3	3	Q9N4J2;P18947;P06125	N-Term(TMT6plex); K15(TMT6plex)	CID	1	0	1	1	6644	No Quan Values	Not Used										3.52648			1	56.37	50
																				High	EMDYIVLPIDMETIDTLVEk	Unambiguous	1	1	P06125	K20(TMT6plex)	CID	1	0	1	1	6888	No Quan Values	Not Used							297.034	309.793		3.51919			0	24.3609	50
																	High				sLLTFLTNDSk	Unambiguous	3	3	Q9N4J2;P18947;P06125	N-Term(TMT6plex); K11(TMT6plex)	CID	1	0	1	1	8195	Not Unique	Not Used			2.07321	1.39562			2753.63	1853.65	1328.2	3.51894			0	15.0126	50
																Medium					yFAQVGFSQQNFEQVILk	Unambiguous	3	3	Q9N4J2;P18947;P06125	N-Term(TMT6plex); K18(TMT6plex)	CID	1	0	1	1		No Quan Values	Not Used										3.51817			0	28.2399	50
				Medium																	tNmPSVASQNQLcGLcGNNDGER	Unambiguous	3	3	Q9N4J2;P18947;P06125	N-Term(TMT6plex); M3(Oxidation); C13(Carbamidomethyl); C16(Carbamidomethyl)	CID	1	0	1	1		No Quan Values	Not Used										3.51641			0	0	28
					High																rEEEIVVk	Unambiguous	3	3	Q9N4J2;P18947;P06125	N-Term(TMT6plex); K8(TMT6plex)	CID	1	0	1	1	8177	No Quan Values	Not Used										3.51548			1	11.7688	50
																	High				sLLTFLTNDSk	Unambiguous	3	3	Q9N4J2;P18947;P06125	N-Term(TMT6plex); K11(TMT6plex)	CID	1	0	1	1	8761	No Quan Values	Not Used										3.51378			0	26.8178	50
			Medium																		vQSGIQMLQEIVkk	Unambiguous	3	3	Q9N4J2;P18947;P06125	N-Term(TMT6plex); K13(TMT6plex); K14(TMT6plex)	CID	1	0	1	1	7159	No Quan Values	Not Used										3.51145			1	7.98819	50
																		Medium			VDQSEVSTFDNVIYR	Unambiguous	2	2	P18947;P06125		CID	1	0	1	1		No Quan Labels	Not Used										3.51119			0	14.2357	50
				Medium																	tELLAARPQMPSSLR	Unambiguous	3	3	Q9N4J2;P18947;P06125	N-Term(TMT6plex)	CID	1	0	1	1		No Quan Values	Not Used										3.50907			0	23.3846	50
																		Medium			VDQSEVSTFDNVIYR	Unambiguous	2	2	P18947;P06125		CID	1	0	1	1		No Quan Labels	Not Used										3.5026			0	5.62505	50
																		Medium			fWYPVIEQGVk	Unambiguous	3	3	Q9N4J2;P18947;P06125	N-Term(TMT6plex); K11(TMT6plex)	CID	1	0	1	1	7612	No Quan Values	Not Used										3.49843			0	5.57036	39
																High					sLLTFLTNDSk	Unambiguous	3	3	Q9N4J2;P18947;P06125	N-Term(TMT6plex); K11(TMT6plex)	CID	1	0	1	1	6875	Not Unique	Not Used		0.224541	1.91895	1.83376		600.525	5132.16	4904.31	2674.46	3.49799			0	8.25613	50
				Medium																	tELLAARPQMPSSLR	Unambiguous	3	3	Q9N4J2;P18947;P06125	N-Term(TMT6plex)	CID	1	0	1	1	6816	No Quan Values	Not Used						251.719				3.4977			0	39.4798	50
										High											tmEGDcEVAYTIVQEGEk	Unambiguous	2	2	Q9N4J2;P06125	N-Term(TMT6plex); M2(Oxidation); C6(Carbamidomethyl); K18(TMT6plex)	CID	1	0	1	1	4948	No Quan Values	Not Used							503.458	583.938		3.49381			0	15.1251	50
																			High		aLFFYEAER	Unambiguous	3	3	Q9N4J2;P18947;P06125	N-Term(TMT6plex)	CID	1	0	1	1		No Quan Values	Not Used										3.4936			0	17.8044	50
				Medium																	tELLAARPQMPSSLR	Unambiguous	3	3	Q9N4J2;P18947;P06125	N-Term(TMT6plex)	CID	1	0	1	1		No Quan Values	Not Used										3.48867			0	30.3002	50
					High																rEEEIVVk	Unambiguous	3	3	Q9N4J2;P18947;P06125	N-Term(TMT6plex); K8(TMT6plex)	CID	1	0	1	1		No Quan Values	Not Used										3.48491			1	14.3452	50
																	High				gIPEYELLIk	Unambiguous	3	3	Q9N4J2;P18947;P06125	N-Term(TMT6plex); K10(TMT6plex)	CID	1	0	1	1		No Quan Values	Not Used										3.45773			0	7.05184	17
																Medium					sLLTFLTNDSk	Unambiguous	3	3	Q9N4J2;P18947;P06125	N-Term(TMT6plex); K11(TMT6plex)	CID	1	0	1	1	6879	Not Unique	Not Used		0.262882	1.91096	1.89297		476.742	3465.57	3432.95	1813.52	3.45639			0	8.26671	50
					High																rEEEIVVk	Unambiguous	3	3	Q9N4J2;P18947;P06125	N-Term(TMT6plex); K8(TMT6plex)	CID	1	0	1	1	8435	No Quan Values	Not Used										3.44453			1	17.487	50
							High														dMESDkDSLFFNVHEk	Unambiguous	3	3	Q9N4J2;P18947;P06125	N-Term(TMT6plex); K6(TMT6plex); K16(TMT6plex)	CID	1	0	1	1	4887	No Quan Values	Not Used							433.353	737.847		3.44281			1	11.9586	50
																			High		SILNLFSLR	Unambiguous	3	3	Q9N4J2;P18947;P06125		CID	1	0	1	1	7732	No Quan Labels	Not Used										3.44267			0	4.61432	50
							High														dmESDkDSLFFNVHEk	Unambiguous	3	3	Q9N4J2;P18947;P06125	N-Term(TMT6plex); M2(Oxidation); K6(TMT6plex); K16(TMT6plex)	CID	1	0	1	1	4462	No Quan Values	Not Used								661.534		3.43246			1	5.62408	50
																		Medium			fWYPVIEQGVk	Unambiguous	3	3	Q9N4J2;P18947;P06125	N-Term(TMT6plex); K11(TMT6plex)	CID	1	0	1	1		No Quan Values	Not Used										3.42704			0	30.3551	50
																High					aPLTTcYSLVAk	Unambiguous	3	3	Q9N4J2;P18947;P06125	N-Term(TMT6plex); C6(Carbamidomethyl); K12(TMT6plex)	CID	1	0	1	1		No Quan Values	Not Used										3.42046			0	60.0475	50
																	High				lEAPQQmYWNTELR	Unambiguous	3	3	Q9N4J2;P18947;P06125	N-Term(TMT6plex); M7(Oxidation)	CID	0.0351	0	1	1	6052	No Quan Values	Not Used							484.82	339.973		3.41972			0	56.4826	50
				Medium																	rIPTTIGMPLTISGk	Unambiguous	3	3	Q9N4J2;P18947;P06125	N-Term(TMT6plex); K15(TMT6plex)	CID	1	0	1	1	6132	No Quan Values	Not Used							354.692	839.216		3.4195			1	39.1812	36
				Medium																	tELLAARPQMPSSLR	Unambiguous	3	3	Q9N4J2;P18947;P06125	N-Term(TMT6plex)	CID	1	0	1	1		No Quan Values	Not Used										3.41292			0	21.0628	50
				Medium																	nEEcEVENDRISEk	Unambiguous	2	2	Q9N4J2;P06125	N-Term(TMT6plex); C4(Carbamidomethyl); K14(TMT6plex)	CID	1	0	1	1	2555	No Quan Values	Not Used								999.175		3.40945			1	12.8378	17
		High																			AYNFWTVSEk	Unambiguous	3	3	Q9N4J2;P18947;P06125	K10(TMT6plex)	CID	1	0	1	1	5134	Not Unique	Not Used			1.21054	1.10189			1279.26	1164.44	1056.77	3.4076			0	13.7413	50
																		Medium			eIQSEQGFk	Unambiguous	3	3	Q9N4J2;P18947;P06125	N-Term(TMT6plex); K9(TMT6plex)	CID	1	0	1	1	8553	No Quan Values	Not Used										3.39021			0	30.0943	50
				Medium																	tELLAARPQMPSSLR	Unambiguous	3	3	Q9N4J2;P18947;P06125	N-Term(TMT6plex)	CID	1	0	1	1	6608	No Quan Values	Not Used								286.508		3.38737			0	45.8553	50
															High						FDGLLLSGLPTASSDASQTLIScR	Unambiguous	1	1	P06125	C23(Carbamidomethyl)	CID	1	0	1	1		No Quan Labels	Not Used										3.38678			0	2.84545	50
															Medium						eQTVAELVDFPVSFVESVk	Unambiguous	1	1	P06125	N-Term(TMT6plex); K19(TMT6plex)	CID	1	0	1	1	7383	No Quan Values	Not Used							3311.63	3399.53		3.3837			0	4.03175	17
				Medium																	rIPTTIGMPLTISGk	Unambiguous	3	3	Q9N4J2;P18947;P06125	N-Term(TMT6plex); K15(TMT6plex)	CID	1	0	1	1		No Quan Values	Not Used										3.37451			1	36.727	50
							High														aLFFYEAERR	Unambiguous	3	3	Q9N4J2;P18947;P06125	N-Term(TMT6plex)	CID	1	0	1	1		No Quan Values	Not Used										3.35691			1	9.55608	50
				Medium																	tNmPSVASQNQLcGLcGNNDGER	Unambiguous	3	3	Q9N4J2;P18947;P06125	N-Term(TMT6plex); M3(Oxidation); C13(Carbamidomethyl); C16(Carbamidomethyl)	CID	1	0	1	1		No Quan Values	Not Used										3.33985			0	3.48032	13
								High													vQSGIQmLQEIVkk	Unambiguous	3	3	Q9N4J2;P18947;P06125	N-Term(TMT6plex); M7(Oxidation); K13(TMT6plex); K14(TMT6plex)	CID	1	0	1	1	4291	No Quan Values	Not Used									303.344	3.33309			1	37.1907	50
																		Medium			VDQSEVSTFDNVIYR	Unambiguous	2	2	P18947;P06125		CID	1	0	1	1		No Quan Labels	Not Used										3.32817			0	7.12417	50
																	Medium				gIPEYELLIk	Unambiguous	3	3	Q9N4J2;P18947;P06125	N-Term(TMT6plex); K10(TMT6plex)	CID	1	0	1	1	7606	No Quan Values	Not Used								223.607		3.32447			0	19.0156	50
																	Medium				lEAPQQMYWNTELR	Unambiguous	3	3	Q9N4J2;P18947;P06125	N-Term(TMT6plex)	CID	1	0	1	1	6766	No Quan Values	Not Used							408.896	373.129		3.32232			0	11.4286	50
				Medium																	tELLAARPQMPSSLR	Unambiguous	3	3	Q9N4J2;P18947;P06125	N-Term(TMT6plex)	CID	1	0	1	1		No Quan Values	Not Used										3.32224			0	11.7034	5
																		Medium			gIPEYELLIk	Unambiguous	3	3	Q9N4J2;P18947;P06125	N-Term(TMT6plex); K10(TMT6plex)	CID	1	0	1	1	6962	No Quan Values	Not Used								419.112		3.31848			0	19.8717	49
				Medium																	tELLAARPQMPSSLR	Unambiguous	3	3	Q9N4J2;P18947;P06125	N-Term(TMT6plex)	CID	1	0	1	1	7691	No Quan Values	Not Used										3.31675			0	24.702	50
															Medium						FDGLLLSGLPTASSDASQTLIScR	Unambiguous	1	1	P06125	C23(Carbamidomethyl)	CID	1	0	1	1		No Quan Labels	Not Used										3.31636			0	18.6151	50
																	Medium				sLLTFLTNDSk	Unambiguous	3	3	Q9N4J2;P18947;P06125	N-Term(TMT6plex); K11(TMT6plex)	CID	1	0	1	1		No Quan Values	Not Used										3.31373			0	30.3057	50
					High																rEEEIVVk	Unambiguous	3	3	Q9N4J2;P18947;P06125	N-Term(TMT6plex); K8(TMT6plex)	CID	1	0	1	1	7119	No Quan Values	Not Used										3.30873			1	9.95957	50
							High														dmESDkDSLFFNVHEk	Unambiguous	3	3	Q9N4J2;P18947;P06125	N-Term(TMT6plex); M2(Oxidation); K6(TMT6plex); K16(TMT6plex)	CID	1	0	1	1	5241	No Quan Values	Not Used								227.058		3.30353			1	28.2602	50
																		Medium			fWYPVIEQGVk	Unambiguous	3	3	Q9N4J2;P18947;P06125	N-Term(TMT6plex); K11(TMT6plex)	CID	1	0	1	1	7618	Not Unique	Not Used			1.83297	1.93299			2126.52	2242.56	1160.15	3.29202			0	5.57631	50
																				Medium	fDGLLLSGLPTASSDASQTLIScR	Unambiguous	1	1	P06125	N-Term(TMT6plex); C23(Carbamidomethyl)	CID	1	0	1	1	6371	No Quan Values	Not Used										3.25866			0	5.04247	50
				Medium																	tELLAARPQMPSSLR	Unambiguous	3	3	Q9N4J2;P18947;P06125	N-Term(TMT6plex)	CID	1	0	1	1	5371	No Quan Values	Not Used								243.881		3.25704			0	28.1195	50
																		Medium			SAPVDEMNQDQk	Unambiguous	1	1	P06125	K12(TMT6plex)	CID	1	0	1	1	1980	Unique	Used	0.0861204	0.0158168	0.160656	0.501157	3111.58	571.47	5804.57	18107.1	36130.5	3.24995			0	7.1306	50
				Medium																	nEEcEVENDRISEk	Unambiguous	2	2	Q9N4J2;P06125	N-Term(TMT6plex); C4(Carbamidomethyl); K14(TMT6plex)	CID	1	0	1	1		No Quan Values	Not Used										3.24735			1	17.6655	26
								High													aLFFYEAERR	Unambiguous	3	3	Q9N4J2;P18947;P06125	N-Term(TMT6plex)	CID	0.1574	0	1	1	4640	No Quan Values	Not Used										3.24479			1	22.9564	50
				Medium																	rIPTTIGmPLTISGk	Unambiguous	3	3	Q9N4J2;P18947;P06125	N-Term(TMT6plex); M8(Oxidation); K15(TMT6plex)	CID	1	0	1	1	4818	Not Unique	Not Used			1.08877	1.19725			4031.43	4433.1	3702.74	3.22085			1	9.02523	9
											High										VDQSEVSTFDNVIYR	Unambiguous	2	2	P18947;P06125		CID	1	0	1	1		No Quan Labels	Not Used										3.21916			0	17.9822	50
																Medium					aPLTTcYSLVAk	Unambiguous	3	3	Q9N4J2;P18947;P06125	N-Term(TMT6plex); C6(Carbamidomethyl); K12(TMT6plex)	CID	1	0	1	1	8173	No Quan Values	Not Used										3.21298			0	43.0172	50
																		Medium			VDQSEVSTFDNVIYR	Unambiguous	2	2	P18947;P06125		CID	1	0	1	1	5909	No Quan Labels	Not Used										3.21231			0	16.7277	50
																Medium					fWYPVIEQGVk	Unambiguous	3	3	Q9N4J2;P18947;P06125	N-Term(TMT6plex); K11(TMT6plex)	CID	1	0	1	1		No Quan Values	Not Used										3.20461			0	19.8498	50
				Medium																	tELLAARPQMPSSLR	Unambiguous	3	3	Q9N4J2;P18947;P06125	N-Term(TMT6plex)	CID	1	0	1	1		No Quan Values	Not Used										3.20209			0	14.0254	50
				Medium																	tELLAARPQMPSSLR	Unambiguous	3	3	Q9N4J2;P18947;P06125	N-Term(TMT6plex)	CID	1	0	1	1		No Quan Values	Not Used										3.20162			0	36.2378	50
							High														dmESDkDSLFFNVHEk	Unambiguous	3	3	Q9N4J2;P18947;P06125	N-Term(TMT6plex); M2(Oxidation); K6(TMT6plex); K16(TMT6plex)	CID	1	0	1	1	4638	Not Unique	Not Used	0.622696	0.434568	9.55586	13.0332	491.181	342.787	7537.64	10280.6	788.798	3.19958			1	8.53273	50
				Medium																	fVVPENkk	Unambiguous	3	3	Q9N4J2;P18947;P06125	N-Term(TMT6plex); K7(TMT6plex); K8(TMT6plex)	CID	1	0	1	1		No Quan Values	Not Used										3.19842			1	24.3166	50
				Medium																	rIPTTIGMPLTISGk	Unambiguous	3	3	Q9N4J2;P18947;P06125	N-Term(TMT6plex); K15(TMT6plex)	CID	1	0	1	1	6740	No Quan Values	Not Used								208.746		3.192			1	30.3101	50
				Medium																	tELLAARPQMPSSLR	Unambiguous	3	3	Q9N4J2;P18947;P06125	N-Term(TMT6plex)	CID	1	0	1	1		No Quan Values	Not Used										3.18717			0	35.4266	50
							High														qSAWLAAGSVVR	Unambiguous	4	4	P55155;Q9N4J2;P18947;P06125	N-Term(TMT6plex)	CID	1	0	1	1	3572	Not Unique	Not Used			0.117489	0.214789			273.833	500.61	2330.71	3.18699			0	14.9844	50
															Medium						yFAQVGFSQQNFEQVILk	Unambiguous	3	3	Q9N4J2;P18947;P06125	N-Term(TMT6plex); K18(TMT6plex)	CID	1	0	1	1		No Quan Values	Not Used										3.18054			0	34.0026	50
																		Medium			gIPEYELLIk	Unambiguous	3	3	Q9N4J2;P18947;P06125	N-Term(TMT6plex); K10(TMT6plex)	CID	1	0	1	1	6963	No Quan Values	Not Used										3.16989			0	8.11676	22
				Medium																	akVTFVEESk	Unambiguous	2	2	P18947;P06125	N-Term(TMT6plex); K2(TMT6plex); K10(TMT6plex)	CID	1	0	1	1	7836	No Quan Values	Not Used										3.16428			1	32.2794	50
		High																			AYNFWTVSEk	Unambiguous	3	3	Q9N4J2;P18947;P06125	K10(TMT6plex)	CID	1	0	1	1	5128	No Quan Values	Not Used							392.021	367.113		3.16371			0	11.6613	50
																		Medium			vTFVEESk	Unambiguous	3	3	Q9N4J2;P18947;P06125	N-Term(TMT6plex); K8(TMT6plex)	CID	1	0	1	1		No Quan Values	Not Used										3.15841			0	54.9262	50
				Medium																	tELLAARPQMPSSLR	Unambiguous	3	3	Q9N4J2;P18947;P06125	N-Term(TMT6plex)	CID	1	0	1	1	5363	No Quan Values	Not Used										3.15711			0	25.1956	50
																		Medium			vEQLQEIFR	Unambiguous	1	1	P06125	N-Term(TMT6plex)	CID	1	0	1	1		No Quan Values	Not Used										3.15477			0	4.55717	3
																				Medium	eQTVAELVDFPVSFVESVk	Unambiguous	1	1	P06125	N-Term(TMT6plex); K19(TMT6plex)	CID	1	0	1	1	7639	No Quan Values	Not Used										3.1531			0	8.1217	50
						High															nRPVEFTAR	Unambiguous	3	3	Q9N4J2;P18947;P06125	N-Term(TMT6plex)	CID	1	0	1	1		No Quan Values	Not Used										3.15092			0	6.22865	50
																				High	iPTTIGmPLTISGk	Unambiguous	3	3	Q9N4J2;P18947;P06125	N-Term(TMT6plex); M7(Oxidation); K14(TMT6plex)	CID	1	0	1	1	4848	Not Unique	Not Used			0.829776	0.93411			613.276	690.387	739.085	3.14728			0	18.0131	50
							High														REEEIVVk	Unambiguous	3	3	Q9N4J2;P18947;P06125	K8(TMT6plex)	CID	1	0	1	1	2065	Not Unique	Not Used			0.0431027	0.148388			817.898	2815.74	18975.6	3.14084			1	3.84319	19
				Medium																	rIPTTIGmPLTISGk	Unambiguous	3	3	Q9N4J2;P18947;P06125	N-Term(TMT6plex); M8(Oxidation); K15(TMT6plex)	CID	1	0	1	1	4813	Not Unique	Not Used	0.225555	0.238149	1.34076	1.47117	1053.1	1111.9	6259.87	6868.76	4668.91	3.13852			1	35.1482	50
				Medium																	kSEITVNAQLEQSTEQk	Unambiguous	1	1	P06125	K1(TMT6plex); K17(TMT6plex)	CID	1	0	1	1	3303	Unique	Used	0.034988			0.053565	1718.75			2631.32	49123.9	3.13711			1	10.1993	19
				Medium																	kSEITVNAQLEQSTEQk	Unambiguous	1	1	P06125	N-Term(TMT6plex); K17(TMT6plex)	CID	1	0	1	2	3303	Redundant	Not Used	0.034988			0.053565	1718.75			2631.32	49123.9	3.13711			1	10.1993	19
							High														tmEGDcEVAYTIVQEGEk	Unambiguous	2	2	Q9N4J2;P06125	N-Term(TMT6plex); M2(Oxidation); C6(Carbamidomethyl); K18(TMT6plex)	CID	1	0	1	1	4794	No Quan Values	Not Used										3.13604			0	17.3944	50
				Medium																	fVVPENkk	Unambiguous	3	3	Q9N4J2;P18947;P06125	N-Term(TMT6plex); K7(TMT6plex); K8(TMT6plex)	CID	1	0	1	1	8503	Not Unique	Not Used			1.10655	2.68928			342.941	833.46	309.92	3.13391			1	21.8055	50
																			High		fWYPVIEQGVk	Unambiguous	3	3	Q9N4J2;P18947;P06125	N-Term(TMT6plex); K11(TMT6plex)	CID	1	0	1	1	7669	No Quan Values	Not Used										3.13361			0	5.79632	50
						High															nRPVEFTAR	Unambiguous	3	3	Q9N4J2;P18947;P06125	N-Term(TMT6plex)	CID	1	0	1	1		No Quan Values	Not Used										3.12643			0	2.94139	50
				Medium																	rVQSGIQmLQEIVk	Unambiguous	3	3	Q9N4J2;P18947;P06125	N-Term(TMT6plex); M8(Oxidation); K14(TMT6plex)	CID	1	0	1	1	5246	Not Unique	Not Used			2.38638	1.58043			4694.26	3108.86	1967.1	3.12269			1	5.05685	13
																		Medium			eIQSEQGFk	Unambiguous	3	3	Q9N4J2;P18947;P06125	N-Term(TMT6plex); K9(TMT6plex)	CID	1	0	1	1		No Quan Values	Not Used										3.11461			0	38.2788	50
				Medium																	fVVPENkk	Unambiguous	3	3	Q9N4J2;P18947;P06125	N-Term(TMT6plex); K7(TMT6plex); K8(TMT6plex)	CID	1	0	1	1	7428	No Quan Values	Not Used								324.105		3.11112			1	34.8104	50
							High														nRPVEFTAR	Unambiguous	3	3	Q9N4J2;P18947;P06125	N-Term(TMT6plex)	CID	1	0	1	1	1945	No Quan Values	Not Used							2042.02	3553.29		3.10416			0	6.42804	8
						High															nRPVEFTAR	Unambiguous	3	3	Q9N4J2;P18947;P06125	N-Term(TMT6plex)	CID	1	0	1	1		No Quan Values	Not Used										3.10156			0	9.12539	50
				Medium																	akVTFVEESk	Unambiguous	2	2	P18947;P06125	N-Term(TMT6plex); K2(TMT6plex); K10(TMT6plex)	CID	1	0	1	1	6982	No Quan Values	Not Used							195.183			3.09989			1	39.1619	50
				Medium																	tELLAARPQMPSSLR	Unambiguous	3	3	Q9N4J2;P18947;P06125	N-Term(TMT6plex)	CID	1	0	1	1	6700	Not Unique	Not Used		0.87774	1.27018	1.72105		573.8	830.35	1125.09	653.724	3.0987			0	45.1312	50
				Medium																	fVVPENkk	Unambiguous	3	3	Q9N4J2;P18947;P06125	N-Term(TMT6plex); K7(TMT6plex); K8(TMT6plex)	CID	1	0	1	1	7712	No Quan Values	Not Used							566.013	662.116		3.09499			1	13.3237	50
							High														nRPVEFTAR	Unambiguous	3	3	Q9N4J2;P18947;P06125	N-Term(TMT6plex)	CID	1	0	1	1	1967	Not Unique	Not Used	0.532666	0.866737	3.73486	4.09612	566.268	921.413	3970.47	4354.52	1063.08	3.07422			0	23.4276	41
							High														REEEIVVk	Unambiguous	3	3	Q9N4J2;P18947;P06125	K8(TMT6plex)	CID	1	0	1	1	2059	Not Unique	Not Used	0.0407246		0.0452977	0.152788	296.03		329.273	1110.63	7269.08	3.06773			1	8.98393	50
				Medium																	DNEFmTADNYETEDVEEFHR	Unambiguous	3	3	Q9N4J2;P18947;P06125	M5(Oxidation)	CID	1	0	1	1	4564	No Quan Labels	Not Used										3.06606			0	21.2272	50
													High								kVHTTIYTk	Unambiguous	3	3	Q9N4J2;P18947;P06125	N-Term(TMT6plex); K9(TMT6plex)	CID	1	0	1	1	2621	Not Unique	Not Used			1.1997	1.3729			519.89	594.943	433.349	3.06571			1	14.3561	50
													High								kVHTTIYTk	Unambiguous	3	3	Q9N4J2;P18947;P06125	K1(TMT6plex); K9(TMT6plex)	CID	1	0	1	2	2621	Redundant	Not Used			1.1997	1.3729			519.89	594.943	433.349	3.06571			1	14.3561	50
				Medium																	rIPTTIGMPLTISGk	Unambiguous	3	3	Q9N4J2;P18947;P06125	N-Term(TMT6plex); K15(TMT6plex)	CID	1	0	1	1	6249	No Quan Values	Not Used										3.05973			1	50.2998	50
							Medium														dmESDkDSLFFNVHEk	Unambiguous	3	3	Q9N4J2;P18947;P06125	N-Term(TMT6plex); M2(Oxidation); K6(TMT6plex); K16(TMT6plex)	CID	1	0	1	1		No Quan Values	Not Used										3.05957			1	41.6435	50
																				Medium	eQTVAELVDFPVSFVESVk	Unambiguous	1	1	P06125	N-Term(TMT6plex); K19(TMT6plex)	CID	1	0	1	1		No Quan Values	Not Used										3.05516			0	7.15048	50
																		Medium			SAPVDEMNQDQk	Unambiguous	1	1	P06125	K12(TMT6plex)	CID	1	0	1	1	1986	Unique	Used	0.0745561	0.0162947	0.146717	0.43888	2810.37	614.224	5530.46	16543.4	37694.7	3.05324			0	9.19681	50
							Medium														dmESDkDSLFFNVHEk	Unambiguous	3	3	Q9N4J2;P18947;P06125	N-Term(TMT6plex); M2(Oxidation); K6(TMT6plex); K16(TMT6plex)	CID	1	0	1	1	6162	No Quan Values	Not Used								381.738		3.05068			1	37.5676	50
				Medium																	fVVPENkk	Unambiguous	3	3	Q9N4J2;P18947;P06125	N-Term(TMT6plex); K7(TMT6plex); K8(TMT6plex)	CID	1	0	1	1	7335	Not Unique	Not Used	1.20264			3.33927	282.678			784.891	235.049	3.04673			1	23.6961	50
						High															nRPVEFTAR	Unambiguous	3	3	Q9N4J2;P18947;P06125	N-Term(TMT6plex)	CID	1	0	1	1	5673	No Quan Values	Not Used										3.03995			0	4.74331	50
				Medium																	tDLSEIkFDk	Unambiguous	3	3	Q9N4J2;P18947;P06125	N-Term(TMT6plex); K7(TMT6plex); K10(TMT6plex)	CID	1	0	1	1	4965	No Quan Values	Not Used					2798.94	3710.89	67799.7	68488.9		3.0371			1	5.18731	6
				Medium																	tELLAARPQmPSSLR	Unambiguous	3	3	Q9N4J2;P18947;P06125	N-Term(TMT6plex); M10(Oxidation)	CID	1	0	1	1	3603	Not Unique	Not Used			1.37365	1.50052			26054.3	28460.5	18967.1	3.03253			0	16.919	2
				Medium																	rIPTTIGMPLTISGk	Unambiguous	3	3	Q9N4J2;P18947;P06125	N-Term(TMT6plex); K15(TMT6plex)	CID	1	0	1	1	5724	Not Unique	Not Used	0.274253	0.359133	4.31684	4.80208	346.705	454.01	5457.28	6070.7	1264.18	3.03053			1	28.6611	50
						High															nRPVEFTAR	Unambiguous	3	3	Q9N4J2;P18947;P06125	N-Term(TMT6plex)	CID	1	0	1	1		No Quan Values	Not Used										3.02885			0	7.47697	50
				Medium																	tELLAARPQMPSSLR	Unambiguous	3	3	Q9N4J2;P18947;P06125	N-Term(TMT6plex)	CID	1	0	1	1	6386	No Quan Values	Not Used						223.755				3.02434			0	47.7266	50
								Medium													DmESDkDSLFFNVHEk	Unambiguous	3	3	Q9N4J2;P18947;P06125	M2(Oxidation); K6(TMT6plex); K16(TMT6plex)	CID	1	0	1	1	4397	Not Unique	Not Used				0.193714				671.753	3467.76	3.02275			1	14.9771	50
								High													VHTTIYTk	Unambiguous	3	3	Q9N4J2;P18947;P06125	K8(TMT6plex)	CID	1	0	1	1	1704	Not Unique	Not Used		0.382866	1.78973	1.47289		285.144	1332.92	1096.95	744.761	3.02207			0	31.4692	50
				Medium																	tELLAARPQmPSSLR	Unambiguous	3	3	Q9N4J2;P18947;P06125	N-Term(TMT6plex); M10(Oxidation)	CID	1	0	1	1	3468	Not Unique	Not Used	0.114225	0.0602	1.1713	1.19179	73570.2	38773.8	754414	767612	644083	3.01567			0	3.30376	1
				Medium																	tDLSEIkFDk	Unambiguous	3	3	Q9N4J2;P18947;P06125	N-Term(TMT6plex); K7(TMT6plex); K10(TMT6plex)	CID	1	0	1	1	5000	No Quan Values	Not Used							286570	311550		3.01299			1	8.41288	1
																		Medium			vEQLQEIFR	Unambiguous	1	1	P06125	N-Term(TMT6plex)	CID	1	0	1	1		No Quan Values	Not Used										3.0019			0	4.28283	6
																				Medium	EMDYIVLPIDmETIDTLVEk	Unambiguous	1	1	P06125	M11(Oxidation); K20(TMT6plex)	CID	1	0	1	1		No Quan Values	Not Used										2.99729			0	20.6977	30
						High															nRPVEFTAR	Unambiguous	3	3	Q9N4J2;P18947;P06125	N-Term(TMT6plex)	CID	1	0	1	1		No Quan Values	Not Used										2.99545			0	7.74916	50
				Medium																	fVVPENkk	Unambiguous	3	3	Q9N4J2;P18947;P06125	N-Term(TMT6plex); K7(TMT6plex); K8(TMT6plex)	CID	1	0	1	1	6730	No Quan Values	Not Used							301.599	382.333		2.99504			1	16.399	50
							High														nRPVEFTAR	Unambiguous	3	3	Q9N4J2;P18947;P06125	N-Term(TMT6plex)	CID	1	0	1	1	1939	Not Unique	Not Used	0.524844		2.39947	2.23672	593.425		2713.01	2528.99	1130.67	2.99115			0	12.0541	26
						High															nRPVEFTAR	Unambiguous	3	3	Q9N4J2;P18947;P06125	N-Term(TMT6plex)	CID	1	0	1	1	3395	No Quan Values	Not Used							373.921	234.238		2.99084			0	10.0951	50
						High															nRPVEFTAR	Unambiguous	3	3	Q9N4J2;P18947;P06125	N-Term(TMT6plex)	CID	1	0	1	1		No Quan Values	Not Used										2.98984			0	4.87127	50
																		Medium			sTNPcYQQLAVR	Unambiguous	3	3	Q9N4J2;P18947;P06125	N-Term(TMT6plex); C5(Carbamidomethyl)	CID	1	0	1	1	8799	No Quan Values	Not Used										2.98652			0	16.7365	50
				Medium																	akVTFVEESk	Unambiguous	2	2	P18947;P06125	N-Term(TMT6plex); K2(TMT6plex); K10(TMT6plex)	CID	1	0	1	1		No Quan Values	Not Used										2.98552			1	32.478	50
						High															nRPVEFTAR	Unambiguous	3	3	Q9N4J2;P18947;P06125	N-Term(TMT6plex)	CID	1	0	1	1		No Quan Values	Not Used										2.9828			0	7.55882	50
				Medium																	fVVPENkk	Unambiguous	3	3	Q9N4J2;P18947;P06125	N-Term(TMT6plex); K7(TMT6plex); K8(TMT6plex)	CID	1	0	1	1	7339	No Quan Values	Not Used					248.103		432.536	540.53		2.98067			1	20.8386	50
				Medium																	tDLSEIkFDk	Unambiguous	3	3	Q9N4J2;P18947;P06125	N-Term(TMT6plex); K7(TMT6plex); K10(TMT6plex)	CID	1	0	1	1	5007	No Quan Values	Not Used						14083.4	370290	400331		2.97842			1	7.01916	1
						High															nRPVEFTAR	Unambiguous	3	3	Q9N4J2;P18947;P06125	N-Term(TMT6plex)	CID	1	0	1	1	2783	No Quan Values	Not Used					332.777	256.687	697.909	684.833		2.97771			0	11.4213	50
								Medium													tmEGDcEVAYTIVQEGEk	Unambiguous	2	2	Q9N4J2;P06125	N-Term(TMT6plex); M2(Oxidation); C6(Carbamidomethyl); K18(TMT6plex)	CID	1	0	1	1		No Quan Values	Not Used										2.97268			0	8.45404	50
									Medium												kVSGPkEEIVYSmENEk	Unambiguous	3	3	Q9N4J2;P18947;P06125	K1(TMT6plex); K6(TMT6plex); M13(Oxidation); K17(TMT6plex)	CID	1	0	1	1	3072	Not Unique	Not Used	1.07421	1.60681			453.302	678.052			421.988	2.97043			2	30.6298	50
									Medium												kVSGPkEEIVYSmENEk	Unambiguous	3	3	Q9N4J2;P18947;P06125	N-Term(TMT6plex); K6(TMT6plex); M13(Oxidation); K17(TMT6plex)	CID	1	0	1	2	3072	Redundant	Not Used	1.07421	1.60681			453.302	678.052			421.988	2.97043			2	30.6298	50
																		High			eLLELPFR	Unambiguous	3	3	Q9N4J2;P18947;P06125	N-Term(TMT6plex)	CID	1	0	1	1		No Quan Values	Not Used										2.97021			0	10.6089	50
						High															nRPVEFTAR	Unambiguous	3	3	Q9N4J2;P18947;P06125	N-Term(TMT6plex)	CID	1	0	1	1	4296	No Quan Values	Not Used										2.96996			0	0.890422	50
							Medium														dMESDkDSLFFNVHEk	Unambiguous	3	3	Q9N4J2;P18947;P06125	N-Term(TMT6plex); K6(TMT6plex); K16(TMT6plex)	CID	1	0	1	1		No Quan Values	Not Used										2.96971			1	47.4769	50
						High															nRPVEFTAR	Unambiguous	3	3	Q9N4J2;P18947;P06125	N-Term(TMT6plex)	CID	1	0	1	1		No Quan Values	Not Used										2.96941			0	5.6618	50
				Medium																	rIPTTIGMPLTISGk	Unambiguous	3	3	Q9N4J2;P18947;P06125	N-Term(TMT6plex); K15(TMT6plex)	CID	1	0	1	1	6399	No Quan Values	Not Used							827.398	963.67		2.96839			1	17.5249	50
				Medium																	fVVPENkk	Unambiguous	3	3	Q9N4J2;P18947;P06125	N-Term(TMT6plex); K7(TMT6plex); K8(TMT6plex)	CID	1	0	1	1		No Quan Values	Not Used										2.96823			1	13.0382	50
				Medium																	fVVPENkk	Unambiguous	3	3	Q9N4J2;P18947;P06125	N-Term(TMT6plex); K7(TMT6plex); K8(TMT6plex)	CID	1	0	1	1	7036	No Quan Values	Not Used							262.635	1259.05		2.96669			1	23.4849	50
				Medium																	fVVPENkk	Unambiguous	3	3	Q9N4J2;P18947;P06125	N-Term(TMT6plex); K7(TMT6plex); K8(TMT6plex)	CID	1	0	1	1	6415	Not Unique	Not Used			1.11951	1.86298			496.285	825.869	443.304	2.96325			1	18.0006	50
																		Medium			sLLTFLTNDSk	Unambiguous	3	3	Q9N4J2;P18947;P06125	N-Term(TMT6plex); K11(TMT6plex)	CID	1	0	1	1	7750	No Quan Values	Not Used										2.96085			0	6.2077	4
				High																	tDLSEIkFDk	Unambiguous	3	3	Q9N4J2;P18947;P06125	N-Term(TMT6plex); K7(TMT6plex); K10(TMT6plex)	CID	1	0	1	1	5022	No Quan Values	Not Used										2.96031			1	10.4073	13
				Medium																	rIPTTIGmPLTISGk	Unambiguous	3	3	Q9N4J2;P18947;P06125	N-Term(TMT6plex); M8(Oxidation); K15(TMT6plex)	CID	1	0	1	1		No Quan Values	Not Used										2.95191			1	57.9158	13
																		Medium			eIQSEQGFk	Unambiguous	3	3	Q9N4J2;P18947;P06125	N-Term(TMT6plex); K9(TMT6plex)	CID	1	0	1	1		No Quan Values	Not Used										2.9498			0	24.3778	50
						High															nRPVEFTAR	Unambiguous	3	3	Q9N4J2;P18947;P06125	N-Term(TMT6plex)	CID	1	0	1	1	3487	No Quan Values	Not Used							253.706			2.94961			0	3.11275	50
																		Medium			sTNPcYQQLAVR	Unambiguous	3	3	Q9N4J2;P18947;P06125	N-Term(TMT6plex); C5(Carbamidomethyl)	CID	1	0	1	1		No Quan Values	Not Used										2.94744			0	7.73025	50
						High															rEEEIVVk	Unambiguous	3	3	Q9N4J2;P18947;P06125	N-Term(TMT6plex); K8(TMT6plex)	CID	1	0	1	1	2762	Not Unique	Not Used	0.743137	0.606981	2.44305	3.26895	508.326	415.191	1671.11	2236.05	684.027	2.94671			1	13.9957	50
						High															nRPVEFTAR	Unambiguous	3	3	Q9N4J2;P18947;P06125	N-Term(TMT6plex)	CID	1	0	1	1		No Quan Values	Not Used										2.9415			0	6.26284	50
							Medium														dmESDkDSLFFNVHEk	Unambiguous	3	3	Q9N4J2;P18947;P06125	N-Term(TMT6plex); M2(Oxidation); K6(TMT6plex); K16(TMT6plex)	CID	1	0	1	1	5418	No Quan Values	Not Used								458.236		2.93265			1	28.2105	50
						High															nRPVEFTAR	Unambiguous	3	3	Q9N4J2;P18947;P06125	N-Term(TMT6plex)	CID	1	0	1	1		No Quan Values	Not Used										2.92947			0	3.16593	50
				Medium																	fVVPENkk	Unambiguous	3	3	Q9N4J2;P18947;P06125	N-Term(TMT6plex); K7(TMT6plex); K8(TMT6plex)	CID	1	0	1	1	7618	Not Unique	Not Used	0.921657	0.674583	1.47759	2.92344	355.142	259.937	569.36	1126.49	385.329	2.92265			1	18.6218	50
							High														VHTTIYTk	Unambiguous	3	3	Q9N4J2;P18947;P06125	K8(TMT6plex)	CID	1	0	1	1	1915	Not Unique	Not Used		0.213568	1.28308	1.34818		468.737	2816.09	2958.97	2194.79	2.92136			0	27.1738	50
				Medium																	fVVPENkk	Unambiguous	3	3	Q9N4J2;P18947;P06125	N-Term(TMT6plex); K7(TMT6plex); K8(TMT6plex)	CID	1	0	1	1		No Quan Values	Not Used										2.91783			1	13.8522	50
																			High		aLFFYEAER	Unambiguous	3	3	Q9N4J2;P18947;P06125	N-Term(TMT6plex)	CID	1	0	1	1		No Quan Values	Not Used										2.91351			0	24.8031	50
						Medium															nRPVEFTAR	Unambiguous	3	3	Q9N4J2;P18947;P06125	N-Term(TMT6plex)	CID	1	0	1	1		No Quan Values	Not Used										2.91226			0	4.39881	50
						Medium															nRPVEFTAR	Unambiguous	3	3	Q9N4J2;P18947;P06125	N-Term(TMT6plex)	CID	1	0	1	1	3388	No Quan Values	Not Used								427.897		2.90889			0	7.30902	50
				Medium																	TDLSEIkFDk	Unambiguous	3	3	Q9N4J2;P18947;P06125	K7(TMT6plex); K10(TMT6plex)	CID	1	0	1	1		No Quan Values	Not Used										2.90756			1	28.3604	6
						Medium															AYNFWTVSEkR	Unambiguous	3	3	Q9N4J2;P18947;P06125	K10(TMT6plex)	CID	1	0	1	1	4680	No Quan Values	Not Used								294.064		2.90358			1	29.2311	50
						Medium															nRPVEFTAR	Unambiguous	3	3	Q9N4J2;P18947;P06125	N-Term(TMT6plex)	CID	1	0	1	1		No Quan Values	Not Used										2.90263			0	6.07657	50
																		Medium			vTIGNLEk	Unambiguous	3	3	Q9N4J2;P18947;P06125	N-Term(TMT6plex); K8(TMT6plex)	CID	1	0	1	1	8739	No Quan Values	Not Used										2.89978			0	34.1151	50
																		Medium			eIQSEQGFk	Unambiguous	3	3	Q9N4J2;P18947;P06125	N-Term(TMT6plex); K9(TMT6plex)	CID	1	0	1	1		No Quan Values	Not Used										2.89839			0	35.0002	50
						Medium															nRPVEFTAR	Unambiguous	3	3	Q9N4J2;P18947;P06125	N-Term(TMT6plex)	CID	1	0	1	1	4089	No Quan Values	Not Used										2.89736			0	6.99395	50
																			High		aLFFYEAER	Unambiguous	3	3	Q9N4J2;P18947;P06125	N-Term(TMT6plex)	CID	1	0	1	1		No Quan Values	Not Used										2.89137			0	3.02615	50
																		Medium			eLLELPFR	Unambiguous	3	3	Q9N4J2;P18947;P06125	N-Term(TMT6plex)	CID	1	0	1	1	8420	Not Unique	Not Used			2.35017	2.60262			926.699	1026.24	394.311	2.88869			0	8.58314	50
						Medium															nRPVEFTAR	Unambiguous	3	3	Q9N4J2;P18947;P06125	N-Term(TMT6plex)	CID	1	0	1	1	7465	No Quan Values	Not Used										2.88772			0	3.26024	50
						Medium															nRPVEFTAR	Unambiguous	3	3	Q9N4J2;P18947;P06125	N-Term(TMT6plex)	CID	1	0	1	1		No Quan Values	Not Used										2.88674			0	3.92029	50
						Medium															nRPVEFTAR	Unambiguous	3	3	Q9N4J2;P18947;P06125	N-Term(TMT6plex)	CID	1	0	1	1		No Quan Values	Not Used										2.88244			0	2.50138	50
				High																	mcTIEELkk	Unambiguous	3	3	Q9N4J2;P18947;P06125	N-Term(TMT6plex); C2(Carbamidomethyl); K8(TMT6plex); K9(TMT6plex)	CID	1	0	1	1		No Quan Values	Not Used										2.86882			1	11.0658	3
						Medium															nRPVEFTAR	Unambiguous	3	3	Q9N4J2;P18947;P06125	N-Term(TMT6plex)	CID	1	0	1	1	6047	No Quan Values	Not Used										2.86157			0	5.11315	50
						Medium															tmEGDcEVAYTIVQEGEk	Unambiguous	2	2	Q9N4J2;P06125	N-Term(TMT6plex); M2(Oxidation); C6(Carbamidomethyl); K18(TMT6plex)	CID	1	0	1	1	4750	No Quan Values	Not Used										2.85524			0	23.5363	50
							Medium														aLFFYEAERR	Unambiguous	3	3	Q9N4J2;P18947;P06125	N-Term(TMT6plex)	CID	1	0	1	1		No Quan Values	Not Used										2.85285			1	27.0499	50
						High															aLFFYEAER	Unambiguous	3	3	Q9N4J2;P18947;P06125	N-Term(TMT6plex)	CID	1	0	1	1	5342	No Quan Values	Not Used										2.84913			0	26.8137	50
						Medium															nRPVEFTAR	Unambiguous	3	3	Q9N4J2;P18947;P06125	N-Term(TMT6plex)	CID	1	0	1	1		No Quan Values	Not Used										2.84662			0	13.5871	50
							Medium														tmEGDcEVAYTIVQEGEk	Unambiguous	2	2	Q9N4J2;P06125	N-Term(TMT6plex); M2(Oxidation); C6(Carbamidomethyl); K18(TMT6plex)	CID	1	0	1	1		No Quan Values	Not Used										2.83159			0	18.2194	50
						Medium															aLFFYEAERR	Unambiguous	3	3	Q9N4J2;P18947;P06125	N-Term(TMT6plex)	CID	1	0	1	1		No Quan Values	Not Used										2.82329			1	17.6714	50
							High														VHTTIYTk	Unambiguous	3	3	Q9N4J2;P18947;P06125	K8(TMT6plex)	CID	1	0	1	1	1715	Not Unique	Not Used	0.325654	0.309955	1.71167	1.62567	5220.38	4968.72	27438.9	26060.3	16030.5	2.82306			0	8.13644	21
						Medium															nRPVEFTAR	Unambiguous	3	3	Q9N4J2;P18947;P06125	N-Term(TMT6plex)	CID	1	0	1	1	2978	No Quan Values	Not Used						316.871	605.037	773.389		2.82204			0	9.27355	50
								Medium													vFMQHFR	Unambiguous	3	3	Q9N4J2;P18947;P06125	N-Term(TMT6plex)	CID	1	0	1	1	3517	No Quan Values	Not Used							469.456	501.819		2.82096			0	19.3175	50
						Medium															nRPVEFTAR	Unambiguous	3	3	Q9N4J2;P18947;P06125	N-Term(TMT6plex)	CID	1	0	1	1	4698	No Quan Values	Not Used										2.81555			0	5.20238	50
						Medium															nRPVEFTAR	Unambiguous	3	3	Q9N4J2;P18947;P06125	N-Term(TMT6plex)	CID	1	0	1	1		No Quan Values	Not Used										2.81367			0	4.67447	50
				High																	fVVPENkk	Unambiguous	3	3	Q9N4J2;P18947;P06125	N-Term(TMT6plex); K7(TMT6plex); K8(TMT6plex)	CID	1	0	1	1	3518	Not Unique	Not Used			1.49794	2.59186			3816.62	6603.81	2547.91	2.80154			1	5.5309	10
							High														nRPVEFTAR	Unambiguous	3	3	Q9N4J2;P18947;P06125	N-Term(TMT6plex)	CID	1	0	1	1	1960	Not Unique	Not Used	0.762611	0.6649	4.86205	5.90341	437.622	381.551	2790.08	3387.66	573.848	2.80117			0	28.031	49
						Medium															AYNFWTVSEkR	Unambiguous	3	3	Q9N4J2;P18947;P06125	K10(TMT6plex)	CID	1	0	1	1	4472	Not Unique	Not Used			2.1945	2.81838			1353.06	1737.73	616.57	2.80026			1	31.175	50
						Medium															nRPVEFTAR	Unambiguous	3	3	Q9N4J2;P18947;P06125	N-Term(TMT6plex)	CID	1	0	1	1		No Quan Values	Not Used										2.79605			0	5.2328	50
						Medium															nRPVEFTAR	Unambiguous	3	3	Q9N4J2;P18947;P06125	N-Term(TMT6plex)	CID	1	0	1	1		No Quan Values	Not Used										2.7928			0	13.8203	50
								High													cITRPETAYGLR	Unambiguous	3	3	Q9N4J2;P18947;P06125	C1(Carbamidomethyl)	CID	1	0	1	1		No Quan Labels	Not Used										2.79			0	6.66356	50
				High																	mcTIEELkk	Unambiguous	3	3	Q9N4J2;P18947;P06125	N-Term(TMT6plex); C2(Carbamidomethyl); K8(TMT6plex); K9(TMT6plex)	CID	1	0	1	1	4677	No Quan Values	Not Used							930.405	787.373		2.78895			1	11.7978	31
									Medium												tmEGDcEVAYTIVQEGEk	Unambiguous	2	2	Q9N4J2;P06125	N-Term(TMT6plex); M2(Oxidation); C6(Carbamidomethyl); K18(TMT6plex)	CID	1	0	1	1		No Quan Values	Not Used										2.77823			0	0	50
						Medium															nRPVEFTAR	Unambiguous	3	3	Q9N4J2;P18947;P06125	N-Term(TMT6plex)	CID	1	0	1	1		No Quan Values	Not Used										2.77748			0	11.2652	50
						Medium															nRPVEFTAR	Unambiguous	3	3	Q9N4J2;P18947;P06125	N-Term(TMT6plex)	CID	1	0	1	1	6597	No Quan Values	Not Used										2.77631			0	4.87524	50
						Medium															nRPVEFTAR	Unambiguous	3	3	Q9N4J2;P18947;P06125	N-Term(TMT6plex)	CID	1	0	1	1		No Quan Values	Not Used										2.76602			0	1.17224	50
						Medium															nRPVEFTAR	Unambiguous	3	3	Q9N4J2;P18947;P06125	N-Term(TMT6plex)	CID	1	0	1	1	3181	No Quan Values	Not Used						321.012	636.11	908.098		2.7656			0	15.9546	50
						Medium															nRPVEFTAR	Unambiguous	3	3	Q9N4J2;P18947;P06125	N-Term(TMT6plex)	CID	1	0	1	1		No Quan Values	Not Used										2.74253			0	3.17877	50
						Medium															nRPVEFTAR	Unambiguous	3	3	Q9N4J2;P18947;P06125	N-Term(TMT6plex)	CID	1	0	1	1	6585	No Quan Values	Not Used										2.74022			0	5.7543	50
								Medium													vFMQHFR	Unambiguous	3	3	Q9N4J2;P18947;P06125	N-Term(TMT6plex)	CID	1	0	1	1	3521	No Quan Values	Not Used							410.704	349.935		2.73522			0	6.91541	50
						Medium															nRPVEFTAR	Unambiguous	3	3	Q9N4J2;P18947;P06125	N-Term(TMT6plex)	CID	1	0	1	1	2789	No Quan Values	Not Used						306.63	878.943	962.36		2.72777			0	15.2036	50
							Medium														vFMQHFR	Unambiguous	3	3	Q9N4J2;P18947;P06125	N-Term(TMT6plex)	CID	1	0	1	1	3607	Not Unique	Not Used			2.14572	1.38469			671.272	433.191	312.843	2.72555			0	18.7225	50
						Medium															qSAWLAAGSVVR	Unambiguous	4	4	P55155;Q9N4J2;P18947;P06125	N-Term(TMT6plex)	CID	1	0	1	1	3657	Not Unique	Not Used				0.374549				564.179	1506.29	2.71663			0	30.0239	50
						Medium															nRPVEFTAR	Unambiguous	3	3	Q9N4J2;P18947;P06125	N-Term(TMT6plex)	CID	1	0	1	1		No Quan Values	Not Used										2.7166			0	4.15407	50
							Medium														vFMQHFR	Unambiguous	3	3	Q9N4J2;P18947;P06125	N-Term(TMT6plex)	CID	1	0	1	1	3614	No Quan Values	Not Used							551.042	356.831		2.71433			0	18.0724	50
							High														VHTTIYTk	Unambiguous	3	3	Q9N4J2;P18947;P06125	K8(TMT6plex)	CID	1	0	1	1	1710	Not Unique	Not Used	0.353558	0.300913	1.6387	1.52592	1332.39	1134	6175.48	5750.45	3768.52	2.70346			0	20.4206	50
						Medium															nRPVEFTAR	Unambiguous	3	3	Q9N4J2;P18947;P06125	N-Term(TMT6plex)	CID	1	0	1	1	4594	No Quan Values	Not Used										2.70037			0	6.6899	50
						Medium															nRPVEFTAR	Unambiguous	3	3	Q9N4J2;P18947;P06125	N-Term(TMT6plex)	CID	1	0	1	1		No Quan Values	Not Used										2.69905			0	6.21979	50
							Medium														nRPVEFTAR	Unambiguous	3	3	Q9N4J2;P18947;P06125	N-Term(TMT6plex)	CID	1	0	1	1	2258	No Quan Values	Not Used										2.69723			0	16.2835	50
						Medium															nRPVEFTAR	Unambiguous	3	3	Q9N4J2;P18947;P06125	N-Term(TMT6plex)	CID	1	0	1	1	3676	No Quan Values	Not Used							292.648			2.69643			0	2.71324	50
		High																			aLFFYEAER	Unambiguous	3	3	Q9N4J2;P18947;P06125	N-Term(TMT6plex)	CID	1	0	1	1	5573	No Quan Values	Not Used								259.509		2.69359			0	17.9936	50
							Medium														cITRPETAYGLR	Unambiguous	3	3	Q9N4J2;P18947;P06125	C1(Carbamidomethyl)	CID	1	0	1	1	2620	No Quan Labels	Not Used										2.69323			0	13.3368	50
						Medium															nRPVEFTAR	Unambiguous	3	3	Q9N4J2;P18947;P06125	N-Term(TMT6plex)	CID	1	0	1	1		No Quan Values	Not Used										2.68482			0	0	50
						Medium															AYNFWTVSEkR	Unambiguous	3	3	Q9N4J2;P18947;P06125	K10(TMT6plex)	CID	1	0	1	1	5138	No Quan Values	Not Used										2.67874			1	12.1256	50
								High													cITRPETAYGLR	Unambiguous	3	3	Q9N4J2;P18947;P06125	C1(Carbamidomethyl)	CID	1	0	1	1	2399	No Quan Labels	Not Used										2.6642			0	23.3271	50
							Medium														cITRPETAYGLR	Unambiguous	3	3	Q9N4J2;P18947;P06125	C1(Carbamidomethyl)	CID	1	0	1	1	2520	No Quan Labels	Not Used										2.65344			0	5.95971	18
		High																			QSAWLAAGSVVR	Unambiguous	4	4	P55155;Q9N4J2;P18947;P06125		CID	1	0	1	1	4098	No Quan Labels	Not Used					270.209	442.725				2.62566			0	24.3596	47
																				Medium	iPTTIGmPLTISGk	Unambiguous	3	3	Q9N4J2;P18947;P06125	N-Term(TMT6plex); M7(Oxidation); K14(TMT6plex)	CID	1	0	1	1		No Quan Values	Not Used										2.61999			0	33.7026	50
									Medium												tmEGDcEVAYTIVQEGEk	Unambiguous	2	2	Q9N4J2;P06125	N-Term(TMT6plex); M2(Oxidation); C6(Carbamidomethyl); K18(TMT6plex)	CID	1	0	1	1		No Quan Values	Not Used										2.58588			0	9.66993	50
							Medium														nRPVEFTAR	Unambiguous	3	3	Q9N4J2;P18947;P06125	N-Term(TMT6plex)	CID	1	0	1	1	2044	No Quan Values	Not Used							1448.75	1177.09		2.58076			0	7.50954	19
							Medium														cITRPETAYGLR	Unambiguous	3	3	Q9N4J2;P18947;P06125	C1(Carbamidomethyl)	CID	1	0	1	1	2630	No Quan Labels	Not Used										2.57227			0	16.0535	50
							High														VHTTIYTk	Unambiguous	3	3	Q9N4J2;P18947;P06125	K8(TMT6plex)	CID	1	0	1	1	1921	Not Unique	Not Used	0.266569	0.316679	0.990654	1.12629	622.922	740.019	2314.97	2631.93	2336.81	2.56739			0	25.9291	50
							Medium														vFmQHFR	Unambiguous	3	3	Q9N4J2;P18947;P06125	N-Term(TMT6plex); M3(Oxidation)	CID	1	0	1	1	2834	Not Unique	Not Used		0.428555	9.74673	8.08005		3377.36	76812.1	63677.3	7880.8	2.56475			0	6.41389	7
						High															aLFFYEAER	Unambiguous	3	3	Q9N4J2;P18947;P06125	N-Term(TMT6plex)	CID	1	0	1	1	5357	No Quan Values	Not Used										2.55674			0	52.0231	50
							High														VHTTIYTk	Unambiguous	3	3	Q9N4J2;P18947;P06125	K8(TMT6plex)	CID	1	0	1	1	1815	Not Unique	Not Used	0.342582	0.25592	1.4728	1.45903	2407.34	1798.36	10349.5	10252.7	7027.06	2.54691			0	11.2732	41
							High														cITRPETAYGLR	Unambiguous	3	3	Q9N4J2;P18947;P06125	C1(Carbamidomethyl)	CID	1	0	1	1	2521	No Quan Labels	Not Used										2.54613			0	3.64629	50
				Medium																	fVVPENkk	Unambiguous	3	3	Q9N4J2;P18947;P06125	N-Term(TMT6plex); K7(TMT6plex); K8(TMT6plex)	CID	1	0	1	1	3524	Not Unique	Not Used			0.969065	2.3845			3675.62	9044.33	3792.96	2.52288			1	7.85599	10
							High														REEEIVVk	Unambiguous	3	3	Q9N4J2;P18947;P06125	K8(TMT6plex)	CID	1	0	1	1	2175	Not Unique	Not Used				0.257134				653.845	2542.81	2.5088			1	25.0192	50
									Medium												vFmQHFR	Unambiguous	3	3	Q9N4J2;P18947;P06125	N-Term(TMT6plex); M3(Oxidation)	CID	1	0	1	1	2793	No Quan Values	Not Used							4530.27	3202.21		2.49248			0	13.9527	50
							High														REEEIVVk	Unambiguous	3	3	Q9N4J2;P18947;P06125	K8(TMT6plex)	CID	1	0	1	1	2272	Not Unique	Not Used				0.524426				787.567	1501.77	2.44471			1	28.5525	50
	High																				iPTAcVAY	Unambiguous	3	3	Q9N4J2;P18947;P06125	N-Term(TMT6plex); C5(Carbamidomethyl)	CID	1	0	1	1	4624	No Quan Values	Not Used										2.41693			0	4.92531	19
							High														VHTTIYTk	Unambiguous	3	3	Q9N4J2;P18947;P06125	K8(TMT6plex)	CID	1	0	1	1	1808	Not Unique	Not Used	0.24424	0.274947	1.82483	1.61745	1004.26	1130.53	7503.31	6650.61	4111.8	2.39066			0	7.28683	50
								High													aLFFYEAER	Unambiguous	3	3	Q9N4J2;P18947;P06125	N-Term(TMT6plex)	CID	1	0	1	1		No Quan Values	Not Used										2.37428			0	22.485	50
												High									iPTAcVAY	Unambiguous	3	3	Q9N4J2;P18947;P06125	N-Term(TMT6plex); C5(Carbamidomethyl)	CID	1	0	1	1	4284	No Quan Values	Not Used										2.3165			0	0	50
							Medium														cITRPETAYGLR	Unambiguous	3	3	Q9N4J2;P18947;P06125	C1(Carbamidomethyl)	CID	1	0	1	1	2514	No Quan Labels	Not Used										2.30678			0	9.3629	50
									Medium												gIPEYELLIk	Unambiguous	3	3	Q9N4J2;P18947;P06125	N-Term(TMT6plex); K10(TMT6plex)	CID	1	0	1	1		No Quan Values	Not Used										2.23364			0	13.0141	50
									Medium												EFDLENNESENRR	Unambiguous	3	3	Q9N4J2;P18947;P06125		CID	1	0	1	1		No Quan Labels	Not Used										2.22802			1	2.27047	50
	High																				iPTAcVAY	Unambiguous	3	3	Q9N4J2;P18947;P06125	N-Term(TMT6plex); C5(Carbamidomethyl)	CID	1	0	1	1	4750	Not Unique	Not Used			1.74387	2.53924			2775.18	4040.92	1591.39	2.17577			0	2.78351	21
												High									iPTAcVAY	Unambiguous	3	3	Q9N4J2;P18947;P06125	N-Term(TMT6plex); C5(Carbamidomethyl)	CID	1	0	1	1	4288	Not Unique	Not Used			2.01611	3.30379			576.925	945.406	286.158	2.04072			0	0.962196	50
			High																		FTcMPR	Unambiguous	3	3	Q9N4J2;P18947;P06125	C3(Carbamidomethyl)	CID	1	0	1	1		No Quan Labels	Not Used										1.60236			0	7.11347	50
														High							iPTAcVAY	Unambiguous	3	3	Q9N4J2;P18947;P06125	N-Term(TMT6plex); C5(Carbamidomethyl)	CID	1	0	1	1		No Quan Values	Not Used											2.56436	0	0	6.90633	50
														High							iPTAcVAY	Unambiguous	3	3	Q9N4J2;P18947;P06125	N-Term(TMT6plex); C5(Carbamidomethyl)	CID	1	0	1	1		No Quan Values	Not Used											2.53401	0	0	0.445297	11
														High							iPTAcVAY	Unambiguous	3	3	Q9N4J2;P18947;P06125	N-Term(TMT6plex); C5(Carbamidomethyl)	CID	1	0	1	1		No Quan Values	Not Used											2.488	0	0	2.34198	43
														High							iPTAcVAY	Unambiguous	3	3	Q9N4J2;P18947;P06125	N-Term(TMT6plex); C5(Carbamidomethyl)	CID	1	0	1	1		No Quan Values	Not Used											2.4175	0	0	0	11
P18947	Vitellogenin-4 OS=Caenorhabditis elegans GN=vit-4 PE=1 SV=3 - [VIT4_CAEEL]	41.55	1	4	61	397													4.5927	0.5	1	2	15.5187	3.06	4	5	35.8244	5.49	6	9	382.912	13.66	17	113	40.3602	1.56	2	13	156.715	3.93	7	53	119.1	5.12	8	39	42.916	6.3	9
	A3	B3	C3	D3	E3	F3	G3	H3	I3	J3	K3	L3	M3	N3	O3	P3	Q3	R3	S3	T3	Sequence	PSM Ambiguity	# Proteins	# Protein Groups	Protein Group Accessions	Modifications	Activation Type	ΔScore	ΔCn	Rank	Search Engine Rank	QuanResultID	Quan Info	Quan Usage	126/130	127/130	128/130	129/130	126	127	128	129	130	XCorr	XCorr	Probability	# Missed Cleavages	Isolation Interference [%]	Ion Inject Time [ms]
																High					eVQASFETVFGGNWNk	Unambiguous	3	3	Q9N4J2;P18947;P06125	N-Term(TMT6plex); K16(TMT6plex)	CID	1	0	1	1	6766	Not Unique	Not Used			1.98666	2.84939			779.269	1117.68	392.251	7.23013			0	1.30292	35
																High					eVQASFETVFGGNWNk	Unambiguous	3	3	Q9N4J2;P18947;P06125	N-Term(TMT6plex); K16(TMT6plex)	CID	1	0	1	1		No Quan Values	Not Used										7.00533			0	3.15244	50
																High					eVQASFETVFGGNWNk	Unambiguous	3	3	Q9N4J2;P18947;P06125	N-Term(TMT6plex); K16(TMT6plex)	CID	1	0	1	1	6877	No Quan Values	Not Used							325.057	406.632		6.87519			0	1.99331	50
																High					eVQASFETVFGGNWNk	Unambiguous	3	3	Q9N4J2;P18947;P06125	N-Term(TMT6plex); K16(TMT6plex)	CID	1	0	1	1	6663	No Quan Values	Not Used										6.85628			0	9.5496	50
																High					eVQASFETVFGGNWNk	Unambiguous	3	3	Q9N4J2;P18947;P06125	N-Term(TMT6plex); K16(TMT6plex)	CID	1	0	1	1		No Quan Values	Not Used										6.61048			0	2.55566	50
																High					eVQASFETVFGGNWNk	Unambiguous	3	3	Q9N4J2;P18947;P06125	N-Term(TMT6plex); K16(TMT6plex)	CID	1	0	1	1		No Quan Values	Not Used										6.55733			0	8.29456	50
																High					eVQASFETVFGGNWNk	Unambiguous	3	3	Q9N4J2;P18947;P06125	N-Term(TMT6plex); K16(TMT6plex)	CID	1	0	1	1	6972	No Quan Values	Not Used								331.143		5.95366			0	15.7663	50
																High					FDGLLLSGLPTTFSDASQTLIScR	Unambiguous	2	2	Q9N4J2;P18947	C23(Carbamidomethyl)	CID	1	0	1	1	7693	No Quan Labels	Not Used										5.95224			0	5.35126	13
									High												kSDYESSSDYESNYDEkETEk	Unambiguous	2	2	P18947;P06125	N-Term(TMT6plex); K17(TMT6plex); K21(TMT6plex)	CID	1	0	1	1	2926	No Quan Values	Not Used								488.253		5.7453			2	4.12071	40
									High												kSDYESSSDYESNYDEkETEk	Unambiguous	2	2	P18947;P06125	K1(TMT6plex); K17(TMT6plex); K21(TMT6plex)	CID	1	0	1	2	2926	No Quan Values	Not Used								488.253		5.7453			2	4.12071	40
																				High	eQTVADLVDFPVSFVESVk	Unambiguous	2	2	Q9N4J2;P18947	N-Term(TMT6plex); K19(TMT6plex)	CID	1	0	1	1		No Quan Values	Not Used										5.72884			0	23.0134	50
			High																		vQSGIQMLQEIVkk	Unambiguous	3	3	Q9N4J2;P18947;P06125	N-Term(TMT6plex); K13(TMT6plex); K14(TMT6plex)	CID	1	0	1	1		No Quan Values	Not Used										5.6389			1	10.0892	50
																				High	eQTVADLVDFPVSFVESVk	Unambiguous	2	2	Q9N4J2;P18947	N-Term(TMT6plex); K19(TMT6plex)	CID	1	0	1	1	7072	No Quan Values	Not Used							508.167	653.642		5.63448			0	19.2215	50
																				High	eQTVADLVDFPVSFVESVk	Unambiguous	2	2	Q9N4J2;P18947	N-Term(TMT6plex); K19(TMT6plex)	CID	1	0	1	1		No Quan Values	Not Used										5.59524			0	5.63327	50
																High					eVQASFETVFGGNWNk	Unambiguous	3	3	Q9N4J2;P18947;P06125	N-Term(TMT6plex); K16(TMT6plex)	CID	1	0	1	1		No Quan Values	Not Used										5.57			0	47.8397	50
																				High	eQTVADLVDFPVSFVESVk	Unambiguous	2	2	Q9N4J2;P18947	N-Term(TMT6plex); K19(TMT6plex)	CID	1	0	1	1		No Quan Values	Not Used										5.56113			0	36.537	50
									High												kSDYESSSDYESNYDEkETEk	Unambiguous	2	2	P18947;P06125	N-Term(TMT6plex); K17(TMT6plex); K21(TMT6plex)	CID	1	0	1	1		No Quan Values	Not Used										5.53759			2	4.83429	30
									High												kSDYESSSDYESNYDEkETEk	Unambiguous	2	2	P18947;P06125	K1(TMT6plex); K17(TMT6plex); K21(TMT6plex)	CID	1	0	1	2		No Quan Values	Not Used										5.53759			2	4.83429	30
							High														dMESDkDSLFFNVHEk	Unambiguous	3	3	Q9N4J2;P18947;P06125	N-Term(TMT6plex); K6(TMT6plex); K16(TMT6plex)	CID	1	0	1	1		No Quan Values	Not Used										5.47594			1	19.5345	50
							High														dMESDkDSLFFNVHEk	Unambiguous	3	3	Q9N4J2;P18947;P06125	N-Term(TMT6plex); K6(TMT6plex); K16(TMT6plex)	CID	1	0	1	1	4849	No Quan Values	Not Used							311.678	400.403		5.44597			1	7.74965	50
															High						vQLVIETTLAVAGTk	Unambiguous	3	3	Q9N4J2;P18947;P06125	N-Term(TMT6plex); K15(TMT6plex)	CID	1	0	1	1		No Quan Values	Not Used										5.4047			0	3.46591	50
																High					FDGLLLSGLPTTFSDASQTLIScR	Unambiguous	2	2	Q9N4J2;P18947	C23(Carbamidomethyl)	CID	1	0	1	1		No Quan Labels	Not Used										5.34441			0	2.70492	23
				High																	kSDYESSSDYESNYDEk	Unambiguous	2	2	P18947;P06125	N-Term(TMT6plex); K17(TMT6plex)	CID	1	0	1	1	2673	No Quan Values	Not Used							3661.82			5.26814			1	7.04324	12
				High																	kSDYESSSDYESNYDEk	Unambiguous	2	2	P18947;P06125	K1(TMT6plex); K17(TMT6plex)	CID	1	0	1	2	2673	No Quan Values	Not Used							3661.82			5.26814			1	7.04324	12
			High																		eGQFVQPQTVYTYTFk	Unambiguous	1	1	P18947	N-Term(TMT6plex); K16(TMT6plex)	CID	1	0	1	1	5001	No Quan Values	Not Used									8844.25	5.21738			0	22.6311	2
															High						tMEGDcEVAYTIVQEGGk	Unambiguous	1	1	P18947	N-Term(TMT6plex); C6(Carbamidomethyl); K18(TMT6plex)	CID	1	0	1	1	5037	No Quan Values	Not Used							1813.37	2882.24		5.20645			0	7.98272	50
				High																	kSDYESSSDYESNYDEk	Unambiguous	2	2	P18947;P06125	N-Term(TMT6plex); K17(TMT6plex)	CID	1	0	1	1	2679	No Quan Values	Not Used							4020.51	1629.45		5.199			1	3.02775	10
				High																	kSDYESSSDYESNYDEk	Unambiguous	2	2	P18947;P06125	K1(TMT6plex); K17(TMT6plex)	CID	1	0	1	2	2679	No Quan Values	Not Used							4020.51	1629.45		5.199			1	3.02775	10
															High						yFAQVGFSQQNFEQVILk	Unambiguous	3	3	Q9N4J2;P18947;P06125	N-Term(TMT6plex); K18(TMT6plex)	CID	1	0	1	1		No Quan Values	Not Used										5.19777			0	4.72821	50
																				High	EMDYIVLPIDmETIDNVVEk	Unambiguous	2	2	Q9N4J2;P18947	M11(Oxidation); K20(TMT6plex)	CID	0.4846	0	1	1		No Quan Values	Not Used										5.17642			0	5.97043	50
																				High	eQTVADLVDFPVSFVESVk	Unambiguous	2	2	Q9N4J2;P18947	N-Term(TMT6plex); K19(TMT6plex)	CID	1	0	1	1		No Quan Values	Not Used										5.16629			0	3.27336	50
						High															KSAPVDEmSQDQK	Unambiguous	2	2	Q9N4J2;P18947	M8(Oxidation)	CID	1	0	1	1		No Quan Labels	Not Used										5.06903			1	21.773	50
																				High	EmDYIVLPIDmETIDNVVEk	Unambiguous	2	2	Q9N4J2;P18947	M2(Oxidation); M11(Oxidation); K20(TMT6plex)	CID	1	0	1	1		No Quan Values	Not Used										5.02603			0	12.9324	50
				High																	rIPTTIGMPLTISGk	Unambiguous	3	3	Q9N4J2;P18947;P06125	N-Term(TMT6plex); K15(TMT6plex)	CID	1	0	1	1	5603	No Quan Values	Not Used										5.01423			1	1.25195	4
															High						fDGLLLSGLPTTFSDASQTLIScR	Unambiguous	2	2	Q9N4J2;P18947	N-Term(TMT6plex); C23(Carbamidomethyl)	CID	1	0	1	1		No Quan Values	Not Used										4.92812			0	15.8489	50
				High																	rIPTTIGMPLTISGk	Unambiguous	3	3	Q9N4J2;P18947;P06125	N-Term(TMT6plex); K15(TMT6plex)	CID	1	0	1	1	5629	No Quan Values	Not Used							18695.4	31254.3		4.87348			1	5.87981	1
				High																	tELLAARPQMPSSLR	Unambiguous	3	3	Q9N4J2;P18947;P06125	N-Term(TMT6plex)	CID	0.3909	0	1	1	4762	No Quan Values	Not Used										4.80592			0	4.07268	2
								High													DmESDkDSLFFNVHEk	Unambiguous	3	3	Q9N4J2;P18947;P06125	M2(Oxidation); K6(TMT6plex); K16(TMT6plex)	CID	0.0501	0	1	1	4415	No Quan Values	Not Used									419.911	4.79174			1	19.6779	50
																				High	eQTVADLVDFPVSFVESVk	Unambiguous	2	2	Q9N4J2;P18947	N-Term(TMT6plex); K19(TMT6plex)	CID	1	0	1	1		No Quan Values	Not Used										4.7602			0	54.3842	50
																				High	eQTVADLVDFPVSFVESVk	Unambiguous	2	2	Q9N4J2;P18947	N-Term(TMT6plex); K19(TMT6plex)	CID	1	0	1	1	7370	No Quan Values	Not Used										4.75632			0	10.3715	50
																				High	EMDYIVLPIDMETIDNVVEk	Unambiguous	2	2	Q9N4J2;P18947	K20(TMT6plex)	CID	1	0	1	1		No Quan Values	Not Used										4.7549			0	5.88788	50
				High																	akVTFVEESk	Unambiguous	2	2	P18947;P06125	N-Term(TMT6plex); K2(TMT6plex); K10(TMT6plex)	CID	1	0	1	1	3609	Not Unique	Not Used				2.70891				169932	62730.9	4.70248			1	7.59971	0
				High																	rIPTTIGMPLTISGk	Unambiguous	3	3	Q9N4J2;P18947;P06125	N-Term(TMT6plex); K15(TMT6plex)	CID	1	0	1	1	5612	No Quan Values	Not Used										4.69847			1	0	6
								High													kSEITFNAQLEQSTEQkk	Unambiguous	2	2	Q9N4J2;P18947	K1(TMT6plex); K17(TMT6plex); K18(TMT6plex)	CID	1	0	1	1		No Quan Values	Not Used										4.68743			2	3.85246	35
								High													kSEITFNAQLEQSTEQkk	Unambiguous	2	2	Q9N4J2;P18947	N-Term(TMT6plex); K17(TMT6plex); K18(TMT6plex)	CID	1	0	1	2		No Quan Values	Not Used										4.68743			2	3.85246	35
																High					eVQASFETVFGGNWNk	Unambiguous	3	3	Q9N4J2;P18947;P06125	N-Term(TMT6plex); K16(TMT6plex)	CID	1	0	1	1		No Quan Values	Not Used										4.67368			0	12.602	50
																				High	eQTVADLVDFPVSFVESVk	Unambiguous	2	2	Q9N4J2;P18947	N-Term(TMT6plex); K19(TMT6plex)	CID	1	0	1	1		No Quan Values	Not Used										4.65064			0	2.17825	50
																				High	eQTVADLVDFPVSFVESVk	Unambiguous	2	2	Q9N4J2;P18947	N-Term(TMT6plex); K19(TMT6plex)	CID	1	0	1	1	7178	No Quan Values	Not Used										4.63433			0	52.929	50
				High																	VSGPkEEIVYSmENEk	Unambiguous	3	3	Q9N4J2;P18947;P06125	K5(TMT6plex); M12(Oxidation); K16(TMT6plex)	CID	0.013	0	1	1		No Quan Values	Not Used										4.63148			1	15.7247	7
																				High	fDGLLLSGLPTTFSDASQTLIScR	Unambiguous	2	2	Q9N4J2;P18947	N-Term(TMT6plex); C23(Carbamidomethyl)	CID	1	0	1	1	6831	No Quan Values	Not Used										4.46442			0	13.6067	22
																High					eVQASFETVFGGNWNk	Unambiguous	3	3	Q9N4J2;P18947;P06125	N-Term(TMT6plex); K16(TMT6plex)	CID	1	0	1	1		No Quan Values	Not Used										4.4544			0	7.68797	50
																				High	eQTVADLVDFPVSFVESVk	Unambiguous	2	2	Q9N4J2;P18947	N-Term(TMT6plex); K19(TMT6plex)	CID	1	0	1	1	6436	Not Unique	Not Used	0.384396	0.385669	4.00429	4.61615	252.264	253.099	2627.85	3029.39	656.26	4.44876			0	10.7976	50
				High																	akVTFVEESk	Unambiguous	2	2	P18947;P06125	N-Term(TMT6plex); K2(TMT6plex); K10(TMT6plex)	CID	1	0	1	1	3602	Not Unique	Not Used			1.72018	4.17516			127258	308875	73979.2	4.42873			1	6.50915	0
															High						vQSGIQMLQEIVk	Unambiguous	3	3	Q9N4J2;P18947;P06125	N-Term(TMT6plex); K13(TMT6plex)	CID	1	0	1	1	6627	No Quan Values	Not Used							4587.93	1991.21		4.42487			0	27.4332	28
																High					FDGLLLSGLPTTFSDASQTLIScR	Unambiguous	2	2	Q9N4J2;P18947	C23(Carbamidomethyl)	CID	1	0	1	1	7696	No Quan Labels	Not Used										4.39676			0	2.94128	15
				High																	tELLAARPQMPSSLR	Unambiguous	3	3	Q9N4J2;P18947;P06125	N-Term(TMT6plex)	CID	1	0	1	1		No Quan Values	Not Used										4.37163			0	1.21342	1
																				High	eQTVADLVDFPVSFVESVk	Unambiguous	2	2	Q9N4J2;P18947	N-Term(TMT6plex); K19(TMT6plex)	CID	1	0	1	1		No Quan Values	Not Used										4.36611			0	49.0692	50
															High						EMDYIVLPIDMETIDNVVEk	Unambiguous	2	2	Q9N4J2;P18947	K20(TMT6plex)	CID	1	0	1	1	7210	Not Unique	Not Used		0.36783	3.18493	3.06972		372.183	3222.62	3106.05	1011.83	4.35989			0	7.40815	50
															High						yFAQVGFSQQNFEQVILk	Unambiguous	3	3	Q9N4J2;P18947;P06125	N-Term(TMT6plex); K18(TMT6plex)	CID	1	0	1	1		No Quan Values	Not Used										4.33159			0	19.7472	50
																High					eVQASFETVFGGNWNk	Unambiguous	3	3	Q9N4J2;P18947;P06125	N-Term(TMT6plex); K16(TMT6plex)	CID	1	0	1	1		No Quan Values	Not Used										4.32683			0	8.09169	50
				High																	rIPTTIGMPLTISGk	Unambiguous	3	3	Q9N4J2;P18947;P06125	N-Term(TMT6plex); K15(TMT6plex)	CID	1	0	1	1	5827	No Quan Values	Not Used							1319.62	1130.09		4.32029			1	28.399	50
				High																	VSGPkEEIVYSmENEk	Unambiguous	3	3	Q9N4J2;P18947;P06125	K5(TMT6plex); M12(Oxidation); K16(TMT6plex)	CID	0.0209	0	1	1	3255	Not Unique	Not Used	0.142582			0.324002	713.839			1622.12	5006.52	4.31497			1	18.7412	19
															High						yFAQVGFSQQNFEQVILk	Unambiguous	3	3	Q9N4J2;P18947;P06125	N-Term(TMT6plex); K18(TMT6plex)	CID	1	0	1	1		No Quan Values	Not Used										4.3039			0	42.0255	50
																High					eVQASFETVFGGNWNk	Unambiguous	3	3	Q9N4J2;P18947;P06125	N-Term(TMT6plex); K16(TMT6plex)	CID	1	0	1	1		No Quan Values	Not Used										4.28264			0	5.05207	50
				High																	tELLAARPQMPSSLR	Unambiguous	3	3	Q9N4J2;P18947;P06125	N-Term(TMT6plex)	CID	1	0	1	1		No Quan Values	Not Used										4.27451			0	31.5703	50
																High					vQSGIQMLQEIVk	Unambiguous	3	3	Q9N4J2;P18947;P06125	N-Term(TMT6plex); K13(TMT6plex)	CID	1	0	1	1		No Quan Values	Not Used										4.2643			0	22.9536	50
																		High			VDQSEVSTFDNVIYR	Unambiguous	2	2	P18947;P06125		CID	1	0	1	1		No Quan Labels	Not Used										4.24861			0	8.88788	1
																High					eVQASFETVFGGNWNk	Unambiguous	3	3	Q9N4J2;P18947;P06125	N-Term(TMT6plex); K16(TMT6plex)	CID	1	0	1	1		No Quan Values	Not Used										4.24648			0	13.3281	50
					High																kSDYESSSDYESNYDEk	Unambiguous	2	2	P18947;P06125	K1(TMT6plex); K17(TMT6plex)	CID	1	0	1	1	7265	No Quan Values	Not Used										4.24294			1	29.5083	50
					High																kSDYESSSDYESNYDEk	Unambiguous	2	2	P18947;P06125	N-Term(TMT6plex); K17(TMT6plex)	CID	1	0	1	2	7265	No Quan Values	Not Used										4.24294			1	29.5083	50
							High														dMESDkDSLFFNVHEk	Unambiguous	3	3	Q9N4J2;P18947;P06125	N-Term(TMT6plex); K6(TMT6plex); K16(TMT6plex)	CID	1	0	1	1	4880	No Quan Values	Not Used					360.54	313.86	4834.98	7101.49		4.21978			1	4.30315	50
																				High	eQTVADLVDFPVSFVESVk	Unambiguous	2	2	Q9N4J2;P18947	N-Term(TMT6plex); K19(TMT6plex)	CID	1	0	1	1		No Quan Values	Not Used										4.21911			0	6.27562	50
																				High	fDGLLLSGLPTTFSDASQTLIScR	Unambiguous	2	2	Q9N4J2;P18947	N-Term(TMT6plex); C23(Carbamidomethyl)	CID	1	0	1	1		No Quan Values	Not Used										4.2179			0	11.0212	50
				High																	rIPTTIGMPLTISGk	Unambiguous	3	3	Q9N4J2;P18947;P06125	N-Term(TMT6plex); K15(TMT6plex)	CID	1	0	1	1	5731	Not Unique	Not Used	0.318178	0.341157	3.47926	4.41507	280.042	300.266	3062.23	3885.88	880.14	4.20771			1	30.8894	50
											High										tISHSQYQmSTEEIDR	Unambiguous	3	3	Q9N4J2;P18947;P06125	N-Term(TMT6plex); M9(Oxidation)	CID	1	0	1	1	2443	Not Unique	Not Used			2.0184	1.38315			652.557	447.176	323.303	4.17286			0	3.85467	50
			High																		lIEQFYKQGDkAEVNPFk	Unambiguous	1	1	P18947	N-Term(TMT6plex); K11(TMT6plex); K18(TMT6plex)	CID	0.024	0	1	1		No Quan Values	Not Used										4.1715			2	2.19585	50
						High															aLFFYEAERR	Unambiguous	3	3	Q9N4J2;P18947;P06125	N-Term(TMT6plex)	CID	0.3084	0	1	1	4696	No Quan Values	Not Used							320.814			4.15213			1	4.5618	50
															High						yFAQVGFSQQNFEQVILk	Unambiguous	3	3	Q9N4J2;P18947;P06125	N-Term(TMT6plex); K18(TMT6plex)	CID	1	0	1	1		No Quan Values	Not Used										4.11711			0	29.6463	50
			High																		vQSGIQMLQEIVkk	Unambiguous	3	3	Q9N4J2;P18947;P06125	N-Term(TMT6plex); K13(TMT6plex); K14(TMT6plex)	CID	1	0	1	1	7073	No Quan Values	Not Used										4.09734			1	8.02772	50
				High																	tELLAARPQMPSSLR	Unambiguous	3	3	Q9N4J2;P18947;P06125	N-Term(TMT6plex)	CID	1	0	1	1	7012	No Quan Values	Not Used										4.07988			0	26.314	50
																		High			VDQSEVSTFDNVIYR	Unambiguous	2	2	P18947;P06125		CID	1	0	1	1		No Quan Labels	Not Used										4.07236			0	4.84257	50
																		High			VDQSEVSTFDNVIYR	Unambiguous	2	2	P18947;P06125		CID	1	0	1	1		No Quan Labels	Not Used										4.07094			0	12.927	50
				High																	tELLAARPQMPSSLR	Unambiguous	3	3	Q9N4J2;P18947;P06125	N-Term(TMT6plex)	CID	1	0	1	1	5817	No Quan Values	Not Used										4.06178			0	16.0069	50
																High					eVQASFETVFGGNWNk	Unambiguous	3	3	Q9N4J2;P18947;P06125	N-Term(TMT6plex); K16(TMT6plex)	CID	1	0	1	1		No Quan Values	Not Used										4.05115			0	8.08009	50
																High					yFAQVGFSQQNFEQVILk	Unambiguous	3	3	Q9N4J2;P18947;P06125	N-Term(TMT6plex); K18(TMT6plex)	CID	1	0	1	1		No Quan Values	Not Used										4.04548			0	10.7791	50
				High																	tELLAARPQMPSSLR	Unambiguous	3	3	Q9N4J2;P18947;P06125	N-Term(TMT6plex)	CID	1	0	1	1	4755	No Quan Values	Not Used										4.04291			0	4.36767	8
																				High	lVLDIVPTVATTHVTEmR	Unambiguous	3	3	Q9N4J2;P18947;P06125	N-Term(TMT6plex); M17(Oxidation)	CID	1	0	1	1		No Quan Values	Not Used										4.03891			0	21.0133	50
				High																	rIPTTIGMPLTISGk	Unambiguous	3	3	Q9N4J2;P18947;P06125	N-Term(TMT6plex); K15(TMT6plex)	CID	1	0	1	1	5622	Not Unique	Not Used			2.13933	2.858			6407.59	8560.1	2995.14	4.03043			1	6.04726	5
							High														dmESDkDSLFFNVHEk	Unambiguous	3	3	Q9N4J2;P18947;P06125	N-Term(TMT6plex); M2(Oxidation); K6(TMT6plex); K16(TMT6plex)	CID	1	0	1	1		No Quan Values	Not Used										4.03005			1	12.5989	50
																	High				sLLTFLTNDSk	Unambiguous	3	3	Q9N4J2;P18947;P06125	N-Term(TMT6plex); K11(TMT6plex)	CID	1	0	1	1		No Quan Values	Not Used										4.02346			0	7.49641	31
				High																	tELLAARPQMPSSLR	Unambiguous	3	3	Q9N4J2;P18947;P06125	N-Term(TMT6plex)	CID	1	0	1	1		No Quan Values	Not Used										4.01511			0	12.6161	50
			High																		lVLDIVPTVATTHVTEmR	Unambiguous	3	3	Q9N4J2;P18947;P06125	N-Term(TMT6plex); M17(Oxidation)	CID	1	0	1	1		No Quan Values	Not Used										4.01488			0	10.254	34
									High												aPLTTcYSLVAk	Unambiguous	3	3	Q9N4J2;P18947;P06125	N-Term(TMT6plex); C6(Carbamidomethyl); K12(TMT6plex)	CID	1	0	1	1	4658	No Quan Values	Not Used										4.00814			0	7.31593	50
																High					sAPVDEmSQDQk	Unambiguous	2	2	Q9N4J2;P18947	N-Term(TMT6plex); M7(Oxidation); K12(TMT6plex)	CID	1	0	1	1	1317	No Quan Values	Not Used										4.00193			0	11.4686	50
				High																	sAPVDEmSQDQk	Unambiguous	2	2	Q9N4J2;P18947	N-Term(TMT6plex); M7(Oxidation); K12(TMT6plex)	CID	1	0	1	1	1950	Not Unique	Not Used	1.30098		5.44671	7.95522	317.48		1329.17	1941.33	244.032	3.99742			0	16.075	50
																				High	fDGLLLSGLPTTFSDASQTLIScR	Unambiguous	2	2	Q9N4J2;P18947	N-Term(TMT6plex); C23(Carbamidomethyl)	CID	1	0	1	1	6822	No Quan Values	Not Used							2265.21	2501.93		3.9898			0	2.57683	43
				High																	tISHSQYQmSTEEIDR	Unambiguous	3	3	Q9N4J2;P18947;P06125	N-Term(TMT6plex); M9(Oxidation)	CID	1	0	1	1	2336	Not Unique	Not Used			1.78732	1.52272			3088.07	2630.91	1727.77	3.98862			0	9.01335	17
																	High				lEAPQQMYWNTELR	Unambiguous	3	3	Q9N4J2;P18947;P06125	N-Term(TMT6plex)	CID	1	0	1	1		No Quan Values	Not Used										3.98767			0	28.6394	50
																	High				vDQSEVSTFDNVIYR	Unambiguous	2	2	P18947;P06125	N-Term(TMT6plex)	CID	1	0	1	1	6780	No Quan Values	Not Used										3.98458			0	12.7405	50
																High					eVQASFETVFGGNWNk	Unambiguous	3	3	Q9N4J2;P18947;P06125	N-Term(TMT6plex); K16(TMT6plex)	CID	1	0	1	1	6658	No Quan Values	Not Used										3.98091			0	10.9094	50
			High																		vSGPkEEIVYSMENEk	Unambiguous	3	3	Q9N4J2;P18947;P06125	N-Term(TMT6plex); K5(TMT6plex); K16(TMT6plex)	CID	1	0	1	1	5055	No Quan Values	Not Used							367.168	426.831		3.97969			1	2.47221	50
																High					eVQASFETVFGGNWNk	Unambiguous	3	3	Q9N4J2;P18947;P06125	N-Term(TMT6plex); K16(TMT6plex)	CID	1	0	1	1	7051	Not Unique	Not Used			2.77892	2.36528			961.541	818.414	346.012	3.97373			0	23.1207	50
										High											vDQSEVSTFDNVIYR	Unambiguous	2	2	P18947;P06125	N-Term(TMT6plex)	CID	1	0	1	1	5394	No Quan Values	Not Used										3.9734			0	14.6979	50
				High																	tISHSQYQmSTEEIDR	Unambiguous	3	3	Q9N4J2;P18947;P06125	N-Term(TMT6plex); M9(Oxidation)	CID	1	0	1	1	2331	Not Unique	Not Used			1.125	1.11041			2363.69	2333.03	2101.06	3.97178			0	3.10991	14
				High																	rIPTTIGMPLTISGk	Unambiguous	3	3	Q9N4J2;P18947;P06125	N-Term(TMT6plex); K15(TMT6plex)	CID	1	0	1	1	7218	No Quan Values	Not Used							847.836	848.529		3.96455			1	29.0557	50
				High																	DNEFmTADNYETEDVEEFHR	Unambiguous	3	3	Q9N4J2;P18947;P06125	M5(Oxidation)	CID	1	0	1	1		No Quan Labels	Not Used										3.93333			0	17.4793	50
																High					aPLTTcYSLVAk	Unambiguous	3	3	Q9N4J2;P18947;P06125	N-Term(TMT6plex); C6(Carbamidomethyl); K12(TMT6plex)	CID	0.486	0	1	1		No Quan Values	Not Used										3.9298			0	0	50
				High																	rVQSGIQMLQEIVk	Unambiguous	3	3	Q9N4J2;P18947;P06125	N-Term(TMT6plex); K14(TMT6plex)	CID	0.3181	0	1	1	6392	No Quan Values	Not Used										3.92847			1	13.2278	50
					High																rEEEIVVk	Unambiguous	3	3	Q9N4J2;P18947;P06125	N-Term(TMT6plex); K8(TMT6plex)	CID	1	0	1	1		No Quan Values	Not Used										3.91971			1	6.73344	50
				High																	tELLAARPQMPSSLR	Unambiguous	3	3	Q9N4J2;P18947;P06125	N-Term(TMT6plex)	CID	1	0	1	1		No Quan Values	Not Used										3.90576			0	18.2284	50
				High																	rIPTTIGMPLTISGk	Unambiguous	3	3	Q9N4J2;P18947;P06125	N-Term(TMT6plex); K15(TMT6plex)	CID	1	0	1	1	6936	No Quan Values	Not Used										3.90475			1	18.812	50
				High																	rIPTTIGMPLTISGk	Unambiguous	3	3	Q9N4J2;P18947;P06125	N-Term(TMT6plex); K15(TMT6plex)	CID	1	0	1	1	7597	No Quan Values	Not Used										3.89798			1	29.1585	50
				High																	tELLAARPQMPSSLR	Unambiguous	3	3	Q9N4J2;P18947;P06125	N-Term(TMT6plex)	CID	1	0	1	1	6794	No Quan Values	Not Used										3.896			0	93.4393	50
																	High				lNQVNVVSEYk	Unambiguous	3	3	Q9N4J2;P18947;P06125	N-Term(TMT6plex); K11(TMT6plex)	CID	1	0	1	1	8519	No Quan Values	Not Used										3.88887			0	19.3733	50
																Medium					eVQASFETVFGGNWNk	Unambiguous	3	3	Q9N4J2;P18947;P06125	N-Term(TMT6plex); K16(TMT6plex)	CID	1	0	1	1	6765	No Quan Values	Not Used								885.462		3.88752			0	3.53987	28
																		High			VDQSEVSTFDNVIYR	Unambiguous	2	2	P18947;P06125		CID	1	0	1	1		No Quan Labels	Not Used										3.87337			0	10.1408	50
				High																	rIPTTIGMPLTISGk	Unambiguous	3	3	Q9N4J2;P18947;P06125	N-Term(TMT6plex); K15(TMT6plex)	CID	1	0	1	1	6618	Not Unique	Not Used	0.621883		5.01215	5.76078	264.13		2128.79	2446.75	424.726	3.85659			1	17.4933	50
									High												aPLTTcYSLVAk	Unambiguous	3	3	Q9N4J2;P18947;P06125	N-Term(TMT6plex); C6(Carbamidomethyl); K12(TMT6plex)	CID	1	0	1	1		No Quan Values	Not Used										3.84465			0	18.3373	50
						High															aLFFYEAERR	Unambiguous	3	3	Q9N4J2;P18947;P06125	N-Term(TMT6plex)	CID	0.2696	0	1	1	4693	No Quan Values	Not Used								386.209		3.82299			1	13.9102	50
																		High			VDQSEVSTFDNVIYR	Unambiguous	2	2	P18947;P06125		CID	1	0	1	1		No Quan Labels	Not Used										3.82292			0	9.83547	50
				High																	akVTFVEESk	Unambiguous	2	2	P18947;P06125	N-Term(TMT6plex); K2(TMT6plex); K10(TMT6plex)	CID	1	0	1	1	3583	No Quan Values	Not Used					2108.95		3291.16	8800.74		3.82067			1	5.88109	7
																	High				lEAPQQMYWNTELR	Unambiguous	3	3	Q9N4J2;P18947;P06125	N-Term(TMT6plex)	CID	1	0	1	1	8520	No Quan Values	Not Used										3.81317			0	17.357	50
					High																rEEEIVVk	Unambiguous	3	3	Q9N4J2;P18947;P06125	N-Term(TMT6plex); K8(TMT6plex)	CID	1	0	1	1	8271	No Quan Values	Not Used										3.81311			1	10.3538	50
				High																	rIPTTIGmPLTISGk	Unambiguous	3	3	Q9N4J2;P18947;P06125	N-Term(TMT6plex); M8(Oxidation); K15(TMT6plex)	CID	1	0	1	1	4931	Not Unique	Not Used	0.259675	0.318222	1.42406	1.67962	1132.25	1387.53	6209.3	7323.59	4360.27	3.79852			1	14.4075	12
				High																	kSEITFNAQLEQSTEQk	Unambiguous	2	2	Q9N4J2;P18947	N-Term(TMT6plex); K17(TMT6plex)	CID	1	0	1	1	4026	No Quan Values	Not Used										3.79081			1	5.55028	12
				High																	kSEITFNAQLEQSTEQk	Unambiguous	2	2	Q9N4J2;P18947	K1(TMT6plex); K17(TMT6plex)	CID	1	0	1	2	4026	No Quan Values	Not Used										3.79081			1	5.55028	12
				High																	tDLSEIkFDk	Unambiguous	3	3	Q9N4J2;P18947;P06125	N-Term(TMT6plex); K7(TMT6plex); K10(TMT6plex)	CID	1	0	1	1	4997	No Quan Values	Not Used							394.7	330.443		3.78969			1	12.9878	50
																		High			sLLTFLTNDSk	Unambiguous	3	3	Q9N4J2;P18947;P06125	N-Term(TMT6plex); K11(TMT6plex)	CID	1	0	1	1		No Quan Values	Not Used										3.77742			0	11.5234	50
																	High				fWYPVIEQGVk	Unambiguous	3	3	Q9N4J2;P18947;P06125	N-Term(TMT6plex); K11(TMT6plex)	CID	1	0	1	1	8238	Not Unique	Not Used			2.32866	1.88193			1234.43	997.612	530.101	3.77594			0	10.6212	50
				High																	tELLAARPQMPSSLR	Unambiguous	3	3	Q9N4J2;P18947;P06125	N-Term(TMT6plex)	CID	1	0	1	1		No Quan Values	Not Used										3.77181			0	56.7766	50
				High																	vQQTDSQNAHAVFYLR	Unambiguous	3	3	Q9N4J2;P18947;P06125	N-Term(TMT6plex)	CID	1	0	1	1	3893	No Quan Values	Not Used						304.505	494.972	307.481		3.76659			0	29.232	47
															Medium						yFAQVGFSQQNFEQVILk	Unambiguous	3	3	Q9N4J2;P18947;P06125	N-Term(TMT6plex); K18(TMT6plex)	CID	1	0	1	1		No Quan Values	Not Used										3.76064			0	38.5695	50
								High													dmESDkDSLFFNVHEk	Unambiguous	3	3	Q9N4J2;P18947;P06125	N-Term(TMT6plex); M2(Oxidation); K6(TMT6plex); K16(TMT6plex)	CID	1	0	1	1		No Quan Values	Not Used										3.75262			1	13.6257	50
																		High			VDQSEVSTFDNVIYR	Unambiguous	2	2	P18947;P06125		CID	1	0	1	1		No Quan Labels	Not Used										3.74987			0	8.71625	50
					High																rEEEIVVk	Unambiguous	3	3	Q9N4J2;P18947;P06125	N-Term(TMT6plex); K8(TMT6plex)	CID	1	0	1	1	6744	No Quan Values	Not Used										3.74116			1	11.7622	50
																Medium					fWYPVIEQGVk	Unambiguous	3	3	Q9N4J2;P18947;P06125	N-Term(TMT6plex); K11(TMT6plex)	CID	1	0	1	1	6646	Not Unique	Not Used	0.712691	0.713974	2.744	3.15509	315.25	315.818	1213.77	1395.62	442.338	3.73758			0	10.4912	50
				High																	akVTFVEESk	Unambiguous	2	2	P18947;P06125	N-Term(TMT6plex); K2(TMT6plex); K10(TMT6plex)	CID	1	0	1	1	3578	No Quan Values	Not Used								3101.01		3.7373			1	2.68064	19
																				High	EmDYIVLPIDmETIDNVVEk	Unambiguous	2	2	Q9N4J2;P18947	M2(Oxidation); M11(Oxidation); K20(TMT6plex)	CID	1	0	1	1	6047	Not Unique	Not Used			0.40593	0.251034			472.928	292.467	1165.05	3.734			0	14.6135	50
				High																	sAPVDEmSQDQk	Unambiguous	2	2	Q9N4J2;P18947	N-Term(TMT6plex); M7(Oxidation); K12(TMT6plex)	CID	1	0	1	1	1946	Not Unique	Not Used			2.30223	4.28641			839.902	1563.77	364.821	3.72278			0	26.4454	50
					High																kSDYESSSDYESNYDEk	Unambiguous	2	2	P18947;P06125	K1(TMT6plex); K17(TMT6plex)	CID	1	0	1	1	7650	No Quan Values	Not Used										3.70875			1	10.0638	50
					High																kSDYESSSDYESNYDEk	Unambiguous	2	2	P18947;P06125	N-Term(TMT6plex); K17(TMT6plex)	CID	1	0	1	2	7650	No Quan Values	Not Used										3.70875			1	10.0638	50
				High																	rIPTTIGMPLTISGk	Unambiguous	3	3	Q9N4J2;P18947;P06125	N-Term(TMT6plex); K15(TMT6plex)	CID	1	0	1	1	7487	No Quan Values	Not Used							742.135	765.63		3.70391			1	69.9893	50
				High																	rIPTTIGMPLTISGk	Unambiguous	3	3	Q9N4J2;P18947;P06125	N-Term(TMT6plex); K15(TMT6plex)	CID	1	0	1	1	6529	No Quan Values	Not Used								305.327		3.6805			1	24.8988	50
								High													vSGPkEEIVYSmENEk	Unambiguous	3	3	Q9N4J2;P18947;P06125	N-Term(TMT6plex); K5(TMT6plex); M12(Oxidation); K16(TMT6plex)	CID	1	0	1	1	3722	No Quan Values	Not Used							348.193	477.077		3.6768			1	7.35969	50
				High																	rIPTTIGMPLTISGk	Unambiguous	3	3	Q9N4J2;P18947;P06125	N-Term(TMT6plex); K15(TMT6plex)	CID	1	0	1	1		No Quan Values	Not Used										3.67585			1	29.2891	50
																	High				sLLTFLTNDSk	Unambiguous	3	3	Q9N4J2;P18947;P06125	N-Term(TMT6plex); K11(TMT6plex)	CID	1	0	1	1	8700	No Quan Values	Not Used										3.63831			0	57.0612	50
																				High	EmDYIVLPIDmETIDNVVEk	Unambiguous	2	2	Q9N4J2;P18947	M2(Oxidation); M11(Oxidation); K20(TMT6plex)	CID	1	0	1	1		No Quan Values	Not Used										3.63555			0	16.0239	50
																		High			VDQSEVSTFDNVIYR	Unambiguous	2	2	P18947;P06125		CID	1	0	1	1		No Quan Labels	Not Used										3.63066			0	30.1572	50
		High																			lVLDIVPTVATTHVTEmR	Unambiguous	3	3	Q9N4J2;P18947;P06125	N-Term(TMT6plex); M17(Oxidation)	CID	1	0	1	1		No Quan Values	Not Used										3.62819			0	7.4418	13
				High																	rIPTTIGMPLTISGk	Unambiguous	3	3	Q9N4J2;P18947;P06125	N-Term(TMT6plex); K15(TMT6plex)	CID	1	0	1	1	5926	No Quan Values	Not Used							1122.31	1391.29		3.62795			1	36.0514	50
																		High			eIQSEQGFk	Unambiguous	3	3	Q9N4J2;P18947;P06125	N-Term(TMT6plex); K9(TMT6plex)	CID	1	0	1	1	8007	No Quan Values	Not Used					304.571	423.736	451.44	462.818		3.62668			0	32.1986	50
																		High			VDQSEVSTFDNVIYR	Unambiguous	2	2	P18947;P06125		CID	1	0	1	1	8243	No Quan Labels	Not Used										3.61175			0	10.1002	50
					High																rEEEIVVk	Unambiguous	3	3	Q9N4J2;P18947;P06125	N-Term(TMT6plex); K8(TMT6plex)	CID	1	0	1	1		No Quan Values	Not Used										3.60319			1	12.1973	50
				High																	tELLAARPQMPSSLR	Unambiguous	3	3	Q9N4J2;P18947;P06125	N-Term(TMT6plex)	CID	1	0	1	1	4867	No Quan Values	Not Used							1272.42	1381.01		3.60258			0	11.4808	13
			Medium																		lVLDIVPTVATTHVTEmR	Unambiguous	3	3	Q9N4J2;P18947;P06125	N-Term(TMT6plex); M17(Oxidation)	CID	1	0	1	1		No Quan Values	Not Used										3.59088			0	12.4284	50
																		Medium			VDQSEVSTFDNVIYR	Unambiguous	2	2	P18947;P06125		CID	1	0	1	1		No Quan Labels	Not Used										3.57948			0	6.92766	50
					High																rEEEIVVk	Unambiguous	3	3	Q9N4J2;P18947;P06125	N-Term(TMT6plex); K8(TMT6plex)	CID	1	0	1	1		No Quan Values	Not Used										3.57765			1	8.39147	50
				High																	tELLAARPQMPSSLR	Unambiguous	3	3	Q9N4J2;P18947;P06125	N-Term(TMT6plex)	CID	1	0	1	1		No Quan Values	Not Used										3.57029			0	26.9692	50
																		Medium			eIQSEQGFk	Unambiguous	3	3	Q9N4J2;P18947;P06125	N-Term(TMT6plex); K9(TMT6plex)	CID	1	0	1	1	8208	No Quan Values	Not Used										3.56873			0	32.0402	50
				High																	rIPTTIGmPLTISGk	Unambiguous	3	3	Q9N4J2;P18947;P06125	N-Term(TMT6plex); M8(Oxidation); K15(TMT6plex)	CID	1	0	1	1	4923	Not Unique	Not Used			1.69671	1.49568			36811.1	32449.6	21695.6	3.56691			1	8.51808	2
				High																	tELLAARPQMPSSLR	Unambiguous	3	3	Q9N4J2;P18947;P06125	N-Term(TMT6plex)	CID	1	0	1	1	7004	No Quan Values	Not Used										3.56232			0	33.1064	50
																Medium					yFAQVGFSQQNFEQVILk	Unambiguous	3	3	Q9N4J2;P18947;P06125	N-Term(TMT6plex); K18(TMT6plex)	CID	1	0	1	1		No Quan Values	Not Used										3.55584			0	11.7503	50
																	High				vTFVEESk	Unambiguous	3	3	Q9N4J2;P18947;P06125	N-Term(TMT6plex); K8(TMT6plex)	CID	1	0	1	1		No Quan Values	Not Used										3.55404			0	15.6941	50
				High																	tELLAARPQMPSSLR	Unambiguous	3	3	Q9N4J2;P18947;P06125	N-Term(TMT6plex)	CID	1	0	1	1	4675	No Quan Values	Not Used										3.54356			0	13.8005	25
				Medium																	rIPTTIGMPLTISGk	Unambiguous	3	3	Q9N4J2;P18947;P06125	N-Term(TMT6plex); K15(TMT6plex)	CID	1	0	1	1	6965	No Quan Values	Not Used							338.317			3.53789			1	48.1936	50
				High																	vQSGIQMLQEIVk	Unambiguous	3	3	Q9N4J2;P18947;P06125	N-Term(TMT6plex); K13(TMT6plex)	CID	1	0	1	1	5780	No Quan Values	Not Used										3.53782			0	20.6635	20
				Medium																	tELLAARPQMPSSLR	Unambiguous	3	3	Q9N4J2;P18947;P06125	N-Term(TMT6plex)	CID	1	0	1	1	6603	No Quan Values	Not Used										3.52778			0	51.8911	38
				Medium																	rIPTTIGMPLTISGk	Unambiguous	3	3	Q9N4J2;P18947;P06125	N-Term(TMT6plex); K15(TMT6plex)	CID	1	0	1	1	6644	No Quan Values	Not Used										3.52648			1	56.37	50
																	High				sLLTFLTNDSk	Unambiguous	3	3	Q9N4J2;P18947;P06125	N-Term(TMT6plex); K11(TMT6plex)	CID	1	0	1	1	8195	Not Unique	Not Used			2.07321	1.39562			2753.63	1853.65	1328.2	3.51894			0	15.0126	50
																Medium					yFAQVGFSQQNFEQVILk	Unambiguous	3	3	Q9N4J2;P18947;P06125	N-Term(TMT6plex); K18(TMT6plex)	CID	1	0	1	1		No Quan Values	Not Used										3.51817			0	28.2399	50
				Medium																	tNmPSVASQNQLcGLcGNNDGER	Unambiguous	3	3	Q9N4J2;P18947;P06125	N-Term(TMT6plex); M3(Oxidation); C13(Carbamidomethyl); C16(Carbamidomethyl)	CID	1	0	1	1		No Quan Values	Not Used										3.51641			0	0	28
					High																rEEEIVVk	Unambiguous	3	3	Q9N4J2;P18947;P06125	N-Term(TMT6plex); K8(TMT6plex)	CID	1	0	1	1	8177	No Quan Values	Not Used										3.51548			1	11.7688	50
																	High				sLLTFLTNDSk	Unambiguous	3	3	Q9N4J2;P18947;P06125	N-Term(TMT6plex); K11(TMT6plex)	CID	1	0	1	1	8761	No Quan Values	Not Used										3.51378			0	26.8178	50
			Medium																		vQSGIQMLQEIVkk	Unambiguous	3	3	Q9N4J2;P18947;P06125	N-Term(TMT6plex); K13(TMT6plex); K14(TMT6plex)	CID	1	0	1	1	7159	No Quan Values	Not Used										3.51145			1	7.98819	50
																		Medium			VDQSEVSTFDNVIYR	Unambiguous	2	2	P18947;P06125		CID	1	0	1	1		No Quan Labels	Not Used										3.51119			0	14.2357	50
				Medium																	tELLAARPQMPSSLR	Unambiguous	3	3	Q9N4J2;P18947;P06125	N-Term(TMT6plex)	CID	1	0	1	1		No Quan Values	Not Used										3.50907			0	23.3846	50
																		Medium			VDQSEVSTFDNVIYR	Unambiguous	2	2	P18947;P06125		CID	1	0	1	1		No Quan Labels	Not Used										3.5026			0	5.62505	50
																		Medium			fWYPVIEQGVk	Unambiguous	3	3	Q9N4J2;P18947;P06125	N-Term(TMT6plex); K11(TMT6plex)	CID	1	0	1	1	7612	No Quan Values	Not Used										3.49843			0	5.57036	39
																High					sLLTFLTNDSk	Unambiguous	3	3	Q9N4J2;P18947;P06125	N-Term(TMT6plex); K11(TMT6plex)	CID	1	0	1	1	6875	Not Unique	Not Used		0.224541	1.91895	1.83376		600.525	5132.16	4904.31	2674.46	3.49799			0	8.25613	50
				Medium																	tELLAARPQMPSSLR	Unambiguous	3	3	Q9N4J2;P18947;P06125	N-Term(TMT6plex)	CID	1	0	1	1	6816	No Quan Values	Not Used						251.719				3.4977			0	39.4798	50
																			High		aLFFYEAER	Unambiguous	3	3	Q9N4J2;P18947;P06125	N-Term(TMT6plex)	CID	1	0	1	1		No Quan Values	Not Used										3.4936			0	17.8044	50
				Medium																	tELLAARPQMPSSLR	Unambiguous	3	3	Q9N4J2;P18947;P06125	N-Term(TMT6plex)	CID	1	0	1	1		No Quan Values	Not Used										3.48867			0	30.3002	50
					High																rEEEIVVk	Unambiguous	3	3	Q9N4J2;P18947;P06125	N-Term(TMT6plex); K8(TMT6plex)	CID	1	0	1	1		No Quan Values	Not Used										3.48491			1	14.3452	50
				Medium																	kSEITFNAQLEQSTEQk	Unambiguous	2	2	Q9N4J2;P18947	K1(TMT6plex); K17(TMT6plex)	CID	1	0	1	1	4030	Not Unique	Not Used				0.0417141				536.148	12852.9	3.46543			1	14.2042	29
				Medium																	kSEITFNAQLEQSTEQk	Unambiguous	2	2	Q9N4J2;P18947	N-Term(TMT6plex); K17(TMT6plex)	CID	1	0	1	2	4030	Redundant	Not Used				0.0417141				536.148	12852.9	3.46543			1	14.2042	29
																	High				gIPEYELLIk	Unambiguous	3	3	Q9N4J2;P18947;P06125	N-Term(TMT6plex); K10(TMT6plex)	CID	1	0	1	1		No Quan Values	Not Used										3.45773			0	7.05184	17
																Medium					sLLTFLTNDSk	Unambiguous	3	3	Q9N4J2;P18947;P06125	N-Term(TMT6plex); K11(TMT6plex)	CID	1	0	1	1	6879	Not Unique	Not Used		0.262882	1.91096	1.89297		476.742	3465.57	3432.95	1813.52	3.45639			0	8.26671	50
					High																rEEEIVVk	Unambiguous	3	3	Q9N4J2;P18947;P06125	N-Term(TMT6plex); K8(TMT6plex)	CID	1	0	1	1	8435	No Quan Values	Not Used										3.44453			1	17.487	50
							High														dMESDkDSLFFNVHEk	Unambiguous	3	3	Q9N4J2;P18947;P06125	N-Term(TMT6plex); K6(TMT6plex); K16(TMT6plex)	CID	1	0	1	1	4887	No Quan Values	Not Used							433.353	737.847		3.44281			1	11.9586	50
																			High		SILNLFSLR	Unambiguous	3	3	Q9N4J2;P18947;P06125		CID	1	0	1	1	7732	No Quan Labels	Not Used										3.44267			0	4.61432	50
							High														dmESDkDSLFFNVHEk	Unambiguous	3	3	Q9N4J2;P18947;P06125	N-Term(TMT6plex); M2(Oxidation); K6(TMT6plex); K16(TMT6plex)	CID	1	0	1	1	4462	No Quan Values	Not Used								661.534		3.43246			1	5.62408	50
						High															KSAPVDEmSQDQK	Unambiguous	2	2	Q9N4J2;P18947	M8(Oxidation)	CID	1	0	1	1		No Quan Labels	Not Used										3.43171			1	26.52	50
																		Medium			fWYPVIEQGVk	Unambiguous	3	3	Q9N4J2;P18947;P06125	N-Term(TMT6plex); K11(TMT6plex)	CID	1	0	1	1		No Quan Values	Not Used										3.42704			0	30.3551	50
																High					aPLTTcYSLVAk	Unambiguous	3	3	Q9N4J2;P18947;P06125	N-Term(TMT6plex); C6(Carbamidomethyl); K12(TMT6plex)	CID	1	0	1	1		No Quan Values	Not Used										3.42046			0	60.0475	50
																	High				lEAPQQmYWNTELR	Unambiguous	3	3	Q9N4J2;P18947;P06125	N-Term(TMT6plex); M7(Oxidation)	CID	0.0351	0	1	1	6052	No Quan Values	Not Used							484.82	339.973		3.41972			0	56.4826	50
				Medium																	rIPTTIGMPLTISGk	Unambiguous	3	3	Q9N4J2;P18947;P06125	N-Term(TMT6plex); K15(TMT6plex)	CID	1	0	1	1	6132	No Quan Values	Not Used							354.692	839.216		3.4195			1	39.1812	36
				Medium																	tELLAARPQMPSSLR	Unambiguous	3	3	Q9N4J2;P18947;P06125	N-Term(TMT6plex)	CID	1	0	1	1		No Quan Values	Not Used										3.41292			0	21.0628	50
		High																			AYNFWTVSEk	Unambiguous	3	3	Q9N4J2;P18947;P06125	K10(TMT6plex)	CID	1	0	1	1	5134	Not Unique	Not Used			1.21054	1.10189			1279.26	1164.44	1056.77	3.4076			0	13.7413	50
																		Medium			eIQSEQGFk	Unambiguous	3	3	Q9N4J2;P18947;P06125	N-Term(TMT6plex); K9(TMT6plex)	CID	1	0	1	1	8553	No Quan Values	Not Used										3.39021			0	30.0943	50
				Medium																	tELLAARPQMPSSLR	Unambiguous	3	3	Q9N4J2;P18947;P06125	N-Term(TMT6plex)	CID	1	0	1	1	6608	No Quan Values	Not Used								286.508		3.38737			0	45.8553	50
				Medium																	kSAPVDEmSQDQk	Unambiguous	2	2	Q9N4J2;P18947	K1(TMT6plex); M8(Oxidation); K13(TMT6plex)	CID	1	0	1	1		No Quan Values	Not Used										3.38135			1	23.0467	50
				Medium																	kSAPVDEmSQDQk	Unambiguous	2	2	Q9N4J2;P18947	N-Term(TMT6plex); M8(Oxidation); K13(TMT6plex)	CID	1	0	1	2		No Quan Values	Not Used										3.38135			1	23.0467	50
				Medium																	rIPTTIGMPLTISGk	Unambiguous	3	3	Q9N4J2;P18947;P06125	N-Term(TMT6plex); K15(TMT6plex)	CID	1	0	1	1		No Quan Values	Not Used										3.37451			1	36.727	50
																Medium					sAPVDEmSQDQk	Unambiguous	2	2	Q9N4J2;P18947	N-Term(TMT6plex); M7(Oxidation); K12(TMT6plex)	CID	1	0	1	1	2043	Not Unique	Not Used			2.49201	3.83595			657.978	1012.82	264.035	3.37179			0	14.7483	50
							High														aLFFYEAERR	Unambiguous	3	3	Q9N4J2;P18947;P06125	N-Term(TMT6plex)	CID	1	0	1	1		No Quan Values	Not Used										3.35691			1	9.55608	50
				Medium																	tNmPSVASQNQLcGLcGNNDGER	Unambiguous	3	3	Q9N4J2;P18947;P06125	N-Term(TMT6plex); M3(Oxidation); C13(Carbamidomethyl); C16(Carbamidomethyl)	CID	1	0	1	1		No Quan Values	Not Used										3.33985			0	3.48032	13
								High													vQSGIQmLQEIVkk	Unambiguous	3	3	Q9N4J2;P18947;P06125	N-Term(TMT6plex); M7(Oxidation); K13(TMT6plex); K14(TMT6plex)	CID	1	0	1	1	4291	No Quan Values	Not Used									303.344	3.33309			1	37.1907	50
																		Medium			VDQSEVSTFDNVIYR	Unambiguous	2	2	P18947;P06125		CID	1	0	1	1		No Quan Labels	Not Used										3.32817			0	7.12417	50
																	Medium				gIPEYELLIk	Unambiguous	3	3	Q9N4J2;P18947;P06125	N-Term(TMT6plex); K10(TMT6plex)	CID	1	0	1	1	7606	No Quan Values	Not Used								223.607		3.32447			0	19.0156	50
																	Medium				lEAPQQMYWNTELR	Unambiguous	3	3	Q9N4J2;P18947;P06125	N-Term(TMT6plex)	CID	1	0	1	1	6766	No Quan Values	Not Used							408.896	373.129		3.32232			0	11.4286	50
				Medium																	tELLAARPQMPSSLR	Unambiguous	3	3	Q9N4J2;P18947;P06125	N-Term(TMT6plex)	CID	1	0	1	1		No Quan Values	Not Used										3.32224			0	11.7034	5
																		Medium			gIPEYELLIk	Unambiguous	3	3	Q9N4J2;P18947;P06125	N-Term(TMT6plex); K10(TMT6plex)	CID	1	0	1	1	6962	No Quan Values	Not Used								419.112		3.31848			0	19.8717	49
				Medium																	tELLAARPQMPSSLR	Unambiguous	3	3	Q9N4J2;P18947;P06125	N-Term(TMT6plex)	CID	1	0	1	1	7691	No Quan Values	Not Used										3.31675			0	24.702	50
																	Medium				sLLTFLTNDSk	Unambiguous	3	3	Q9N4J2;P18947;P06125	N-Term(TMT6plex); K11(TMT6plex)	CID	1	0	1	1		No Quan Values	Not Used										3.31373			0	30.3057	50
					High																rEEEIVVk	Unambiguous	3	3	Q9N4J2;P18947;P06125	N-Term(TMT6plex); K8(TMT6plex)	CID	1	0	1	1	7119	No Quan Values	Not Used										3.30873			1	9.95957	50
							High														dmESDkDSLFFNVHEk	Unambiguous	3	3	Q9N4J2;P18947;P06125	N-Term(TMT6plex); M2(Oxidation); K6(TMT6plex); K16(TMT6plex)	CID	1	0	1	1	5241	No Quan Values	Not Used								227.058		3.30353			1	28.2602	50
																		Medium			fWYPVIEQGVk	Unambiguous	3	3	Q9N4J2;P18947;P06125	N-Term(TMT6plex); K11(TMT6plex)	CID	1	0	1	1	7618	Not Unique	Not Used			1.83297	1.93299			2126.52	2242.56	1160.15	3.29202			0	5.57631	50
				Medium																	tELLAARPQMPSSLR	Unambiguous	3	3	Q9N4J2;P18947;P06125	N-Term(TMT6plex)	CID	1	0	1	1	5371	No Quan Values	Not Used								243.881		3.25704			0	28.1195	50
								High													aLFFYEAERR	Unambiguous	3	3	Q9N4J2;P18947;P06125	N-Term(TMT6plex)	CID	0.1574	0	1	1	4640	No Quan Values	Not Used										3.24479			1	22.9564	50
															Medium						EMDYIVLPIDMETIDNVVEk	Unambiguous	2	2	Q9N4J2;P18947	K20(TMT6plex)	CID	1	0	1	1	7216	No Quan Values	Not Used										3.23718			0	4.46841	47
				Medium																	rIPTTIGmPLTISGk	Unambiguous	3	3	Q9N4J2;P18947;P06125	N-Term(TMT6plex); M8(Oxidation); K15(TMT6plex)	CID	1	0	1	1	4818	Not Unique	Not Used			1.08877	1.19725			4031.43	4433.1	3702.74	3.22085			1	9.02523	9
											High										VDQSEVSTFDNVIYR	Unambiguous	2	2	P18947;P06125		CID	1	0	1	1		No Quan Labels	Not Used										3.21916			0	17.9822	50
																Medium					aPLTTcYSLVAk	Unambiguous	3	3	Q9N4J2;P18947;P06125	N-Term(TMT6plex); C6(Carbamidomethyl); K12(TMT6plex)	CID	1	0	1	1	8173	No Quan Values	Not Used										3.21298			0	43.0172	50
																		Medium			VDQSEVSTFDNVIYR	Unambiguous	2	2	P18947;P06125		CID	1	0	1	1	5909	No Quan Labels	Not Used										3.21231			0	16.7277	50
																Medium					fWYPVIEQGVk	Unambiguous	3	3	Q9N4J2;P18947;P06125	N-Term(TMT6plex); K11(TMT6plex)	CID	1	0	1	1		No Quan Values	Not Used										3.20461			0	19.8498	50
				Medium																	tELLAARPQMPSSLR	Unambiguous	3	3	Q9N4J2;P18947;P06125	N-Term(TMT6plex)	CID	1	0	1	1		No Quan Values	Not Used										3.20209			0	14.0254	50
				Medium																	tELLAARPQMPSSLR	Unambiguous	3	3	Q9N4J2;P18947;P06125	N-Term(TMT6plex)	CID	1	0	1	1		No Quan Values	Not Used										3.20162			0	36.2378	50
							High														dmESDkDSLFFNVHEk	Unambiguous	3	3	Q9N4J2;P18947;P06125	N-Term(TMT6plex); M2(Oxidation); K6(TMT6plex); K16(TMT6plex)	CID	1	0	1	1	4638	Not Unique	Not Used	0.622696	0.434568	9.55586	13.0332	491.181	342.787	7537.64	10280.6	788.798	3.19958			1	8.53273	50
				Medium																	fVVPENkk	Unambiguous	3	3	Q9N4J2;P18947;P06125	N-Term(TMT6plex); K7(TMT6plex); K8(TMT6plex)	CID	1	0	1	1		No Quan Values	Not Used										3.19842			1	24.3166	50
				Medium																	rIPTTIGMPLTISGk	Unambiguous	3	3	Q9N4J2;P18947;P06125	N-Term(TMT6plex); K15(TMT6plex)	CID	1	0	1	1	6740	No Quan Values	Not Used								208.746		3.192			1	30.3101	50
				Medium																	tELLAARPQMPSSLR	Unambiguous	3	3	Q9N4J2;P18947;P06125	N-Term(TMT6plex)	CID	1	0	1	1		No Quan Values	Not Used										3.18717			0	35.4266	50
							High														qSAWLAAGSVVR	Unambiguous	4	4	P55155;Q9N4J2;P18947;P06125	N-Term(TMT6plex)	CID	1	0	1	1	3572	Not Unique	Not Used			0.117489	0.214789			273.833	500.61	2330.71	3.18699			0	14.9844	50
															Medium						yFAQVGFSQQNFEQVILk	Unambiguous	3	3	Q9N4J2;P18947;P06125	N-Term(TMT6plex); K18(TMT6plex)	CID	1	0	1	1		No Quan Values	Not Used										3.18054			0	34.0026	50
																		Medium			gIPEYELLIk	Unambiguous	3	3	Q9N4J2;P18947;P06125	N-Term(TMT6plex); K10(TMT6plex)	CID	1	0	1	1	6963	No Quan Values	Not Used										3.16989			0	8.11676	22
				Medium																	akVTFVEESk	Unambiguous	2	2	P18947;P06125	N-Term(TMT6plex); K2(TMT6plex); K10(TMT6plex)	CID	1	0	1	1	7836	No Quan Values	Not Used										3.16428			1	32.2794	50
		High																			AYNFWTVSEk	Unambiguous	3	3	Q9N4J2;P18947;P06125	K10(TMT6plex)	CID	1	0	1	1	5128	No Quan Values	Not Used							392.021	367.113		3.16371			0	11.6613	50
															Medium						tMEGDcEVAYTIVQEGGk	Unambiguous	1	1	P18947	N-Term(TMT6plex); C6(Carbamidomethyl); K18(TMT6plex)	CID	1	0	1	1	4879	No Quan Values	Not Used						1745.51	11150.3	15606.7		3.16239			0	14.4743	34
																		Medium			vTFVEESk	Unambiguous	3	3	Q9N4J2;P18947;P06125	N-Term(TMT6plex); K8(TMT6plex)	CID	1	0	1	1		No Quan Values	Not Used										3.15841			0	54.9262	50
				Medium																	tELLAARPQMPSSLR	Unambiguous	3	3	Q9N4J2;P18947;P06125	N-Term(TMT6plex)	CID	1	0	1	1	5363	No Quan Values	Not Used										3.15711			0	25.1956	50
						High															nRPVEFTAR	Unambiguous	3	3	Q9N4J2;P18947;P06125	N-Term(TMT6plex)	CID	1	0	1	1		No Quan Values	Not Used										3.15092			0	6.22865	50
																				High	iPTTIGmPLTISGk	Unambiguous	3	3	Q9N4J2;P18947;P06125	N-Term(TMT6plex); M7(Oxidation); K14(TMT6plex)	CID	1	0	1	1	4848	Not Unique	Not Used			0.829776	0.93411			613.276	690.387	739.085	3.14728			0	18.0131	50
																		Medium			vEQLEEIFR	Unambiguous	1	1	P18947	N-Term(TMT6plex)	CID	1	0	1	1	8039	No Quan Values	Not Used										3.1455			0	22.6055	50
							High														REEEIVVk	Unambiguous	3	3	Q9N4J2;P18947;P06125	K8(TMT6plex)	CID	1	0	1	1	2065	Not Unique	Not Used			0.0431027	0.148388			817.898	2815.74	18975.6	3.14084			1	3.84319	19
				Medium																	rIPTTIGmPLTISGk	Unambiguous	3	3	Q9N4J2;P18947;P06125	N-Term(TMT6plex); M8(Oxidation); K15(TMT6plex)	CID	1	0	1	1	4813	Not Unique	Not Used	0.225555	0.238149	1.34076	1.47117	1053.1	1111.9	6259.87	6868.76	4668.91	3.13852			1	35.1482	50
				Medium																	fVVPENkk	Unambiguous	3	3	Q9N4J2;P18947;P06125	N-Term(TMT6plex); K7(TMT6plex); K8(TMT6plex)	CID	1	0	1	1	8503	Not Unique	Not Used			1.10655	2.68928			342.941	833.46	309.92	3.13391			1	21.8055	50
																			High		fWYPVIEQGVk	Unambiguous	3	3	Q9N4J2;P18947;P06125	N-Term(TMT6plex); K11(TMT6plex)	CID	1	0	1	1	7669	No Quan Values	Not Used										3.13361			0	5.79632	50
				High																	sAPVDEmSQDQk	Unambiguous	2	2	Q9N4J2;P18947	N-Term(TMT6plex); M7(Oxidation); K12(TMT6plex)	CID	1	0	1	1	1951	No Quan Values	Not Used							302.125			3.1271			0	3.37852	50
						High															nRPVEFTAR	Unambiguous	3	3	Q9N4J2;P18947;P06125	N-Term(TMT6plex)	CID	1	0	1	1		No Quan Values	Not Used										3.12643			0	2.94139	50
				Medium																	rVQSGIQmLQEIVk	Unambiguous	3	3	Q9N4J2;P18947;P06125	N-Term(TMT6plex); M8(Oxidation); K14(TMT6plex)	CID	1	0	1	1	5246	Not Unique	Not Used			2.38638	1.58043			4694.26	3108.86	1967.1	3.12269			1	5.05685	13
																		Medium			eIQSEQGFk	Unambiguous	3	3	Q9N4J2;P18947;P06125	N-Term(TMT6plex); K9(TMT6plex)	CID	1	0	1	1		No Quan Values	Not Used										3.11461			0	38.2788	50
				Medium																	fVVPENkk	Unambiguous	3	3	Q9N4J2;P18947;P06125	N-Term(TMT6plex); K7(TMT6plex); K8(TMT6plex)	CID	1	0	1	1	7428	No Quan Values	Not Used								324.105		3.11112			1	34.8104	50
							High														nRPVEFTAR	Unambiguous	3	3	Q9N4J2;P18947;P06125	N-Term(TMT6plex)	CID	1	0	1	1	1945	No Quan Values	Not Used							2042.02	3553.29		3.10416			0	6.42804	8
						High															nRPVEFTAR	Unambiguous	3	3	Q9N4J2;P18947;P06125	N-Term(TMT6plex)	CID	1	0	1	1		No Quan Values	Not Used										3.10156			0	9.12539	50
				Medium																	akVTFVEESk	Unambiguous	2	2	P18947;P06125	N-Term(TMT6plex); K2(TMT6plex); K10(TMT6plex)	CID	1	0	1	1	6982	No Quan Values	Not Used							195.183			3.09989			1	39.1619	50
				Medium																	tELLAARPQMPSSLR	Unambiguous	3	3	Q9N4J2;P18947;P06125	N-Term(TMT6plex)	CID	1	0	1	1	6700	Not Unique	Not Used		0.87774	1.27018	1.72105		573.8	830.35	1125.09	653.724	3.0987			0	45.1312	50
				Medium																	fVVPENkk	Unambiguous	3	3	Q9N4J2;P18947;P06125	N-Term(TMT6plex); K7(TMT6plex); K8(TMT6plex)	CID	1	0	1	1	7712	No Quan Values	Not Used							566.013	662.116		3.09499			1	13.3237	50
							High														nRPVEFTAR	Unambiguous	3	3	Q9N4J2;P18947;P06125	N-Term(TMT6plex)	CID	1	0	1	1	1967	Not Unique	Not Used	0.532666	0.866737	3.73486	4.09612	566.268	921.413	3970.47	4354.52	1063.08	3.07422			0	23.4276	41
							High														REEEIVVk	Unambiguous	3	3	Q9N4J2;P18947;P06125	K8(TMT6plex)	CID	1	0	1	1	2059	Not Unique	Not Used	0.0407246		0.0452977	0.152788	296.03		329.273	1110.63	7269.08	3.06773			1	8.98393	50
				Medium																	DNEFmTADNYETEDVEEFHR	Unambiguous	3	3	Q9N4J2;P18947;P06125	M5(Oxidation)	CID	1	0	1	1	4564	No Quan Labels	Not Used										3.06606			0	21.2272	50
													High								kVHTTIYTk	Unambiguous	3	3	Q9N4J2;P18947;P06125	N-Term(TMT6plex); K9(TMT6plex)	CID	1	0	1	1	2621	Not Unique	Not Used			1.1997	1.3729			519.89	594.943	433.349	3.06571			1	14.3561	50
													High								kVHTTIYTk	Unambiguous	3	3	Q9N4J2;P18947;P06125	K1(TMT6plex); K9(TMT6plex)	CID	1	0	1	2	2621	Redundant	Not Used			1.1997	1.3729			519.89	594.943	433.349	3.06571			1	14.3561	50
				Medium																	rIPTTIGMPLTISGk	Unambiguous	3	3	Q9N4J2;P18947;P06125	N-Term(TMT6plex); K15(TMT6plex)	CID	1	0	1	1	6249	No Quan Values	Not Used										3.05973			1	50.2998	50
							Medium														dmESDkDSLFFNVHEk	Unambiguous	3	3	Q9N4J2;P18947;P06125	N-Term(TMT6plex); M2(Oxidation); K6(TMT6plex); K16(TMT6plex)	CID	1	0	1	1		No Quan Values	Not Used										3.05957			1	41.6435	50
							Medium														dmESDkDSLFFNVHEk	Unambiguous	3	3	Q9N4J2;P18947;P06125	N-Term(TMT6plex); M2(Oxidation); K6(TMT6plex); K16(TMT6plex)	CID	1	0	1	1	6162	No Quan Values	Not Used								381.738		3.05068			1	37.5676	50
				Medium																	fVVPENkk	Unambiguous	3	3	Q9N4J2;P18947;P06125	N-Term(TMT6plex); K7(TMT6plex); K8(TMT6plex)	CID	1	0	1	1	7335	Not Unique	Not Used	1.20264			3.33927	282.678			784.891	235.049	3.04673			1	23.6961	50
						High															nRPVEFTAR	Unambiguous	3	3	Q9N4J2;P18947;P06125	N-Term(TMT6plex)	CID	1	0	1	1	5673	No Quan Values	Not Used										3.03995			0	4.74331	50
				Medium																	tDLSEIkFDk	Unambiguous	3	3	Q9N4J2;P18947;P06125	N-Term(TMT6plex); K7(TMT6plex); K10(TMT6plex)	CID	1	0	1	1	4965	No Quan Values	Not Used					2798.94	3710.89	67799.7	68488.9		3.0371			1	5.18731	6
																			High		vEQLEEIFR	Unambiguous	1	1	P18947	N-Term(TMT6plex)	CID	1	0	1	1	7457	No Quan Values	Not Used										3.03305			0	4.61878	23
				Medium																	tELLAARPQmPSSLR	Unambiguous	3	3	Q9N4J2;P18947;P06125	N-Term(TMT6plex); M10(Oxidation)	CID	1	0	1	1	3603	Not Unique	Not Used			1.37365	1.50052			26054.3	28460.5	18967.1	3.03253			0	16.919	2
				Medium																	rIPTTIGMPLTISGk	Unambiguous	3	3	Q9N4J2;P18947;P06125	N-Term(TMT6plex); K15(TMT6plex)	CID	1	0	1	1	5724	Not Unique	Not Used	0.274253	0.359133	4.31684	4.80208	346.705	454.01	5457.28	6070.7	1264.18	3.03053			1	28.6611	50
						High															nRPVEFTAR	Unambiguous	3	3	Q9N4J2;P18947;P06125	N-Term(TMT6plex)	CID	1	0	1	1		No Quan Values	Not Used										3.02885			0	7.47697	50
				Medium																	tELLAARPQMPSSLR	Unambiguous	3	3	Q9N4J2;P18947;P06125	N-Term(TMT6plex)	CID	1	0	1	1	6386	No Quan Values	Not Used						223.755				3.02434			0	47.7266	50
								Medium													DmESDkDSLFFNVHEk	Unambiguous	3	3	Q9N4J2;P18947;P06125	M2(Oxidation); K6(TMT6plex); K16(TMT6plex)	CID	1	0	1	1	4397	Not Unique	Not Used				0.193714				671.753	3467.76	3.02275			1	14.9771	50
								High													VHTTIYTk	Unambiguous	3	3	Q9N4J2;P18947;P06125	K8(TMT6plex)	CID	1	0	1	1	1704	Not Unique	Not Used		0.382866	1.78973	1.47289		285.144	1332.92	1096.95	744.761	3.02207			0	31.4692	50
																		Medium			vEQLEEIFR	Unambiguous	1	1	P18947	N-Term(TMT6plex)	CID	1	0	1	1		No Quan Values	Not Used										3.01796			0	73.3446	50
				Medium																	tELLAARPQmPSSLR	Unambiguous	3	3	Q9N4J2;P18947;P06125	N-Term(TMT6plex); M10(Oxidation)	CID	1	0	1	1	3468	Not Unique	Not Used	0.114225	0.0602	1.1713	1.19179	73570.2	38773.8	754414	767612	644083	3.01567			0	3.30376	1
				Medium																	tDLSEIkFDk	Unambiguous	3	3	Q9N4J2;P18947;P06125	N-Term(TMT6plex); K7(TMT6plex); K10(TMT6plex)	CID	1	0	1	1	5000	No Quan Values	Not Used							286570	311550		3.01299			1	8.41288	1
																				Medium	EmDYIVLPIDmETIDNVVEk	Unambiguous	2	2	Q9N4J2;P18947	M2(Oxidation); M11(Oxidation); K20(TMT6plex)	CID	1	0	1	1		No Quan Values	Not Used										2.9966			0	15.1294	44
						High															nRPVEFTAR	Unambiguous	3	3	Q9N4J2;P18947;P06125	N-Term(TMT6plex)	CID	1	0	1	1		No Quan Values	Not Used										2.99545			0	7.74916	50
				Medium																	fVVPENkk	Unambiguous	3	3	Q9N4J2;P18947;P06125	N-Term(TMT6plex); K7(TMT6plex); K8(TMT6plex)	CID	1	0	1	1	6730	No Quan Values	Not Used							301.599	382.333		2.99504			1	16.399	50
							High														nRPVEFTAR	Unambiguous	3	3	Q9N4J2;P18947;P06125	N-Term(TMT6plex)	CID	1	0	1	1	1939	Not Unique	Not Used	0.524844		2.39947	2.23672	593.425		2713.01	2528.99	1130.67	2.99115			0	12.0541	26
						High															nRPVEFTAR	Unambiguous	3	3	Q9N4J2;P18947;P06125	N-Term(TMT6plex)	CID	1	0	1	1	3395	No Quan Values	Not Used							373.921	234.238		2.99084			0	10.0951	50
						High															nRPVEFTAR	Unambiguous	3	3	Q9N4J2;P18947;P06125	N-Term(TMT6plex)	CID	1	0	1	1		No Quan Values	Not Used										2.98984			0	4.87127	50
																		Medium			sTNPcYQQLAVR	Unambiguous	3	3	Q9N4J2;P18947;P06125	N-Term(TMT6plex); C5(Carbamidomethyl)	CID	1	0	1	1	8799	No Quan Values	Not Used										2.98652			0	16.7365	50
				Medium																	akVTFVEESk	Unambiguous	2	2	P18947;P06125	N-Term(TMT6plex); K2(TMT6plex); K10(TMT6plex)	CID	1	0	1	1		No Quan Values	Not Used										2.98552			1	32.478	50
						High															nRPVEFTAR	Unambiguous	3	3	Q9N4J2;P18947;P06125	N-Term(TMT6plex)	CID	1	0	1	1		No Quan Values	Not Used										2.9828			0	7.55882	50
				Medium																	fVVPENkk	Unambiguous	3	3	Q9N4J2;P18947;P06125	N-Term(TMT6plex); K7(TMT6plex); K8(TMT6plex)	CID	1	0	1	1	7339	No Quan Values	Not Used					248.103		432.536	540.53		2.98067			1	20.8386	50
				Medium																	tDLSEIkFDk	Unambiguous	3	3	Q9N4J2;P18947;P06125	N-Term(TMT6plex); K7(TMT6plex); K10(TMT6plex)	CID	1	0	1	1	5007	No Quan Values	Not Used						14083.4	370290	400331		2.97842			1	7.01916	1
						High															nRPVEFTAR	Unambiguous	3	3	Q9N4J2;P18947;P06125	N-Term(TMT6plex)	CID	1	0	1	1	2783	No Quan Values	Not Used					332.777	256.687	697.909	684.833		2.97771			0	11.4213	50
									Medium												kVSGPkEEIVYSmENEk	Unambiguous	3	3	Q9N4J2;P18947;P06125	K1(TMT6plex); K6(TMT6plex); M13(Oxidation); K17(TMT6plex)	CID	1	0	1	1	3072	Not Unique	Not Used	1.07421	1.60681			453.302	678.052			421.988	2.97043			2	30.6298	50
									Medium												kVSGPkEEIVYSmENEk	Unambiguous	3	3	Q9N4J2;P18947;P06125	N-Term(TMT6plex); K6(TMT6plex); M13(Oxidation); K17(TMT6plex)	CID	1	0	1	2	3072	Redundant	Not Used	1.07421	1.60681			453.302	678.052			421.988	2.97043			2	30.6298	50
																		High			eLLELPFR	Unambiguous	3	3	Q9N4J2;P18947;P06125	N-Term(TMT6plex)	CID	1	0	1	1		No Quan Values	Not Used										2.97021			0	10.6089	50
						High															nRPVEFTAR	Unambiguous	3	3	Q9N4J2;P18947;P06125	N-Term(TMT6plex)	CID	1	0	1	1	4296	No Quan Values	Not Used										2.96996			0	0.890422	50
							Medium														dMESDkDSLFFNVHEk	Unambiguous	3	3	Q9N4J2;P18947;P06125	N-Term(TMT6plex); K6(TMT6plex); K16(TMT6plex)	CID	1	0	1	1		No Quan Values	Not Used										2.96971			1	47.4769	50
																		Medium			vEQLEEIFR	Unambiguous	1	1	P18947	N-Term(TMT6plex)	CID	1	0	1	1		No Quan Values	Not Used										2.96957			0	12.1357	27
						High															nRPVEFTAR	Unambiguous	3	3	Q9N4J2;P18947;P06125	N-Term(TMT6plex)	CID	1	0	1	1		No Quan Values	Not Used										2.96941			0	5.6618	50
				Medium																	rIPTTIGMPLTISGk	Unambiguous	3	3	Q9N4J2;P18947;P06125	N-Term(TMT6plex); K15(TMT6plex)	CID	1	0	1	1	6399	No Quan Values	Not Used							827.398	963.67		2.96839			1	17.5249	50
				Medium																	fVVPENkk	Unambiguous	3	3	Q9N4J2;P18947;P06125	N-Term(TMT6plex); K7(TMT6plex); K8(TMT6plex)	CID	1	0	1	1		No Quan Values	Not Used										2.96823			1	13.0382	50
				Medium																	fVVPENkk	Unambiguous	3	3	Q9N4J2;P18947;P06125	N-Term(TMT6plex); K7(TMT6plex); K8(TMT6plex)	CID	1	0	1	1	7036	No Quan Values	Not Used							262.635	1259.05		2.96669			1	23.4849	50
				Medium																	fVVPENkk	Unambiguous	3	3	Q9N4J2;P18947;P06125	N-Term(TMT6plex); K7(TMT6plex); K8(TMT6plex)	CID	1	0	1	1	6415	Not Unique	Not Used			1.11951	1.86298			496.285	825.869	443.304	2.96325			1	18.0006	50
																		Medium			sLLTFLTNDSk	Unambiguous	3	3	Q9N4J2;P18947;P06125	N-Term(TMT6plex); K11(TMT6plex)	CID	1	0	1	1	7750	No Quan Values	Not Used										2.96085			0	6.2077	4
				High																	tDLSEIkFDk	Unambiguous	3	3	Q9N4J2;P18947;P06125	N-Term(TMT6plex); K7(TMT6plex); K10(TMT6plex)	CID	1	0	1	1	5022	No Quan Values	Not Used										2.96031			1	10.4073	13
				Medium																	rIPTTIGmPLTISGk	Unambiguous	3	3	Q9N4J2;P18947;P06125	N-Term(TMT6plex); M8(Oxidation); K15(TMT6plex)	CID	1	0	1	1		No Quan Values	Not Used										2.95191			1	57.9158	13
																		Medium			eIQSEQGFk	Unambiguous	3	3	Q9N4J2;P18947;P06125	N-Term(TMT6plex); K9(TMT6plex)	CID	1	0	1	1		No Quan Values	Not Used										2.9498			0	24.3778	50
						High															nRPVEFTAR	Unambiguous	3	3	Q9N4J2;P18947;P06125	N-Term(TMT6plex)	CID	1	0	1	1	3487	No Quan Values	Not Used							253.706			2.94961			0	3.11275	50
																		Medium			sTNPcYQQLAVR	Unambiguous	3	3	Q9N4J2;P18947;P06125	N-Term(TMT6plex); C5(Carbamidomethyl)	CID	1	0	1	1		No Quan Values	Not Used										2.94744			0	7.73025	50
						High															rEEEIVVk	Unambiguous	3	3	Q9N4J2;P18947;P06125	N-Term(TMT6plex); K8(TMT6plex)	CID	1	0	1	1	2762	Not Unique	Not Used	0.743137	0.606981	2.44305	3.26895	508.326	415.191	1671.11	2236.05	684.027	2.94671			1	13.9957	50
						High															nRPVEFTAR	Unambiguous	3	3	Q9N4J2;P18947;P06125	N-Term(TMT6plex)	CID	1	0	1	1		No Quan Values	Not Used										2.9415			0	6.26284	50
							Medium														dmESDkDSLFFNVHEk	Unambiguous	3	3	Q9N4J2;P18947;P06125	N-Term(TMT6plex); M2(Oxidation); K6(TMT6plex); K16(TMT6plex)	CID	1	0	1	1	5418	No Quan Values	Not Used								458.236		2.93265			1	28.2105	50
						High															nRPVEFTAR	Unambiguous	3	3	Q9N4J2;P18947;P06125	N-Term(TMT6plex)	CID	1	0	1	1		No Quan Values	Not Used										2.92947			0	3.16593	50
				Medium																	fVVPENkk	Unambiguous	3	3	Q9N4J2;P18947;P06125	N-Term(TMT6plex); K7(TMT6plex); K8(TMT6plex)	CID	1	0	1	1	7618	Not Unique	Not Used	0.921657	0.674583	1.47759	2.92344	355.142	259.937	569.36	1126.49	385.329	2.92265			1	18.6218	50
							High														VHTTIYTk	Unambiguous	3	3	Q9N4J2;P18947;P06125	K8(TMT6plex)	CID	1	0	1	1	1915	Not Unique	Not Used		0.213568	1.28308	1.34818		468.737	2816.09	2958.97	2194.79	2.92136			0	27.1738	50
				Medium																	fVVPENkk	Unambiguous	3	3	Q9N4J2;P18947;P06125	N-Term(TMT6plex); K7(TMT6plex); K8(TMT6plex)	CID	1	0	1	1		No Quan Values	Not Used										2.91783			1	13.8522	50
																			High		aLFFYEAER	Unambiguous	3	3	Q9N4J2;P18947;P06125	N-Term(TMT6plex)	CID	1	0	1	1		No Quan Values	Not Used										2.91351			0	24.8031	50
						Medium															nRPVEFTAR	Unambiguous	3	3	Q9N4J2;P18947;P06125	N-Term(TMT6plex)	CID	1	0	1	1		No Quan Values	Not Used										2.91226			0	4.39881	50
																		Medium			vEQLEEIFR	Unambiguous	1	1	P18947	N-Term(TMT6plex)	CID	1	0	1	1	8252	No Quan Values	Not Used										2.9103			0	28.4014	50
						Medium															nRPVEFTAR	Unambiguous	3	3	Q9N4J2;P18947;P06125	N-Term(TMT6plex)	CID	1	0	1	1	3388	No Quan Values	Not Used								427.897		2.90889			0	7.30902	50
				Medium																	TDLSEIkFDk	Unambiguous	3	3	Q9N4J2;P18947;P06125	K7(TMT6plex); K10(TMT6plex)	CID	1	0	1	1		No Quan Values	Not Used										2.90756			1	28.3604	6
						Medium															AYNFWTVSEkR	Unambiguous	3	3	Q9N4J2;P18947;P06125	K10(TMT6plex)	CID	1	0	1	1	4680	No Quan Values	Not Used								294.064		2.90358			1	29.2311	50
						Medium															nRPVEFTAR	Unambiguous	3	3	Q9N4J2;P18947;P06125	N-Term(TMT6plex)	CID	1	0	1	1		No Quan Values	Not Used										2.90263			0	6.07657	50
																		Medium			vTIGNLEk	Unambiguous	3	3	Q9N4J2;P18947;P06125	N-Term(TMT6plex); K8(TMT6plex)	CID	1	0	1	1	8739	No Quan Values	Not Used										2.89978			0	34.1151	50
																		Medium			eIQSEQGFk	Unambiguous	3	3	Q9N4J2;P18947;P06125	N-Term(TMT6plex); K9(TMT6plex)	CID	1	0	1	1		No Quan Values	Not Used										2.89839			0	35.0002	50
						Medium															nRPVEFTAR	Unambiguous	3	3	Q9N4J2;P18947;P06125	N-Term(TMT6plex)	CID	1	0	1	1	4089	No Quan Values	Not Used										2.89736			0	6.99395	50
																			High		aLFFYEAER	Unambiguous	3	3	Q9N4J2;P18947;P06125	N-Term(TMT6plex)	CID	1	0	1	1		No Quan Values	Not Used										2.89137			0	3.02615	50
																		Medium			eLLELPFR	Unambiguous	3	3	Q9N4J2;P18947;P06125	N-Term(TMT6plex)	CID	1	0	1	1	8420	Not Unique	Not Used			2.35017	2.60262			926.699	1026.24	394.311	2.88869			0	8.58314	50
						Medium															nRPVEFTAR	Unambiguous	3	3	Q9N4J2;P18947;P06125	N-Term(TMT6plex)	CID	1	0	1	1	7465	No Quan Values	Not Used										2.88772			0	3.26024	50
						Medium															nRPVEFTAR	Unambiguous	3	3	Q9N4J2;P18947;P06125	N-Term(TMT6plex)	CID	1	0	1	1		No Quan Values	Not Used										2.88674			0	3.92029	50
						Medium															nRPVEFTAR	Unambiguous	3	3	Q9N4J2;P18947;P06125	N-Term(TMT6plex)	CID	1	0	1	1		No Quan Values	Not Used										2.88244			0	2.50138	50
				High																	mcTIEELkk	Unambiguous	3	3	Q9N4J2;P18947;P06125	N-Term(TMT6plex); C2(Carbamidomethyl); K8(TMT6plex); K9(TMT6plex)	CID	1	0	1	1		No Quan Values	Not Used										2.86882			1	11.0658	3
						Medium															nRPVEFTAR	Unambiguous	3	3	Q9N4J2;P18947;P06125	N-Term(TMT6plex)	CID	1	0	1	1	6047	No Quan Values	Not Used										2.86157			0	5.11315	50
							Medium														aLFFYEAERR	Unambiguous	3	3	Q9N4J2;P18947;P06125	N-Term(TMT6plex)	CID	1	0	1	1		No Quan Values	Not Used										2.85285			1	27.0499	50
						High															aLFFYEAER	Unambiguous	3	3	Q9N4J2;P18947;P06125	N-Term(TMT6plex)	CID	1	0	1	1	5342	No Quan Values	Not Used										2.84913			0	26.8137	50
						Medium															nRPVEFTAR	Unambiguous	3	3	Q9N4J2;P18947;P06125	N-Term(TMT6plex)	CID	1	0	1	1		No Quan Values	Not Used										2.84662			0	13.5871	50
						Medium															aLFFYEAERR	Unambiguous	3	3	Q9N4J2;P18947;P06125	N-Term(TMT6plex)	CID	1	0	1	1		No Quan Values	Not Used										2.82329			1	17.6714	50
							High														VHTTIYTk	Unambiguous	3	3	Q9N4J2;P18947;P06125	K8(TMT6plex)	CID	1	0	1	1	1715	Not Unique	Not Used	0.325654	0.309955	1.71167	1.62567	5220.38	4968.72	27438.9	26060.3	16030.5	2.82306			0	8.13644	21
						Medium															nRPVEFTAR	Unambiguous	3	3	Q9N4J2;P18947;P06125	N-Term(TMT6plex)	CID	1	0	1	1	2978	No Quan Values	Not Used						316.871	605.037	773.389		2.82204			0	9.27355	50
								Medium													vFMQHFR	Unambiguous	3	3	Q9N4J2;P18947;P06125	N-Term(TMT6plex)	CID	1	0	1	1	3517	No Quan Values	Not Used							469.456	501.819		2.82096			0	19.3175	50
						Medium															nRPVEFTAR	Unambiguous	3	3	Q9N4J2;P18947;P06125	N-Term(TMT6plex)	CID	1	0	1	1	4698	No Quan Values	Not Used										2.81555			0	5.20238	50
						Medium															nRPVEFTAR	Unambiguous	3	3	Q9N4J2;P18947;P06125	N-Term(TMT6plex)	CID	1	0	1	1		No Quan Values	Not Used										2.81367			0	4.67447	50
				High																	fVVPENkk	Unambiguous	3	3	Q9N4J2;P18947;P06125	N-Term(TMT6plex); K7(TMT6plex); K8(TMT6plex)	CID	1	0	1	1	3518	Not Unique	Not Used			1.49794	2.59186			3816.62	6603.81	2547.91	2.80154			1	5.5309	10
							High														nRPVEFTAR	Unambiguous	3	3	Q9N4J2;P18947;P06125	N-Term(TMT6plex)	CID	1	0	1	1	1960	Not Unique	Not Used	0.762611	0.6649	4.86205	5.90341	437.622	381.551	2790.08	3387.66	573.848	2.80117			0	28.031	49
						Medium															AYNFWTVSEkR	Unambiguous	3	3	Q9N4J2;P18947;P06125	K10(TMT6plex)	CID	1	0	1	1	4472	Not Unique	Not Used			2.1945	2.81838			1353.06	1737.73	616.57	2.80026			1	31.175	50
						Medium															nRPVEFTAR	Unambiguous	3	3	Q9N4J2;P18947;P06125	N-Term(TMT6plex)	CID	1	0	1	1		No Quan Values	Not Used										2.79605			0	5.2328	50
						Medium															nRPVEFTAR	Unambiguous	3	3	Q9N4J2;P18947;P06125	N-Term(TMT6plex)	CID	1	0	1	1		No Quan Values	Not Used										2.7928			0	13.8203	50
								High													cITRPETAYGLR	Unambiguous	3	3	Q9N4J2;P18947;P06125	C1(Carbamidomethyl)	CID	1	0	1	1		No Quan Labels	Not Used										2.79			0	6.66356	50
				High																	mcTIEELkk	Unambiguous	3	3	Q9N4J2;P18947;P06125	N-Term(TMT6plex); C2(Carbamidomethyl); K8(TMT6plex); K9(TMT6plex)	CID	1	0	1	1	4677	No Quan Values	Not Used							930.405	787.373		2.78895			1	11.7978	31
						Medium															nRPVEFTAR	Unambiguous	3	3	Q9N4J2;P18947;P06125	N-Term(TMT6plex)	CID	1	0	1	1		No Quan Values	Not Used										2.77748			0	11.2652	50
						Medium															nRPVEFTAR	Unambiguous	3	3	Q9N4J2;P18947;P06125	N-Term(TMT6plex)	CID	1	0	1	1	6597	No Quan Values	Not Used										2.77631			0	4.87524	50
						Medium															nRPVEFTAR	Unambiguous	3	3	Q9N4J2;P18947;P06125	N-Term(TMT6plex)	CID	1	0	1	1		No Quan Values	Not Used										2.76602			0	1.17224	50
						Medium															nRPVEFTAR	Unambiguous	3	3	Q9N4J2;P18947;P06125	N-Term(TMT6plex)	CID	1	0	1	1	3181	No Quan Values	Not Used						321.012	636.11	908.098		2.7656			0	15.9546	50
						Medium															nRPVEFTAR	Unambiguous	3	3	Q9N4J2;P18947;P06125	N-Term(TMT6plex)	CID	1	0	1	1		No Quan Values	Not Used										2.74253			0	3.17877	50
						Medium															nRPVEFTAR	Unambiguous	3	3	Q9N4J2;P18947;P06125	N-Term(TMT6plex)	CID	1	0	1	1	6585	No Quan Values	Not Used										2.74022			0	5.7543	50
								Medium													vFMQHFR	Unambiguous	3	3	Q9N4J2;P18947;P06125	N-Term(TMT6plex)	CID	1	0	1	1	3521	No Quan Values	Not Used							410.704	349.935		2.73522			0	6.91541	50
						Medium															nRPVEFTAR	Unambiguous	3	3	Q9N4J2;P18947;P06125	N-Term(TMT6plex)	CID	1	0	1	1	2789	No Quan Values	Not Used						306.63	878.943	962.36		2.72777			0	15.2036	50
							Medium														vFMQHFR	Unambiguous	3	3	Q9N4J2;P18947;P06125	N-Term(TMT6plex)	CID	1	0	1	1	3607	Not Unique	Not Used			2.14572	1.38469			671.272	433.191	312.843	2.72555			0	18.7225	50
						Medium															qSAWLAAGSVVR	Unambiguous	4	4	P55155;Q9N4J2;P18947;P06125	N-Term(TMT6plex)	CID	1	0	1	1	3657	Not Unique	Not Used				0.374549				564.179	1506.29	2.71663			0	30.0239	50
						Medium															nRPVEFTAR	Unambiguous	3	3	Q9N4J2;P18947;P06125	N-Term(TMT6plex)	CID	1	0	1	1		No Quan Values	Not Used										2.7166			0	4.15407	50
							Medium														vFMQHFR	Unambiguous	3	3	Q9N4J2;P18947;P06125	N-Term(TMT6plex)	CID	1	0	1	1	3614	No Quan Values	Not Used							551.042	356.831		2.71433			0	18.0724	50
							High														VHTTIYTk	Unambiguous	3	3	Q9N4J2;P18947;P06125	K8(TMT6plex)	CID	1	0	1	1	1710	Not Unique	Not Used	0.353558	0.300913	1.6387	1.52592	1332.39	1134	6175.48	5750.45	3768.52	2.70346			0	20.4206	50
						Medium															nRPVEFTAR	Unambiguous	3	3	Q9N4J2;P18947;P06125	N-Term(TMT6plex)	CID	1	0	1	1	4594	No Quan Values	Not Used										2.70037			0	6.6899	50
						Medium															nRPVEFTAR	Unambiguous	3	3	Q9N4J2;P18947;P06125	N-Term(TMT6plex)	CID	1	0	1	1		No Quan Values	Not Used										2.69905			0	6.21979	50
							Medium														nRPVEFTAR	Unambiguous	3	3	Q9N4J2;P18947;P06125	N-Term(TMT6plex)	CID	1	0	1	1	2258	No Quan Values	Not Used										2.69723			0	16.2835	50
						Medium															nRPVEFTAR	Unambiguous	3	3	Q9N4J2;P18947;P06125	N-Term(TMT6plex)	CID	1	0	1	1	3676	No Quan Values	Not Used							292.648			2.69643			0	2.71324	50
		High																			aLFFYEAER	Unambiguous	3	3	Q9N4J2;P18947;P06125	N-Term(TMT6plex)	CID	1	0	1	1	5573	No Quan Values	Not Used								259.509		2.69359			0	17.9936	50
							Medium														cITRPETAYGLR	Unambiguous	3	3	Q9N4J2;P18947;P06125	C1(Carbamidomethyl)	CID	1	0	1	1	2620	No Quan Labels	Not Used										2.69323			0	13.3368	50
						Medium															nRPVEFTAR	Unambiguous	3	3	Q9N4J2;P18947;P06125	N-Term(TMT6plex)	CID	1	0	1	1		No Quan Values	Not Used										2.68482			0	0	50
						Medium															AYNFWTVSEkR	Unambiguous	3	3	Q9N4J2;P18947;P06125	K10(TMT6plex)	CID	1	0	1	1	5138	No Quan Values	Not Used										2.67874			1	12.1256	50
								High													cITRPETAYGLR	Unambiguous	3	3	Q9N4J2;P18947;P06125	C1(Carbamidomethyl)	CID	1	0	1	1	2399	No Quan Labels	Not Used										2.6642			0	23.3271	50
							Medium														cITRPETAYGLR	Unambiguous	3	3	Q9N4J2;P18947;P06125	C1(Carbamidomethyl)	CID	1	0	1	1	2520	No Quan Labels	Not Used										2.65344			0	5.95971	18
		High																			QSAWLAAGSVVR	Unambiguous	4	4	P55155;Q9N4J2;P18947;P06125		CID	1	0	1	1	4098	No Quan Labels	Not Used					270.209	442.725				2.62566			0	24.3596	47
																				Medium	iPTTIGmPLTISGk	Unambiguous	3	3	Q9N4J2;P18947;P06125	N-Term(TMT6plex); M7(Oxidation); K14(TMT6plex)	CID	1	0	1	1		No Quan Values	Not Used										2.61999			0	33.7026	50
							Medium														nRPVEFTAR	Unambiguous	3	3	Q9N4J2;P18947;P06125	N-Term(TMT6plex)	CID	1	0	1	1	2044	No Quan Values	Not Used							1448.75	1177.09		2.58076			0	7.50954	19
							Medium														cITRPETAYGLR	Unambiguous	3	3	Q9N4J2;P18947;P06125	C1(Carbamidomethyl)	CID	1	0	1	1	2630	No Quan Labels	Not Used										2.57227			0	16.0535	50
							High														VHTTIYTk	Unambiguous	3	3	Q9N4J2;P18947;P06125	K8(TMT6plex)	CID	1	0	1	1	1921	Not Unique	Not Used	0.266569	0.316679	0.990654	1.12629	622.922	740.019	2314.97	2631.93	2336.81	2.56739			0	25.9291	50
							Medium														vFmQHFR	Unambiguous	3	3	Q9N4J2;P18947;P06125	N-Term(TMT6plex); M3(Oxidation)	CID	1	0	1	1	2834	Not Unique	Not Used		0.428555	9.74673	8.08005		3377.36	76812.1	63677.3	7880.8	2.56475			0	6.41389	7
						High															aLFFYEAER	Unambiguous	3	3	Q9N4J2;P18947;P06125	N-Term(TMT6plex)	CID	1	0	1	1	5357	No Quan Values	Not Used										2.55674			0	52.0231	50
				Medium																	sAPVDEmSQDQk	Unambiguous	2	2	Q9N4J2;P18947	N-Term(TMT6plex); M7(Oxidation); K12(TMT6plex)	CID	1	0	1	1	1958	No Quan Values	Not Used							330.765			2.54975			0	4.54299	50
							High														VHTTIYTk	Unambiguous	3	3	Q9N4J2;P18947;P06125	K8(TMT6plex)	CID	1	0	1	1	1815	Not Unique	Not Used	0.342582	0.25592	1.4728	1.45903	2407.34	1798.36	10349.5	10252.7	7027.06	2.54691			0	11.2732	41
							High														cITRPETAYGLR	Unambiguous	3	3	Q9N4J2;P18947;P06125	C1(Carbamidomethyl)	CID	1	0	1	1	2521	No Quan Labels	Not Used										2.54613			0	3.64629	50
				Medium																	fVVPENkk	Unambiguous	3	3	Q9N4J2;P18947;P06125	N-Term(TMT6plex); K7(TMT6plex); K8(TMT6plex)	CID	1	0	1	1	3524	Not Unique	Not Used			0.969065	2.3845			3675.62	9044.33	3792.96	2.52288			1	7.85599	10
							High														REEEIVVk	Unambiguous	3	3	Q9N4J2;P18947;P06125	K8(TMT6plex)	CID	1	0	1	1	2175	Not Unique	Not Used				0.257134				653.845	2542.81	2.5088			1	25.0192	50
									Medium												vFmQHFR	Unambiguous	3	3	Q9N4J2;P18947;P06125	N-Term(TMT6plex); M3(Oxidation)	CID	1	0	1	1	2793	No Quan Values	Not Used							4530.27	3202.21		2.49248			0	13.9527	50
							High														REEEIVVk	Unambiguous	3	3	Q9N4J2;P18947;P06125	K8(TMT6plex)	CID	1	0	1	1	2272	Not Unique	Not Used				0.524426				787.567	1501.77	2.44471			1	28.5525	50
	High																				iPTAcVAY	Unambiguous	3	3	Q9N4J2;P18947;P06125	N-Term(TMT6plex); C5(Carbamidomethyl)	CID	1	0	1	1	4624	No Quan Values	Not Used										2.41693			0	4.92531	19
							High														VHTTIYTk	Unambiguous	3	3	Q9N4J2;P18947;P06125	K8(TMT6plex)	CID	1	0	1	1	1808	Not Unique	Not Used	0.24424	0.274947	1.82483	1.61745	1004.26	1130.53	7503.31	6650.61	4111.8	2.39066			0	7.28683	50
								High													aLFFYEAER	Unambiguous	3	3	Q9N4J2;P18947;P06125	N-Term(TMT6plex)	CID	1	0	1	1		No Quan Values	Not Used										2.37428			0	22.485	50
												High									iPTAcVAY	Unambiguous	3	3	Q9N4J2;P18947;P06125	N-Term(TMT6plex); C5(Carbamidomethyl)	CID	1	0	1	1	4284	No Quan Values	Not Used										2.3165			0	0	50
							Medium														cITRPETAYGLR	Unambiguous	3	3	Q9N4J2;P18947;P06125	C1(Carbamidomethyl)	CID	1	0	1	1	2514	No Quan Labels	Not Used										2.30678			0	9.3629	50
									Medium												gIPEYELLIk	Unambiguous	3	3	Q9N4J2;P18947;P06125	N-Term(TMT6plex); K10(TMT6plex)	CID	1	0	1	1		No Quan Values	Not Used										2.23364			0	13.0141	50
									Medium												EFDLENNESENRR	Unambiguous	3	3	Q9N4J2;P18947;P06125		CID	1	0	1	1		No Quan Labels	Not Used										2.22802			1	2.27047	50
	High																				iPTAcVAY	Unambiguous	3	3	Q9N4J2;P18947;P06125	N-Term(TMT6plex); C5(Carbamidomethyl)	CID	1	0	1	1	4750	Not Unique	Not Used			1.74387	2.53924			2775.18	4040.92	1591.39	2.17577			0	2.78351	21
												High									iPTAcVAY	Unambiguous	3	3	Q9N4J2;P18947;P06125	N-Term(TMT6plex); C5(Carbamidomethyl)	CID	1	0	1	1	4288	Not Unique	Not Used			2.01611	3.30379			576.925	945.406	286.158	2.04072			0	0.962196	50
			High																		FTcMPR	Unambiguous	3	3	Q9N4J2;P18947;P06125	C3(Carbamidomethyl)	CID	1	0	1	1		No Quan Labels	Not Used										1.60236			0	7.11347	50
														High							iPTAcVAY	Unambiguous	3	3	Q9N4J2;P18947;P06125	N-Term(TMT6plex); C5(Carbamidomethyl)	CID	1	0	1	1		No Quan Values	Not Used											2.56436	0	0	6.90633	50
														High							iPTAcVAY	Unambiguous	3	3	Q9N4J2;P18947;P06125	N-Term(TMT6plex); C5(Carbamidomethyl)	CID	1	0	1	1		No Quan Values	Not Used											2.53401	0	0	0.445297	11
														High							iPTAcVAY	Unambiguous	3	3	Q9N4J2;P18947;P06125	N-Term(TMT6plex); C5(Carbamidomethyl)	CID	1	0	1	1		No Quan Values	Not Used											2.488	0	0	2.34198	43
														High							iPTAcVAY	Unambiguous	3	3	Q9N4J2;P18947;P06125	N-Term(TMT6plex); C5(Carbamidomethyl)	CID	1	0	1	1		No Quan Values	Not Used											2.4175	0	0	0	11
Q23543	Protein LSM-7 OS=Caenorhabditis elegans GN=lsm-7 PE=1 SV=1 - [Q23543_CAEEL]	41.35	1	2	2	4													11.6605	25	1	2									9.20841	16.35	1	2
	A3	B3	C3	D3	E3	F3	G3	H3	I3	J3	K3	L3	M3	N3	O3	P3	Q3	R3	S3	T3	Sequence	PSM Ambiguity	# Proteins	# Protein Groups	Protein Group Accessions	Modifications	Activation Type	ΔScore	ΔCn	Rank	Search Engine Rank	QuanResultID	Quan Info	Quan Usage	126/130	127/130	128/130	129/130	126	127	128	129	130	XCorr	XCorr	Probability	# Missed Cleavages	Isolation Interference [%]	Ion Inject Time [ms]
	High																				gTAITVVSPADGLEQIANPFATQEEE	Unambiguous	1	1	Q23543	N-Term(TMT6plex)	CID	1	0	1	1		No Quan Values	Not Used										5.90779			0	8.84772	21
	High																				gTAITVVSPADGLEQIANPFATQEEE	Unambiguous	1	1	Q23543	N-Term(TMT6plex)	CID	1	0	1	1		No Quan Values	Not Used										5.75272			0	8.48987	15
				High																	eYLRDPQNPSVVGDETR	Unambiguous	1	1	Q23543	N-Term(TMT6plex)	CID	1	0	1	1	3274	No Quan Values	Not Used					3438.54	5945.13				4.61001			1	12.8254	5
				High																	eYLRDPQNPSVVGDETR	Unambiguous	1	1	Q23543	N-Term(TMT6plex)	CID	1	0	1	1	3267	No Quan Values	Not Used						4899.66		5133.27		4.5984			1	5.77584	3
Q9N4J2	Vitellogenin-3 OS=Caenorhabditis elegans GN=vit-3 PE=1 SV=1 - [VIT3_CAEEL]	41.11	1	4	60	391	0.293685	-;-;-;-;-;-;-;-;-;-;-;-;-;-;-;1;-;-;-;-		0.132559	-;-;-;-;-;-;-;-;-;-;-;-;-;-;-;1;-;-;-;-		1.86122	-;-;-;1;-;-;-;-;-;-;-;-;-;-;1;1;-;-;-;-	9.65664	2.28896	-;-;-;1;-;-;-;-;-;-;-;-;-;-;2;1;-;-;-;-	24.1495	4.5927	0.5	1	2	19.5275	4.05	5	6	45.0361	4.37	5	11	373.46	14.47	18	109	32.4085	0.5	1	9	159.57	5.05	8	54	125.067	6.24	9	41	45.8887	7.42	10
	A3	B3	C3	D3	E3	F3	G3	H3	I3	J3	K3	L3	M3	N3	O3	P3	Q3	R3	S3	T3	Sequence	PSM Ambiguity	# Proteins	# Protein Groups	Protein Group Accessions	Modifications	Activation Type	ΔScore	ΔCn	Rank	Search Engine Rank	QuanResultID	Quan Info	Quan Usage	126/130	127/130	128/130	129/130	126	127	128	129	130	XCorr	XCorr	Probability	# Missed Cleavages	Isolation Interference [%]	Ion Inject Time [ms]
																High					eVQASFETVFGGNWNk	Unambiguous	3	3	Q9N4J2;P18947;P06125	N-Term(TMT6plex); K16(TMT6plex)	CID	1	0	1	1	6766	Not Unique	Not Used			1.98666	2.84939			779.269	1117.68	392.251	7.23013			0	1.30292	35
																High					eVQASFETVFGGNWNk	Unambiguous	3	3	Q9N4J2;P18947;P06125	N-Term(TMT6plex); K16(TMT6plex)	CID	1	0	1	1		No Quan Values	Not Used										7.00533			0	3.15244	50
																High					eVQASFETVFGGNWNk	Unambiguous	3	3	Q9N4J2;P18947;P06125	N-Term(TMT6plex); K16(TMT6plex)	CID	1	0	1	1	6877	No Quan Values	Not Used							325.057	406.632		6.87519			0	1.99331	50
																High					eVQASFETVFGGNWNk	Unambiguous	3	3	Q9N4J2;P18947;P06125	N-Term(TMT6plex); K16(TMT6plex)	CID	1	0	1	1	6663	No Quan Values	Not Used										6.85628			0	9.5496	50
																High					eVQASFETVFGGNWNk	Unambiguous	3	3	Q9N4J2;P18947;P06125	N-Term(TMT6plex); K16(TMT6plex)	CID	1	0	1	1		No Quan Values	Not Used										6.61048			0	2.55566	50
																High					eVQASFETVFGGNWNk	Unambiguous	3	3	Q9N4J2;P18947;P06125	N-Term(TMT6plex); K16(TMT6plex)	CID	1	0	1	1		No Quan Values	Not Used										6.55733			0	8.29456	50
																High					eVQASFETVFGGNWNk	Unambiguous	3	3	Q9N4J2;P18947;P06125	N-Term(TMT6plex); K16(TMT6plex)	CID	1	0	1	1	6972	No Quan Values	Not Used								331.143		5.95366			0	15.7663	50
																High					FDGLLLSGLPTTFSDASQTLIScR	Unambiguous	2	2	Q9N4J2;P18947	C23(Carbamidomethyl)	CID	1	0	1	1	7693	No Quan Labels	Not Used										5.95224			0	5.35126	13
															High						tMEGDcEVAYTIVQEGEk	Unambiguous	2	2	Q9N4J2;P06125	N-Term(TMT6plex); C6(Carbamidomethyl); K18(TMT6plex)	CID	1	0	1	1	5207	No Quan Values	Not Used							2486.63	3682.24		5.88975			0	1.67475	50
															High						tMEGDcEVAYTIVQEGEk	Unambiguous	2	2	Q9N4J2;P06125	N-Term(TMT6plex); C6(Carbamidomethyl); K18(TMT6plex)	CID	1	0	1	1	5088	No Quan Values	Not Used					329.849	364.118	6553.22	10207		5.84359			0	0.582534	50
																				High	eQTVADLVDFPVSFVESVk	Unambiguous	2	2	Q9N4J2;P18947	N-Term(TMT6plex); K19(TMT6plex)	CID	1	0	1	1		No Quan Values	Not Used										5.72884			0	23.0134	50
			High																		vQSGIQMLQEIVkk	Unambiguous	3	3	Q9N4J2;P18947;P06125	N-Term(TMT6plex); K13(TMT6plex); K14(TMT6plex)	CID	1	0	1	1		No Quan Values	Not Used										5.6389			1	10.0892	50
																				High	eQTVADLVDFPVSFVESVk	Unambiguous	2	2	Q9N4J2;P18947	N-Term(TMT6plex); K19(TMT6plex)	CID	1	0	1	1	7072	No Quan Values	Not Used							508.167	653.642		5.63448			0	19.2215	50
																				High	eQTVADLVDFPVSFVESVk	Unambiguous	2	2	Q9N4J2;P18947	N-Term(TMT6plex); K19(TMT6plex)	CID	1	0	1	1		No Quan Values	Not Used										5.59524			0	5.63327	50
																High					eVQASFETVFGGNWNk	Unambiguous	3	3	Q9N4J2;P18947;P06125	N-Term(TMT6plex); K16(TMT6plex)	CID	1	0	1	1		No Quan Values	Not Used										5.57			0	47.8397	50
																				High	eQTVADLVDFPVSFVESVk	Unambiguous	2	2	Q9N4J2;P18947	N-Term(TMT6plex); K19(TMT6plex)	CID	1	0	1	1		No Quan Values	Not Used										5.56113			0	36.537	50
							High														dMESDkDSLFFNVHEk	Unambiguous	3	3	Q9N4J2;P18947;P06125	N-Term(TMT6plex); K6(TMT6plex); K16(TMT6plex)	CID	1	0	1	1		No Quan Values	Not Used										5.47594			1	19.5345	50
							High														dMESDkDSLFFNVHEk	Unambiguous	3	3	Q9N4J2;P18947;P06125	N-Term(TMT6plex); K6(TMT6plex); K16(TMT6plex)	CID	1	0	1	1	4849	No Quan Values	Not Used							311.678	400.403		5.44597			1	7.74965	50
															High						vQLVIETTLAVAGTk	Unambiguous	3	3	Q9N4J2;P18947;P06125	N-Term(TMT6plex); K15(TMT6plex)	CID	1	0	1	1		No Quan Values	Not Used										5.4047			0	3.46591	50
																				High	tMEGDcEVAYTIVQEGEk	Unambiguous	2	2	Q9N4J2;P06125	N-Term(TMT6plex); C6(Carbamidomethyl); K18(TMT6plex)	CID	1	0	1	1	4852	No Quan Values	Not Used							465.061	548.632		5.3628			0	27.2733	50
																High					lIEQFYQQGDQAEVNPFk	Unambiguous	1	1	Q9N4J2	N-Term(TMT6plex); K18(TMT6plex)	CID	1	0	1	1	6656	Unique	Used	0.293685	0.132559	1.79082	1.95727	685.47	309.396	4179.83	4568.33	2334.03	5.34577			0	3.43102	50
																High					FDGLLLSGLPTTFSDASQTLIScR	Unambiguous	2	2	Q9N4J2;P18947	C23(Carbamidomethyl)	CID	1	0	1	1		No Quan Labels	Not Used										5.34441			0	2.70492	23
															High						yFAQVGFSQQNFEQVILk	Unambiguous	3	3	Q9N4J2;P18947;P06125	N-Term(TMT6plex); K18(TMT6plex)	CID	1	0	1	1		No Quan Values	Not Used										5.19777			0	4.72821	50
																				High	EMDYIVLPIDmETIDNVVEk	Unambiguous	2	2	Q9N4J2;P18947	M11(Oxidation); K20(TMT6plex)	CID	0.4846	0	1	1		No Quan Values	Not Used										5.17642			0	5.97043	50
																				High	eQTVADLVDFPVSFVESVk	Unambiguous	2	2	Q9N4J2;P18947	N-Term(TMT6plex); K19(TMT6plex)	CID	1	0	1	1		No Quan Values	Not Used										5.16629			0	3.27336	50
															High						lIEQFYQQGDQAEVNPFk	Unambiguous	1	1	Q9N4J2	N-Term(TMT6plex); K18(TMT6plex)	CID	1	0	1	1	6191	Unique	Used			2.06549	2.38532			1068.21	1233.62	517.171	5.12802			0	0.584576	50
						High															KSAPVDEmSQDQK	Unambiguous	2	2	Q9N4J2;P18947	M8(Oxidation)	CID	1	0	1	1		No Quan Labels	Not Used										5.06903			1	21.773	50
			High																		eGQFVkPQTVYTYTFk	Unambiguous	2	2	Q9N4J2;P06125	N-Term(TMT6plex); K6(TMT6plex); K16(TMT6plex)	CID	1	0	1	1	5245	No Quan Values	Not Used										5.0495			0	0.749436	9
																				High	EmDYIVLPIDmETIDNVVEk	Unambiguous	2	2	Q9N4J2;P18947	M2(Oxidation); M11(Oxidation); K20(TMT6plex)	CID	1	0	1	1		No Quan Values	Not Used										5.02603			0	12.9324	50
				High																	rIPTTIGMPLTISGk	Unambiguous	3	3	Q9N4J2;P18947;P06125	N-Term(TMT6plex); K15(TMT6plex)	CID	1	0	1	1	5603	No Quan Values	Not Used										5.01423			1	1.25195	4
															High						fDGLLLSGLPTTFSDASQTLIScR	Unambiguous	2	2	Q9N4J2;P18947	N-Term(TMT6plex); C23(Carbamidomethyl)	CID	1	0	1	1		No Quan Values	Not Used										4.92812			0	15.8489	50
				High																	rIPTTIGMPLTISGk	Unambiguous	3	3	Q9N4J2;P18947;P06125	N-Term(TMT6plex); K15(TMT6plex)	CID	1	0	1	1	5629	No Quan Values	Not Used							18695.4	31254.3		4.87348			1	5.87981	1
			High																		eGQFVkPQTVYTYTFk	Unambiguous	2	2	Q9N4J2;P06125	N-Term(TMT6plex); K6(TMT6plex); K16(TMT6plex)	CID	1	0	1	1	5454	No Quan Values	Not Used							15598.2	30445		4.80793			0	19.4292	2
				High																	tELLAARPQMPSSLR	Unambiguous	3	3	Q9N4J2;P18947;P06125	N-Term(TMT6plex)	CID	0.3909	0	1	1	4762	No Quan Values	Not Used										4.80592			0	4.07268	2
								High													DmESDkDSLFFNVHEk	Unambiguous	3	3	Q9N4J2;P18947;P06125	M2(Oxidation); K6(TMT6plex); K16(TMT6plex)	CID	0.0501	0	1	1	4415	No Quan Values	Not Used									419.911	4.79174			1	19.6779	50
																		High			vGQSEVSTFDNVIYR	Unambiguous	1	1	Q9N4J2	N-Term(TMT6plex)	CID	1	0	1	1	5954	No Quan Values	Not Used										4.79153			0	5.32109	24
																				High	eQTVADLVDFPVSFVESVk	Unambiguous	2	2	Q9N4J2;P18947	N-Term(TMT6plex); K19(TMT6plex)	CID	1	0	1	1		No Quan Values	Not Used										4.7602			0	54.3842	50
																				High	eQTVADLVDFPVSFVESVk	Unambiguous	2	2	Q9N4J2;P18947	N-Term(TMT6plex); K19(TMT6plex)	CID	1	0	1	1	7370	No Quan Values	Not Used										4.75632			0	10.3715	50
																				High	EMDYIVLPIDMETIDNVVEk	Unambiguous	2	2	Q9N4J2;P18947	K20(TMT6plex)	CID	1	0	1	1		No Quan Values	Not Used										4.7549			0	5.88788	50
															High						tMEGDcEVAYTIVQEGEk	Unambiguous	2	2	Q9N4J2;P06125	N-Term(TMT6plex); C6(Carbamidomethyl); K18(TMT6plex)	CID	1	0	1	1	5316	No Quan Values	Not Used							879.902	1502.92		4.75417			0	22.5433	50
				High																	rIPTTIGMPLTISGk	Unambiguous	3	3	Q9N4J2;P18947;P06125	N-Term(TMT6plex); K15(TMT6plex)	CID	1	0	1	1	5612	No Quan Values	Not Used										4.69847			1	0	6
								High													kSEITFNAQLEQSTEQkk	Unambiguous	2	2	Q9N4J2;P18947	K1(TMT6plex); K17(TMT6plex); K18(TMT6plex)	CID	1	0	1	1		No Quan Values	Not Used										4.68743			2	3.85246	35
								High													kSEITFNAQLEQSTEQkk	Unambiguous	2	2	Q9N4J2;P18947	N-Term(TMT6plex); K17(TMT6plex); K18(TMT6plex)	CID	1	0	1	2		No Quan Values	Not Used										4.68743			2	3.85246	35
																High					eVQASFETVFGGNWNk	Unambiguous	3	3	Q9N4J2;P18947;P06125	N-Term(TMT6plex); K16(TMT6plex)	CID	1	0	1	1		No Quan Values	Not Used										4.67368			0	12.602	50
																				High	eQTVADLVDFPVSFVESVk	Unambiguous	2	2	Q9N4J2;P18947	N-Term(TMT6plex); K19(TMT6plex)	CID	1	0	1	1		No Quan Values	Not Used										4.65064			0	2.17825	50
																				High	eQTVADLVDFPVSFVESVk	Unambiguous	2	2	Q9N4J2;P18947	N-Term(TMT6plex); K19(TMT6plex)	CID	1	0	1	1	7178	No Quan Values	Not Used										4.63433			0	52.929	50
				High																	VSGPkEEIVYSmENEk	Unambiguous	3	3	Q9N4J2;P18947;P06125	K5(TMT6plex); M12(Oxidation); K16(TMT6plex)	CID	0.013	0	1	1		No Quan Values	Not Used										4.63148			1	15.7247	7
																	High				vGQSEVSTFDNVIYR	Unambiguous	1	1	Q9N4J2	N-Term(TMT6plex)	CID	1	0	1	1	5752	No Quan Values	Not Used										4.54436			0	8.34247	50
															High						lIEQFYQQGDQAEVNPFk	Unambiguous	1	1	Q9N4J2	N-Term(TMT6plex); K18(TMT6plex)	CID	1	0	1	1	7008	Unique	Used				1.64774				518.884	314.906	4.49351			0	78.511	50
																				High	fDGLLLSGLPTTFSDASQTLIScR	Unambiguous	2	2	Q9N4J2;P18947	N-Term(TMT6plex); C23(Carbamidomethyl)	CID	1	0	1	1	6831	No Quan Values	Not Used										4.46442			0	13.6067	22
																High					eVQASFETVFGGNWNk	Unambiguous	3	3	Q9N4J2;P18947;P06125	N-Term(TMT6plex); K16(TMT6plex)	CID	1	0	1	1		No Quan Values	Not Used										4.4544			0	7.68797	50
																				High	eQTVADLVDFPVSFVESVk	Unambiguous	2	2	Q9N4J2;P18947	N-Term(TMT6plex); K19(TMT6plex)	CID	1	0	1	1	6436	Not Unique	Not Used	0.384396	0.385669	4.00429	4.61615	252.264	253.099	2627.85	3029.39	656.26	4.44876			0	10.7976	50
			High																		eGQFVkPQTVYTYTFk	Unambiguous	2	2	Q9N4J2;P06125	N-Term(TMT6plex); K6(TMT6plex); K16(TMT6plex)	CID	1	0	1	1	5225	No Quan Values	Not Used										4.4327			0	3.52221	8
															High						vQSGIQMLQEIVk	Unambiguous	3	3	Q9N4J2;P18947;P06125	N-Term(TMT6plex); K13(TMT6plex)	CID	1	0	1	1	6627	No Quan Values	Not Used							4587.93	1991.21		4.42487			0	27.4332	28
																High					FDGLLLSGLPTTFSDASQTLIScR	Unambiguous	2	2	Q9N4J2;P18947	C23(Carbamidomethyl)	CID	1	0	1	1	7696	No Quan Labels	Not Used										4.39676			0	2.94128	15
				High																	tELLAARPQMPSSLR	Unambiguous	3	3	Q9N4J2;P18947;P06125	N-Term(TMT6plex)	CID	1	0	1	1		No Quan Values	Not Used										4.37163			0	1.21342	1
																				High	eQTVADLVDFPVSFVESVk	Unambiguous	2	2	Q9N4J2;P18947	N-Term(TMT6plex); K19(TMT6plex)	CID	1	0	1	1		No Quan Values	Not Used										4.36611			0	49.0692	50
															High						EMDYIVLPIDMETIDNVVEk	Unambiguous	2	2	Q9N4J2;P18947	K20(TMT6plex)	CID	1	0	1	1	7210	Not Unique	Not Used		0.36783	3.18493	3.06972		372.183	3222.62	3106.05	1011.83	4.35989			0	7.40815	50
															High						yFAQVGFSQQNFEQVILk	Unambiguous	3	3	Q9N4J2;P18947;P06125	N-Term(TMT6plex); K18(TMT6plex)	CID	1	0	1	1		No Quan Values	Not Used										4.33159			0	19.7472	50
																High					eVQASFETVFGGNWNk	Unambiguous	3	3	Q9N4J2;P18947;P06125	N-Term(TMT6plex); K16(TMT6plex)	CID	1	0	1	1		No Quan Values	Not Used										4.32683			0	8.09169	50
				High																	rIPTTIGMPLTISGk	Unambiguous	3	3	Q9N4J2;P18947;P06125	N-Term(TMT6plex); K15(TMT6plex)	CID	1	0	1	1	5827	No Quan Values	Not Used							1319.62	1130.09		4.32029			1	28.399	50
				High																	VSGPkEEIVYSmENEk	Unambiguous	3	3	Q9N4J2;P18947;P06125	K5(TMT6plex); M12(Oxidation); K16(TMT6plex)	CID	0.0209	0	1	1	3255	Not Unique	Not Used	0.142582			0.324002	713.839			1622.12	5006.52	4.31497			1	18.7412	19
			High																		eGQFVkPQTVYTYTFk	Unambiguous	2	2	Q9N4J2;P06125	N-Term(TMT6plex); K6(TMT6plex); K16(TMT6plex)	CID	1	0	1	1	5461	Not Unique	Not Used	0.495126		2.45221	3.94967	683.539		3385.36	5452.66	1380.54	4.31044			0	18.1389	35
															High						yFAQVGFSQQNFEQVILk	Unambiguous	3	3	Q9N4J2;P18947;P06125	N-Term(TMT6plex); K18(TMT6plex)	CID	1	0	1	1		No Quan Values	Not Used										4.3039			0	42.0255	50
																High					eVQASFETVFGGNWNk	Unambiguous	3	3	Q9N4J2;P18947;P06125	N-Term(TMT6plex); K16(TMT6plex)	CID	1	0	1	1		No Quan Values	Not Used										4.28264			0	5.05207	50
				High																	tELLAARPQMPSSLR	Unambiguous	3	3	Q9N4J2;P18947;P06125	N-Term(TMT6plex)	CID	1	0	1	1		No Quan Values	Not Used										4.27451			0	31.5703	50
																High					vQSGIQMLQEIVk	Unambiguous	3	3	Q9N4J2;P18947;P06125	N-Term(TMT6plex); K13(TMT6plex)	CID	1	0	1	1		No Quan Values	Not Used										4.2643			0	22.9536	50
																High					eVQASFETVFGGNWNk	Unambiguous	3	3	Q9N4J2;P18947;P06125	N-Term(TMT6plex); K16(TMT6plex)	CID	1	0	1	1		No Quan Values	Not Used										4.24648			0	13.3281	50
				High																	skVTFVEESk	Unambiguous	1	1	Q9N4J2	N-Term(TMT6plex); K2(TMT6plex); K10(TMT6plex)	CID	1	0	1	1	3475	No Quan Values	Not Used							2614.61	3211.97		4.24216			1	4.8326	8
							High														dMESDkDSLFFNVHEk	Unambiguous	3	3	Q9N4J2;P18947;P06125	N-Term(TMT6plex); K6(TMT6plex); K16(TMT6plex)	CID	1	0	1	1	4880	No Quan Values	Not Used					360.54	313.86	4834.98	7101.49		4.21978			1	4.30315	50
																				High	eQTVADLVDFPVSFVESVk	Unambiguous	2	2	Q9N4J2;P18947	N-Term(TMT6plex); K19(TMT6plex)	CID	1	0	1	1		No Quan Values	Not Used										4.21911			0	6.27562	50
																				High	fDGLLLSGLPTTFSDASQTLIScR	Unambiguous	2	2	Q9N4J2;P18947	N-Term(TMT6plex); C23(Carbamidomethyl)	CID	1	0	1	1		No Quan Values	Not Used										4.2179			0	11.0212	50
				High																	rIPTTIGMPLTISGk	Unambiguous	3	3	Q9N4J2;P18947;P06125	N-Term(TMT6plex); K15(TMT6plex)	CID	1	0	1	1	5731	Not Unique	Not Used	0.318178	0.341157	3.47926	4.41507	280.042	300.266	3062.23	3885.88	880.14	4.20771			1	30.8894	50
																High					lIEQFYQQGDQAEVNPFk	Unambiguous	1	1	Q9N4J2	N-Term(TMT6plex); K18(TMT6plex)	CID	1	0	1	1		No Quan Values	Not Used										4.17403			0	44.593	50
											High										tISHSQYQmSTEEIDR	Unambiguous	3	3	Q9N4J2;P18947;P06125	N-Term(TMT6plex); M9(Oxidation)	CID	1	0	1	1	2443	Not Unique	Not Used			2.0184	1.38315			652.557	447.176	323.303	4.17286			0	3.85467	50
						High															aLFFYEAERR	Unambiguous	3	3	Q9N4J2;P18947;P06125	N-Term(TMT6plex)	CID	0.3084	0	1	1	4696	No Quan Values	Not Used							320.814			4.15213			1	4.5618	50
				High																	EGQFVkPQTVYTYTFk	Unambiguous	2	2	Q9N4J2;P06125	K6(TMT6plex); K16(TMT6plex)	CID	0.0651	0	1	1	5334	No Quan Values	Not Used									674.281	4.14693			0	27.1604	50
															High						yFAQVGFSQQNFEQVILk	Unambiguous	3	3	Q9N4J2;P18947;P06125	N-Term(TMT6plex); K18(TMT6plex)	CID	1	0	1	1		No Quan Values	Not Used										4.11711			0	29.6463	50
				High																	skVTFVEESk	Unambiguous	1	1	Q9N4J2	N-Term(TMT6plex); K2(TMT6plex); K10(TMT6plex)	CID	1	0	1	1	3469	Unique	Used			1.72735	2.92708			20039.4	33957.8	11601.3	4.10789			1	7.46211	2
			High																		vQSGIQMLQEIVkk	Unambiguous	3	3	Q9N4J2;P18947;P06125	N-Term(TMT6plex); K13(TMT6plex); K14(TMT6plex)	CID	1	0	1	1	7073	No Quan Values	Not Used										4.09734			1	8.02772	50
				High																	tELLAARPQMPSSLR	Unambiguous	3	3	Q9N4J2;P18947;P06125	N-Term(TMT6plex)	CID	1	0	1	1	7012	No Quan Values	Not Used										4.07988			0	26.314	50
				High																	skVTFVEESk	Unambiguous	1	1	Q9N4J2	N-Term(TMT6plex); K2(TMT6plex); K10(TMT6plex)	CID	1	0	1	1	3462	No Quan Values	Not Used							14759.1	15879.7		4.06714			1	21.0867	2
				High																	tELLAARPQMPSSLR	Unambiguous	3	3	Q9N4J2;P18947;P06125	N-Term(TMT6plex)	CID	1	0	1	1	5817	No Quan Values	Not Used										4.06178			0	16.0069	50
																High					eVQASFETVFGGNWNk	Unambiguous	3	3	Q9N4J2;P18947;P06125	N-Term(TMT6plex); K16(TMT6plex)	CID	1	0	1	1		No Quan Values	Not Used										4.05115			0	8.08009	50
																High					yFAQVGFSQQNFEQVILk	Unambiguous	3	3	Q9N4J2;P18947;P06125	N-Term(TMT6plex); K18(TMT6plex)	CID	1	0	1	1		No Quan Values	Not Used										4.04548			0	10.7791	50
				High																	tELLAARPQMPSSLR	Unambiguous	3	3	Q9N4J2;P18947;P06125	N-Term(TMT6plex)	CID	1	0	1	1	4755	No Quan Values	Not Used										4.04291			0	4.36767	8
																				High	lVLDIVPTVATTHVTEmR	Unambiguous	3	3	Q9N4J2;P18947;P06125	N-Term(TMT6plex); M17(Oxidation)	CID	1	0	1	1		No Quan Values	Not Used										4.03891			0	21.0133	50
				High																	rIPTTIGMPLTISGk	Unambiguous	3	3	Q9N4J2;P18947;P06125	N-Term(TMT6plex); K15(TMT6plex)	CID	1	0	1	1	5622	Not Unique	Not Used			2.13933	2.858			6407.59	8560.1	2995.14	4.03043			1	6.04726	5
							High														dmESDkDSLFFNVHEk	Unambiguous	3	3	Q9N4J2;P18947;P06125	N-Term(TMT6plex); M2(Oxidation); K6(TMT6plex); K16(TMT6plex)	CID	1	0	1	1		No Quan Values	Not Used										4.03005			1	12.5989	50
																	High				sLLTFLTNDSk	Unambiguous	3	3	Q9N4J2;P18947;P06125	N-Term(TMT6plex); K11(TMT6plex)	CID	1	0	1	1		No Quan Values	Not Used										4.02346			0	7.49641	31
				High																	tELLAARPQMPSSLR	Unambiguous	3	3	Q9N4J2;P18947;P06125	N-Term(TMT6plex)	CID	1	0	1	1		No Quan Values	Not Used										4.01511			0	12.6161	50
			High																		lVLDIVPTVATTHVTEmR	Unambiguous	3	3	Q9N4J2;P18947;P06125	N-Term(TMT6plex); M17(Oxidation)	CID	1	0	1	1		No Quan Values	Not Used										4.01488			0	10.254	34
		High																			eGQFVkPQTVYTYTFk	Unambiguous	2	2	Q9N4J2;P06125	N-Term(TMT6plex); K6(TMT6plex); K16(TMT6plex)	CID	1	0	1	1		No Quan Values	Not Used										4.0088			0	16.029	50
									High												aPLTTcYSLVAk	Unambiguous	3	3	Q9N4J2;P18947;P06125	N-Term(TMT6plex); C6(Carbamidomethyl); K12(TMT6plex)	CID	1	0	1	1	4658	No Quan Values	Not Used										4.00814			0	7.31593	50
															High						lIEQFYQQGDQAEVNPFk	Unambiguous	1	1	Q9N4J2	N-Term(TMT6plex); K18(TMT6plex)	CID	1	0	1	1		No Quan Values	Not Used										4.00258			0	46.262	50
																High					sAPVDEmSQDQk	Unambiguous	2	2	Q9N4J2;P18947	N-Term(TMT6plex); M7(Oxidation); K12(TMT6plex)	CID	1	0	1	1	1317	No Quan Values	Not Used										4.00193			0	11.4686	50
				High																	sAPVDEmSQDQk	Unambiguous	2	2	Q9N4J2;P18947	N-Term(TMT6plex); M7(Oxidation); K12(TMT6plex)	CID	1	0	1	1	1950	Not Unique	Not Used	1.30098		5.44671	7.95522	317.48		1329.17	1941.33	244.032	3.99742			0	16.075	50
																				High	fDGLLLSGLPTTFSDASQTLIScR	Unambiguous	2	2	Q9N4J2;P18947	N-Term(TMT6plex); C23(Carbamidomethyl)	CID	1	0	1	1	6822	No Quan Values	Not Used							2265.21	2501.93		3.9898			0	2.57683	43
				High																	tISHSQYQmSTEEIDR	Unambiguous	3	3	Q9N4J2;P18947;P06125	N-Term(TMT6plex); M9(Oxidation)	CID	1	0	1	1	2336	Not Unique	Not Used			1.78732	1.52272			3088.07	2630.91	1727.77	3.98862			0	9.01335	17
																	High				lEAPQQMYWNTELR	Unambiguous	3	3	Q9N4J2;P18947;P06125	N-Term(TMT6plex)	CID	1	0	1	1		No Quan Values	Not Used										3.98767			0	28.6394	50
																High					eVQASFETVFGGNWNk	Unambiguous	3	3	Q9N4J2;P18947;P06125	N-Term(TMT6plex); K16(TMT6plex)	CID	1	0	1	1	6658	No Quan Values	Not Used										3.98091			0	10.9094	50
			High																		vSGPkEEIVYSMENEk	Unambiguous	3	3	Q9N4J2;P18947;P06125	N-Term(TMT6plex); K5(TMT6plex); K16(TMT6plex)	CID	1	0	1	1	5055	No Quan Values	Not Used							367.168	426.831		3.97969			1	2.47221	50
																High					eVQASFETVFGGNWNk	Unambiguous	3	3	Q9N4J2;P18947;P06125	N-Term(TMT6plex); K16(TMT6plex)	CID	1	0	1	1	7051	Not Unique	Not Used			2.77892	2.36528			961.541	818.414	346.012	3.97373			0	23.1207	50
				High																	tISHSQYQmSTEEIDR	Unambiguous	3	3	Q9N4J2;P18947;P06125	N-Term(TMT6plex); M9(Oxidation)	CID	1	0	1	1	2331	Not Unique	Not Used			1.125	1.11041			2363.69	2333.03	2101.06	3.97178			0	3.10991	14
				High																	rIPTTIGMPLTISGk	Unambiguous	3	3	Q9N4J2;P18947;P06125	N-Term(TMT6plex); K15(TMT6plex)	CID	1	0	1	1	7218	No Quan Values	Not Used							847.836	848.529		3.96455			1	29.0557	50
															High						lIEQFYQQGDQAEVNPFk	Unambiguous	1	1	Q9N4J2	N-Term(TMT6plex); K18(TMT6plex)	CID	1	0	1	1	7514	No Quan Values	Not Used										3.93434			0	60.3964	50
				High																	DNEFmTADNYETEDVEEFHR	Unambiguous	3	3	Q9N4J2;P18947;P06125	M5(Oxidation)	CID	1	0	1	1		No Quan Labels	Not Used										3.93333			0	17.4793	50
																High					aPLTTcYSLVAk	Unambiguous	3	3	Q9N4J2;P18947;P06125	N-Term(TMT6plex); C6(Carbamidomethyl); K12(TMT6plex)	CID	0.486	0	1	1		No Quan Values	Not Used										3.9298			0	0	50
				High																	rVQSGIQMLQEIVk	Unambiguous	3	3	Q9N4J2;P18947;P06125	N-Term(TMT6plex); K14(TMT6plex)	CID	0.3181	0	1	1	6392	No Quan Values	Not Used										3.92847			1	13.2278	50
					High																rEEEIVVk	Unambiguous	3	3	Q9N4J2;P18947;P06125	N-Term(TMT6plex); K8(TMT6plex)	CID	1	0	1	1		No Quan Values	Not Used										3.91971			1	6.73344	50
				High																	tELLAARPQMPSSLR	Unambiguous	3	3	Q9N4J2;P18947;P06125	N-Term(TMT6plex)	CID	1	0	1	1		No Quan Values	Not Used										3.90576			0	18.2284	50
				High																	rIPTTIGMPLTISGk	Unambiguous	3	3	Q9N4J2;P18947;P06125	N-Term(TMT6plex); K15(TMT6plex)	CID	1	0	1	1	6936	No Quan Values	Not Used										3.90475			1	18.812	50
				High																	rIPTTIGMPLTISGk	Unambiguous	3	3	Q9N4J2;P18947;P06125	N-Term(TMT6plex); K15(TMT6plex)	CID	1	0	1	1	7597	No Quan Values	Not Used										3.89798			1	29.1585	50
				High																	tELLAARPQMPSSLR	Unambiguous	3	3	Q9N4J2;P18947;P06125	N-Term(TMT6plex)	CID	1	0	1	1	6794	No Quan Values	Not Used										3.896			0	93.4393	50
															High						tMEGDcEVAYTIVQEGEk	Unambiguous	2	2	Q9N4J2;P06125	N-Term(TMT6plex); C6(Carbamidomethyl); K18(TMT6plex)	CID	1	0	1	1	5083	No Quan Values	Not Used							2975.82	4554.7		3.89374			0	2.70777	50
																	High				lNQVNVVSEYk	Unambiguous	3	3	Q9N4J2;P18947;P06125	N-Term(TMT6plex); K11(TMT6plex)	CID	1	0	1	1	8519	No Quan Values	Not Used										3.88887			0	19.3733	50
																Medium					eVQASFETVFGGNWNk	Unambiguous	3	3	Q9N4J2;P18947;P06125	N-Term(TMT6plex); K16(TMT6plex)	CID	1	0	1	1	6765	No Quan Values	Not Used								885.462		3.88752			0	3.53987	28
				High																	rIPTTIGMPLTISGk	Unambiguous	3	3	Q9N4J2;P18947;P06125	N-Term(TMT6plex); K15(TMT6plex)	CID	1	0	1	1	6618	Not Unique	Not Used	0.621883		5.01215	5.76078	264.13		2128.79	2446.75	424.726	3.85659			1	17.4933	50
									High												aPLTTcYSLVAk	Unambiguous	3	3	Q9N4J2;P18947;P06125	N-Term(TMT6plex); C6(Carbamidomethyl); K12(TMT6plex)	CID	1	0	1	1		No Quan Values	Not Used										3.84465			0	18.3373	50
						High															aLFFYEAERR	Unambiguous	3	3	Q9N4J2;P18947;P06125	N-Term(TMT6plex)	CID	0.2696	0	1	1	4693	No Quan Values	Not Used								386.209		3.82299			1	13.9102	50
																	High				lEAPQQMYWNTELR	Unambiguous	3	3	Q9N4J2;P18947;P06125	N-Term(TMT6plex)	CID	1	0	1	1	8520	No Quan Values	Not Used										3.81317			0	17.357	50
					High																rEEEIVVk	Unambiguous	3	3	Q9N4J2;P18947;P06125	N-Term(TMT6plex); K8(TMT6plex)	CID	1	0	1	1	8271	No Quan Values	Not Used										3.81311			1	10.3538	50
				High																	rIPTTIGmPLTISGk	Unambiguous	3	3	Q9N4J2;P18947;P06125	N-Term(TMT6plex); M8(Oxidation); K15(TMT6plex)	CID	1	0	1	1	4931	Not Unique	Not Used	0.259675	0.318222	1.42406	1.67962	1132.25	1387.53	6209.3	7323.59	4360.27	3.79852			1	14.4075	12
				High																	kSEITFNAQLEQSTEQk	Unambiguous	2	2	Q9N4J2;P18947	N-Term(TMT6plex); K17(TMT6plex)	CID	1	0	1	1	4026	No Quan Values	Not Used										3.79081			1	5.55028	12
				High																	kSEITFNAQLEQSTEQk	Unambiguous	2	2	Q9N4J2;P18947	K1(TMT6plex); K17(TMT6plex)	CID	1	0	1	2	4026	No Quan Values	Not Used										3.79081			1	5.55028	12
				High																	tDLSEIkFDk	Unambiguous	3	3	Q9N4J2;P18947;P06125	N-Term(TMT6plex); K7(TMT6plex); K10(TMT6plex)	CID	1	0	1	1	4997	No Quan Values	Not Used							394.7	330.443		3.78969			1	12.9878	50
																		High			sLLTFLTNDSk	Unambiguous	3	3	Q9N4J2;P18947;P06125	N-Term(TMT6plex); K11(TMT6plex)	CID	1	0	1	1		No Quan Values	Not Used										3.77742			0	11.5234	50
																	High				fWYPVIEQGVk	Unambiguous	3	3	Q9N4J2;P18947;P06125	N-Term(TMT6plex); K11(TMT6plex)	CID	1	0	1	1	8238	Not Unique	Not Used			2.32866	1.88193			1234.43	997.612	530.101	3.77594			0	10.6212	50
				High																	tELLAARPQMPSSLR	Unambiguous	3	3	Q9N4J2;P18947;P06125	N-Term(TMT6plex)	CID	1	0	1	1		No Quan Values	Not Used										3.77181			0	56.7766	50
				High																	vQQTDSQNAHAVFYLR	Unambiguous	3	3	Q9N4J2;P18947;P06125	N-Term(TMT6plex)	CID	1	0	1	1	3893	No Quan Values	Not Used						304.505	494.972	307.481		3.76659			0	29.232	47
															Medium						yFAQVGFSQQNFEQVILk	Unambiguous	3	3	Q9N4J2;P18947;P06125	N-Term(TMT6plex); K18(TMT6plex)	CID	1	0	1	1		No Quan Values	Not Used										3.76064			0	38.5695	50
								High													dmESDkDSLFFNVHEk	Unambiguous	3	3	Q9N4J2;P18947;P06125	N-Term(TMT6plex); M2(Oxidation); K6(TMT6plex); K16(TMT6plex)	CID	1	0	1	1		No Quan Values	Not Used										3.75262			1	13.6257	50
					High																rEEEIVVk	Unambiguous	3	3	Q9N4J2;P18947;P06125	N-Term(TMT6plex); K8(TMT6plex)	CID	1	0	1	1	6744	No Quan Values	Not Used										3.74116			1	11.7622	50
																Medium					fWYPVIEQGVk	Unambiguous	3	3	Q9N4J2;P18947;P06125	N-Term(TMT6plex); K11(TMT6plex)	CID	1	0	1	1	6646	Not Unique	Not Used	0.712691	0.713974	2.744	3.15509	315.25	315.818	1213.77	1395.62	442.338	3.73758			0	10.4912	50
																				High	EmDYIVLPIDmETIDNVVEk	Unambiguous	2	2	Q9N4J2;P18947	M2(Oxidation); M11(Oxidation); K20(TMT6plex)	CID	1	0	1	1	6047	Not Unique	Not Used			0.40593	0.251034			472.928	292.467	1165.05	3.734			0	14.6135	50
				High																	skVTFVEESk	Unambiguous	1	1	Q9N4J2	N-Term(TMT6plex); K2(TMT6plex); K10(TMT6plex)	CID	1	0	1	1	3482	No Quan Values	Not Used								4247.52		3.73335			1	0.585447	4
				High																	sAPVDEmSQDQk	Unambiguous	2	2	Q9N4J2;P18947	N-Term(TMT6plex); M7(Oxidation); K12(TMT6plex)	CID	1	0	1	1	1946	Not Unique	Not Used			2.30223	4.28641			839.902	1563.77	364.821	3.72278			0	26.4454	50
				High																	rIPTTIGMPLTISGk	Unambiguous	3	3	Q9N4J2;P18947;P06125	N-Term(TMT6plex); K15(TMT6plex)	CID	1	0	1	1	7487	No Quan Values	Not Used							742.135	765.63		3.70391			1	69.9893	50
															Medium						tMEGDcEVAYTIVQEGEk	Unambiguous	2	2	Q9N4J2;P06125	N-Term(TMT6plex); C6(Carbamidomethyl); K18(TMT6plex)	CID	1	0	1	1	6361	No Quan Values	Not Used							784.582	815.297		3.69569			0	41.3096	50
				High																	rIPTTIGMPLTISGk	Unambiguous	3	3	Q9N4J2;P18947;P06125	N-Term(TMT6plex); K15(TMT6plex)	CID	1	0	1	1	6529	No Quan Values	Not Used								305.327		3.6805			1	24.8988	50
								High													vSGPkEEIVYSmENEk	Unambiguous	3	3	Q9N4J2;P18947;P06125	N-Term(TMT6plex); K5(TMT6plex); M12(Oxidation); K16(TMT6plex)	CID	1	0	1	1	3722	No Quan Values	Not Used							348.193	477.077		3.6768			1	7.35969	50
				High																	rIPTTIGMPLTISGk	Unambiguous	3	3	Q9N4J2;P18947;P06125	N-Term(TMT6plex); K15(TMT6plex)	CID	1	0	1	1		No Quan Values	Not Used										3.67585			1	29.2891	50
																	High				sLLTFLTNDSk	Unambiguous	3	3	Q9N4J2;P18947;P06125	N-Term(TMT6plex); K11(TMT6plex)	CID	1	0	1	1	8700	No Quan Values	Not Used										3.63831			0	57.0612	50
																				High	EmDYIVLPIDmETIDNVVEk	Unambiguous	2	2	Q9N4J2;P18947	M2(Oxidation); M11(Oxidation); K20(TMT6plex)	CID	1	0	1	1		No Quan Values	Not Used										3.63555			0	16.0239	50
		High																			lVLDIVPTVATTHVTEmR	Unambiguous	3	3	Q9N4J2;P18947;P06125	N-Term(TMT6plex); M17(Oxidation)	CID	1	0	1	1		No Quan Values	Not Used										3.62819			0	7.4418	13
				High																	rIPTTIGMPLTISGk	Unambiguous	3	3	Q9N4J2;P18947;P06125	N-Term(TMT6plex); K15(TMT6plex)	CID	1	0	1	1	5926	No Quan Values	Not Used							1122.31	1391.29		3.62795			1	36.0514	50
																		High			eIQSEQGFk	Unambiguous	3	3	Q9N4J2;P18947;P06125	N-Term(TMT6plex); K9(TMT6plex)	CID	1	0	1	1	8007	No Quan Values	Not Used					304.571	423.736	451.44	462.818		3.62668			0	32.1986	50
																Medium					lIEQFYQQGDQAEVNPFk	Unambiguous	1	1	Q9N4J2	N-Term(TMT6plex); K18(TMT6plex)	CID	1	0	1	1	6650	No Quan Values	Not Used								420.573		3.60904			0	12.3693	50
					High																rEEEIVVk	Unambiguous	3	3	Q9N4J2;P18947;P06125	N-Term(TMT6plex); K8(TMT6plex)	CID	1	0	1	1		No Quan Values	Not Used										3.60319			1	12.1973	50
				High																	tELLAARPQMPSSLR	Unambiguous	3	3	Q9N4J2;P18947;P06125	N-Term(TMT6plex)	CID	1	0	1	1	4867	No Quan Values	Not Used							1272.42	1381.01		3.60258			0	11.4808	13
			Medium																		lVLDIVPTVATTHVTEmR	Unambiguous	3	3	Q9N4J2;P18947;P06125	N-Term(TMT6plex); M17(Oxidation)	CID	1	0	1	1		No Quan Values	Not Used										3.59088			0	12.4284	50
					High																rEEEIVVk	Unambiguous	3	3	Q9N4J2;P18947;P06125	N-Term(TMT6plex); K8(TMT6plex)	CID	1	0	1	1		No Quan Values	Not Used										3.57765			1	8.39147	50
				High																	tELLAARPQMPSSLR	Unambiguous	3	3	Q9N4J2;P18947;P06125	N-Term(TMT6plex)	CID	1	0	1	1		No Quan Values	Not Used										3.57029			0	26.9692	50
																		Medium			eIQSEQGFk	Unambiguous	3	3	Q9N4J2;P18947;P06125	N-Term(TMT6plex); K9(TMT6plex)	CID	1	0	1	1	8208	No Quan Values	Not Used										3.56873			0	32.0402	50
				High																	rIPTTIGmPLTISGk	Unambiguous	3	3	Q9N4J2;P18947;P06125	N-Term(TMT6plex); M8(Oxidation); K15(TMT6plex)	CID	1	0	1	1	4923	Not Unique	Not Used			1.69671	1.49568			36811.1	32449.6	21695.6	3.56691			1	8.51808	2
				High																	tELLAARPQMPSSLR	Unambiguous	3	3	Q9N4J2;P18947;P06125	N-Term(TMT6plex)	CID	1	0	1	1	7004	No Quan Values	Not Used										3.56232			0	33.1064	50
																Medium					yFAQVGFSQQNFEQVILk	Unambiguous	3	3	Q9N4J2;P18947;P06125	N-Term(TMT6plex); K18(TMT6plex)	CID	1	0	1	1		No Quan Values	Not Used										3.55584			0	11.7503	50
																	High				vTFVEESk	Unambiguous	3	3	Q9N4J2;P18947;P06125	N-Term(TMT6plex); K8(TMT6plex)	CID	1	0	1	1		No Quan Values	Not Used										3.55404			0	15.6941	50
				High																	tELLAARPQMPSSLR	Unambiguous	3	3	Q9N4J2;P18947;P06125	N-Term(TMT6plex)	CID	1	0	1	1	4675	No Quan Values	Not Used										3.54356			0	13.8005	25
				Medium																	rIPTTIGMPLTISGk	Unambiguous	3	3	Q9N4J2;P18947;P06125	N-Term(TMT6plex); K15(TMT6plex)	CID	1	0	1	1	6965	No Quan Values	Not Used							338.317			3.53789			1	48.1936	50
				High																	vQSGIQMLQEIVk	Unambiguous	3	3	Q9N4J2;P18947;P06125	N-Term(TMT6plex); K13(TMT6plex)	CID	1	0	1	1	5780	No Quan Values	Not Used										3.53782			0	20.6635	20
				Medium																	tELLAARPQMPSSLR	Unambiguous	3	3	Q9N4J2;P18947;P06125	N-Term(TMT6plex)	CID	1	0	1	1	6603	No Quan Values	Not Used										3.52778			0	51.8911	38
				Medium																	rIPTTIGMPLTISGk	Unambiguous	3	3	Q9N4J2;P18947;P06125	N-Term(TMT6plex); K15(TMT6plex)	CID	1	0	1	1	6644	No Quan Values	Not Used										3.52648			1	56.37	50
																	High				sLLTFLTNDSk	Unambiguous	3	3	Q9N4J2;P18947;P06125	N-Term(TMT6plex); K11(TMT6plex)	CID	1	0	1	1	8195	Not Unique	Not Used			2.07321	1.39562			2753.63	1853.65	1328.2	3.51894			0	15.0126	50
																Medium					yFAQVGFSQQNFEQVILk	Unambiguous	3	3	Q9N4J2;P18947;P06125	N-Term(TMT6plex); K18(TMT6plex)	CID	1	0	1	1		No Quan Values	Not Used										3.51817			0	28.2399	50
				Medium																	tNmPSVASQNQLcGLcGNNDGER	Unambiguous	3	3	Q9N4J2;P18947;P06125	N-Term(TMT6plex); M3(Oxidation); C13(Carbamidomethyl); C16(Carbamidomethyl)	CID	1	0	1	1		No Quan Values	Not Used										3.51641			0	0	28
					High																rEEEIVVk	Unambiguous	3	3	Q9N4J2;P18947;P06125	N-Term(TMT6plex); K8(TMT6plex)	CID	1	0	1	1	8177	No Quan Values	Not Used										3.51548			1	11.7688	50
																	High				sLLTFLTNDSk	Unambiguous	3	3	Q9N4J2;P18947;P06125	N-Term(TMT6plex); K11(TMT6plex)	CID	1	0	1	1	8761	No Quan Values	Not Used										3.51378			0	26.8178	50
			Medium																		vQSGIQMLQEIVkk	Unambiguous	3	3	Q9N4J2;P18947;P06125	N-Term(TMT6plex); K13(TMT6plex); K14(TMT6plex)	CID	1	0	1	1	7159	No Quan Values	Not Used										3.51145			1	7.98819	50
				Medium																	tELLAARPQMPSSLR	Unambiguous	3	3	Q9N4J2;P18947;P06125	N-Term(TMT6plex)	CID	1	0	1	1		No Quan Values	Not Used										3.50907			0	23.3846	50
																		Medium			fWYPVIEQGVk	Unambiguous	3	3	Q9N4J2;P18947;P06125	N-Term(TMT6plex); K11(TMT6plex)	CID	1	0	1	1	7612	No Quan Values	Not Used										3.49843			0	5.57036	39
																High					sLLTFLTNDSk	Unambiguous	3	3	Q9N4J2;P18947;P06125	N-Term(TMT6plex); K11(TMT6plex)	CID	1	0	1	1	6875	Not Unique	Not Used		0.224541	1.91895	1.83376		600.525	5132.16	4904.31	2674.46	3.49799			0	8.25613	50
				Medium																	tELLAARPQMPSSLR	Unambiguous	3	3	Q9N4J2;P18947;P06125	N-Term(TMT6plex)	CID	1	0	1	1	6816	No Quan Values	Not Used						251.719				3.4977			0	39.4798	50
										High											tmEGDcEVAYTIVQEGEk	Unambiguous	2	2	Q9N4J2;P06125	N-Term(TMT6plex); M2(Oxidation); C6(Carbamidomethyl); K18(TMT6plex)	CID	1	0	1	1	4948	No Quan Values	Not Used							503.458	583.938		3.49381			0	15.1251	50
																			High		aLFFYEAER	Unambiguous	3	3	Q9N4J2;P18947;P06125	N-Term(TMT6plex)	CID	1	0	1	1		No Quan Values	Not Used										3.4936			0	17.8044	50
				Medium																	tELLAARPQMPSSLR	Unambiguous	3	3	Q9N4J2;P18947;P06125	N-Term(TMT6plex)	CID	1	0	1	1		No Quan Values	Not Used										3.48867			0	30.3002	50
					High																rEEEIVVk	Unambiguous	3	3	Q9N4J2;P18947;P06125	N-Term(TMT6plex); K8(TMT6plex)	CID	1	0	1	1		No Quan Values	Not Used										3.48491			1	14.3452	50
				Medium																	kSEITFNAQLEQSTEQk	Unambiguous	2	2	Q9N4J2;P18947	K1(TMT6plex); K17(TMT6plex)	CID	1	0	1	1	4030	Not Unique	Not Used				0.0417141				536.148	12852.9	3.46543			1	14.2042	29
				Medium																	kSEITFNAQLEQSTEQk	Unambiguous	2	2	Q9N4J2;P18947	N-Term(TMT6plex); K17(TMT6plex)	CID	1	0	1	2	4030	Redundant	Not Used				0.0417141				536.148	12852.9	3.46543			1	14.2042	29
																	High				gIPEYELLIk	Unambiguous	3	3	Q9N4J2;P18947;P06125	N-Term(TMT6plex); K10(TMT6plex)	CID	1	0	1	1		No Quan Values	Not Used										3.45773			0	7.05184	17
																Medium					sLLTFLTNDSk	Unambiguous	3	3	Q9N4J2;P18947;P06125	N-Term(TMT6plex); K11(TMT6plex)	CID	1	0	1	1	6879	Not Unique	Not Used		0.262882	1.91096	1.89297		476.742	3465.57	3432.95	1813.52	3.45639			0	8.26671	50
					High																rEEEIVVk	Unambiguous	3	3	Q9N4J2;P18947;P06125	N-Term(TMT6plex); K8(TMT6plex)	CID	1	0	1	1	8435	No Quan Values	Not Used										3.44453			1	17.487	50
							High														dMESDkDSLFFNVHEk	Unambiguous	3	3	Q9N4J2;P18947;P06125	N-Term(TMT6plex); K6(TMT6plex); K16(TMT6plex)	CID	1	0	1	1	4887	No Quan Values	Not Used							433.353	737.847		3.44281			1	11.9586	50
																			High		SILNLFSLR	Unambiguous	3	3	Q9N4J2;P18947;P06125		CID	1	0	1	1	7732	No Quan Labels	Not Used										3.44267			0	4.61432	50
							High														dmESDkDSLFFNVHEk	Unambiguous	3	3	Q9N4J2;P18947;P06125	N-Term(TMT6plex); M2(Oxidation); K6(TMT6plex); K16(TMT6plex)	CID	1	0	1	1	4462	No Quan Values	Not Used								661.534		3.43246			1	5.62408	50
						High															KSAPVDEmSQDQK	Unambiguous	2	2	Q9N4J2;P18947	M8(Oxidation)	CID	1	0	1	1		No Quan Labels	Not Used										3.43171			1	26.52	50
																		Medium			fWYPVIEQGVk	Unambiguous	3	3	Q9N4J2;P18947;P06125	N-Term(TMT6plex); K11(TMT6plex)	CID	1	0	1	1		No Quan Values	Not Used										3.42704			0	30.3551	50
																High					aPLTTcYSLVAk	Unambiguous	3	3	Q9N4J2;P18947;P06125	N-Term(TMT6plex); C6(Carbamidomethyl); K12(TMT6plex)	CID	1	0	1	1		No Quan Values	Not Used										3.42046			0	60.0475	50
																	High				lEAPQQmYWNTELR	Unambiguous	3	3	Q9N4J2;P18947;P06125	N-Term(TMT6plex); M7(Oxidation)	CID	0.0351	0	1	1	6052	No Quan Values	Not Used							484.82	339.973		3.41972			0	56.4826	50
				Medium																	rIPTTIGMPLTISGk	Unambiguous	3	3	Q9N4J2;P18947;P06125	N-Term(TMT6plex); K15(TMT6plex)	CID	1	0	1	1	6132	No Quan Values	Not Used							354.692	839.216		3.4195			1	39.1812	36
				Medium																	tELLAARPQMPSSLR	Unambiguous	3	3	Q9N4J2;P18947;P06125	N-Term(TMT6plex)	CID	1	0	1	1		No Quan Values	Not Used										3.41292			0	21.0628	50
				Medium																	nEEcEVENDRISEk	Unambiguous	2	2	Q9N4J2;P06125	N-Term(TMT6plex); C4(Carbamidomethyl); K14(TMT6plex)	CID	1	0	1	1	2555	No Quan Values	Not Used								999.175		3.40945			1	12.8378	17
		High																			AYNFWTVSEk	Unambiguous	3	3	Q9N4J2;P18947;P06125	K10(TMT6plex)	CID	1	0	1	1	5134	Not Unique	Not Used			1.21054	1.10189			1279.26	1164.44	1056.77	3.4076			0	13.7413	50
																		Medium			eIQSEQGFk	Unambiguous	3	3	Q9N4J2;P18947;P06125	N-Term(TMT6plex); K9(TMT6plex)	CID	1	0	1	1	8553	No Quan Values	Not Used										3.39021			0	30.0943	50
				Medium																	tELLAARPQMPSSLR	Unambiguous	3	3	Q9N4J2;P18947;P06125	N-Term(TMT6plex)	CID	1	0	1	1	6608	No Quan Values	Not Used								286.508		3.38737			0	45.8553	50
				Medium																	kSAPVDEmSQDQk	Unambiguous	2	2	Q9N4J2;P18947	K1(TMT6plex); M8(Oxidation); K13(TMT6plex)	CID	1	0	1	1		No Quan Values	Not Used										3.38135			1	23.0467	50
				Medium																	kSAPVDEmSQDQk	Unambiguous	2	2	Q9N4J2;P18947	N-Term(TMT6plex); M8(Oxidation); K13(TMT6plex)	CID	1	0	1	2		No Quan Values	Not Used										3.38135			1	23.0467	50
				Medium																	rIPTTIGMPLTISGk	Unambiguous	3	3	Q9N4J2;P18947;P06125	N-Term(TMT6plex); K15(TMT6plex)	CID	1	0	1	1		No Quan Values	Not Used										3.37451			1	36.727	50
																Medium					sAPVDEmSQDQk	Unambiguous	2	2	Q9N4J2;P18947	N-Term(TMT6plex); M7(Oxidation); K12(TMT6plex)	CID	1	0	1	1	2043	Not Unique	Not Used			2.49201	3.83595			657.978	1012.82	264.035	3.37179			0	14.7483	50
							High														aLFFYEAERR	Unambiguous	3	3	Q9N4J2;P18947;P06125	N-Term(TMT6plex)	CID	1	0	1	1		No Quan Values	Not Used										3.35691			1	9.55608	50
				Medium																	tNmPSVASQNQLcGLcGNNDGER	Unambiguous	3	3	Q9N4J2;P18947;P06125	N-Term(TMT6plex); M3(Oxidation); C13(Carbamidomethyl); C16(Carbamidomethyl)	CID	1	0	1	1		No Quan Values	Not Used										3.33985			0	3.48032	13
								High													vQSGIQmLQEIVkk	Unambiguous	3	3	Q9N4J2;P18947;P06125	N-Term(TMT6plex); M7(Oxidation); K13(TMT6plex); K14(TMT6plex)	CID	1	0	1	1	4291	No Quan Values	Not Used									303.344	3.33309			1	37.1907	50
																	Medium				gIPEYELLIk	Unambiguous	3	3	Q9N4J2;P18947;P06125	N-Term(TMT6plex); K10(TMT6plex)	CID	1	0	1	1	7606	No Quan Values	Not Used								223.607		3.32447			0	19.0156	50
																	Medium				lEAPQQMYWNTELR	Unambiguous	3	3	Q9N4J2;P18947;P06125	N-Term(TMT6plex)	CID	1	0	1	1	6766	No Quan Values	Not Used							408.896	373.129		3.32232			0	11.4286	50
				Medium																	tELLAARPQMPSSLR	Unambiguous	3	3	Q9N4J2;P18947;P06125	N-Term(TMT6plex)	CID	1	0	1	1		No Quan Values	Not Used										3.32224			0	11.7034	5
																		Medium			gIPEYELLIk	Unambiguous	3	3	Q9N4J2;P18947;P06125	N-Term(TMT6plex); K10(TMT6plex)	CID	1	0	1	1	6962	No Quan Values	Not Used								419.112		3.31848			0	19.8717	49
				Medium																	tELLAARPQMPSSLR	Unambiguous	3	3	Q9N4J2;P18947;P06125	N-Term(TMT6plex)	CID	1	0	1	1	7691	No Quan Values	Not Used										3.31675			0	24.702	50
																	Medium				sLLTFLTNDSk	Unambiguous	3	3	Q9N4J2;P18947;P06125	N-Term(TMT6plex); K11(TMT6plex)	CID	1	0	1	1		No Quan Values	Not Used										3.31373			0	30.3057	50
					High																rEEEIVVk	Unambiguous	3	3	Q9N4J2;P18947;P06125	N-Term(TMT6plex); K8(TMT6plex)	CID	1	0	1	1	7119	No Quan Values	Not Used										3.30873			1	9.95957	50
							High														dmESDkDSLFFNVHEk	Unambiguous	3	3	Q9N4J2;P18947;P06125	N-Term(TMT6plex); M2(Oxidation); K6(TMT6plex); K16(TMT6plex)	CID	1	0	1	1	5241	No Quan Values	Not Used								227.058		3.30353			1	28.2602	50
																		Medium			fWYPVIEQGVk	Unambiguous	3	3	Q9N4J2;P18947;P06125	N-Term(TMT6plex); K11(TMT6plex)	CID	1	0	1	1	7618	Not Unique	Not Used			1.83297	1.93299			2126.52	2242.56	1160.15	3.29202			0	5.57631	50
				Medium																	tELLAARPQMPSSLR	Unambiguous	3	3	Q9N4J2;P18947;P06125	N-Term(TMT6plex)	CID	1	0	1	1	5371	No Quan Values	Not Used								243.881		3.25704			0	28.1195	50
				Medium																	nEEcEVENDRISEk	Unambiguous	2	2	Q9N4J2;P06125	N-Term(TMT6plex); C4(Carbamidomethyl); K14(TMT6plex)	CID	1	0	1	1		No Quan Values	Not Used										3.24735			1	17.6655	26
								High													aLFFYEAERR	Unambiguous	3	3	Q9N4J2;P18947;P06125	N-Term(TMT6plex)	CID	0.1574	0	1	1	4640	No Quan Values	Not Used										3.24479			1	22.9564	50
															Medium						EMDYIVLPIDMETIDNVVEk	Unambiguous	2	2	Q9N4J2;P18947	K20(TMT6plex)	CID	1	0	1	1	7216	No Quan Values	Not Used										3.23718			0	4.46841	47
				Medium																	rIPTTIGmPLTISGk	Unambiguous	3	3	Q9N4J2;P18947;P06125	N-Term(TMT6plex); M8(Oxidation); K15(TMT6plex)	CID	1	0	1	1	4818	Not Unique	Not Used			1.08877	1.19725			4031.43	4433.1	3702.74	3.22085			1	9.02523	9
																Medium					aPLTTcYSLVAk	Unambiguous	3	3	Q9N4J2;P18947;P06125	N-Term(TMT6plex); C6(Carbamidomethyl); K12(TMT6plex)	CID	1	0	1	1	8173	No Quan Values	Not Used										3.21298			0	43.0172	50
																Medium					fWYPVIEQGVk	Unambiguous	3	3	Q9N4J2;P18947;P06125	N-Term(TMT6plex); K11(TMT6plex)	CID	1	0	1	1		No Quan Values	Not Used										3.20461			0	19.8498	50
				Medium																	tELLAARPQMPSSLR	Unambiguous	3	3	Q9N4J2;P18947;P06125	N-Term(TMT6plex)	CID	1	0	1	1		No Quan Values	Not Used										3.20209			0	14.0254	50
				Medium																	tELLAARPQMPSSLR	Unambiguous	3	3	Q9N4J2;P18947;P06125	N-Term(TMT6plex)	CID	1	0	1	1		No Quan Values	Not Used										3.20162			0	36.2378	50
							High														dmESDkDSLFFNVHEk	Unambiguous	3	3	Q9N4J2;P18947;P06125	N-Term(TMT6plex); M2(Oxidation); K6(TMT6plex); K16(TMT6plex)	CID	1	0	1	1	4638	Not Unique	Not Used	0.622696	0.434568	9.55586	13.0332	491.181	342.787	7537.64	10280.6	788.798	3.19958			1	8.53273	50
				Medium																	fVVPENkk	Unambiguous	3	3	Q9N4J2;P18947;P06125	N-Term(TMT6plex); K7(TMT6plex); K8(TMT6plex)	CID	1	0	1	1		No Quan Values	Not Used										3.19842			1	24.3166	50
				Medium																	rIPTTIGMPLTISGk	Unambiguous	3	3	Q9N4J2;P18947;P06125	N-Term(TMT6plex); K15(TMT6plex)	CID	1	0	1	1	6740	No Quan Values	Not Used								208.746		3.192			1	30.3101	50
				Medium																	tELLAARPQMPSSLR	Unambiguous	3	3	Q9N4J2;P18947;P06125	N-Term(TMT6plex)	CID	1	0	1	1		No Quan Values	Not Used										3.18717			0	35.4266	50
							High														qSAWLAAGSVVR	Unambiguous	4	4	P55155;Q9N4J2;P18947;P06125	N-Term(TMT6plex)	CID	1	0	1	1	3572	Not Unique	Not Used			0.117489	0.214789			273.833	500.61	2330.71	3.18699			0	14.9844	50
															Medium						yFAQVGFSQQNFEQVILk	Unambiguous	3	3	Q9N4J2;P18947;P06125	N-Term(TMT6plex); K18(TMT6plex)	CID	1	0	1	1		No Quan Values	Not Used										3.18054			0	34.0026	50
																		Medium			gIPEYELLIk	Unambiguous	3	3	Q9N4J2;P18947;P06125	N-Term(TMT6plex); K10(TMT6plex)	CID	1	0	1	1	6963	No Quan Values	Not Used										3.16989			0	8.11676	22
		High																			AYNFWTVSEk	Unambiguous	3	3	Q9N4J2;P18947;P06125	K10(TMT6plex)	CID	1	0	1	1	5128	No Quan Values	Not Used							392.021	367.113		3.16371			0	11.6613	50
																		Medium			vTFVEESk	Unambiguous	3	3	Q9N4J2;P18947;P06125	N-Term(TMT6plex); K8(TMT6plex)	CID	1	0	1	1		No Quan Values	Not Used										3.15841			0	54.9262	50
				Medium																	tELLAARPQMPSSLR	Unambiguous	3	3	Q9N4J2;P18947;P06125	N-Term(TMT6plex)	CID	1	0	1	1	5363	No Quan Values	Not Used										3.15711			0	25.1956	50
						High															nRPVEFTAR	Unambiguous	3	3	Q9N4J2;P18947;P06125	N-Term(TMT6plex)	CID	1	0	1	1		No Quan Values	Not Used										3.15092			0	6.22865	50
																				High	iPTTIGmPLTISGk	Unambiguous	3	3	Q9N4J2;P18947;P06125	N-Term(TMT6plex); M7(Oxidation); K14(TMT6plex)	CID	1	0	1	1	4848	Not Unique	Not Used			0.829776	0.93411			613.276	690.387	739.085	3.14728			0	18.0131	50
							High														REEEIVVk	Unambiguous	3	3	Q9N4J2;P18947;P06125	K8(TMT6plex)	CID	1	0	1	1	2065	Not Unique	Not Used			0.0431027	0.148388			817.898	2815.74	18975.6	3.14084			1	3.84319	19
				Medium																	rIPTTIGmPLTISGk	Unambiguous	3	3	Q9N4J2;P18947;P06125	N-Term(TMT6plex); M8(Oxidation); K15(TMT6plex)	CID	1	0	1	1	4813	Not Unique	Not Used	0.225555	0.238149	1.34076	1.47117	1053.1	1111.9	6259.87	6868.76	4668.91	3.13852			1	35.1482	50
							High														tmEGDcEVAYTIVQEGEk	Unambiguous	2	2	Q9N4J2;P06125	N-Term(TMT6plex); M2(Oxidation); C6(Carbamidomethyl); K18(TMT6plex)	CID	1	0	1	1	4794	No Quan Values	Not Used										3.13604			0	17.3944	50
				Medium																	fVVPENkk	Unambiguous	3	3	Q9N4J2;P18947;P06125	N-Term(TMT6plex); K7(TMT6plex); K8(TMT6plex)	CID	1	0	1	1	8503	Not Unique	Not Used			1.10655	2.68928			342.941	833.46	309.92	3.13391			1	21.8055	50
																			High		fWYPVIEQGVk	Unambiguous	3	3	Q9N4J2;P18947;P06125	N-Term(TMT6plex); K11(TMT6plex)	CID	1	0	1	1	7669	No Quan Values	Not Used										3.13361			0	5.79632	50
				High																	sAPVDEmSQDQk	Unambiguous	2	2	Q9N4J2;P18947	N-Term(TMT6plex); M7(Oxidation); K12(TMT6plex)	CID	1	0	1	1	1951	No Quan Values	Not Used							302.125			3.1271			0	3.37852	50
						High															nRPVEFTAR	Unambiguous	3	3	Q9N4J2;P18947;P06125	N-Term(TMT6plex)	CID	1	0	1	1		No Quan Values	Not Used										3.12643			0	2.94139	50
				Medium																	rVQSGIQmLQEIVk	Unambiguous	3	3	Q9N4J2;P18947;P06125	N-Term(TMT6plex); M8(Oxidation); K14(TMT6plex)	CID	1	0	1	1	5246	Not Unique	Not Used			2.38638	1.58043			4694.26	3108.86	1967.1	3.12269			1	5.05685	13
																		Medium			eIQSEQGFk	Unambiguous	3	3	Q9N4J2;P18947;P06125	N-Term(TMT6plex); K9(TMT6plex)	CID	1	0	1	1		No Quan Values	Not Used										3.11461			0	38.2788	50
				Medium																	fVVPENkk	Unambiguous	3	3	Q9N4J2;P18947;P06125	N-Term(TMT6plex); K7(TMT6plex); K8(TMT6plex)	CID	1	0	1	1	7428	No Quan Values	Not Used								324.105		3.11112			1	34.8104	50
							High														nRPVEFTAR	Unambiguous	3	3	Q9N4J2;P18947;P06125	N-Term(TMT6plex)	CID	1	0	1	1	1945	No Quan Values	Not Used							2042.02	3553.29		3.10416			0	6.42804	8
						High															nRPVEFTAR	Unambiguous	3	3	Q9N4J2;P18947;P06125	N-Term(TMT6plex)	CID	1	0	1	1		No Quan Values	Not Used										3.10156			0	9.12539	50
																		Medium			vGQSEVSTFDNVIYR	Unambiguous	1	1	Q9N4J2	N-Term(TMT6plex)	CID	1	0	1	1		No Quan Values	Not Used										3.09894			0	0.898033	9
				Medium																	tELLAARPQMPSSLR	Unambiguous	3	3	Q9N4J2;P18947;P06125	N-Term(TMT6plex)	CID	1	0	1	1	6700	Not Unique	Not Used		0.87774	1.27018	1.72105		573.8	830.35	1125.09	653.724	3.0987			0	45.1312	50
				Medium																	fVVPENkk	Unambiguous	3	3	Q9N4J2;P18947;P06125	N-Term(TMT6plex); K7(TMT6plex); K8(TMT6plex)	CID	1	0	1	1	7712	No Quan Values	Not Used							566.013	662.116		3.09499			1	13.3237	50
							High														nRPVEFTAR	Unambiguous	3	3	Q9N4J2;P18947;P06125	N-Term(TMT6plex)	CID	1	0	1	1	1967	Not Unique	Not Used	0.532666	0.866737	3.73486	4.09612	566.268	921.413	3970.47	4354.52	1063.08	3.07422			0	23.4276	41
							High														REEEIVVk	Unambiguous	3	3	Q9N4J2;P18947;P06125	K8(TMT6plex)	CID	1	0	1	1	2059	Not Unique	Not Used	0.0407246		0.0452977	0.152788	296.03		329.273	1110.63	7269.08	3.06773			1	8.98393	50
				Medium																	DNEFmTADNYETEDVEEFHR	Unambiguous	3	3	Q9N4J2;P18947;P06125	M5(Oxidation)	CID	1	0	1	1	4564	No Quan Labels	Not Used										3.06606			0	21.2272	50
													High								kVHTTIYTk	Unambiguous	3	3	Q9N4J2;P18947;P06125	N-Term(TMT6plex); K9(TMT6plex)	CID	1	0	1	1	2621	Not Unique	Not Used			1.1997	1.3729			519.89	594.943	433.349	3.06571			1	14.3561	50
													High								kVHTTIYTk	Unambiguous	3	3	Q9N4J2;P18947;P06125	K1(TMT6plex); K9(TMT6plex)	CID	1	0	1	2	2621	Redundant	Not Used			1.1997	1.3729			519.89	594.943	433.349	3.06571			1	14.3561	50
				Medium																	rIPTTIGMPLTISGk	Unambiguous	3	3	Q9N4J2;P18947;P06125	N-Term(TMT6plex); K15(TMT6plex)	CID	1	0	1	1	6249	No Quan Values	Not Used										3.05973			1	50.2998	50
							Medium														dmESDkDSLFFNVHEk	Unambiguous	3	3	Q9N4J2;P18947;P06125	N-Term(TMT6plex); M2(Oxidation); K6(TMT6plex); K16(TMT6plex)	CID	1	0	1	1		No Quan Values	Not Used										3.05957			1	41.6435	50
							Medium														dmESDkDSLFFNVHEk	Unambiguous	3	3	Q9N4J2;P18947;P06125	N-Term(TMT6plex); M2(Oxidation); K6(TMT6plex); K16(TMT6plex)	CID	1	0	1	1	6162	No Quan Values	Not Used								381.738		3.05068			1	37.5676	50
				Medium																	fVVPENkk	Unambiguous	3	3	Q9N4J2;P18947;P06125	N-Term(TMT6plex); K7(TMT6plex); K8(TMT6plex)	CID	1	0	1	1	7335	Not Unique	Not Used	1.20264			3.33927	282.678			784.891	235.049	3.04673			1	23.6961	50
						High															nRPVEFTAR	Unambiguous	3	3	Q9N4J2;P18947;P06125	N-Term(TMT6plex)	CID	1	0	1	1	5673	No Quan Values	Not Used										3.03995			0	4.74331	50
				Medium																	tDLSEIkFDk	Unambiguous	3	3	Q9N4J2;P18947;P06125	N-Term(TMT6plex); K7(TMT6plex); K10(TMT6plex)	CID	1	0	1	1	4965	No Quan Values	Not Used					2798.94	3710.89	67799.7	68488.9		3.0371			1	5.18731	6
				Medium																	tELLAARPQmPSSLR	Unambiguous	3	3	Q9N4J2;P18947;P06125	N-Term(TMT6plex); M10(Oxidation)	CID	1	0	1	1	3603	Not Unique	Not Used			1.37365	1.50052			26054.3	28460.5	18967.1	3.03253			0	16.919	2
				Medium																	rIPTTIGMPLTISGk	Unambiguous	3	3	Q9N4J2;P18947;P06125	N-Term(TMT6plex); K15(TMT6plex)	CID	1	0	1	1	5724	Not Unique	Not Used	0.274253	0.359133	4.31684	4.80208	346.705	454.01	5457.28	6070.7	1264.18	3.03053			1	28.6611	50
						High															nRPVEFTAR	Unambiguous	3	3	Q9N4J2;P18947;P06125	N-Term(TMT6plex)	CID	1	0	1	1		No Quan Values	Not Used										3.02885			0	7.47697	50
				Medium																	tELLAARPQMPSSLR	Unambiguous	3	3	Q9N4J2;P18947;P06125	N-Term(TMT6plex)	CID	1	0	1	1	6386	No Quan Values	Not Used						223.755				3.02434			0	47.7266	50
								Medium													DmESDkDSLFFNVHEk	Unambiguous	3	3	Q9N4J2;P18947;P06125	M2(Oxidation); K6(TMT6plex); K16(TMT6plex)	CID	1	0	1	1	4397	Not Unique	Not Used				0.193714				671.753	3467.76	3.02275			1	14.9771	50
								High													VHTTIYTk	Unambiguous	3	3	Q9N4J2;P18947;P06125	K8(TMT6plex)	CID	1	0	1	1	1704	Not Unique	Not Used		0.382866	1.78973	1.47289		285.144	1332.92	1096.95	744.761	3.02207			0	31.4692	50
				Medium																	tELLAARPQmPSSLR	Unambiguous	3	3	Q9N4J2;P18947;P06125	N-Term(TMT6plex); M10(Oxidation)	CID	1	0	1	1	3468	Not Unique	Not Used	0.114225	0.0602	1.1713	1.19179	73570.2	38773.8	754414	767612	644083	3.01567			0	3.30376	1
				Medium																	tDLSEIkFDk	Unambiguous	3	3	Q9N4J2;P18947;P06125	N-Term(TMT6plex); K7(TMT6plex); K10(TMT6plex)	CID	1	0	1	1	5000	No Quan Values	Not Used							286570	311550		3.01299			1	8.41288	1
																		Medium			vEQLDEIFR	Unambiguous	1	1	Q9N4J2	N-Term(TMT6plex)	CID	1	0	1	1		No Quan Values	Not Used										3.00729			0	5.63984	9
																				Medium	EmDYIVLPIDmETIDNVVEk	Unambiguous	2	2	Q9N4J2;P18947	M2(Oxidation); M11(Oxidation); K20(TMT6plex)	CID	1	0	1	1		No Quan Values	Not Used										2.9966			0	15.1294	44
						High															nRPVEFTAR	Unambiguous	3	3	Q9N4J2;P18947;P06125	N-Term(TMT6plex)	CID	1	0	1	1		No Quan Values	Not Used										2.99545			0	7.74916	50
				Medium																	fVVPENkk	Unambiguous	3	3	Q9N4J2;P18947;P06125	N-Term(TMT6plex); K7(TMT6plex); K8(TMT6plex)	CID	1	0	1	1	6730	No Quan Values	Not Used							301.599	382.333		2.99504			1	16.399	50
							High														nRPVEFTAR	Unambiguous	3	3	Q9N4J2;P18947;P06125	N-Term(TMT6plex)	CID	1	0	1	1	1939	Not Unique	Not Used	0.524844		2.39947	2.23672	593.425		2713.01	2528.99	1130.67	2.99115			0	12.0541	26
						High															nRPVEFTAR	Unambiguous	3	3	Q9N4J2;P18947;P06125	N-Term(TMT6plex)	CID	1	0	1	1	3395	No Quan Values	Not Used							373.921	234.238		2.99084			0	10.0951	50
						High															nRPVEFTAR	Unambiguous	3	3	Q9N4J2;P18947;P06125	N-Term(TMT6plex)	CID	1	0	1	1		No Quan Values	Not Used										2.98984			0	4.87127	50
																		Medium			sTNPcYQQLAVR	Unambiguous	3	3	Q9N4J2;P18947;P06125	N-Term(TMT6plex); C5(Carbamidomethyl)	CID	1	0	1	1	8799	No Quan Values	Not Used										2.98652			0	16.7365	50
						High															nRPVEFTAR	Unambiguous	3	3	Q9N4J2;P18947;P06125	N-Term(TMT6plex)	CID	1	0	1	1		No Quan Values	Not Used										2.9828			0	7.55882	50
				Medium																	fVVPENkk	Unambiguous	3	3	Q9N4J2;P18947;P06125	N-Term(TMT6plex); K7(TMT6plex); K8(TMT6plex)	CID	1	0	1	1	7339	No Quan Values	Not Used					248.103		432.536	540.53		2.98067			1	20.8386	50
				Medium																	tDLSEIkFDk	Unambiguous	3	3	Q9N4J2;P18947;P06125	N-Term(TMT6plex); K7(TMT6plex); K10(TMT6plex)	CID	1	0	1	1	5007	No Quan Values	Not Used						14083.4	370290	400331		2.97842			1	7.01916	1
						High															nRPVEFTAR	Unambiguous	3	3	Q9N4J2;P18947;P06125	N-Term(TMT6plex)	CID	1	0	1	1	2783	No Quan Values	Not Used					332.777	256.687	697.909	684.833		2.97771			0	11.4213	50
																		Medium			vEQLDEIFR	Unambiguous	1	1	Q9N4J2	N-Term(TMT6plex)	CID	1	0	1	1	7258	No Quan Values	Not Used										2.97498			0	34.657	43
								Medium													tmEGDcEVAYTIVQEGEk	Unambiguous	2	2	Q9N4J2;P06125	N-Term(TMT6plex); M2(Oxidation); C6(Carbamidomethyl); K18(TMT6plex)	CID	1	0	1	1		No Quan Values	Not Used										2.97268			0	8.45404	50
									Medium												kVSGPkEEIVYSmENEk	Unambiguous	3	3	Q9N4J2;P18947;P06125	K1(TMT6plex); K6(TMT6plex); M13(Oxidation); K17(TMT6plex)	CID	1	0	1	1	3072	Not Unique	Not Used	1.07421	1.60681			453.302	678.052			421.988	2.97043			2	30.6298	50
									Medium												kVSGPkEEIVYSmENEk	Unambiguous	3	3	Q9N4J2;P18947;P06125	N-Term(TMT6plex); K6(TMT6plex); M13(Oxidation); K17(TMT6plex)	CID	1	0	1	2	3072	Redundant	Not Used	1.07421	1.60681			453.302	678.052			421.988	2.97043			2	30.6298	50
																		High			eLLELPFR	Unambiguous	3	3	Q9N4J2;P18947;P06125	N-Term(TMT6plex)	CID	1	0	1	1		No Quan Values	Not Used										2.97021			0	10.6089	50
																		High			vEQLDEIFR	Unambiguous	1	1	Q9N4J2	N-Term(TMT6plex)	CID	1	0	1	1		No Quan Values	Not Used										2.97014			0	13.4819	50
						High															nRPVEFTAR	Unambiguous	3	3	Q9N4J2;P18947;P06125	N-Term(TMT6plex)	CID	1	0	1	1	4296	No Quan Values	Not Used										2.96996			0	0.890422	50
							Medium														dMESDkDSLFFNVHEk	Unambiguous	3	3	Q9N4J2;P18947;P06125	N-Term(TMT6plex); K6(TMT6plex); K16(TMT6plex)	CID	1	0	1	1		No Quan Values	Not Used										2.96971			1	47.4769	50
						High															nRPVEFTAR	Unambiguous	3	3	Q9N4J2;P18947;P06125	N-Term(TMT6plex)	CID	1	0	1	1		No Quan Values	Not Used										2.96941			0	5.6618	50
				Medium																	rIPTTIGMPLTISGk	Unambiguous	3	3	Q9N4J2;P18947;P06125	N-Term(TMT6plex); K15(TMT6plex)	CID	1	0	1	1	6399	No Quan Values	Not Used							827.398	963.67		2.96839			1	17.5249	50
				Medium																	fVVPENkk	Unambiguous	3	3	Q9N4J2;P18947;P06125	N-Term(TMT6plex); K7(TMT6plex); K8(TMT6plex)	CID	1	0	1	1		No Quan Values	Not Used										2.96823			1	13.0382	50
				Medium																	fVVPENkk	Unambiguous	3	3	Q9N4J2;P18947;P06125	N-Term(TMT6plex); K7(TMT6plex); K8(TMT6plex)	CID	1	0	1	1	7036	No Quan Values	Not Used							262.635	1259.05		2.96669			1	23.4849	50
				Medium																	fVVPENkk	Unambiguous	3	3	Q9N4J2;P18947;P06125	N-Term(TMT6plex); K7(TMT6plex); K8(TMT6plex)	CID	1	0	1	1	6415	Not Unique	Not Used			1.11951	1.86298			496.285	825.869	443.304	2.96325			1	18.0006	50
																		Medium			sLLTFLTNDSk	Unambiguous	3	3	Q9N4J2;P18947;P06125	N-Term(TMT6plex); K11(TMT6plex)	CID	1	0	1	1	7750	No Quan Values	Not Used										2.96085			0	6.2077	4
				High																	tDLSEIkFDk	Unambiguous	3	3	Q9N4J2;P18947;P06125	N-Term(TMT6plex); K7(TMT6plex); K10(TMT6plex)	CID	1	0	1	1	5022	No Quan Values	Not Used										2.96031			1	10.4073	13
				Medium																	rIPTTIGmPLTISGk	Unambiguous	3	3	Q9N4J2;P18947;P06125	N-Term(TMT6plex); M8(Oxidation); K15(TMT6plex)	CID	1	0	1	1		No Quan Values	Not Used										2.95191			1	57.9158	13
																		Medium			eIQSEQGFk	Unambiguous	3	3	Q9N4J2;P18947;P06125	N-Term(TMT6plex); K9(TMT6plex)	CID	1	0	1	1		No Quan Values	Not Used										2.9498			0	24.3778	50
						High															nRPVEFTAR	Unambiguous	3	3	Q9N4J2;P18947;P06125	N-Term(TMT6plex)	CID	1	0	1	1	3487	No Quan Values	Not Used							253.706			2.94961			0	3.11275	50
																		Medium			sTNPcYQQLAVR	Unambiguous	3	3	Q9N4J2;P18947;P06125	N-Term(TMT6plex); C5(Carbamidomethyl)	CID	1	0	1	1		No Quan Values	Not Used										2.94744			0	7.73025	50
						High															rEEEIVVk	Unambiguous	3	3	Q9N4J2;P18947;P06125	N-Term(TMT6plex); K8(TMT6plex)	CID	1	0	1	1	2762	Not Unique	Not Used	0.743137	0.606981	2.44305	3.26895	508.326	415.191	1671.11	2236.05	684.027	2.94671			1	13.9957	50
						High															nRPVEFTAR	Unambiguous	3	3	Q9N4J2;P18947;P06125	N-Term(TMT6plex)	CID	1	0	1	1		No Quan Values	Not Used										2.9415			0	6.26284	50
							Medium														dmESDkDSLFFNVHEk	Unambiguous	3	3	Q9N4J2;P18947;P06125	N-Term(TMT6plex); M2(Oxidation); K6(TMT6plex); K16(TMT6plex)	CID	1	0	1	1	5418	No Quan Values	Not Used								458.236		2.93265			1	28.2105	50
						High															nRPVEFTAR	Unambiguous	3	3	Q9N4J2;P18947;P06125	N-Term(TMT6plex)	CID	1	0	1	1		No Quan Values	Not Used										2.92947			0	3.16593	50
				Medium																	fVVPENkk	Unambiguous	3	3	Q9N4J2;P18947;P06125	N-Term(TMT6plex); K7(TMT6plex); K8(TMT6plex)	CID	1	0	1	1	7618	Not Unique	Not Used	0.921657	0.674583	1.47759	2.92344	355.142	259.937	569.36	1126.49	385.329	2.92265			1	18.6218	50
							High														VHTTIYTk	Unambiguous	3	3	Q9N4J2;P18947;P06125	K8(TMT6plex)	CID	1	0	1	1	1915	Not Unique	Not Used		0.213568	1.28308	1.34818		468.737	2816.09	2958.97	2194.79	2.92136			0	27.1738	50
				Medium																	fVVPENkk	Unambiguous	3	3	Q9N4J2;P18947;P06125	N-Term(TMT6plex); K7(TMT6plex); K8(TMT6plex)	CID	1	0	1	1		No Quan Values	Not Used										2.91783			1	13.8522	50
																			High		aLFFYEAER	Unambiguous	3	3	Q9N4J2;P18947;P06125	N-Term(TMT6plex)	CID	1	0	1	1		No Quan Values	Not Used										2.91351			0	24.8031	50
						Medium															nRPVEFTAR	Unambiguous	3	3	Q9N4J2;P18947;P06125	N-Term(TMT6plex)	CID	1	0	1	1		No Quan Values	Not Used										2.91226			0	4.39881	50
						Medium															nRPVEFTAR	Unambiguous	3	3	Q9N4J2;P18947;P06125	N-Term(TMT6plex)	CID	1	0	1	1	3388	No Quan Values	Not Used								427.897		2.90889			0	7.30902	50
				Medium																	TDLSEIkFDk	Unambiguous	3	3	Q9N4J2;P18947;P06125	K7(TMT6plex); K10(TMT6plex)	CID	1	0	1	1		No Quan Values	Not Used										2.90756			1	28.3604	6
						Medium															AYNFWTVSEkR	Unambiguous	3	3	Q9N4J2;P18947;P06125	K10(TMT6plex)	CID	1	0	1	1	4680	No Quan Values	Not Used								294.064		2.90358			1	29.2311	50
						Medium															nRPVEFTAR	Unambiguous	3	3	Q9N4J2;P18947;P06125	N-Term(TMT6plex)	CID	1	0	1	1		No Quan Values	Not Used										2.90263			0	6.07657	50
																		Medium			vTIGNLEk	Unambiguous	3	3	Q9N4J2;P18947;P06125	N-Term(TMT6plex); K8(TMT6plex)	CID	1	0	1	1	8739	No Quan Values	Not Used										2.89978			0	34.1151	50
																		Medium			eIQSEQGFk	Unambiguous	3	3	Q9N4J2;P18947;P06125	N-Term(TMT6plex); K9(TMT6plex)	CID	1	0	1	1		No Quan Values	Not Used										2.89839			0	35.0002	50
						Medium															nRPVEFTAR	Unambiguous	3	3	Q9N4J2;P18947;P06125	N-Term(TMT6plex)	CID	1	0	1	1	4089	No Quan Values	Not Used										2.89736			0	6.99395	50
																			High		aLFFYEAER	Unambiguous	3	3	Q9N4J2;P18947;P06125	N-Term(TMT6plex)	CID	1	0	1	1		No Quan Values	Not Used										2.89137			0	3.02615	50
																		Medium			eLLELPFR	Unambiguous	3	3	Q9N4J2;P18947;P06125	N-Term(TMT6plex)	CID	1	0	1	1	8420	Not Unique	Not Used			2.35017	2.60262			926.699	1026.24	394.311	2.88869			0	8.58314	50
						Medium															nRPVEFTAR	Unambiguous	3	3	Q9N4J2;P18947;P06125	N-Term(TMT6plex)	CID	1	0	1	1	7465	No Quan Values	Not Used										2.88772			0	3.26024	50
						Medium															nRPVEFTAR	Unambiguous	3	3	Q9N4J2;P18947;P06125	N-Term(TMT6plex)	CID	1	0	1	1		No Quan Values	Not Used										2.88674			0	3.92029	50
						Medium															nRPVEFTAR	Unambiguous	3	3	Q9N4J2;P18947;P06125	N-Term(TMT6plex)	CID	1	0	1	1		No Quan Values	Not Used										2.88244			0	2.50138	50
				High																	mcTIEELkk	Unambiguous	3	3	Q9N4J2;P18947;P06125	N-Term(TMT6plex); C2(Carbamidomethyl); K8(TMT6plex); K9(TMT6plex)	CID	1	0	1	1		No Quan Values	Not Used										2.86882			1	11.0658	3
						Medium															nRPVEFTAR	Unambiguous	3	3	Q9N4J2;P18947;P06125	N-Term(TMT6plex)	CID	1	0	1	1	6047	No Quan Values	Not Used										2.86157			0	5.11315	50
						Medium															tmEGDcEVAYTIVQEGEk	Unambiguous	2	2	Q9N4J2;P06125	N-Term(TMT6plex); M2(Oxidation); C6(Carbamidomethyl); K18(TMT6plex)	CID	1	0	1	1	4750	No Quan Values	Not Used										2.85524			0	23.5363	50
							Medium														aLFFYEAERR	Unambiguous	3	3	Q9N4J2;P18947;P06125	N-Term(TMT6plex)	CID	1	0	1	1		No Quan Values	Not Used										2.85285			1	27.0499	50
						High															aLFFYEAER	Unambiguous	3	3	Q9N4J2;P18947;P06125	N-Term(TMT6plex)	CID	1	0	1	1	5342	No Quan Values	Not Used										2.84913			0	26.8137	50
						Medium															nRPVEFTAR	Unambiguous	3	3	Q9N4J2;P18947;P06125	N-Term(TMT6plex)	CID	1	0	1	1		No Quan Values	Not Used										2.84662			0	13.5871	50
							Medium														tmEGDcEVAYTIVQEGEk	Unambiguous	2	2	Q9N4J2;P06125	N-Term(TMT6plex); M2(Oxidation); C6(Carbamidomethyl); K18(TMT6plex)	CID	1	0	1	1		No Quan Values	Not Used										2.83159			0	18.2194	50
						Medium															aLFFYEAERR	Unambiguous	3	3	Q9N4J2;P18947;P06125	N-Term(TMT6plex)	CID	1	0	1	1		No Quan Values	Not Used										2.82329			1	17.6714	50
							High														VHTTIYTk	Unambiguous	3	3	Q9N4J2;P18947;P06125	K8(TMT6plex)	CID	1	0	1	1	1715	Not Unique	Not Used	0.325654	0.309955	1.71167	1.62567	5220.38	4968.72	27438.9	26060.3	16030.5	2.82306			0	8.13644	21
						Medium															nRPVEFTAR	Unambiguous	3	3	Q9N4J2;P18947;P06125	N-Term(TMT6plex)	CID	1	0	1	1	2978	No Quan Values	Not Used						316.871	605.037	773.389		2.82204			0	9.27355	50
								Medium													vFMQHFR	Unambiguous	3	3	Q9N4J2;P18947;P06125	N-Term(TMT6plex)	CID	1	0	1	1	3517	No Quan Values	Not Used							469.456	501.819		2.82096			0	19.3175	50
						Medium															nRPVEFTAR	Unambiguous	3	3	Q9N4J2;P18947;P06125	N-Term(TMT6plex)	CID	1	0	1	1	4698	No Quan Values	Not Used										2.81555			0	5.20238	50
						Medium															nRPVEFTAR	Unambiguous	3	3	Q9N4J2;P18947;P06125	N-Term(TMT6plex)	CID	1	0	1	1		No Quan Values	Not Used										2.81367			0	4.67447	50
				High																	fVVPENkk	Unambiguous	3	3	Q9N4J2;P18947;P06125	N-Term(TMT6plex); K7(TMT6plex); K8(TMT6plex)	CID	1	0	1	1	3518	Not Unique	Not Used			1.49794	2.59186			3816.62	6603.81	2547.91	2.80154			1	5.5309	10
							High														nRPVEFTAR	Unambiguous	3	3	Q9N4J2;P18947;P06125	N-Term(TMT6plex)	CID	1	0	1	1	1960	Not Unique	Not Used	0.762611	0.6649	4.86205	5.90341	437.622	381.551	2790.08	3387.66	573.848	2.80117			0	28.031	49
						Medium															AYNFWTVSEkR	Unambiguous	3	3	Q9N4J2;P18947;P06125	K10(TMT6plex)	CID	1	0	1	1	4472	Not Unique	Not Used			2.1945	2.81838			1353.06	1737.73	616.57	2.80026			1	31.175	50
						Medium															nRPVEFTAR	Unambiguous	3	3	Q9N4J2;P18947;P06125	N-Term(TMT6plex)	CID	1	0	1	1		No Quan Values	Not Used										2.79605			0	5.2328	50
						Medium															nRPVEFTAR	Unambiguous	3	3	Q9N4J2;P18947;P06125	N-Term(TMT6plex)	CID	1	0	1	1		No Quan Values	Not Used										2.7928			0	13.8203	50
								High													cITRPETAYGLR	Unambiguous	3	3	Q9N4J2;P18947;P06125	C1(Carbamidomethyl)	CID	1	0	1	1		No Quan Labels	Not Used										2.79			0	6.66356	50
				High																	mcTIEELkk	Unambiguous	3	3	Q9N4J2;P18947;P06125	N-Term(TMT6plex); C2(Carbamidomethyl); K8(TMT6plex); K9(TMT6plex)	CID	1	0	1	1	4677	No Quan Values	Not Used							930.405	787.373		2.78895			1	11.7978	31
									Medium												tmEGDcEVAYTIVQEGEk	Unambiguous	2	2	Q9N4J2;P06125	N-Term(TMT6plex); M2(Oxidation); C6(Carbamidomethyl); K18(TMT6plex)	CID	1	0	1	1		No Quan Values	Not Used										2.77823			0	0	50
						Medium															nRPVEFTAR	Unambiguous	3	3	Q9N4J2;P18947;P06125	N-Term(TMT6plex)	CID	1	0	1	1		No Quan Values	Not Used										2.77748			0	11.2652	50
						Medium															nRPVEFTAR	Unambiguous	3	3	Q9N4J2;P18947;P06125	N-Term(TMT6plex)	CID	1	0	1	1	6597	No Quan Values	Not Used										2.77631			0	4.87524	50
						Medium															nRPVEFTAR	Unambiguous	3	3	Q9N4J2;P18947;P06125	N-Term(TMT6plex)	CID	1	0	1	1		No Quan Values	Not Used										2.76602			0	1.17224	50
						Medium															nRPVEFTAR	Unambiguous	3	3	Q9N4J2;P18947;P06125	N-Term(TMT6plex)	CID	1	0	1	1	3181	No Quan Values	Not Used						321.012	636.11	908.098		2.7656			0	15.9546	50
						Medium															nRPVEFTAR	Unambiguous	3	3	Q9N4J2;P18947;P06125	N-Term(TMT6plex)	CID	1	0	1	1		No Quan Values	Not Used										2.74253			0	3.17877	50
						Medium															nRPVEFTAR	Unambiguous	3	3	Q9N4J2;P18947;P06125	N-Term(TMT6plex)	CID	1	0	1	1	6585	No Quan Values	Not Used										2.74022			0	5.7543	50
								Medium													vFMQHFR	Unambiguous	3	3	Q9N4J2;P18947;P06125	N-Term(TMT6plex)	CID	1	0	1	1	3521	No Quan Values	Not Used							410.704	349.935		2.73522			0	6.91541	50
						Medium															nRPVEFTAR	Unambiguous	3	3	Q9N4J2;P18947;P06125	N-Term(TMT6plex)	CID	1	0	1	1	2789	No Quan Values	Not Used						306.63	878.943	962.36		2.72777			0	15.2036	50
							Medium														vFMQHFR	Unambiguous	3	3	Q9N4J2;P18947;P06125	N-Term(TMT6plex)	CID	1	0	1	1	3607	Not Unique	Not Used			2.14572	1.38469			671.272	433.191	312.843	2.72555			0	18.7225	50
						Medium															qSAWLAAGSVVR	Unambiguous	4	4	P55155;Q9N4J2;P18947;P06125	N-Term(TMT6plex)	CID	1	0	1	1	3657	Not Unique	Not Used				0.374549				564.179	1506.29	2.71663			0	30.0239	50
						Medium															nRPVEFTAR	Unambiguous	3	3	Q9N4J2;P18947;P06125	N-Term(TMT6plex)	CID	1	0	1	1		No Quan Values	Not Used										2.7166			0	4.15407	50
							Medium														vFMQHFR	Unambiguous	3	3	Q9N4J2;P18947;P06125	N-Term(TMT6plex)	CID	1	0	1	1	3614	No Quan Values	Not Used							551.042	356.831		2.71433			0	18.0724	50
							High														VHTTIYTk	Unambiguous	3	3	Q9N4J2;P18947;P06125	K8(TMT6plex)	CID	1	0	1	1	1710	Not Unique	Not Used	0.353558	0.300913	1.6387	1.52592	1332.39	1134	6175.48	5750.45	3768.52	2.70346			0	20.4206	50
						Medium															nRPVEFTAR	Unambiguous	3	3	Q9N4J2;P18947;P06125	N-Term(TMT6plex)	CID	1	0	1	1	4594	No Quan Values	Not Used										2.70037			0	6.6899	50
						Medium															nRPVEFTAR	Unambiguous	3	3	Q9N4J2;P18947;P06125	N-Term(TMT6plex)	CID	1	0	1	1		No Quan Values	Not Used										2.69905			0	6.21979	50
							Medium														nRPVEFTAR	Unambiguous	3	3	Q9N4J2;P18947;P06125	N-Term(TMT6plex)	CID	1	0	1	1	2258	No Quan Values	Not Used										2.69723			0	16.2835	50
						Medium															nRPVEFTAR	Unambiguous	3	3	Q9N4J2;P18947;P06125	N-Term(TMT6plex)	CID	1	0	1	1	3676	No Quan Values	Not Used							292.648			2.69643			0	2.71324	50
		High																			aLFFYEAER	Unambiguous	3	3	Q9N4J2;P18947;P06125	N-Term(TMT6plex)	CID	1	0	1	1	5573	No Quan Values	Not Used								259.509		2.69359			0	17.9936	50
							Medium														cITRPETAYGLR	Unambiguous	3	3	Q9N4J2;P18947;P06125	C1(Carbamidomethyl)	CID	1	0	1	1	2620	No Quan Labels	Not Used										2.69323			0	13.3368	50
						Medium															nRPVEFTAR	Unambiguous	3	3	Q9N4J2;P18947;P06125	N-Term(TMT6plex)	CID	1	0	1	1		No Quan Values	Not Used										2.68482			0	0	50
						Medium															AYNFWTVSEkR	Unambiguous	3	3	Q9N4J2;P18947;P06125	K10(TMT6plex)	CID	1	0	1	1	5138	No Quan Values	Not Used										2.67874			1	12.1256	50
								High													cITRPETAYGLR	Unambiguous	3	3	Q9N4J2;P18947;P06125	C1(Carbamidomethyl)	CID	1	0	1	1	2399	No Quan Labels	Not Used										2.6642			0	23.3271	50
							Medium														cITRPETAYGLR	Unambiguous	3	3	Q9N4J2;P18947;P06125	C1(Carbamidomethyl)	CID	1	0	1	1	2520	No Quan Labels	Not Used										2.65344			0	5.95971	18
		High																			QSAWLAAGSVVR	Unambiguous	4	4	P55155;Q9N4J2;P18947;P06125		CID	1	0	1	1	4098	No Quan Labels	Not Used					270.209	442.725				2.62566			0	24.3596	47
																				Medium	iPTTIGmPLTISGk	Unambiguous	3	3	Q9N4J2;P18947;P06125	N-Term(TMT6plex); M7(Oxidation); K14(TMT6plex)	CID	1	0	1	1		No Quan Values	Not Used										2.61999			0	33.7026	50
									Medium												tmEGDcEVAYTIVQEGEk	Unambiguous	2	2	Q9N4J2;P06125	N-Term(TMT6plex); M2(Oxidation); C6(Carbamidomethyl); K18(TMT6plex)	CID	1	0	1	1		No Quan Values	Not Used										2.58588			0	9.66993	50
							Medium														nRPVEFTAR	Unambiguous	3	3	Q9N4J2;P18947;P06125	N-Term(TMT6plex)	CID	1	0	1	1	2044	No Quan Values	Not Used							1448.75	1177.09		2.58076			0	7.50954	19
							Medium														cITRPETAYGLR	Unambiguous	3	3	Q9N4J2;P18947;P06125	C1(Carbamidomethyl)	CID	1	0	1	1	2630	No Quan Labels	Not Used										2.57227			0	16.0535	50
							High														VHTTIYTk	Unambiguous	3	3	Q9N4J2;P18947;P06125	K8(TMT6plex)	CID	1	0	1	1	1921	Not Unique	Not Used	0.266569	0.316679	0.990654	1.12629	622.922	740.019	2314.97	2631.93	2336.81	2.56739			0	25.9291	50
							Medium														vFmQHFR	Unambiguous	3	3	Q9N4J2;P18947;P06125	N-Term(TMT6plex); M3(Oxidation)	CID	1	0	1	1	2834	Not Unique	Not Used		0.428555	9.74673	8.08005		3377.36	76812.1	63677.3	7880.8	2.56475			0	6.41389	7
						High															aLFFYEAER	Unambiguous	3	3	Q9N4J2;P18947;P06125	N-Term(TMT6plex)	CID	1	0	1	1	5357	No Quan Values	Not Used										2.55674			0	52.0231	50
				Medium																	sAPVDEmSQDQk	Unambiguous	2	2	Q9N4J2;P18947	N-Term(TMT6plex); M7(Oxidation); K12(TMT6plex)	CID	1	0	1	1	1958	No Quan Values	Not Used							330.765			2.54975			0	4.54299	50
							High														VHTTIYTk	Unambiguous	3	3	Q9N4J2;P18947;P06125	K8(TMT6plex)	CID	1	0	1	1	1815	Not Unique	Not Used	0.342582	0.25592	1.4728	1.45903	2407.34	1798.36	10349.5	10252.7	7027.06	2.54691			0	11.2732	41
							High														cITRPETAYGLR	Unambiguous	3	3	Q9N4J2;P18947;P06125	C1(Carbamidomethyl)	CID	1	0	1	1	2521	No Quan Labels	Not Used										2.54613			0	3.64629	50
				Medium																	fVVPENkk	Unambiguous	3	3	Q9N4J2;P18947;P06125	N-Term(TMT6plex); K7(TMT6plex); K8(TMT6plex)	CID	1	0	1	1	3524	Not Unique	Not Used			0.969065	2.3845			3675.62	9044.33	3792.96	2.52288			1	7.85599	10
							High														REEEIVVk	Unambiguous	3	3	Q9N4J2;P18947;P06125	K8(TMT6plex)	CID	1	0	1	1	2175	Not Unique	Not Used				0.257134				653.845	2542.81	2.5088			1	25.0192	50
									Medium												vFmQHFR	Unambiguous	3	3	Q9N4J2;P18947;P06125	N-Term(TMT6plex); M3(Oxidation)	CID	1	0	1	1	2793	No Quan Values	Not Used							4530.27	3202.21		2.49248			0	13.9527	50
							High														REEEIVVk	Unambiguous	3	3	Q9N4J2;P18947;P06125	K8(TMT6plex)	CID	1	0	1	1	2272	Not Unique	Not Used				0.524426				787.567	1501.77	2.44471			1	28.5525	50
	High																				iPTAcVAY	Unambiguous	3	3	Q9N4J2;P18947;P06125	N-Term(TMT6plex); C5(Carbamidomethyl)	CID	1	0	1	1	4624	No Quan Values	Not Used										2.41693			0	4.92531	19
							High														VHTTIYTk	Unambiguous	3	3	Q9N4J2;P18947;P06125	K8(TMT6plex)	CID	1	0	1	1	1808	Not Unique	Not Used	0.24424	0.274947	1.82483	1.61745	1004.26	1130.53	7503.31	6650.61	4111.8	2.39066			0	7.28683	50
								High													aLFFYEAER	Unambiguous	3	3	Q9N4J2;P18947;P06125	N-Term(TMT6plex)	CID	1	0	1	1		No Quan Values	Not Used										2.37428			0	22.485	50
												High									iPTAcVAY	Unambiguous	3	3	Q9N4J2;P18947;P06125	N-Term(TMT6plex); C5(Carbamidomethyl)	CID	1	0	1	1	4284	No Quan Values	Not Used										2.3165			0	0	50
							Medium														cITRPETAYGLR	Unambiguous	3	3	Q9N4J2;P18947;P06125	C1(Carbamidomethyl)	CID	1	0	1	1	2514	No Quan Labels	Not Used										2.30678			0	9.3629	50
									Medium												gIPEYELLIk	Unambiguous	3	3	Q9N4J2;P18947;P06125	N-Term(TMT6plex); K10(TMT6plex)	CID	1	0	1	1		No Quan Values	Not Used										2.23364			0	13.0141	50
									Medium												EFDLENNESENRR	Unambiguous	3	3	Q9N4J2;P18947;P06125		CID	1	0	1	1		No Quan Labels	Not Used										2.22802			1	2.27047	50
	High																				iPTAcVAY	Unambiguous	3	3	Q9N4J2;P18947;P06125	N-Term(TMT6plex); C5(Carbamidomethyl)	CID	1	0	1	1	4750	Not Unique	Not Used			1.74387	2.53924			2775.18	4040.92	1591.39	2.17577			0	2.78351	21
												High									iPTAcVAY	Unambiguous	3	3	Q9N4J2;P18947;P06125	N-Term(TMT6plex); C5(Carbamidomethyl)	CID	1	0	1	1	4288	Not Unique	Not Used			2.01611	3.30379			576.925	945.406	286.158	2.04072			0	0.962196	50
			High																		FTcMPR	Unambiguous	3	3	Q9N4J2;P18947;P06125	C3(Carbamidomethyl)	CID	1	0	1	1		No Quan Labels	Not Used										1.60236			0	7.11347	50
														High							iPTAcVAY	Unambiguous	3	3	Q9N4J2;P18947;P06125	N-Term(TMT6plex); C5(Carbamidomethyl)	CID	1	0	1	1		No Quan Values	Not Used											2.56436	0	0	6.90633	50
														High							iPTAcVAY	Unambiguous	3	3	Q9N4J2;P18947;P06125	N-Term(TMT6plex); C5(Carbamidomethyl)	CID	1	0	1	1		No Quan Values	Not Used											2.53401	0	0	0.445297	11
														High							iPTAcVAY	Unambiguous	3	3	Q9N4J2;P18947;P06125	N-Term(TMT6plex); C5(Carbamidomethyl)	CID	1	0	1	1		No Quan Values	Not Used											2.488	0	0	2.34198	43
														High							iPTAcVAY	Unambiguous	3	3	Q9N4J2;P18947;P06125	N-Term(TMT6plex); C5(Carbamidomethyl)	CID	1	0	1	1		No Quan Values	Not Used											2.4175	0	0	0	11
A5A8P5	Protein Y47G6A.33 OS=Caenorhabditis elegans GN=CELE_Y47G6A.33 PE=4 SV=1 - [A5A8P5_CAEEL]	39.29	1	2	2	3													8.89649	16.07	1	2													4.7795	23.21	1	1
	A3	B3	C3	D3	E3	F3	G3	H3	I3	J3	K3	L3	M3	N3	O3	P3	Q3	R3	S3	T3	Sequence	PSM Ambiguity	# Proteins	# Protein Groups	Protein Group Accessions	Modifications	Activation Type	ΔScore	ΔCn	Rank	Search Engine Rank	QuanResultID	Quan Info	Quan Usage	126/130	127/130	128/130	129/130	126	127	128	129	130	XCorr	XCorr	Probability	# Missed Cleavages	Isolation Interference [%]	Ion Inject Time [ms]
					High																RVNcPLcDFAPFSQAVTGSGNQYSIk	Unambiguous	1	1	A5A8P5	C4(Carbamidomethyl); C7(Carbamidomethyl); K26(TMT6plex)	CID	1	0	1	1		No Quan Values	Not Used										4.7795			1	5.60542	50
	High																				iSVPGQSQTLSAFAcGSS	Unambiguous	1	1	A5A8P5	N-Term(TMT6plex); C15(Carbamidomethyl)	CID	1	0	1	1	5890	No Quan Values	Not Used					2629.52	2687.98				4.72754			0	1.10436	5
	High																				iSVPGQSQTLSAFAcGSS	Unambiguous	1	1	A5A8P5	N-Term(TMT6plex); C15(Carbamidomethyl)	CID	1	0	1	1		No Quan Values	Not Used										4.16895			0	5.92967	23
O62053	UPF0375 protein C08F11.11 OS=Caenorhabditis elegans GN=C08F11.11 PE=1 SV=1 - [U375A_CAEEL]	38.74	1	3	3	8	0.235568	-;-;-;1;-;-;-;-;-;-;-;-;-;-;-;-;-;-;-;-		0.777142	-;-;-;-;-;-;-;-;-;-;-;-;-;-;-;-;-;-;-;2		2.68549	-;-;-;-;-;-;-;-;-;-;-;-;-;-;-;-;-;-;-;2		1.47221	-;-;-;1;-;-;-;-;-;-;-;-;-;-;-;-;-;-;-;2	83.1455													3.12342	12.61	1	1
	A3	B3	C3	D3	E3	F3	G3	H3	I3	J3	K3	L3	M3	N3	O3	P3	Q3	R3	S3	T3	Sequence	PSM Ambiguity	# Proteins	# Protein Groups	Protein Group Accessions	Modifications	Activation Type	ΔScore	ΔCn	Rank	Search Engine Rank	QuanResultID	Quan Info	Quan Usage	126/130	127/130	128/130	129/130	126	127	128	129	130	XCorr	XCorr	Probability	# Missed Cleavages	Isolation Interference [%]	Ion Inject Time [ms]
																				High	tAPcNSEDYADVDcLVAFGADNIAAIEk	Unambiguous	1	1	O62053	N-Term(TMT6plex); C4(Carbamidomethyl); C14(Carbamidomethyl); K28(TMT6plex)	CID	1	0	1	1	6682	Unique	Used		0.903756	2.68482	2.74954		877.812	2607.74	2670.61	971.292	5.69722			0	3.26237	50
																				High	tAPcNSEDYADVDcLVAFGADNIAAIEkQ	Unambiguous	1	1	O62053	N-Term(TMT6plex); C4(Carbamidomethyl); C14(Carbamidomethyl); K28(TMT6plex)	CID	1	0	1	1	6757	No Quan Values	Not Used								519.877		5.348			1	10.5023	50
																				High	tAPcNSEDYADVDcLVAFGADNIAAIEk	Unambiguous	1	1	O62053	N-Term(TMT6plex); C4(Carbamidomethyl); C14(Carbamidomethyl); K28(TMT6plex)	CID	1	0	1	1	6687	Unique	Used		0.668266	2.68616	1.98765		594.838	2391.01	1769.25	890.121	5.24639			0	1.38454	50
																				High	TAPcNSEDYADVDcLVAFGADNIAAIEkQ	Unambiguous	1	1	O62053	C4(Carbamidomethyl); C14(Carbamidomethyl); K28(TMT6plex)	CID	1	0	1	1	6685	No Quan Values	Not Used										4.70742			1	19.3417	50
																				High	tAPcNSEDYADVDcLVAFGADNIAAIEk	Unambiguous	1	1	O62053	N-Term(TMT6plex); C4(Carbamidomethyl); C14(Carbamidomethyl); K28(TMT6plex)	CID	1	0	1	1		No Quan Values	Not Used										4.70217			0	2.25501	50
																				High	tAPcNSEDYADVDcLVAFGADNIAAIEkQ	Unambiguous	1	1	O62053	N-Term(TMT6plex); C4(Carbamidomethyl); C14(Carbamidomethyl); K28(TMT6plex)	CID	1	0	1	1	6439	No Quan Values	Not Used										4.61658			1	11.3755	50
																				Medium	tAPcNSEDYADVDcLVAFGADNIAAIEkQ	Unambiguous	1	1	O62053	N-Term(TMT6plex); C4(Carbamidomethyl); C14(Carbamidomethyl); K28(TMT6plex)	CID	1	0	1	1		No Quan Values	Not Used										3.44484			1	47.7109	50
				Medium																	TDSTcNHSTYImTk	Unambiguous	1	1	O62053	C5(Carbamidomethyl); M12(Oxidation); K14(TMT6plex)	CID	1	0	1	1	1845	Unique	Used	0.235568			0.606658	263.264			677.983	1117.57	3.12342			0	6.66324	50
P05690	Vitellogenin-2 OS=Caenorhabditis elegans GN=vit-2 PE=1 SV=5 - [VIT2_CAEEL]	38.56	2	26	49	504	0.91747	-;-;1;-;-;-;8;1;-;-;-;-;-;-;2;2;-;-;-;6	49.4787	0.731398	-;-;-;-;-;-;11;1;-;-;-;-;-;-;1;-;-;-;-;4	63.7541	1.95762	-;-;2;2;-;-;12;1;-;-;-;-;-;-;3;2;-;-;-;10	36.3687	2.65733	-;-;2;3;-;-;13;1;-;-;-;-;-;-;3;2;-;-;-;10	35.1928					29.4047	3.29	3	7	191.904	5.95	5	40	125.947	10.29	11	32	43.0406	3.35	3	7	283.254	7.13	8	95	672.584	11.16	14	183	114.988	6.82	8
	A3	B3	C3	D3	E3	F3	G3	H3	I3	J3	K3	L3	M3	N3	O3	P3	Q3	R3	S3	T3	Sequence	PSM Ambiguity	# Proteins	# Protein Groups	Protein Group Accessions	Modifications	Activation Type	ΔScore	ΔCn	Rank	Search Engine Rank	QuanResultID	Quan Info	Quan Usage	126/130	127/130	128/130	129/130	126	127	128	129	130	XCorr	XCorr	Probability	# Missed Cleavages	Isolation Interference [%]	Ion Inject Time [ms]
					High																nEIEkIESSYDkEEQSEENTSFFTNEk	Unambiguous	3	2	P55155;P05690	N-Term(TMT6plex); K5(TMT6plex); K12(TMT6plex); K27(TMT6plex)	CID	1	0	1	1	7769	No Quan Values	Not Used										7.93156			2	6.2511	50
					High																nEIEkIESSYDkEEQSEENTSFFTNEk	Unambiguous	3	2	P55155;P05690	N-Term(TMT6plex); K5(TMT6plex); K12(TMT6plex); K27(TMT6plex)	CID	1	0	1	1		No Quan Values	Not Used										7.46513			2	3.18662	11
					High																nEIEkIESSYDkEEQSEENTSFFTNEk	Unambiguous	3	2	P55155;P05690	N-Term(TMT6plex); K5(TMT6plex); K12(TMT6plex); K27(TMT6plex)	CID	1	0	1	1		No Quan Values	Not Used										7.26234			2	7.73002	50
				High																	iESSYDkEEQSEENTSFFTNEk	Unambiguous	3	2	P55155;P05690	N-Term(TMT6plex); K7(TMT6plex); K22(TMT6plex)	CID	1	0	1	1	5118	No Quan Values	Not Used										7.1707			1	0	50
			High																		tITEQIQEVENNmPETSHFLAR	Unambiguous	2	1	P05690	N-Term(TMT6plex); M13(Oxidation)	CID	0.5028	0	1	1	5629	No Quan Values	Not Used										7.03593			0	10.1477	50
					High																nEIEkIESSYDkEEQSEENTSFFTNEk	Unambiguous	3	2	P55155;P05690	N-Term(TMT6plex); K5(TMT6plex); K12(TMT6plex); K27(TMT6plex)	CID	1	0	1	1		No Quan Values	Not Used										6.81076			2	2.59635	50
			High																		tITEQIQEVENNMPETSHFLAR	Unambiguous	2	1	P05690	N-Term(TMT6plex)	CID	1	0	1	1		No Quan Values	Not Used										6.68213			0	16.4836	50
							High														yERDEEQSDEYSSEETYDYEQENTkk	Unambiguous	1	1	P05690	N-Term(TMT6plex); K25(TMT6plex); K26(TMT6plex)	CID	1	0	1	1		No Quan Values	Not Used										6.64325			2	0	50
			High																		iESSYDkEEQSEENTSFFTNEk	Unambiguous	3	2	P55155;P05690	N-Term(TMT6plex); K7(TMT6plex); K22(TMT6plex)	CID	1	0	1	1	5980	No Quan Values	Not Used										6.58746			1	5.50372	50
			High																		iESSYDkEEQSEENTSFFTNEk	Unambiguous	3	2	P55155;P05690	N-Term(TMT6plex); K7(TMT6plex); K22(TMT6plex)	CID	1	0	1	1		No Quan Values	Not Used										6.52926			1	5.06881	50
																				High	tIGNAGLDISVNQLNEIIVDk	Unambiguous	2	1	P05690	N-Term(TMT6plex); K21(TMT6plex)	CID	1	0	1	1		No Quan Values	Not Used										6.48916			0	5.62081	50
																High					eEQSEENTSFFTNEk	Unambiguous	3	2	P55155;P05690	N-Term(TMT6plex); K15(TMT6plex)	CID	1	0	1	1	3851	No Quan Values	Not Used										6.4603			0	3.72637	50
																				High	tIGNAGLDISVNQLNEIIVDk	Unambiguous	2	1	P05690	N-Term(TMT6plex); K21(TMT6plex)	CID	1	0	1	1		No Quan Values	Not Used										6.35618			0	15.6926	50
																				High	qQPLQLDDYPVSFVESVk	Unambiguous	2	1	P05690	N-Term(TMT6plex); K18(TMT6plex)	CID	1	0	1	1	6257	No Quan Values	Not Used										6.17304			0	4.19185	50
			High																		iESSYDkEEQSEENTSFFTNEk	Unambiguous	3	2	P55155;P05690	N-Term(TMT6plex); K7(TMT6plex); K22(TMT6plex)	CID	1	0	1	1	7131	No Quan Values	Not Used										6.131			1	4.66148	50
			High																		iESSYDkEEQSEENTSFFTNEk	Unambiguous	3	2	P55155;P05690	N-Term(TMT6plex); K7(TMT6plex); K22(TMT6plex)	CID	1	0	1	1	6251	No Quan Values	Not Used							258.133			6.12221			1	2.88233	50
				High																	IESSYDkEEQSEENTSFFTNEk	Unambiguous	3	2	P55155;P05690	K7(TMT6plex); K22(TMT6plex)	CID	0.1362	0	1	1	4437	Not Unique	Not Used			0.211405				1592.77		7534.23	6.01945			1	2.06335	9
																				High	qQPLQLDDYPVSFVESVk	Unambiguous	2	1	P05690	N-Term(TMT6plex); K18(TMT6plex)	CID	1	0	1	1		No Quan Values	Not Used										5.97983			0	1.94552	50
			High																		iESSYDkEEQSEENTSFFTNEk	Unambiguous	3	2	P55155;P05690	N-Term(TMT6plex); K7(TMT6plex); K22(TMT6plex)	CID	1	0	1	1	5061	No Quan Values	Not Used							1177.65	629.302		5.90851			1	3.63469	40
				High																	IESSYDkEEQSEENTSFFTNEk	Unambiguous	3	2	P55155;P05690	K7(TMT6plex); K22(TMT6plex)	CID	0.1783	0	1	1	4442	No Quan Values	Not Used									7045.18	5.89399			1	1.8606	10
		High																			dTELIRPQTVYTYVLENEELk	Unambiguous	2	1	P05690	N-Term(TMT6plex); K21(TMT6plex)	CID	1	0	1	1		No Quan Values	Not Used										5.77505			0	12.0286	50
															High						fDGLVLSGLPSASSELSQSR	Unambiguous	2	1	P05690	N-Term(TMT6plex)	CID	1	0	1	1	6193	No Quan Values	Not Used							674.315	679.834		5.76738			0	6.66446	50
			High																		tITEQIQEVENNmPETSHFLAR	Unambiguous	2	1	P05690	N-Term(TMT6plex); M13(Oxidation)	CID	1	0	1	1		No Quan Values	Not Used										5.71974			0	7.25855	15
						High															iESSYDkEEQSEENTSFFTNEk	Unambiguous	3	2	P55155;P05690	N-Term(TMT6plex); K7(TMT6plex); K22(TMT6plex)	CID	1	0	1	1		No Quan Values	Not Used										5.68274			1	6.02598	50
																		High			gEQEIVAQLQNEEIR	Unambiguous	3	2	P55155;P05690	N-Term(TMT6plex)	CID	0.4912	0	1	1	5828	Not Unique	Not Used	1.33153		1.38826	2.36722	393.597		410.368	699.746	295.599	5.68049			0	14.9028	50
																High					lGESAIVIELPEGEVR	Unambiguous	2	1	P05690	N-Term(TMT6plex)	CID	1	0	1	1	6073	Unique	Used	1.22128		1.56253	2.39488	3397.63		4347.01	6662.63	2782.03	5.67011			0	3.38345	6
			High																		iESSYDkEEQSEENTSFFTNEk	Unambiguous	3	2	P55155;P05690	N-Term(TMT6plex); K7(TMT6plex); K22(TMT6plex)	CID	1	0	1	1	5056	No Quan Values	Not Used							1084.68	635.056		5.63916			1	6.07645	50
															High						fDGLVLSGLPSASSELSQSR	Unambiguous	2	1	P05690	N-Term(TMT6plex)	CID	1	0	1	1		No Quan Values	Not Used										5.54224			0	10.9391	46
			High																		iESSYDkEEQSEENTSFFTNEk	Unambiguous	3	2	P55155;P05690	N-Term(TMT6plex); K7(TMT6plex); K22(TMT6plex)	CID	1	0	1	1		No Quan Values	Not Used										5.52808			1	5.08184	50
			High																		nGLISELQFDkEDAEWSk	Unambiguous	2	1	P05690	N-Term(TMT6plex); K11(TMT6plex); K18(TMT6plex)	CID	1	0	1	1	6466	No Quan Values	Not Used							337.026	491.381		5.52152			1	22.8506	50
																				High	qQPLQLDDYPVSFVESVk	Unambiguous	2	1	P05690	N-Term(TMT6plex); K18(TMT6plex)	CID	1	0	1	1		No Quan Values	Not Used										5.51223			0	33.0464	50
											High										eTNQQVAALTHQmIR	Unambiguous	3	2	P55155;P05690	N-Term(TMT6plex); M13(Oxidation)	CID	1	0	1	1		No Quan Values	Not Used										5.49988			0	5.26731	16
					High																nEIEkIESSYDkEEQSEENTSFFTNEk	Unambiguous	3	2	P55155;P05690	N-Term(TMT6plex); K5(TMT6plex); K12(TMT6plex); K27(TMT6plex)	CID	1	0	1	1		No Quan Values	Not Used										5.43873			2	4.87475	50
			High																		nGLISELQFDkEDAEWSk	Unambiguous	2	1	P05690	N-Term(TMT6plex); K11(TMT6plex); K18(TMT6plex)	CID	1	0	1	1	6356	No Quan Values	Not Used							295.091	344.415		5.38878			1	7.56023	50
																High					TFDDVLYNTPLTTcYSLIAk	Unambiguous	3	2	P55155;P05690	C14(Carbamidomethyl); K20(TMT6plex)	CID	1	0	1	1		No Quan Values	Not Used										5.31832			0	2.87096	29
																				High	qQPLQLDDYPVSFVESVk	Unambiguous	2	1	P05690	N-Term(TMT6plex); K18(TMT6plex)	CID	1	0	1	1	6072	Unique	Used			2.08157	2.30566			1415.75	1568.16	680.134	5.28877			0	4.63264	50
		High																			dEEQSDEYSSEETYDYEQENTkk	Unambiguous	1	1	P05690	N-Term(TMT6plex); K22(TMT6plex); K23(TMT6plex)	CID	1	0	1	1	3816	No Quan Values	Not Used							649.172	231.452		5.27262			1	23.1902	50
									High												rGYEVEQQQQR	Unambiguous	2	1	P05690	N-Term(TMT6plex)	CID	1	0	1	1		No Quan Values	Not Used										5.25613			1	5.8556	48
			High																		iESSYDkEEQSEENTSFFTNEk	Unambiguous	3	2	P55155;P05690	N-Term(TMT6plex); K7(TMT6plex); K22(TMT6plex)	CID	1	0	1	1		No Quan Values	Not Used										5.23519			1	16.0978	50
			High																		iESSYDkEEQSEENTSFFTNEk	Unambiguous	3	2	P55155;P05690	N-Term(TMT6plex); K7(TMT6plex); K22(TMT6plex)	CID	1	0	1	1	6727	No Quan Values	Not Used										5.22918			1	7.01536	50
			High																		iESSYDkEEQSEENTSFFTNEk	Unambiguous	3	2	P55155;P05690	N-Term(TMT6plex); K7(TMT6plex); K22(TMT6plex)	CID	1	0	1	1		No Quan Values	Not Used										5.22744			1	4.17554	50
																	High				gEQEIVAQLQNEEIR	Unambiguous	3	2	P55155;P05690	N-Term(TMT6plex)	CID	1	0	1	1	6778	No Quan Values	Not Used								344.138		5.21604			0	5.20835	50
															High						dYTmNTELTTVcDk	Unambiguous	2	1	P05690	N-Term(TMT6plex); M4(Oxidation); C12(Carbamidomethyl); K14(TMT6plex)	CID	1	0	1	1	3647	No Quan Values	Not Used							364.89	360.473		5.18618			0	23.1454	50
																				High	tIQETPFPSQSIAEALIk	Unambiguous	2	1	P05690	N-Term(TMT6plex); K18(TMT6plex)	CID	0.1709	0	1	1	6068	Unique	Used			1.82578	2.7239			756.389	1128.46	414.282	5.14603			0	10.6761	50
											High										eTNQQVAALTHQmIR	Unambiguous	3	2	P55155;P05690	N-Term(TMT6plex); M13(Oxidation)	CID	1	0	1	1	3103	No Quan Values	Not Used					265.675	496.272	3934.21	3747.85		5.13395			0	5.39301	50
																	High				FDGLVLSGLPSASSELSQSR	Unambiguous	2	1	P05690		CID	1	0	1	1		No Quan Labels	Not Used										5.13135			0	1.83447	26
				High																	vIRGEQEIVAQLQNEEIR	Unambiguous	3	2	P55155;P05690	N-Term(TMT6plex)	CID	1	0	1	1		No Quan Values	Not Used										5.12562			1	12.0018	50
							High														rGYEVEQQQQR	Unambiguous	2	1	P05690	N-Term(TMT6plex)	CID	1	0	1	1	1385	No Quan Values	Not Used								11224.8		5.12191			1	5.04006	1
		High																			dTELIRPQTVYTYVLENEELk	Unambiguous	2	1	P05690	N-Term(TMT6plex); K21(TMT6plex)	CID	1	0	1	1		No Quan Values	Not Used										5.11249			0	4.75736	50
															High						lGESAIVIELPEGEVR	Unambiguous	2	1	P05690	N-Term(TMT6plex)	CID	1	0	1	1	5711	Unique	Used	1.68365		2.17041	2.71757	770.615		993.406	1243.84	457.705	5.08301			0	4.98146	33
							High														rGYEVEQQQQR	Unambiguous	2	1	P05690	N-Term(TMT6plex)	CID	1	0	1	1	1616	No Quan Values	Not Used										5.0827			1	4.91021	11
																				High	qQPLQLDDYPVSFVESVk	Unambiguous	2	1	P05690	N-Term(TMT6plex); K18(TMT6plex)	CID	1	0	1	1		No Quan Values	Not Used										5.07837			0	6.96693	50
																	High				gEQEIVAQLQNEEIR	Unambiguous	3	2	P55155;P05690	N-Term(TMT6plex)	CID	1	0	1	1	6938	No Quan Values	Not Used								297.879		5.0778			0	9.17245	50
		High																			dTELIRPQTVYTYVLENEELk	Unambiguous	2	1	P05690	N-Term(TMT6plex); K21(TMT6plex)	CID	1	0	1	1	6857	No Quan Values	Not Used										5.07349			0	10.9577	50
																				High	qQPLQLDDYPVSFVESVk	Unambiguous	2	1	P05690	N-Term(TMT6plex); K18(TMT6plex)	CID	1	0	1	1	6053	Unique	Used	0.444975	0.29285	2.44642	2.85883	36331.9	23911	199749	233421	81649.3	5.07162			0	4.84416	5
							High														rGYEVEQQQQR	Unambiguous	2	1	P05690	N-Term(TMT6plex)	CID	1	0	1	1	1392	No Quan Values	Not Used										5.05814			1	5.78109	2
			High																		nGLISELQFDkEDAEWSk	Unambiguous	2	1	P05690	N-Term(TMT6plex); K11(TMT6plex); K18(TMT6plex)	CID	1	0	1	1	6256	No Quan Values	Not Used					305.851		701.916	896.108		5.0364			1	6.76687	50
					High																aEFAPFEkFPLDkk	Unambiguous	3	2	P55155;P05690	N-Term(TMT6plex); K8(TMT6plex); K13(TMT6plex); K14(TMT6plex)	CID	1	0	1	1	6204	Not Unique	Not Used	0.594763	0.496396	1.31598	2.33079	4363.58	3641.9	9654.94	17100.3	7336.68	4.98481			2	6.1403	22
																				High	qQPLQLDDYPVSFVESVk	Unambiguous	2	1	P05690	N-Term(TMT6plex); K18(TMT6plex)	CID	1	0	1	1	5988	No Quan Values	Not Used							4836.74	6589.72		4.97501			0	2.36391	18
															High						tIQETPFPSQSIAEALIk	Unambiguous	2	1	P05690	N-Term(TMT6plex); K18(TMT6plex)	CID	1	0	1	1	6271	Unique	Used			1.97998	1.98187			1451.46	1452.85	733.068	4.97256			0	9.28817	50
							High														rGYEVEQQQQR	Unambiguous	2	1	P05690	N-Term(TMT6plex)	CID	1	0	1	1	1813	No Quan Values	Not Used								1017.19		4.96484			1	5.80998	18
							High														rGYEVEQQQQR	Unambiguous	2	1	P05690	N-Term(TMT6plex)	CID	1	0	1	1		No Quan Values	Not Used										4.9433			1	2.25796	6
															High						lGESAIVIELPEGEVR	Unambiguous	2	1	P05690	N-Term(TMT6plex)	CID	1	0	1	1	5917	No Quan Values	Not Used								231.74		4.90928			0	11.153	50
							High														rGYEVEQQQQR	Unambiguous	2	1	P05690	N-Term(TMT6plex)	CID	1	0	1	1		No Quan Values	Not Used										4.89099			1	10.0305	50
							High														rGYEVEQQQQR	Unambiguous	2	1	P05690	N-Term(TMT6plex)	CID	0.4724	0	1	1	5689	No Quan Values	Not Used										4.8885			1	43.4767	50
							High														rGYEVEQQQQR	Unambiguous	2	1	P05690	N-Term(TMT6plex)	CID	1	0	1	1	1504	No Quan Values	Not Used								3358.93		4.87864			1	2.06862	5
			High																		iESSYDkEEQSEENTSFFTNEk	Unambiguous	3	2	P55155;P05690	N-Term(TMT6plex); K7(TMT6plex); K22(TMT6plex)	CID	1	0	1	1		No Quan Values	Not Used										4.87167			1	1.79737	50
																				High	qQPLQLDDYPVSFVESVk	Unambiguous	2	1	P05690	N-Term(TMT6plex); K18(TMT6plex)	CID	1	0	1	1	5197	Unique	Used	0.294045		1.40065	1.92596	232.705		1108.46	1524.19	791.392	4.82747			0	7.81204	50
			High																		tITEQIQEVENNmPETSHFLAR	Unambiguous	2	1	P05690	N-Term(TMT6plex); M13(Oxidation)	CID	1	0	1	1		No Quan Values	Not Used										4.82608			0	16.5839	8
								High													rGYEVEQQQQR	Unambiguous	2	1	P05690	N-Term(TMT6plex)	CID	1	0	1	1		No Quan Values	Not Used										4.80833			1	4.88933	12
																				High	tIQETPFPSQSIAEALIk	Unambiguous	2	1	P05690	N-Term(TMT6plex); K18(TMT6plex)	CID	0.3333	0	1	1		No Quan Values	Not Used										4.79786			0	11.7884	50
				High																	eTNQQVAALTHQmIR	Unambiguous	3	2	P55155;P05690	N-Term(TMT6plex); M13(Oxidation)	CID	1	0	1	1	3048	No Quan Values	Not Used							6169.66	6539.47		4.78701			0	6.31808	5
							High														rGYEVEQQQQR	Unambiguous	2	1	P05690	N-Term(TMT6plex)	CID	1	0	1	1	1918	No Quan Values	Not Used					1732.93	3527.78		1263.65		4.78275			1	15.8511	26
							High														rGYEVEQQQQR	Unambiguous	2	1	P05690	N-Term(TMT6plex)	CID	1	0	1	1	7049	No Quan Values	Not Used										4.74418			1	6.32621	50
			High																		nGLISELQFDkEDAEWSk	Unambiguous	2	1	P05690	N-Term(TMT6plex); K11(TMT6plex); K18(TMT6plex)	CID	1	0	1	1	7244	No Quan Values	Not Used							428.852	739.989		4.72135			1	16.03	50
															High						lGESAIVIELPEGEVR	Unambiguous	2	1	P05690	N-Term(TMT6plex)	CID	1	0	1	1	5821	No Quan Values	Not Used										4.71902			0	14.7112	50
							High														rGYEVEQQQQR	Unambiguous	2	1	P05690	N-Term(TMT6plex)	CID	1	0	1	1		No Quan Values	Not Used										4.67597			1	7.72869	50
																				High	qQPLQLDDYPVSFVESVk	Unambiguous	2	1	P05690	N-Term(TMT6plex); K18(TMT6plex)	CID	1	0	1	1		No Quan Values	Not Used										4.67562			0	55.5669	50
																High					fDGLVLSGLPSASSELSQSR	Unambiguous	2	1	P05690	N-Term(TMT6plex)	CID	1	0	1	1	6627	No Quan Values	Not Used					684.931	779.338	6112.3	7341.44		4.67531			0	5.15252	50
																				High	tIQETPFPSQSIAEALIk	Unambiguous	2	1	P05690	N-Term(TMT6plex); K18(TMT6plex)	CID	0.3155	0	1	1		No Quan Values	Not Used										4.65728			0	12.9752	50
							High														rGYEVEQQQQR	Unambiguous	2	1	P05690	N-Term(TMT6plex)	CID	1	0	1	1		No Quan Values	Not Used										4.64759			1	9.4875	50
							High														rGYEVEQQQQR	Unambiguous	2	1	P05690	N-Term(TMT6plex)	CID	1	0	1	1		No Quan Values	Not Used										4.64242			1	13.302	50
							High														rGYEVEQQQQR	Unambiguous	2	1	P05690	N-Term(TMT6plex)	CID	1	0	1	1		No Quan Values	Not Used										4.62543			1	8.65344	50
																		High			gEQEIVAQLQNEEIR	Unambiguous	3	2	P55155;P05690	N-Term(TMT6plex)	CID	1	0	1	1	5956	Not Unique	Not Used	0.959088	0.359661	1.53412	2.11958	2670.92	1001.6	4272.29	5902.74	2784.86	4.61815			0	3.25228	26
			High																		nGLISELQFDkEDAEWSk	Unambiguous	2	1	P05690	N-Term(TMT6plex); K11(TMT6plex); K18(TMT6plex)	CID	1	0	1	1		No Quan Values	Not Used										4.61783			1	1.70231	6
							High														rGYEVEQQQQR	Unambiguous	2	1	P05690	N-Term(TMT6plex)	CID	1	0	1	1	1609	No Quan Values	Not Used										4.60114			1	4.28001	9
															High						TFDDVLYNTPLTTcYSLIAk	Unambiguous	3	2	P55155;P05690	C14(Carbamidomethyl); K20(TMT6plex)	CID	1	0	1	1	6653	Not Unique	Not Used	0.591733		1.92653	2.39123	4922.75		16027.2	19893.1	8319.21	4.59786			0	3.44445	6
							High														rGYEVEQQQQR	Unambiguous	2	1	P05690	N-Term(TMT6plex)	CID	1	0	1	1		No Quan Values	Not Used										4.59292			1	12.9065	50
							High														rGYEVEQQQQR	Unambiguous	2	1	P05690	N-Term(TMT6plex)	CID	1	0	1	1	4726	No Quan Values	Not Used										4.59158			1	17.8814	50
							High														rGYEVEQQQQR	Unambiguous	2	1	P05690	N-Term(TMT6plex)	CID	1	0	1	1	7042	No Quan Values	Not Used								219.436		4.58728			1	11.9578	50
							High														rGYEVEQQQQR	Unambiguous	2	1	P05690	N-Term(TMT6plex)	CID	1	0	1	1		No Quan Values	Not Used										4.58301			1	8.37649	50
							High														rGYEVEQQQQR	Unambiguous	2	1	P05690	N-Term(TMT6plex)	CID	1	0	1	1	5215	No Quan Values	Not Used										4.58225			1	10.5389	50
				High																	DcSEEPTFAVLSk	Unambiguous	3	2	P55155;P05690	C2(Carbamidomethyl); K13(TMT6plex)	CID	1	0	1	1	5405	Not Unique	Not Used	0.774991		0.604256	1.11001	468.752		365.483	671.388	604.848	4.57663			0	15.6414	50
							High														rGYEVEQQQQR	Unambiguous	2	1	P05690	N-Term(TMT6plex)	CID	1	0	1	1		No Quan Values	Not Used										4.56754			1	6.33536	50
							High														rGYEVEQQQQR	Unambiguous	2	1	P05690	N-Term(TMT6plex)	CID	1	0	1	1		No Quan Values	Not Used										4.56681			1	7.54715	50
							High														rGYEVEQQQQR	Unambiguous	2	1	P05690	N-Term(TMT6plex)	CID	1	0	1	1	6776	No Quan Values	Not Used										4.55655			1	5.36313	50
							High														rGYEVEQQQQR	Unambiguous	2	1	P05690	N-Term(TMT6plex)	CID	1	0	1	1	4383	No Quan Values	Not Used										4.5477			1	15.6224	50
							High														rGYEVEQQQQR	Unambiguous	2	1	P05690	N-Term(TMT6plex)	CID	1	0	1	1	5497	No Quan Values	Not Used										4.54563			1	11.6625	50
				High																	DcSEEPTFAVLSk	Unambiguous	3	2	P55155;P05690	C2(Carbamidomethyl); K13(TMT6plex)	CID	1	0	1	1	5397	Not Unique	Not Used	0.841625			1.14687	339.254			462.295	403.093	4.53459			0	16.1737	50
							High														rGYEVEQQQQR	Unambiguous	2	1	P05690	N-Term(TMT6plex)	CID	1	0	1	1	1714	Unique	Used		2.71343		1.56964		2570.96		1487.23	947.495	4.51249			1	23.5041	14
							High														rGYEVEQQQQR	Unambiguous	2	1	P05690	N-Term(TMT6plex)	CID	0.3902	0	1	1	5590	No Quan Values	Not Used										4.50749			1	9.97865	50
							High														rGYEVEQQQQR	Unambiguous	2	1	P05690	N-Term(TMT6plex)	CID	0.4	0	1	1		No Quan Values	Not Used										4.50465			1	28.2297	50
			High																		nGLISELQFDkEDAEWSk	Unambiguous	2	1	P05690	N-Term(TMT6plex); K11(TMT6plex); K18(TMT6plex)	CID	1	0	1	1	7000	Unique	Used			2.2662	3.01931			597.127	795.567	263.493	4.50219			1	2.40962	50
																				High	tIGNAGLDISVNQLNEIIVDk	Unambiguous	2	1	P05690	N-Term(TMT6plex); K21(TMT6plex)	CID	1	0	1	1	6455	Unique	Used			3.07631	2.38557			964.249	747.74	313.443	4.48913			0	15.3458	50
							High														rGYEVEQQQQR	Unambiguous	2	1	P05690	N-Term(TMT6plex)	CID	1	0	1	1		No Quan Values	Not Used										4.46968			1	9.49064	50
							High														rGYEVEQQQQR	Unambiguous	2	1	P05690	N-Term(TMT6plex)	CID	1	0	1	1	4289	No Quan Values	Not Used										4.4681			1	10.06	50
				High																	eTNQQVAALTHQMIR	Unambiguous	3	2	P55155;P05690	N-Term(TMT6plex)	CID	1	0	1	1		No Quan Values	Not Used										4.4506			0	36.2874	21
							High														rGYEVEQQQQR	Unambiguous	2	1	P05690	N-Term(TMT6plex)	CID	1	0	1	1	5222	No Quan Values	Not Used										4.4405			1	7.0191	50
							High														rGYEVEQQQQR	Unambiguous	2	1	P05690	N-Term(TMT6plex)	CID	0.386	0	1	1	6596	No Quan Values	Not Used										4.43056			1	9.55633	50
							High														rGYEVEQQQQR	Unambiguous	2	1	P05690	N-Term(TMT6plex)	CID	1	0	1	1		No Quan Values	Not Used										4.42628			1	5.93705	50
			High																		iESSYDkEEQSEENTSFFTNEk	Unambiguous	3	2	P55155;P05690	N-Term(TMT6plex); K7(TMT6plex); K22(TMT6plex)	CID	1	0	1	1	7712	No Quan Values	Not Used										4.42224			1	5.41181	50
							High														rGYEVEQQQQR	Unambiguous	2	1	P05690	N-Term(TMT6plex)	CID	1	0	1	1		No Quan Values	Not Used										4.4205			1	17.0783	50
			High																		nGLISELQFDkEDAEWSk	Unambiguous	2	1	P05690	N-Term(TMT6plex); K11(TMT6plex); K18(TMT6plex)	CID	1	0	1	1		No Quan Values	Not Used										4.42035			1	5.28429	50
																				High	tIQETPFPSQSIAEALIk	Unambiguous	2	1	P05690	N-Term(TMT6plex); K18(TMT6plex)	CID	0.3371	0	1	1	6437	No Quan Values	Not Used										4.41781			0	9.06048	50
																				High	qQPLQLDDYPVSFVESVk	Unambiguous	2	1	P05690	N-Term(TMT6plex); K18(TMT6plex)	CID	1	0	1	1		No Quan Values	Not Used										4.41553			0	4.81661	16
			High																		dTELIRPQTVYTYVLENEELk	Unambiguous	2	1	P05690	N-Term(TMT6plex); K21(TMT6plex)	CID	1	0	1	1		No Quan Values	Not Used										4.4102			0	6.1448	50
							High														rGYEVEQQQQR	Unambiguous	2	1	P05690	N-Term(TMT6plex)	CID	0.3832	0	1	1		No Quan Values	Not Used										4.40688			1	25.7226	50
							High														rGYEVEQQQQR	Unambiguous	2	1	P05690	N-Term(TMT6plex)	CID	1	0	1	1		No Quan Values	Not Used										4.38886			1	9.5101	50
			High																		nGLISELQFDkEDAEWSk	Unambiguous	2	1	P05690	N-Term(TMT6plex); K11(TMT6plex); K18(TMT6plex)	CID	1	0	1	1	6988	No Quan Values	Not Used						276.469	829.757	1169.62		4.38516			1	4.81438	50
																High					TFDDVLYNTPLTTcYSLIAk	Unambiguous	3	2	P55155;P05690	C14(Carbamidomethyl); K20(TMT6plex)	CID	1	0	1	1		No Quan Values	Not Used										4.38296			0	3.65867	50
								High													rGYEVEQQQQR	Unambiguous	2	1	P05690	N-Term(TMT6plex)	CID	1	0	1	1		No Quan Values	Not Used										4.37493			1	27.2993	50
							High														rGYEVEQQQQR	Unambiguous	2	1	P05690	N-Term(TMT6plex)	CID	1	0	1	1		No Quan Values	Not Used										4.35639			1	6.5088	50
							High														rGYEVEQQQQR	Unambiguous	2	1	P05690	N-Term(TMT6plex)	CID	1	0	1	1		No Quan Values	Not Used										4.3507			1	7.46645	50
							High														rGYEVEQQQQR	Unambiguous	2	1	P05690	N-Term(TMT6plex)	CID	1	0	1	1	1911	No Quan Values	Not Used					3539.82	6955.19		2208.95		4.34128			1	23.0316	29
							High														rGYEVEQQQQR	Unambiguous	2	1	P05690	N-Term(TMT6plex)	CID	1	0	1	1	6603	No Quan Values	Not Used										4.33792			1	8.38846	50
							High														rGYEVEQQQQR	Unambiguous	2	1	P05690	N-Term(TMT6plex)	CID	1	0	1	1		No Quan Values	Not Used										4.31642			1	15.6888	50
							High														rGYEVEQQQQR	Unambiguous	2	1	P05690	N-Term(TMT6plex)	CID	1	0	1	1		No Quan Values	Not Used										4.31592			1	11.782	50
							High														rGYEVEQQQQR	Unambiguous	2	1	P05690	N-Term(TMT6plex)	CID	1	0	1	1	6960	No Quan Values	Not Used										4.30545			1	6.03098	50
			High																		iESSYDkEEQSEENTSFFTNEk	Unambiguous	3	2	P55155;P05690	N-Term(TMT6plex); K7(TMT6plex); K22(TMT6plex)	CID	1	0	1	1		No Quan Values	Not Used										4.30122			1	9.33514	50
			High																		iESSYDkEEQSEENTSFFTNEk	Unambiguous	3	2	P55155;P05690	N-Term(TMT6plex); K7(TMT6plex); K22(TMT6plex)	CID	1	0	1	1	6945	No Quan Values	Not Used						345.257				4.29996			1	4.82154	50
																High					eVQLSLTSTWGSQk	Unambiguous	3	2	P55155;P05690	N-Term(TMT6plex); K14(TMT6plex)	CID	1	0	1	1		No Quan Values	Not Used										4.29091			0	20.3462	50
							High														rGYEVEQQQQR	Unambiguous	2	1	P05690	N-Term(TMT6plex)	CID	1	0	1	1	6044	No Quan Values	Not Used										4.28318			1	10.3137	50
							High														rGYEVEQQQQR	Unambiguous	2	1	P05690	N-Term(TMT6plex)	CID	1	0	1	1	1708	Unique	Used	1.10993	1.51964	0.848572	2.13047	1728.75	2366.88	1321.67	3318.28	1557.53	4.28237			1	36.515	23
				High																	dcSEEPTFAVLSk	Unambiguous	3	2	P55155;P05690	N-Term(TMT6plex); C2(Carbamidomethyl); K13(TMT6plex)	CID	1	0	1	1	4964	Not Unique	Not Used				1.21199				855.871	706.173	4.28033			0	7.75724	18
							High														rGYEVEQQQQR	Unambiguous	2	1	P05690	N-Term(TMT6plex)	CID	1	0	1	1	6953	No Quan Values	Not Used										4.26968			1	6.71521	50
																High					lGESAIVIELPEGEVR	Unambiguous	2	1	P05690	N-Term(TMT6plex)	CID	1	0	1	1		No Quan Values	Not Used										4.26903			0	21.3049	50
							High														rGYEVEQQQQR	Unambiguous	2	1	P05690	N-Term(TMT6plex)	CID	1	0	1	1	4936	No Quan Values	Not Used										4.26875			1	15.3824	50
							High														rGYEVEQQQQR	Unambiguous	2	1	P05690	N-Term(TMT6plex)	CID	1	0	1	1		No Quan Values	Not Used										4.25276			1	20.6314	50
							High														HQLTEASGSVck	Unambiguous	2	1	P05690	C11(Carbamidomethyl); K12(TMT6plex)	CID	0.4141	0	1	1	1671	Unique	Used			1.01861	1.23347			482.695	584.511	473.876	4.24996			0	7.22086	50
							High														HQLTEASGSVck	Unambiguous	2	1	P05690	C11(Carbamidomethyl); K12(TMT6plex)	CID	0.4659	0	1	1	1673	Unique	Used			0.880169	0.961421			572.827	625.707	650.815	4.24653			0	1.02447	50
							High														rGYEVEQQQQR	Unambiguous	2	1	P05690	N-Term(TMT6plex)	CID	1	0	1	1	1807	No Quan Values	Not Used								830.502		4.23715			1	6.22715	23
							High														rGYEVEQQQQR	Unambiguous	2	1	P05690	N-Term(TMT6plex)	CID	1	0	1	1		No Quan Values	Not Used										4.22729			1	9.79554	50
							High														rGYEVEQQQQR	Unambiguous	2	1	P05690	N-Term(TMT6plex)	CID	1	0	1	1		No Quan Values	Not Used										4.21931			1	24.121	50
																				High	tIQETPFPSQSIAEALIk	Unambiguous	2	1	P05690	N-Term(TMT6plex); K18(TMT6plex)	CID	1	0	1	1	5975	Unique	Used	0.178752	0.126882	1.87053	2.17872	688.254	488.539	7202.16	8388.8	3850.34	4.21666			0	2.42641	50
							High														rGYEVEQQQQR	Unambiguous	2	1	P05690	N-Term(TMT6plex)	CID	1	0	1	1		No Quan Values	Not Used										4.21471			1	7.2188	50
																				High	tIQETPFPSQSIAEALIk	Unambiguous	2	1	P05690	N-Term(TMT6plex); K18(TMT6plex)	CID	0.3112	0	1	1	6330	No Quan Values	Not Used										4.21151			0	10.8658	50
							High														rGYEVEQQQQR	Unambiguous	2	1	P05690	N-Term(TMT6plex)	CID	1	0	1	1	3438	No Quan Values	Not Used							333.119	402.484		4.20347			1	23.7851	50
															High						tITEQIQEVENNmPETSHFLAR	Unambiguous	2	1	P05690	N-Term(TMT6plex); M13(Oxidation)	CID	1	0	1	1		No Quan Values	Not Used										4.19024			0	20.7677	50
			High																		nGLISELQFDkEDAEWSk	Unambiguous	2	1	P05690	N-Term(TMT6plex); K11(TMT6plex); K18(TMT6plex)	CID	1	0	1	1	7419	No Quan Values	Not Used							280.046	321.252		4.19021			1	6.51209	50
																				High	qQPLQLDDYPVSFVESVk	Unambiguous	2	1	P05690	N-Term(TMT6plex); K18(TMT6plex)	CID	1	0	1	1	5997	No Quan Values	Not Used							366.158			4.17796			0	4.97945	50
																				High	tIQETPFPSQSIAEALIk	Unambiguous	2	1	P05690	N-Term(TMT6plex); K18(TMT6plex)	CID	0.3445	0	1	1	6153	No Quan Values	Not Used							309.292	471.744		4.17576			0	12.5401	50
							High														rGYEVEQQQQR	Unambiguous	2	1	P05690	N-Term(TMT6plex)	CID	1	0	1	1	2017	No Quan Values	Not Used								630.597		4.17291			1	18.5487	29
							High														rGYEVEQQQQR	Unambiguous	2	1	P05690	N-Term(TMT6plex)	CID	1	0	1	1	4283	No Quan Values	Not Used										4.17279			1	22.8518	50
				High																	dcSEEPTFAVLSk	Unambiguous	3	2	P55155;P05690	N-Term(TMT6plex); C2(Carbamidomethyl); K13(TMT6plex)	CID	1	0	1	1	5084	Not Unique	Not Used	0.569537		0.94561	1.28097	416.14		690.923	935.956	730.664	4.1633			0	2.65381	50
							High														rGYEVEQQQQR	Unambiguous	2	1	P05690	N-Term(TMT6plex)	CID	1	0	1	1	6229	No Quan Values	Not Used										4.15795			1	8.22234	50
															High						fDGLVLSGLPSASSELSQSR	Unambiguous	2	1	P05690	N-Term(TMT6plex)	CID	1	0	1	1	6056	No Quan Values	Not Used					738.81	1011.16	6904.26	8120.79		4.14696			0	6.42068	50
							High														rGYEVEQQQQR	Unambiguous	2	1	P05690	N-Term(TMT6plex)	CID	1	0	1	1	6328	No Quan Values	Not Used										4.12916			1	9.0633	50
							High														rGYEVEQQQQR	Unambiguous	2	1	P05690	N-Term(TMT6plex)	CID	1	0	1	1	6864	No Quan Values	Not Used										4.12622			1	10.2972	50
			High																		nGLISELQFDkEDAEWSk	Unambiguous	2	1	P05690	N-Term(TMT6plex); K11(TMT6plex); K18(TMT6plex)	CID	1	0	1	1		No Quan Values	Not Used										4.12528			1	24.0032	50
							High														rGYEVEQQQQR	Unambiguous	2	1	P05690	N-Term(TMT6plex)	CID	1	0	1	1	5407	No Quan Values	Not Used										4.11858			1	9.56791	50
																High					fDGLVLSGLPSASSELSQSR	Unambiguous	2	1	P05690	N-Term(TMT6plex)	CID	1	0	1	1		No Quan Values	Not Used										4.07814			0	11.2657	50
											High										eTNQQVAALTHQmIR	Unambiguous	3	2	P55155;P05690	N-Term(TMT6plex); M13(Oxidation)	CID	1	0	1	1		No Quan Values	Not Used										4.07221			0	35.5692	50
							High														rGYEVEQQQQR	Unambiguous	2	1	P05690	N-Term(TMT6plex)	CID	1	0	1	1	2920	No Quan Values	Not Used										4.0599			1	20.4007	50
															High						TFDDVLYNTPLTTcYSLIAk	Unambiguous	3	2	P55155;P05690	C14(Carbamidomethyl); K20(TMT6plex)	CID	1	0	1	1	7045	Not Unique	Not Used			1.8625	2.81593			1000.35	1512.44	537.103	4.04952			0	33.8596	50
							High														rGYEVEQQQQR	Unambiguous	2	1	P05690	N-Term(TMT6plex)	CID	0.3506	0	1	1		No Quan Values	Not Used										4.04718			1	8.97967	50
							High														rGYEVEQQQQR	Unambiguous	2	1	P05690	N-Term(TMT6plex)	CID	0.3185	0	1	1	3040	No Quan Values	Not Used										4.04591			1	40.8408	50
																		High			eFELEQENTESR	Unambiguous	3	2	P55155;P05690	N-Term(TMT6plex)	CID	1	0	1	1	8150	No Quan Values	Not Used										4.04221			0	10.9972	50
																				High	tIQETPFPSQSIAEALIk	Unambiguous	2	1	P05690	N-Term(TMT6plex); K18(TMT6plex)	CID	0.3317	0	1	1	6686	No Quan Values	Not Used										4.03675			0	14.0172	50
				High																	eTNQQVAALTHQMIR	Unambiguous	3	2	P55155;P05690	N-Term(TMT6plex)	CID	1	0	1	1	4376	No Quan Values	Not Used										4.03167			0	29.5036	15
							High														rGYEVEQQQQR	Unambiguous	2	1	P05690	N-Term(TMT6plex)	CID	1	0	1	1	6509	No Quan Values	Not Used										4.02875			1	8.54244	50
			High																		nGLISELQFDkEDAEWSk	Unambiguous	2	1	P05690	N-Term(TMT6plex); K11(TMT6plex); K18(TMT6plex)	CID	1	0	1	1		No Quan Values	Not Used										4.02145			1	10.5382	50
							High														rGYEVEQQQQR	Unambiguous	2	1	P05690	N-Term(TMT6plex)	CID	1	0	1	1		No Quan Values	Not Used										3.99962			1	5.61037	50
			High																		iESSYDkEEQSEENTSFFTNEk	Unambiguous	3	2	P55155;P05690	N-Term(TMT6plex); K7(TMT6plex); K22(TMT6plex)	CID	1	0	1	1		No Quan Values	Not Used										3.98738			1	20.4831	50
							High														KIQSEDYSAYQIER	Unambiguous	2	1	P05690		CID	1	0	1	1		No Quan Labels	Not Used										3.96556			1	16.2058	50
							High														YIHLQLVNIR	Unambiguous	2	1	P05690		CID	1	0	1	1	4530	No Quan Labels	Not Used										3.96516			0	5.25695	50
							High														rGYEVEQQQQR	Unambiguous	2	1	P05690	N-Term(TMT6plex)	CID	1	0	1	1	5024	No Quan Values	Not Used										3.95603			1	11.3046	50
							High														rGYEVEQQQQR	Unambiguous	2	1	P05690	N-Term(TMT6plex)	CID	1	0	1	1	3537	No Quan Values	Not Used										3.95249			1	24.1132	50
							High														rGYEVEQQQQR	Unambiguous	2	1	P05690	N-Term(TMT6plex)	CID	1	0	1	1		No Quan Values	Not Used										3.94976			1	20.3324	50
							High														rGYEVEQQQQR	Unambiguous	2	1	P05690	N-Term(TMT6plex)	CID	1	0	1	1	3650	No Quan Values	Not Used										3.94215			1	23.4922	50
								High													rGYEVEQQQQR	Unambiguous	2	1	P05690	N-Term(TMT6plex)	CID	1	0	1	1	1756	No Quan Values	Not Used										3.93			1	19.8284	50
															High						TIQETPFPSQSIAEALIk	Unambiguous	2	1	P05690	K18(TMT6plex)	CID	1	0	1	1		No Quan Values	Not Used										3.92908			0	10.3392	50
															High						TFDDVLYNTPLTTcYSLIAk	Unambiguous	3	2	P55155;P05690	C14(Carbamidomethyl); K20(TMT6plex)	CID	1	0	1	1		No Quan Values	Not Used										3.91765			0	9.12492	50
							High														rGYEVEQQQQR	Unambiguous	2	1	P05690	N-Term(TMT6plex)	CID	1	0	1	1		No Quan Values	Not Used										3.91531			1	16.7603	50
							High														rGYEVEQQQQR	Unambiguous	2	1	P05690	N-Term(TMT6plex)	CID	1	0	1	1	2822	Unique	Used		0.866654	0.738325			345.615	294.439		398.793	3.91259			1	27.7225	50
																				High	tIGNAGLDISVNQLNEIIVDk	Unambiguous	2	1	P05690	N-Term(TMT6plex); K21(TMT6plex)	CID	1	0	1	1	6373	No Quan Values	Not Used										3.91072			0	23.4266	50
			High																		iESSYDkEEQSEENTSFFTNEk	Unambiguous	3	2	P55155;P05690	N-Term(TMT6plex); K7(TMT6plex); K22(TMT6plex)	CID	1	0	1	1		No Quan Values	Not Used										3.90092			1	7.46041	50
							High														rGYEVEQQQQR	Unambiguous	2	1	P05690	N-Term(TMT6plex)	CID	1	0	1	1		No Quan Values	Not Used										3.8947			1	36.4352	50
							High														rGYEVEQQQQR	Unambiguous	2	1	P05690	N-Term(TMT6plex)	CID	1	0	1	1		No Quan Values	Not Used										3.89161			1	26.3107	50
							High														YIHLQLVNIR	Unambiguous	2	1	P05690		CID	1	0	1	1		No Quan Labels	Not Used										3.88763			0	5.15696	50
							High														rGYEVEQQQQR	Unambiguous	2	1	P05690	N-Term(TMT6plex)	CID	1	0	1	1	3549	No Quan Values	Not Used									204.61	3.88732			1	19.7801	50
							High														rGYEVEQQQQR	Unambiguous	2	1	P05690	N-Term(TMT6plex)	CID	1	0	1	1		No Quan Values	Not Used										3.87973			1	6.03126	50
							High														rGYEVEQQQQR	Unambiguous	2	1	P05690	N-Term(TMT6plex)	CID	1	0	1	1	2627	No Quan Values	Not Used								531.76		3.87787			1	26.2033	50
							High														rGYEVEQQQQR	Unambiguous	2	1	P05690	N-Term(TMT6plex)	CID	1	0	1	1		No Quan Values	Not Used										3.87287			1	19.2742	50
							High														rGYEVEQQQQR	Unambiguous	2	1	P05690	N-Term(TMT6plex)	CID	1	0	1	1	3443	No Quan Values	Not Used							264.635			3.86151			1	22.2816	50
																High					lGESAIVIELPEGEVR	Unambiguous	2	1	P05690	N-Term(TMT6plex)	CID	1	0	1	1		No Quan Values	Not Used										3.85099			0	61.5839	50
			Medium																		aEFAPFEkFPLDk	Unambiguous	3	2	P55155;P05690	N-Term(TMT6plex); K8(TMT6plex); K13(TMT6plex)	CID	1	0	1	1		No Quan Values	Not Used										3.84473			1	39.3479	24
							High														rGYEVEQQQQR	Unambiguous	2	1	P05690	N-Term(TMT6plex)	CID	1	0	1	1	4478	No Quan Values	Not Used										3.84347			1	26.5405	50
			Medium																		nGLISELQFDkEDAEWSk	Unambiguous	2	1	P05690	N-Term(TMT6plex); K11(TMT6plex); K18(TMT6plex)	CID	1	0	1	1	7424	Unique	Used	0.540955		2.46084	3.03935	383.579		1744.93	2155.13	709.078	3.84105			1	6.00644	50
						High															TYNYWTVSSRPENNENDR	Unambiguous	2	1	P05690		CID	1	0	1	1		No Quan Labels	Not Used										3.83371			0	0	50
						High															TYNYWTVSSRPENNENDR	Unambiguous	2	1	P05690		CID	1	0	1	1	3077	No Quan Labels	Not Used										3.83175			0	0	50
							High														HQLTEASGSVck	Unambiguous	2	1	P05690	C11(Carbamidomethyl); K12(TMT6plex)	CID	1	0	1	1	1672	No Quan Values	Not Used										3.83113			0	6.9782	16
																				High	qQPLQLDDYPVSFVESVk	Unambiguous	2	1	P05690	N-Term(TMT6plex); K18(TMT6plex)	CID	1	0	1	1	6324	Unique	Used			2.93584	4.03564			1552.17	2133.63	528.698	3.82693			0	13.4351	50
			Medium																		nGLISELQFDkEDAEWSk	Unambiguous	2	1	P05690	N-Term(TMT6plex); K11(TMT6plex); K18(TMT6plex)	CID	1	0	1	1		No Quan Values	Not Used										3.80184			1	14.4004	50
							High														rGYEVEQQQQR	Unambiguous	2	1	P05690	N-Term(TMT6plex)	CID	1	0	1	1		No Quan Values	Not Used										3.79102			1	21.1614	50
										High											mmHTRPEESLLVQVVSQmEk	Unambiguous	3	2	P55155;P05690	M1(Oxidation); M2(Oxidation); M18(Oxidation); K20(TMT6plex)	CID	1	0	1	1	4524	No Quan Values	Not Used										3.78496			0	27.3662	50
										High											lGESAIVIELPEGEVR	Unambiguous	2	1	P05690	N-Term(TMT6plex)	CID	1	0	1	1		No Quan Values	Not Used										3.77553			0	29.8752	50
				High																	nGLISELQFDkEDAEWSk	Unambiguous	2	1	P05690	N-Term(TMT6plex); K11(TMT6plex); K18(TMT6plex)	CID	1	0	1	1		No Quan Values	Not Used										3.75719			1	6.94759	50
							High														rGYEVEQQQQR	Unambiguous	2	1	P05690	N-Term(TMT6plex)	CID	1	0	1	1		No Quan Values	Not Used										3.75504			1	19.6016	50
							High														rGYEVEQQQQR	Unambiguous	2	1	P05690	N-Term(TMT6plex)	CID	1	0	1	1		No Quan Values	Not Used										3.75177			1	9.72404	50
				High																	NGLISELQFDkEDAEWSk	Unambiguous	2	1	P05690	K11(TMT6plex); K18(TMT6plex)	CID	1	0	1	1	6276	Unique	Used				1.03605				455.821	439.959	3.73426			1	9.13644	50
			Medium																		iESSYDkEEQSEENTSFFTNEk	Unambiguous	3	2	P55155;P05690	N-Term(TMT6plex); K7(TMT6plex); K22(TMT6plex)	CID	1	0	1	1		No Quan Values	Not Used										3.73062			1	8.08029	50
																	High				mFTPLFEQGVk	Unambiguous	3	2	P55155;P05690	N-Term(TMT6plex); K11(TMT6plex)	CID	1	0	1	1	7280	No Quan Values	Not Used								350.716		3.72982			0	3.93852	50
								High													YIHLQLVNIR	Unambiguous	2	1	P05690		CID	1	0	1	1		No Quan Labels	Not Used										3.72926			0	16.1499	50
				High																	NGLISELQFDkEDAEWSk	Unambiguous	2	1	P05690	K11(TMT6plex); K18(TMT6plex)	CID	1	0	1	1	6255	Unique	Used			0.743043	1.3687			5270.69	9708.75	7093.38	3.7127			1	9.10286	4
							High														rGYEVEQQQQR	Unambiguous	2	1	P05690	N-Term(TMT6plex)	CID	1	0	1	1		No Quan Values	Not Used										3.7098			1	36.7004	50
																Medium					lGESAIVIELPEGEVR	Unambiguous	2	1	P05690	N-Term(TMT6plex)	CID	1	0	1	1	6079	Unique	Used	0.82768		1.76949	3.15342	1467.63		3137.64	5591.62	1773.19	3.70969			0	14.2241	20
								High													YIHLQLVNIR	Unambiguous	2	1	P05690		CID	1	0	1	1	4327	No Quan Labels	Not Used										3.70602			0	6.31566	50
																High					lGESAIVIELPEGEVR	Unambiguous	2	1	P05690	N-Term(TMT6plex)	CID	1	0	1	1		No Quan Values	Not Used										3.69945			0	43.331	50
				High																	sQLLVVRPEMPSSLR	Unambiguous	3	2	P55155;P05690	N-Term(TMT6plex)	CID	1	0	1	1		No Quan Values	Not Used										3.68983			0	7.6509	1
							High														aYTPIkIQAVAGMkR	Unambiguous	2	1	P05690	N-Term(TMT6plex); K6(TMT6plex); K14(TMT6plex)	CID	1	0	1	1	4399	Unique	Used	1.89031	0.913741	2.93111	6.29894	1675.06	809.696	2597.35	5581.7	886.133	3.68716			2	13.0347	50
							High														rGYEVEQQQQR	Unambiguous	2	1	P05690	N-Term(TMT6plex)	CID	1	0	1	1	4622	No Quan Values	Not Used										3.68529			1	23.9162	50
							High														rGYEVEQQQQR	Unambiguous	2	1	P05690	N-Term(TMT6plex)	CID	1	0	1	1	7658	No Quan Values	Not Used										3.68366			1	18.7033	50
							High														YIHLQLVNIR	Unambiguous	2	1	P05690		CID	1	0	1	1		No Quan Labels	Not Used										3.67863			0	2.4506	50
							High														rGYEVEQQQQR	Unambiguous	2	1	P05690	N-Term(TMT6plex)	CID	1	0	1	1		No Quan Values	Not Used										3.66937			1	23.4014	50
				High																	NGLISELQFDkEDAEWSk	Unambiguous	2	1	P05690	K11(TMT6plex); K18(TMT6plex)	CID	1	0	1	1	6358	No Quan Values	Not Used										3.66839			1	7.36114	42
				High																	dYTmNTELTTVcDk	Unambiguous	2	1	P05690	N-Term(TMT6plex); M4(Oxidation); C12(Carbamidomethyl); K14(TMT6plex)	CID	1	0	1	1	3435	No Quan Values	Not Used									6771.76	3.66805			0	15.1895	4
															Medium						qQPLQLDDYPVSFVESVk	Unambiguous	2	1	P05690	N-Term(TMT6plex); K18(TMT6plex)	CID	1	0	1	1	7487	No Quan Values	Not Used										3.66727			0	43.1673	50
							High														rGYEVEQQQQR	Unambiguous	2	1	P05690	N-Term(TMT6plex)	CID	0.1913	0	1	1	6419	No Quan Values	Not Used										3.65711			1	27.271	50
							High														rGYEVEQQQQR	Unambiguous	2	1	P05690	N-Term(TMT6plex)	CID	1	0	1	1	3155	No Quan Values	Not Used								365.075		3.65402			1	18.0506	50
							High														aEFAPFEKFPLDkk	Unambiguous	3	2	P55155;P05690	N-Term(TMT6plex); K13(TMT6plex); K14(TMT6plex)	CID	1	0	1	1	5270	No Quan Values	Not Used								273.622		3.65307			2	27.8097	50
																				High	qQPLQLDDYPVSFVESVk	Unambiguous	2	1	P05690	N-Term(TMT6plex); K18(TMT6plex)	CID	1	0	1	1		No Quan Values	Not Used										3.64812			0	25.0006	50
							High														rGYEVEQQQQR	Unambiguous	2	1	P05690	N-Term(TMT6plex)	CID	1	0	1	1	2716	No Quan Values	Not Used										3.64476			1	36.7162	50
							High														rGYEVEQQQQR	Unambiguous	2	1	P05690	N-Term(TMT6plex)	CID	1	0	1	1		No Quan Values	Not Used										3.64056			1	21.4538	50
													High								ETNQQVAALTHQmIR	Unambiguous	3	2	P55155;P05690	M13(Oxidation)	CID	1	0	1	1		No Quan Labels	Not Used										3.62989			0	0	50
				High																	NGLISELQFDkEDAEWSk	Unambiguous	2	1	P05690	K11(TMT6plex); K18(TMT6plex)	CID	1	0	1	1		No Quan Values	Not Used										3.62568			1	3.62295	13
																				High	qQPLQLDDYPVSFVESVk	Unambiguous	2	1	P05690	N-Term(TMT6plex); K18(TMT6plex)	CID	1	0	1	1	6142	Unique	Used	0.465692	0.293555	2.30263	2.644	7049.73	4443.89	34857.6	40025.4	15138.2	3.62449			0	3.6309	26
																High					mFTPLFEQGVk	Unambiguous	3	2	P55155;P05690	N-Term(TMT6plex); K11(TMT6plex)	CID	1	0	1	1	6313	No Quan Values	Not Used								1169.94		3.62029			0	2.32083	14
							High														KIQSEDYSAYQIER	Unambiguous	2	1	P05690		CID	1	0	1	1		No Quan Labels	Not Used										3.61175			1	19.3027	50
				High																	sIVSLTTRPVVFLR	Unambiguous	2	1	P05690	N-Term(TMT6plex)	CID	1	0	1	1	6037	No Quan Values	Not Used							466.327	497.231		3.58862			0	6.73233	50
								High													YIHLQLVNIR	Unambiguous	2	1	P05690		CID	1	0	1	1		No Quan Labels	Not Used										3.58853			0	1.5206	50
									High												YIHLQLVNIR	Unambiguous	2	1	P05690		CID	1	0	1	1		No Quan Labels	Not Used										3.58637			0	0	50
									High												iESSYDkEEQSEENTSFFTNEk	Unambiguous	3	2	P55155;P05690	N-Term(TMT6plex); K7(TMT6plex); K22(TMT6plex)	CID	1	0	1	1		No Quan Values	Not Used										3.575			1	4.45876	50
				High																	sIVSLTTRPVVFLR	Unambiguous	2	1	P05690	N-Term(TMT6plex)	CID	1	0	1	1		No Quan Values	Not Used										3.57173			0	4.75603	4
						High															aEFAPFEkFPLDkk	Unambiguous	3	2	P55155;P05690	N-Term(TMT6plex); K8(TMT6plex); K13(TMT6plex); K14(TMT6plex)	CID	1	0	1	1	5536	Not Unique	Not Used	0.737614	0.266817	1.5504	3.05613	914.491	330.798	1922.18	3788.97	1239.8	3.57094			2	13.0294	50
								High													YIHLQLVNIR	Unambiguous	2	1	P05690		CID	1	0	1	1	4224	No Quan Labels	Not Used										3.56689			0	1.50815	50
																				High	qQPLQLDDYPVSFVESVk	Unambiguous	2	1	P05690	N-Term(TMT6plex); K18(TMT6plex)	CID	1	0	1	1	6953	No Quan Values	Not Used							493.608	711.619		3.56563			0	22.2239	50
								High													YIHLQLVNIR	Unambiguous	2	1	P05690		CID	1	0	1	1	5077	No Quan Labels	Not Used										3.55789			0	55.87	50
																				High	tIQETPFPSQSIAEALIk	Unambiguous	2	1	P05690	N-Term(TMT6plex); K18(TMT6plex)	CID	1	0	1	1		No Quan Values	Not Used										3.55039			0	3.84222	22
				High																	vIRGEQEIVAQLQNEEIR	Unambiguous	3	2	P55155;P05690	N-Term(TMT6plex)	CID	1	0	1	1		No Quan Values	Not Used										3.54943			1	6.02945	15
							High														rGYEVEQQQQR	Unambiguous	2	1	P05690	N-Term(TMT6plex)	CID	1	0	1	1	3857	No Quan Values	Not Used								292.175		3.54453			1	26.7772	50
						High															tLEGDcQVAYTVIREQkk	Unambiguous	3	2	P55155;P05690	N-Term(TMT6plex); C6(Carbamidomethyl); K17(TMT6plex); K18(TMT6plex)	CID	1	0	1	1	4713	No Quan Values	Not Used								437.184		3.53595			2	35.5685	50
							High														rGYEVEQQQQR	Unambiguous	2	1	P05690	N-Term(TMT6plex)	CID	1	0	1	1	2928	Unique	Used	0.509598	0.103678		0.371569	1238.71	252.016		903.195	2430.76	3.53018			1	25.8464	50
																	High				QFNGMPEYELLIk	Unambiguous	2	1	P05690	K13(TMT6plex)	CID	1	0	1	1		No Quan Values	Not Used										3.51885			0	8.98293	50
				High																	lVLEENHSIk	Unambiguous	3	2	P55155;P05690	N-Term(TMT6plex); K10(TMT6plex)	CID	1	0	1	1		No Quan Values	Not Used										3.51754			0	9.10241	6
							High														rGYEVEQQQQR	Unambiguous	2	1	P05690	N-Term(TMT6plex)	CID	1	0	1	1		No Quan Values	Not Used										3.51318			1	13.3278	50
																				High	qQPLQLDDYPVSFVESVk	Unambiguous	2	1	P05690	N-Term(TMT6plex); K18(TMT6plex)	CID	1	0	1	1	6405	No Quan Values	Not Used							573.079	526.45		3.50524			0	12.9822	50
															High						fDGLVLSGLPSASSELSQSR	Unambiguous	2	1	P05690	N-Term(TMT6plex)	CID	1	0	1	1	6064	No Quan Values	Not Used					2926.93	4014.36	29902.2	29302.6		3.50438			0	5.29009	17
								High													nGDKAEFAPFEkFPLDk	Unambiguous	3	2	P55155;P05690	N-Term(TMT6plex); K12(TMT6plex); K17(TMT6plex)	CID	0.0171	0	1	1	5278	Not Unique	Not Used	0.493801		1.59884	3.1516	319.007		1032.89	2036	646.023	3.49744			2	10.9102	50
							High														YIHLQLVNIR	Unambiguous	2	1	P05690		CID	1	0	1	1		No Quan Labels	Not Used										3.49455			0	1.5522	31
																				High	tIQETPFPSQSIAEALIk	Unambiguous	2	1	P05690	N-Term(TMT6plex); K18(TMT6plex)	CID	1	0	1	1		No Quan Values	Not Used										3.48719			0	13.8071	50
											High										mmHTRPEESLLVQVVSQmEk	Unambiguous	3	2	P55155;P05690	M1(Oxidation); M2(Oxidation); M18(Oxidation); K20(TMT6plex)	CID	1	0	1	1	4233	No Quan Values	Not Used										3.48434			0	16.6095	38
							High														YIHLQLVNIR	Unambiguous	2	1	P05690		CID	1	0	1	1		No Quan Labels	Not Used										3.48346			0	2.58211	50
							High														rGYEVEQQQQR	Unambiguous	2	1	P05690	N-Term(TMT6plex)	CID	1	0	1	1		No Quan Values	Not Used										3.47814			1	5.72981	50
			Medium																		iESSYDkEEQSEENTSFFTNEk	Unambiguous	3	2	P55155;P05690	N-Term(TMT6plex); K7(TMT6plex); K22(TMT6plex)	CID	1	0	1	1	7040	No Quan Values	Not Used										3.47394			1	7.50823	50
			Medium																		dTELIRPQTVYTYVLENEELk	Unambiguous	2	1	P05690	N-Term(TMT6plex); K21(TMT6plex)	CID	1	0	1	1		No Quan Values	Not Used										3.47358			0	6.53809	42
				Medium																	sIVSLTTRPVVFLR	Unambiguous	2	1	P05690	N-Term(TMT6plex)	CID	1	0	1	1	6150	No Quan Values	Not Used										3.47245			0	28.1013	50
								High													YIHLQLVNIR	Unambiguous	2	1	P05690		CID	1	0	1	1		No Quan Labels	Not Used										3.45731			0	1.49059	24
								High													YIHLQLVNIR	Unambiguous	2	1	P05690		CID	1	0	1	1	5086	No Quan Labels	Not Used										3.45211			0	11.8615	50
						High															HQLTEASGSVck	Unambiguous	2	1	P05690	C11(Carbamidomethyl); K12(TMT6plex)	CID	1	0	1	1		No Quan Values	Not Used										3.45174			0	25.1574	50
															High						TIQETPFPSQSIAEALIk	Unambiguous	2	1	P05690	K18(TMT6plex)	CID	1	0	1	1		No Quan Values	Not Used										3.45129			0	5.96389	50
																		Medium			mFTPLFEQGVk	Unambiguous	3	2	P55155;P05690	N-Term(TMT6plex); K11(TMT6plex)	CID	1	0	1	1	7247	No Quan Values	Not Used							722.496	792.575		3.44923			0	13.5069	40
								High													YIHLQLVNIR	Unambiguous	2	1	P05690		CID	1	0	1	1		No Quan Labels	Not Used										3.43985			0	0	50
									High												YIHLQLVNIR	Unambiguous	2	1	P05690		CID	1	0	1	1	4898	No Quan Labels	Not Used										3.42561			0	20.9445	50
							High														rGYEVEQQQQR	Unambiguous	2	1	P05690	N-Term(TMT6plex)	CID	1	0	1	1		No Quan Values	Not Used										3.42401			1	7.85237	50
								High													YIHLQLVNIR	Unambiguous	2	1	P05690		CID	1	0	1	1		No Quan Labels	Not Used										3.41592			0	7.72878	50
								High													TYNYWTVSSRPENNENDR	Unambiguous	2	1	P05690		CID	1	0	1	1		No Quan Labels	Not Used										3.41417			0	16.8309	50
							High														HQLTEASGSVck	Unambiguous	2	1	P05690	C11(Carbamidomethyl); K12(TMT6plex)	CID	1	0	1	1	1666	Unique	Used		0.689289	0.822318	0.962825		254.679	303.831	355.745	369.48	3.4084			0	19.6664	50
				Medium																	ykDMDYAFLPIDR	Unambiguous	2	1	P05690	N-Term(TMT6plex); K2(TMT6plex)	CID	1	0	1	1	6148	No Quan Values	Not Used							810.238	1021.57		3.40545			1	16.3291	50
							High														rGYEVEQQQQR	Unambiguous	2	1	P05690	N-Term(TMT6plex)	CID	1	0	1	1	1308	No Quan Values	Not Used					2975.42		8345.97	16221		3.38616			1	3.92026	5
																		Medium			QFNGMPEYELLIk	Unambiguous	2	1	P05690	K13(TMT6plex)	CID	1	0	1	1		No Quan Values	Not Used										3.37954			0	17.0084	50
								High													YIHLQLVNIR	Unambiguous	2	1	P05690		CID	1	0	1	1		No Quan Labels	Not Used										3.3724			0	1.77479	50
							High														rGYEVEQQQQR	Unambiguous	2	1	P05690	N-Term(TMT6plex)	CID	1	0	1	1	2723	No Quan Values	Not Used										3.36944			1	31.624	50
								High													YIHLQLVNIR	Unambiguous	2	1	P05690		CID	1	0	1	1		No Quan Labels	Not Used										3.36241			0	5.25778	50
							High														YIHLQLVNIR	Unambiguous	2	1	P05690		CID	1	0	1	1		No Quan Labels	Not Used										3.3571			0	2.59801	50
									High												YIHLQLVNIR	Unambiguous	2	1	P05690		CID	1	0	1	1		No Quan Labels	Not Used										3.35667			0	0	50
							High														nRPAEFTAR	Unambiguous	2	1	P05690	N-Term(TMT6plex)	CID	1	0	1	1	1546	No Quan Values	Not Used								19883.8		3.3537			0	6.03058	1
								High													YIHLQLVNIR	Unambiguous	2	1	P05690		CID	1	0	1	1		No Quan Labels	Not Used										3.34722			0	22.5653	50
							High														YIHLQLVNIR	Unambiguous	2	1	P05690		CID	1	0	1	1	4413	No Quan Labels	Not Used										3.3472			0	0.811487	50
						High															TYNYWTVSSRPENNENDR	Unambiguous	2	1	P05690		CID	1	0	1	1		No Quan Labels	Not Used										3.33982			0	12.4948	50
							High														rGYEVEQQQQR	Unambiguous	2	1	P05690	N-Term(TMT6plex)	CID	1	0	1	1		No Quan Values	Not Used										3.33171			1	29.1138	50
							High														rGYEVEQQQQR	Unambiguous	2	1	P05690	N-Term(TMT6plex)	CID	1	0	1	1		No Quan Values	Not Used										3.32391			1	14.9498	50
																Medium					aVVNMISFNPIAPR	Unambiguous	3	2	P55155;P05690	N-Term(TMT6plex)	CID	1	0	1	1		No Quan Values	Not Used										3.31998			0	12.2796	15
							High														rGYEVEQQQQR	Unambiguous	2	1	P05690	N-Term(TMT6plex)	CID	1	0	1	1		No Quan Values	Not Used										3.3167			1	11.8448	50
						High															TYNYWTVSSRPENNENDR	Unambiguous	2	1	P05690		CID	1	0	1	1		No Quan Labels	Not Used										3.31211			0	23.7523	50
								High													YIHLQLVNIR	Unambiguous	2	1	P05690		CID	1	0	1	1		No Quan Labels	Not Used										3.30944			0	1.45953	50
															Medium						lGESAIVIELPEGEVR	Unambiguous	2	1	P05690	N-Term(TMT6plex)	CID	1	0	1	1	5600	Unique	Used	1.51697	0.564574	1.99841	3.11654	14696.6	5469.67	19360.9	30193.5	9688.13	3.30683			0	7.69697	23
							High														YIHLQLVNIR	Unambiguous	2	1	P05690		CID	1	0	1	1	5107	No Quan Labels	Not Used										3.30372			0	2.30651	50
																				Medium	tIQETPFPSQSIAEALIk	Unambiguous	2	1	P05690	N-Term(TMT6plex); K18(TMT6plex)	CID	1	0	1	1		No Quan Values	Not Used										3.29249			0	13.1072	50
							High														rGYEVEQQQQR	Unambiguous	2	1	P05690	N-Term(TMT6plex)	CID	1	0	1	1	7674	No Quan Values	Not Used										3.29236			1	12.3081	50
							High														rGYEVEQQQQR	Unambiguous	2	1	P05690	N-Term(TMT6plex)	CID	1	0	1	1		No Quan Values	Not Used										3.27935			1	6.08099	50
							High														nRPAEFTAR	Unambiguous	2	1	P05690	N-Term(TMT6plex)	CID	1	0	1	1	1644	No Quan Values	Not Used							2726.84	2170.66		3.27535			0	7.07035	7
[truncated: 5,459 more rows]
[truncated: 52 more columns]

## Sheet: TMT_BR1_T2
Accession	Description	ΣCoverage	Σ# Proteins	Σ# Unique Peptides	Σ# Peptides	Σ# PSMs	126/130	126/130 Count	126/130 Variability [%]	127/130	127/130 Count	127/130 Variability [%]	128/130	128/130 Count	128/130 Variability [%]	129/130	129/130 Count	129/130 Variability [%]	Score A3	Coverage A3	# Peptides A3	# PSM A3	Score B3	Coverage B3	# Peptides B3	# PSM B3	Score C3	Coverage C3	# Peptides C3	# PSM C3	Score D3	Coverage D3	# Peptides D3	# PSM D3	Score E3	Coverage E3	# Peptides E3	# PSM E3	Score F3	Coverage F3	# Peptides F3	# PSM F3	Score G3	Coverage G3	# Peptides G3	# PSM G3	Score H3	Coverage H3	# Peptides H3
P34383	Fatty-acid and retinol-binding protein 2 OS=Caenorhabditis elegans GN=far-2 PE=1 SV=1 - [FAR2_CAEEL]	59.34	2	11	11	227	1.71698	3;-;1;14;-;-;-;-;-;8;-;-;3;-;-;-;1;-;-;-	30.2919	2.01686	3;-;1;13;-;-;-;-;-;8;-;-;3;-;-;-;1;-;-;-	17.781	1.57478	3;-;1;13;-;-;-;-;-;8;-;-;3;-;-;-;1;-;-;-	23.0458	1.54031	3;-;1;13;-;-;-;-;-;8;-;-;3;-;-;-;1;-;-;-	41.6124	27.6046	5.49	1	10					44.8564	19.78	3	12	195.769	30.22	6	55										0				0
	A3	B3	C3	D3	E3	F3	G3	H3	I3	J3	K3	L3	M3	N3	O3	P3	Q3	R3	S3	T3	Sequence	PSM Ambiguity	# Proteins	# Protein Groups	Protein Group Accessions	Modifications	Activation Type	ΔScore	ΔCn	Rank	Search Engine Rank	QuanResultID	Quan Info	Quan Usage	126/130	127/130	128/130	129/130	126	127	128	129	130	XCorr	XCorr	Probability	# Missed Cleavages	Isolation Interference [%]	Ion Inject Time [ms]
														High							aTITAEFPILTGFFQNEk	Unambiguous	1	1	P34383	N-Term(TMT6plex); K18(TMT6plex)	CID	1	0	1	1	7280	No Quan Values	Not Used										6.31223			0	7.71086	50
													High								aTITAEFPILTGFFQNEk	Unambiguous	1	1	P34383	N-Term(TMT6plex); K18(TMT6plex)	CID	1	0	1	1	6830	No Quan Values	Not Used						464.52		360.49		6.09068			0	20.4827	50
														High							aTITAEFPILTGFFQNEk	Unambiguous	1	1	P34383	N-Term(TMT6plex); K18(TMT6plex)	CID	1	0	1	1		No Quan Values	Not Used										6.0848			0	5.00024	50
													High								aTITAEFPILTGFFQNEk	Unambiguous	1	1	P34383	N-Term(TMT6plex); K18(TMT6plex)	CID	1	0	1	1	6827	Unique	Used	1.10644	1.46529	1.51193	1.16866	614.604	813.942	839.846	649.169	555.48	5.80612			0	17.7303	50
													High								aTITAEFPILTGFFQNEk	Unambiguous	1	1	P34383	N-Term(TMT6plex); K18(TMT6plex)	CID	1	0	1	1	6832	Unique	Used	1.46993	1.9124	1.54773	1.22015	1007.74	1311.09	1061.09	836.506	685.575	5.79098			0	5.0984	50
														High							aTITAEFPILTGFFQNEk	Unambiguous	1	1	P34383	N-Term(TMT6plex); K18(TMT6plex)	CID	1	0	1	1	7431	No Quan Values	Not Used										5.76855			0	12.689	50
														High							aTITAEFPILTGFFQNEk	Unambiguous	1	1	P34383	N-Term(TMT6plex); K18(TMT6plex)	CID	1	0	1	1		No Quan Values	Not Used										5.67915			0	27.7161	50
													High								aTITAEFPILTGFFQNEk	Unambiguous	1	1	P34383	N-Term(TMT6plex); K18(TMT6plex)	CID	1	0	1	1		No Quan Values	Not Used										5.51161			0	67.1702	50
														High							aTITAEFPILTGFFQNEk	Unambiguous	1	1	P34383	N-Term(TMT6plex); K18(TMT6plex)	CID	1	0	1	1		No Quan Values	Not Used										5.46195			0	6.06343	50
														High							aTITAEFPILTGFFQNEk	Unambiguous	1	1	P34383	N-Term(TMT6plex); K18(TMT6plex)	CID	1	0	1	1		No Quan Values	Not Used										5.35346			0	20.0916	50
													High								aTITAEFPILTGFFQNEk	Unambiguous	1	1	P34383	N-Term(TMT6plex); K18(TMT6plex)	CID	1	0	1	1	6833	No Quan Values	Not Used					431.29	865.939	727.429	676.061		5.32899			0	4.70383	50
														High							aTITAEFPILTGFFQNEk	Unambiguous	1	1	P34383	N-Term(TMT6plex); K18(TMT6plex)	CID	1	0	1	1		No Quan Values	Not Used										5.27934			0	12.2499	50
													High								aTITAEFPILTGFFQNEk	Unambiguous	1	1	P34383	N-Term(TMT6plex); K18(TMT6plex)	CID	1	0	1	1	6933	No Quan Values	Not Used										5.10729			0	20.3502	50
				High																	aGkLEALLTAk	Unambiguous	1	1	P34383	N-Term(TMT6plex); K3(TMT6plex); K11(TMT6plex)	CID	1	0	1	1	5914	Unique	Used	2.70945	2.57772	1.41937	2.34994	2635.7	2507.56	1380.74	2285.98	972.78	4.86074			1	9.09952	50
				High																	gLIPAEVAEHLk	Unambiguous	1	1	P34383	N-Term(TMT6plex); K12(TMT6plex)	CID	1	0	1	1		No Quan Values	Not Used										4.79091			0	13.4719	1
										High											ELHQQYLAGDkPTLDSLk	Unambiguous	1	1	P34383	K11(TMT6plex); K18(TMT6plex)	CID	1	0	1	1		No Quan Values	Not Used										4.77248			0	2.44506	50
										High											ELHQQYLAGDkPTLDSLk	Unambiguous	1	1	P34383	K11(TMT6plex); K18(TMT6plex)	CID	0.3941	0	1	1	6091	No Quan Values	Not Used										4.77069			0	13.3231	50
										High											ELHQQYLAGDkPTLDSLk	Unambiguous	1	1	P34383	K11(TMT6plex); K18(TMT6plex)	CID	1	0	1	1	5247	No Quan Values	Not Used										4.67905			0	6.10775	50
										High											ELHQQYLAGDkPTLDSLk	Unambiguous	1	1	P34383	K11(TMT6plex); K18(TMT6plex)	CID	1	0	1	1		No Quan Values	Not Used										4.65082			0	13.7397	50
														High							aTITAEFPILTGFFQNEk	Unambiguous	1	1	P34383	N-Term(TMT6plex); K18(TMT6plex)	CID	1	0	1	1	7644	No Quan Values	Not Used										4.60919			0	32.518	50
										High											ELHQQYLAGDkPTLDSLk	Unambiguous	1	1	P34383	K11(TMT6plex); K18(TMT6plex)	CID	0.3957	0	1	1		No Quan Values	Not Used										4.59752			0	7.12624	50
				High																	aGkLEALLTAk	Unambiguous	1	1	P34383	N-Term(TMT6plex); K3(TMT6plex); K11(TMT6plex)	CID	1	0	1	1	7231	Unique	Used	2.21097	1.67936	0.895154	2.01796	1165.59	885.337	471.913	1063.84	527.186	4.56432			1	10.3895	50
										High											ELHQQYLAGDkPTLDSLk	Unambiguous	1	1	P34383	K11(TMT6plex); K18(TMT6plex)	CID	0.3092	0	1	1	4843	No Quan Values	Not Used										4.55793			0	3.26931	50
										High											ELHQQYLAGDkPTLDSLk	Unambiguous	1	1	P34383	K11(TMT6plex); K18(TMT6plex)	CID	1	0	1	1	4174	No Quan Values	Not Used						325.609	277.946			4.55674			0	4.98881	50
										High											ELHQQYLAGDkPTLDSLk	Unambiguous	1	1	P34383	K11(TMT6plex); K18(TMT6plex)	CID	1	0	1	1		No Quan Values	Not Used										4.54036			0	4.97088	50
										High											ELHQQYLAGDkPTLDSLk	Unambiguous	1	1	P34383	K11(TMT6plex); K18(TMT6plex)	CID	0.3797	0	1	1	5019	No Quan Values	Not Used										4.53411			0	6.18525	50
										High											ELHQQYLAGDkPTLDSLk	Unambiguous	1	1	P34383	K11(TMT6plex); K18(TMT6plex)	CID	0.234	0	1	1	4465	Unique	Used	0.934178	1.05957	0.978546	0.690973	983.799	1115.85	1030.52	727.675	1053.12	4.53351			0	5.5933	50
										High											ELHQQYLAGDkPTLDSLk	Unambiguous	1	1	P34383	K11(TMT6plex); K18(TMT6plex)	CID	0.3576	0	1	1	4645	No Quan Values	Not Used					298.239					4.52865			0	6.83513	50
										High											ELHQQYLAGDkPTLDSLk	Unambiguous	1	1	P34383	K11(TMT6plex); K18(TMT6plex)	CID	1	0	1	1		No Quan Values	Not Used										4.50571			0	9.98797	50
				High																	aGkLEALLTAk	Unambiguous	1	1	P34383	N-Term(TMT6plex); K3(TMT6plex); K11(TMT6plex)	CID	1	0	1	1	6325	Unique	Used	2.90347	2.37758	1.2952	2.27028	6453.6	5284.69	2878.85	5046.19	2222.72	4.50214			1	26.8618	50
										High											ELHQQYLAGDkPTLDSLk	Unambiguous	1	1	P34383	K11(TMT6plex); K18(TMT6plex)	CID	0.3497	0	1	1		No Quan Values	Not Used										4.48958			0	6.96553	50
														High							aTITAEFPILTGFFQNEk	Unambiguous	1	1	P34383	N-Term(TMT6plex); K18(TMT6plex)	CID	1	0	1	1	7549	No Quan Values	Not Used										4.48822			0	52.4329	50
				High																	aGkLEALLTAk	Unambiguous	1	1	P34383	N-Term(TMT6plex); K3(TMT6plex); K11(TMT6plex)	CID	1	0	1	1		No Quan Values	Not Used										4.45396			1	10.544	17
										High											ELHQQYLAGDkPTLDSLk	Unambiguous	1	1	P34383	K11(TMT6plex); K18(TMT6plex)	CID	1	0	1	1	4371	No Quan Values	Not Used							258.427			4.43429			0	7.85516	50
										High											ELHQQYLAGDkPTLDSLk	Unambiguous	1	1	P34383	K11(TMT6plex); K18(TMT6plex)	CID	1	0	1	1	4836	Unique	Used	1.78384	2.52574	1.77888	1.07345	963.73	1364.55	961.052	579.938	540.256	4.39699			0	7.8688	50
										High											ELHQQYLAGDkPTLDSLk	Unambiguous	1	1	P34383	K11(TMT6plex); K18(TMT6plex)	CID	1	0	1	1		No Quan Values	Not Used										4.39266			0	7.03354	50
										High											ELHQQYLAGDkPTLDSLk	Unambiguous	1	1	P34383	K11(TMT6plex); K18(TMT6plex)	CID	1	0	1	1	4185	Unique	Used	1.52397	1.82627	1.66192	1.22446	2703.12	3239.31	2947.8	2171.87	1773.74	4.3766			0	5.64741	30
										High											ELHQQYLAGDkPTLDSLk	Unambiguous	1	1	P34383	K11(TMT6plex); K18(TMT6plex)	CID	1	0	1	1		No Quan Values	Not Used										4.36738			0	14.0668	50
										High											ELHQQYLAGDkPTLDSLk	Unambiguous	1	1	P34383	K11(TMT6plex); K18(TMT6plex)	CID	1	0	1	1		No Quan Values	Not Used										4.36669			0	5.15219	50
										High											ELHQQYLAGDkPTLDSLk	Unambiguous	1	1	P34383	K11(TMT6plex); K18(TMT6plex)	CID	1	0	1	1		No Quan Values	Not Used										4.34928			0	9.43885	50
										High											ELHQQYLAGDkPTLDSLk	Unambiguous	1	1	P34383	K11(TMT6plex); K18(TMT6plex)	CID	1	0	1	1		No Quan Values	Not Used										4.34001			0	8.2511	50
										High											ELHQQYLAGDkPTLDSLk	Unambiguous	1	1	P34383	K11(TMT6plex); K18(TMT6plex)	CID	1	0	1	1	4056	Unique	Used	1.66805	1.76046	1.80003	1.55631	6334.56	6685.5	6835.74	5910.21	3797.58	4.33976			0	9.48408	31
										High											ELHQQYLAGDkPTLDSLk	Unambiguous	1	1	P34383	K11(TMT6plex); K18(TMT6plex)	CID	1	0	1	1		No Quan Values	Not Used										4.33173			0	13.8641	50
										High											ELHQQYLAGDkPTLDSLk	Unambiguous	1	1	P34383	K11(TMT6plex); K18(TMT6plex)	CID	0.3303	0	1	1	3762	No Quan Values	Not Used										4.3307			0	31.7831	50
										High											ELHQQYLAGDkPTLDSLk	Unambiguous	1	1	P34383	K11(TMT6plex); K18(TMT6plex)	CID	1	0	1	1	4561	No Quan Values	Not Used										4.31171			0	6.03245	50
			High																		gLIPAEVAEHLk	Unambiguous	1	1	P34383	N-Term(TMT6plex); K12(TMT6plex)	CID	1	0	1	1	5544	No Quan Values	Not Used					363.84	544.951	442.266	583.535		4.2974			0	39.918	50
										High											ELHQQYLAGDkPTLDSLk	Unambiguous	1	1	P34383	K11(TMT6plex); K18(TMT6plex)	CID	1	0	1	1	5253	No Quan Values	Not Used										4.29267			0	5.69537	50
										High											ELHQQYLAGDkPTLDSLk	Unambiguous	1	1	P34383	K11(TMT6plex); K18(TMT6plex)	CID	1	0	1	1		No Quan Values	Not Used										4.28894			0	4.65013	50
			High																		fEkLDATAQALVk	Unambiguous	1	1	P34383	N-Term(TMT6plex); K3(TMT6plex); K13(TMT6plex)	CID	1	0	1	1	7584	No Quan Values	Not Used					358.327	597.021		545.45		4.26553			1	15.4199	50
				High																	aGkLEALLTAk	Unambiguous	1	1	P34383	N-Term(TMT6plex); K3(TMT6plex); K11(TMT6plex)	CID	1	0	1	1		No Quan Values	Not Used										4.26362			1	25.3677	50
										High											ELHQQYLAGDkPTLDSLk	Unambiguous	1	1	P34383	K11(TMT6plex); K18(TMT6plex)	CID	1	0	1	1		No Quan Values	Not Used										4.21441			0	6.42636	50
										High											ELHQQYLAGDkPTLDSLk	Unambiguous	1	1	P34383	K11(TMT6plex); K18(TMT6plex)	CID	1	0	1	1		No Quan Values	Not Used										4.20636			0	11.6227	50
										High											ELHQQYLAGDkPTLDSLk	Unambiguous	1	1	P34383	K11(TMT6plex); K18(TMT6plex)	CID	1	0	1	1	4554	Unique	Used	0.885525	1.36904	1.21205	0.977765	524.5	810.886	717.901	579.134	592.304	4.19147			0	5.55516	50
				High																	aGkLEALLTAk	Unambiguous	1	1	P34383	N-Term(TMT6plex); K3(TMT6plex); K11(TMT6plex)	CID	1	0	1	1	6038	Unique	Used	2.87433	2.56654	1.21517	2.31855	519474	463848	219615	419029	180729	4.17525			1	9.51283	2
										High											ELHQQYLAGDkPTLDSLk	Unambiguous	1	1	P34383	K11(TMT6plex); K18(TMT6plex)	CID	1	0	1	1		No Quan Values	Not Used										4.16756			0	3.9302	50
										High											ELHQQYLAGDkPTLDSLk	Unambiguous	1	1	P34383	K11(TMT6plex); K18(TMT6plex)	CID	1	0	1	1	4293	Unique	Used	2.40408	2.87928	2.09371	2.03843	1154.71	1382.96	1005.64	979.088	480.315	4.1546			0	17.7438	50
										High											ELHQQYLAGDkPTLDSLk	Unambiguous	1	1	P34383	K11(TMT6plex); K18(TMT6plex)	CID	1	0	1	1		No Quan Values	Not Used										4.11654			0	5.35708	50
			High																		aGkLEALLTAk	Unambiguous	1	1	P34383	N-Term(TMT6plex); K3(TMT6plex); K11(TMT6plex)	CID	1	0	1	1	5545	No Quan Values	Not Used					646.614	257.417	276.496	529.056		4.10614			1	16.2467	50
										High											ELHQQYLAGDkPTLDSLk	Unambiguous	1	1	P34383	K11(TMT6plex); K18(TMT6plex)	CID	1	0	1	1	5052	Unique	Used	1.3524	1.75861	1.28248	1.08679	572.731	744.757	543.123	460.246	423.493	4.09723			0	9.86673	50
				High																	aGkLEALLTAk	Unambiguous	1	1	P34383	N-Term(TMT6plex); K3(TMT6plex); K11(TMT6plex)	CID	1	0	1	1	6228	Unique	Used	2.71874	2.02049	0.912779	1.61991	1881.08	1397.97	631.548	1120.81	691.896	4.0961			1	17.9499	50
										High											ELHQQYLAGDkPTLDSLk	Unambiguous	1	1	P34383	K11(TMT6plex); K18(TMT6plex)	CID	1	0	1	1	4189	Unique	Used	1.07935	1.74259	1.70696	1.34811	477.055	770.191	754.444	595.84	441.982	4.05107			0	8.89522	50
										High											ELHQQYLAGDkPTLDSLk	Unambiguous	1	1	P34383	K11(TMT6plex); K18(TMT6plex)	CID	1	0	1	1		No Quan Values	Not Used										4.04557			0	5.68571	50
				High																	aGkLEALLTAk	Unambiguous	1	1	P34383	N-Term(TMT6plex); K3(TMT6plex); K11(TMT6plex)	CID	1	0	1	1	6333	Unique	Used	3.12662	2.38364	1.2166	2.2504	8820.82	6724.73	3432.27	6348.83	2821.2	4.02695			1	28.5669	50
										High											ELHQQYLAGDkPTLDSLk	Unambiguous	1	1	P34383	K11(TMT6plex); K18(TMT6plex)	CID	1	0	1	1	4750	No Quan Values	Not Used										4.01468			0	9.2642	50
				High																	aGkLEALLTAk	Unambiguous	1	1	P34383	N-Term(TMT6plex); K3(TMT6plex); K11(TMT6plex)	CID	1	0	1	1		No Quan Values	Not Used										4.00565			1	17.1352	50
										High											ELHQQYLAGDkPTLDSLk	Unambiguous	1	1	P34383	K11(TMT6plex); K18(TMT6plex)	CID	1	0	1	1		No Quan Values	Not Used										4.00091			0	14.8916	50
				High																	ekSPSLYEk	Unambiguous	1	1	P34383	N-Term(TMT6plex); K2(TMT6plex); K9(TMT6plex)	CID	1	0	1	1	2750	No Quan Values	Not Used							53368.9			4.00084			1	9.24501	0
										High											ELHQQYLAGDkPTLDSLk	Unambiguous	1	1	P34383	K11(TMT6plex); K18(TMT6plex)	CID	1	0	1	1		No Quan Values	Not Used										3.98674			0	15.4629	50
										High											ELHQQYLAGDkPTLDSLk	Unambiguous	1	1	P34383	K11(TMT6plex); K18(TMT6plex)	CID	0.304	0	1	1		No Quan Values	Not Used										3.98146			0	5.91444	50
										High											ELHQQYLAGDkPTLDSLk	Unambiguous	1	1	P34383	K11(TMT6plex); K18(TMT6plex)	CID	1	0	1	1	4104	No Quan Values	Not Used										3.95038			0	8.36888	50
				High																	aGkLEALLTAk	Unambiguous	1	1	P34383	N-Term(TMT6plex); K3(TMT6plex); K11(TMT6plex)	CID	1	0	1	1	6527	Unique	Used	2.62504	2.36628	1.18042	2.06993	18131.6	16344.3	8153.4	14297.4	6907.18	3.94058			1	19.0106	50
										High											ELHQQYLAGDkPTLDSLk	Unambiguous	1	1	P34383	K11(TMT6plex); K18(TMT6plex)	CID	1	0	1	1		No Quan Values	Not Used										3.94055			0	14.0782	50
				High																	aGkLEALLTAk	Unambiguous	1	1	P34383	N-Term(TMT6plex); K3(TMT6plex); K11(TMT6plex)	CID	1	0	1	1	8027	No Quan Values	Not Used										3.91812			1	11.635	50
										High											ELHQQYLAGDkPTLDSLk	Unambiguous	1	1	P34383	K11(TMT6plex); K18(TMT6plex)	CID	1	0	1	1	4928	No Quan Values	Not Used										3.91492			0	5.35648	50
				High																	aGkLEALLTAk	Unambiguous	1	1	P34383	N-Term(TMT6plex); K3(TMT6plex); K11(TMT6plex)	CID	1	0	1	1	6045	Unique	Used	2.7459	2.21844	1.07281	2.58366	3689.97	2981.15	1441.65	3471.94	1343.81	3.91373			1	6.96137	36
										High											ELHQQYLAGDkPTLDSLk	Unambiguous	1	1	P34383	K11(TMT6plex); K18(TMT6plex)	CID	1	0	1	1		No Quan Values	Not Used										3.90667			0	8.89929	50
				High																	aGkLEALLTAk	Unambiguous	1	1	P34383	N-Term(TMT6plex); K3(TMT6plex); K11(TMT6plex)	CID	1	0	1	1		No Quan Values	Not Used										3.90428			1	25.5595	47
										High											ELHQQYLAGDkPTLDSLk	Unambiguous	1	1	P34383	K11(TMT6plex); K18(TMT6plex)	CID	1	0	1	1		No Quan Values	Not Used										3.88655			0	10.9108	50
				High																	aGkLEALLTAk	Unambiguous	1	1	P34383	N-Term(TMT6plex); K3(TMT6plex); K11(TMT6plex)	CID	1	0	1	1	8103	No Quan Values	Not Used										3.85903			1	15.8605	50
				High																	aGkLEALLTAk	Unambiguous	1	1	P34383	N-Term(TMT6plex); K3(TMT6plex); K11(TMT6plex)	CID	1	0	1	1		No Quan Values	Not Used										3.85536			1	20.8596	50
										High											ELHQQYLAGDkPTLDSLk	Unambiguous	1	1	P34383	K11(TMT6plex); K18(TMT6plex)	CID	1	0	1	1	6592	No Quan Values	Not Used										3.85079			0	8.38422	50
										High											ELHQQYLAGDkPTLDSLk	Unambiguous	1	1	P34383	K11(TMT6plex); K18(TMT6plex)	CID	1	0	1	1		No Quan Values	Not Used										3.83494			0	12.7569	50
										High											ELHQQYLAGDkPTLDSLk	Unambiguous	1	1	P34383	K11(TMT6plex); K18(TMT6plex)	CID	1	0	1	1	4743	No Quan Values	Not Used										3.82861			0	5.50776	24
				High																	gLIPAEVAEHLk	Unambiguous	1	1	P34383	N-Term(TMT6plex); K12(TMT6plex)	CID	1	0	1	1		No Quan Values	Not Used										3.82586			0	28.878	1
				High																	aGkLEALLTAk	Unambiguous	1	1	P34383	N-Term(TMT6plex); K3(TMT6plex); K11(TMT6plex)	CID	1	0	1	1		No Quan Values	Not Used										3.8122			1	10.7151	21
										High											ELHQQYLAGDkPTLDSLk	Unambiguous	1	1	P34383	K11(TMT6plex); K18(TMT6plex)	CID	1	0	1	1	4195	No Quan Values	Not Used										3.80864			0	7.50279	50
														High							aTITAEFPILTGFFQNEk	Unambiguous	1	1	P34383	N-Term(TMT6plex); K18(TMT6plex)	CID	1	0	1	1		No Quan Values	Not Used										3.80627			0	7.68394	50
										High											ELHQQYLAGDkPTLDSLk	Unambiguous	1	1	P34383	K11(TMT6plex); K18(TMT6plex)	CID	1	0	1	1		No Quan Values	Not Used										3.79481			0	18.4984	50
										High											ELHQQYLAGDkPTLDSLk	Unambiguous	1	1	P34383	K11(TMT6plex); K18(TMT6plex)	CID	1	0	1	1		No Quan Values	Not Used										3.79279			0	11.64	50
			Medium																		gLIPAEVAEHLk	Unambiguous	1	1	P34383	N-Term(TMT6plex); K12(TMT6plex)	CID	1	0	1	1	5248	Unique	Used	1.53117	2.07009	1.95218	2.42166	61197.3	82736.6	78024	96788.1	39967.7	3.7812			0	7.88174	18
				High																	aGkLEALLTAk	Unambiguous	1	1	P34383	N-Term(TMT6plex); K3(TMT6plex); K11(TMT6plex)	CID	1	0	1	1	6921	Unique	Used	2.84632	2.68446	1.28641	2.13251	2361.78	2227.47	1067.42	1769.48	829.766	3.77598			1	27.7098	50
										High											ELHQQYLAGDkPTLDSLk	Unambiguous	1	1	P34383	K11(TMT6plex); K18(TMT6plex)	CID	1	0	1	1		No Quan Values	Not Used										3.77169			0	26.7559	50
										High											ELHQQYLAGDkPTLDSLk	Unambiguous	1	1	P34383	K11(TMT6plex); K18(TMT6plex)	CID	1	0	1	1	5703	No Quan Values	Not Used										3.74207			0	7.28039	50
										High											ELHQQYLAGDkPTLDSLk	Unambiguous	1	1	P34383	K11(TMT6plex); K18(TMT6plex)	CID	1	0	1	1	6158	No Quan Values	Not Used										3.72838			0	33.9128	50
															Medium						lDATAQALVk	Unambiguous	1	1	P34383	N-Term(TMT6plex); K10(TMT6plex)	CID	1	0	1	1		No Quan Values	Not Used										3.72061			0	21.9528	50
				High																	eYkTEEEFk	Unambiguous	1	1	P34383	N-Term(TMT6plex); K3(TMT6plex); K9(TMT6plex)	CID	1	0	1	1	3128	No Quan Values	Not Used					70166.9	67547		89346.1		3.69951			1	7.54565	0
										High											ELHQQYLAGDkPTLDSLk	Unambiguous	1	1	P34383	K11(TMT6plex); K18(TMT6plex)	CID	1	0	1	1		No Quan Values	Not Used										3.69818			0	8.07813	50
										High											ELHQQYLAGDkPTLDSLk	Unambiguous	1	1	P34383	K11(TMT6plex); K18(TMT6plex)	CID	1	0	1	1		No Quan Values	Not Used										3.67565			0	4.88738	50
				High																	aGkLEALLTAk	Unambiguous	1	1	P34383	N-Term(TMT6plex); K3(TMT6plex); K11(TMT6plex)	CID	1	0	1	1		No Quan Values	Not Used										3.66412			1	22.2328	50
			Medium																		fEkLDATAQALVk	Unambiguous	1	1	P34383	N-Term(TMT6plex); K3(TMT6plex); K13(TMT6plex)	CID	1	0	1	1	7074	No Quan Values	Not Used					1533.91	1371.25		1191.99		3.66218			1	18.8062	31
										High											ELHQQYLAGDkPTLDSLk	Unambiguous	1	1	P34383	K11(TMT6plex); K18(TMT6plex)	CID	1	0	1	1		No Quan Values	Not Used										3.65877			0	9.82978	50
			Medium																		gLIPAEVAEHLk	Unambiguous	1	1	P34383	N-Term(TMT6plex); K12(TMT6plex)	CID	1	0	1	1		No Quan Values	Not Used										3.65077			0	34.0052	50
				High																	ekSPSLYEk	Unambiguous	1	1	P34383	N-Term(TMT6plex); K2(TMT6plex); K9(TMT6plex)	CID	1	0	1	1	2885	No Quan Values	Not Used							2024.36	2434.79		3.64498			1	22.3461	8
			Medium																		gLIPAEVAEHLk	Unambiguous	1	1	P34383	N-Term(TMT6plex); K12(TMT6plex)	CID	1	0	1	1		No Quan Values	Not Used										3.63057			0	27.9539	50
			Medium																		fEkLDATAQALVk	Unambiguous	1	1	P34383	N-Term(TMT6plex); K3(TMT6plex); K13(TMT6plex)	CID	1	0	1	1	6591	No Quan Values	Not Used					1710.38	1576.51		973.131		3.59179			1	22.296	33
				High																	eYkTEEEFk	Unambiguous	1	1	P34383	N-Term(TMT6plex); K3(TMT6plex); K9(TMT6plex)	CID	1	0	1	1		No Quan Values	Not Used										3.58846			1	22.8426	50
				High																	aGkLEALLTAk	Unambiguous	1	1	P34383	N-Term(TMT6plex); K3(TMT6plex); K11(TMT6plex)	CID	1	0	1	1		No Quan Values	Not Used										3.56507			1	10.9085	50
															Medium						ATITAEFPILTGFFQNEK	Unambiguous	1	1	P34383		CID	1	0	1	1		No Quan Labels	Not Used										3.56223			0	2.64832	33
	High																				iQAIVGQYVN	Unambiguous	1	1	P34383	N-Term(TMT6plex)	CID	1	0	1	1	6292	Unique	Used	2.3075	2.46554	1.46297	1.61333	47648.8	50912.3	30209.6	33314.5	20649.5	3.54002			0	4.07296	1
			Medium																		fEkLDATAQALVk	Unambiguous	1	1	P34383	N-Term(TMT6plex); K3(TMT6plex); K13(TMT6plex)	CID	1	0	1	1	7888	No Quan Values	Not Used					1006.62	839.929		792.036		3.52447			1	22.047	50
										High											ELHQQYLAGDkPTLDSLk	Unambiguous	1	1	P34383	K11(TMT6plex); K18(TMT6plex)	CID	1	0	1	1		No Quan Values	Not Used										3.51801			0	8.06573	50
			Medium																		fEkLDATAQALVk	Unambiguous	1	1	P34383	N-Term(TMT6plex); K3(TMT6plex); K13(TMT6plex)	CID	1	0	1	1	6949	No Quan Values	Not Used										3.49407			1	23.0804	50
				High																	aGkLEALLTAk	Unambiguous	1	1	P34383	N-Term(TMT6plex); K3(TMT6plex); K11(TMT6plex)	CID	1	0	1	1	7355	No Quan Values	Not Used										3.49396			1	46.644	50
										High											ELHQQYLAGDkPTLDSLk	Unambiguous	1	1	P34383	K11(TMT6plex); K18(TMT6plex)	CID	1	0	1	1	6086	No Quan Values	Not Used										3.48139			0	15.7142	50
				High																	eYkTEEEFk	Unambiguous	1	1	P34383	N-Term(TMT6plex); K3(TMT6plex); K9(TMT6plex)	CID	1	0	1	1	3054	No Quan Values	Not Used					1694.5	1425.06		963.588		3.48034			1	4.67642	19
				High																	gLIPAEVAEHLk	Unambiguous	1	1	P34383	N-Term(TMT6plex); K12(TMT6plex)	CID	1	0	1	1	5681	No Quan Values	Not Used					472.397	444.528	564.859	479.183		3.46002			0	31.97	50
			Medium																		fEkLDATAQALVk	Unambiguous	1	1	P34383	N-Term(TMT6plex); K3(TMT6plex); K13(TMT6plex)	CID	1	0	1	1	7163	No Quan Values	Not Used					1040.66	961.943		853.696		3.45903			1	12.4497	50
				High																	eYkTEEEFk	Unambiguous	1	1	P34383	N-Term(TMT6plex); K3(TMT6plex); K9(TMT6plex)	CID	1	0	1	1	3135	No Quan Values	Not Used					27260.1	31835		36224		3.44371			1	9.31138	1
				High																	ekSPSLYEk	Unambiguous	1	1	P34383	N-Term(TMT6plex); K2(TMT6plex); K9(TMT6plex)	CID	1	0	1	1	2710	No Quan Values	Not Used					946.989					3.42461			1	4.70031	14
[truncated: 6,662 more rows]
[truncated: 52 more columns]

## Sheet: TMT_BR2_T1
Accession	Description	ΣCoverage	Σ# Proteins	Σ# Unique Peptides	Σ# Peptides	Σ# PSMs	126/130	126/130 Count	126/130 Variability [%]	127/130	127/130 Count	127/130 Variability [%]	128/130	128/130 Count	128/130 Variability [%]	129/130	129/130 Count	129/130 Variability [%]	Score A3	Coverage A3	# Peptides A3	# PSM A3	Score B3	Coverage B3	# Peptides B3	# PSM B3	Score C3	Coverage C3	# Peptides C3	# PSM C3	Score D3	Coverage D3	# Peptides D3	# PSM D3	Score E3	Coverage E3	# Peptides E3	# PSM E3	Score F2	Coverage F2	# Peptides F2	# PSM F2	Score G2	Coverage G2	# Peptides G2	# PSM G2	Score H2	Coverage H2	# Peptides H2
[truncated: 6,327 more rows]
[truncated: 52 more columns]

[truncated: 2 more sheets: TMT_BR2_T2, Dimethylation data]
