# Supplementary material for: Dataset of proteomics analysis of aging C. elegans exposed to Pseudomonas aeruginosa strain PA01
Source: Data Brief. 2017 Feb 9;11:245–51. doi: 10.1016/j.dib.2017.02.001 (PMC5320047; doi:10.1016/j.dib.2017.02.001)
Supplement: Supplementary file 4 — Supplementary material [file mmc4.xlsx]

## Sheet: Description
Description of Supplemental Data
TMT_BR1_T1 to TMT_BR2_T2: These sheets contain read-outs from Proteome Discoverer v. 1.4. Each sheet contains proteins identified in each technical replicate.
Dimethylation data: This sheet contains the combined read-outs from Proteome Discoverer v. 1.4. The technical replicates from both days (i.e. 4) have been combined.
Key
D1: Day 1 (young C. elegans)
D5: Day 5 (middle-aged C. elegans)
T#: Technical replicate (number)
BR#: Biological replicate (number)
A3 to T3: Fractions 1 to 20
TMT: Tandem Mass Tag

## Sheet: TMT_BR1_T1
Accession	Description	ΣCoverage	Σ# Proteins	Σ# Unique Peptides	Σ# Peptides	Σ# PSMs	126/130	126/130 Count	126/130 Variability [%]	127/130	127/130 Count	127/130 Variability [%]	128/130	128/130 Count	128/130 Variability [%]	129/130	129/130 Count	129/130 Variability [%]	Score A3	Coverage A3	# Peptides A3	# PSM A3	Score B3	Coverage B3	# Peptides B3	# PSM B3	Score C3	Coverage C3	# Peptides C3	# PSM C3	Score D3	Coverage D3	# Peptides D3	# PSM D3	Score E3	Coverage E3	# Peptides E3	# PSM E3	Score F3	Coverage F3	# Peptides F3	# PSM F3	Score G3	Coverage G3	# Peptides G3	# PSM G3	Score H3	Coverage H3	# Peptides H3
Q22498	Probable coatomer subunit gamma OS=Caenorhabditis elegans GN=T14G10.5 PE=2 SV=1 - [COPG_CAEEL]	1.38	3	1	1	3														0				0				0				0											6.60794	1.38	1	2	2.95032	1.38	1
P34666	2-methoxy-6-polyprenyl-1,4-benzoquinol methylase, mitochondrial OS=Caenorhabditis elegans GN=coq-5 PE=3 SV=2 - [COQ5_CAEEL]	5.61	1	1	1	2														0												0												0				0
Q9Y048	Dystrobrevin-1 OS=Caenorhabditis elegans GN=dyb-1 PE=1 SV=1 - [DTN1_CAEEL]	3.56	1	1	1	2														0												0															5.74836	3.56	1
O02328	Eukaryotic translation initiation factor 3 subunit C OS=Caenorhabditis elegans GN=eif-3.C PE=2 SV=2 - [EIF3C_CAEEL]	1.56	1	1	1	2														0								0				0				0				0			5.94297	1.56	1	2		0
Q965S8	Eukaryotic translation initiation factor 3 subunit I OS=Caenorhabditis elegans GN=eif-3.I PE=2 SV=2 - [EIF3I_CAEEL]	3.67	1	1	1	10														0								0											7.85739	3.67	1	2	22.1852	3.67	1	6	8.00279	3.67	1
Q21217	Probable 4-aminobutyrate aminotransferase, mitochondrial OS=Caenorhabditis elegans GN=gta-1 PE=1 SV=1 - [GABT_CAEEL]	2.69	1	1	1	2	0.601475	-;-;-;2;-;-;-;-;-;-;-;-;-;-;-;-;-;-;-;-		1.29062	-;-;-;2;-;-;-;-;-;-;-;-;-;-;-;-;-;-;-;-		1.96433	-;-;-;2;-;-;-;-;-;-;-;-;-;-;-;-;-;-;-;-		2.43893	-;-;-;2;-;-;-;-;-;-;-;-;-;-;-;-;-;-;-;-			0				0				0			7.39674	2.69	1	2						0								0
O18276	Gamma-aminobutyric acid receptor subunit beta OS=Caenorhabditis elegans GN=gab-1 PE=2 SV=3 - [GBRB_CAEEL]	3.45	1	1	1	3														0								0								0				0				0			2.87435	3.45	1
P90795	Probable glycerol-3-phosphate dehydrogenase, mitochondrial OS=Caenorhabditis elegans GN=T25G3.4 PE=2 SV=2 - [GPDM_CAEEL]	1.11	1	1	1	2														0				0																0				0			5.85046	1.11	1
Q19459	Golgi apparatus protein 1 homolog OS=Caenorhabditis elegans GN=F14E5.2 PE=1 SV=1 - [GSLG1_CAEEL]	1.22	1	1	1	2							1.40964	-;-;-;-;-;-;-;-;-;-;-;-;-;-;-;-;1;-;-;-		1.79138	-;-;-;-;-;-;-;-;-;-;-;-;-;-;-;-;1;-;-;-			0				0				0				0				0				0				0				0
O61955	Eukaryotic translation initiation factor 4E-3 OS=Caenorhabditis elegans GN=ife-3 PE=1 SV=2 - [IF4E3_CAEEL]	6.77	1	1	1	2														0				0							7.54185	6.77	1	2
Q9U256	Phospholipase A2-like protein Y52B11A.8 OS=Caenorhabditis elegans GN=Y52B11A.8 PE=1 SV=1 - [PA2L_CAEEL]	8.62	1	1	1	4														0				0								0							13.9702	8.62	1	4		0				0
Q966B0	PAW domain-containing protein Y50D4B.3 OS=Caenorhabditis elegans GN=Y50D4B.3 PE=1 SV=2 - [PAWC1_CAEEL]	3	2	1	1	2														0											7.42738	3	1	2
P91427	Probable phosphoglycerate kinase OS=Caenorhabditis elegans GN=pgk-1 PE=1 SV=1 - [PGK_CAEEL]	1.92	1	1	1	5	0.24295	-;-;-;-;-;-;-;-;1;-;-;-;-;-;-;-;-;-;-;-		0.549426	-;-;-;-;-;-;-;-;1;-;-;-;-;-;-;-;-;-;-;-		0.774018	-;-;-;-;-;-;-;-;1;-;-;-;-;-;-;-;-;-;-;-		0.539849	-;-;-;-;-;-;-;-;1;-;-;-;-;-;-;-;-;-;-;-			0				0												0				0				0			5.38531	1.92	1
Q9BKU4	Mitochondrial prohibitin complex protein 1 OS=Caenorhabditis elegans GN=phb-1 PE=1 SV=1 - [PHB1_CAEEL]	6.18	1	1	1	2													7.9413	6.18	1	2														0
O16368	Probable 26S protease regulatory subunit 4 OS=Caenorhabditis elegans GN=rpt-2 PE=2 SV=1 - [PRS4_CAEEL]	4.74	1	1	1	2														0				0												0												0
O17915	GTP-binding nuclear protein ran-1 OS=Caenorhabditis elegans GN=ran-1 PE=1 SV=1 - [RAN_CAEEL]	3.72	1	1	1	2	0.428124	-;-;-;-;-;-;-;-;1;-;-;-;-;-;-;-;-;-;-;-					0.780147	-;-;-;-;-;-;-;-;2;-;-;-;-;-;-;-;-;-;-;-		0.746889	-;-;-;-;-;-;-;-;2;-;-;-;-;-;-;-;-;-;-;-			0				0				0
P91374	60S ribosomal protein L15 OS=Caenorhabditis elegans GN=rpl-15 PE=2 SV=1 - [RL15_CAEEL]	3.92	1	1	1	4				0.168936	-;-;-;-;-;-;-;1;-;-;-;-;-;-;-;-;-;-;-;-		1.75066	-;-;-;-;-;-;-;2;2;-;-;-;-;-;-;-;-;-;-;-	15.157	1.32245	-;-;-;-;-;-;-;2;2;-;-;-;-;-;-;-;-;-;-;-	24.1914		0				0																							5.17963	3.92	1
P34334	60S ribosomal protein L21 OS=Caenorhabditis elegans GN=rpl-21 PE=1 SV=3 - [RL21_CAEEL]	4.97	1	1	1	2														0				0																0				0			5.66156	4.97	1
P49041	40S ribosomal protein S5 OS=Caenorhabditis elegans GN=rps-5 PE=2 SV=1 - [RS5_CAEEL]	7.14	1	1	1	2	0.327326	-;-;-;-;-;-;-;-;-;-;-;-;-;-;-;-;1;-;-;-		0.428224	-;-;-;-;-;-;-;-;-;-;-;-;-;-;-;-;1;-;-;-		2.54769	-;-;-;-;-;-;-;-;-;-;-;-;-;-;-;-;1;-;-;-		1.15531	-;-;-;-;-;-;-;-;-;-;-;-;-;-;-;-;1;-;-;-			0				0												0				0
Q17348	Small nuclear ribonucleoprotein Sm D3 OS=Caenorhabditis elegans GN=snr-1 PE=2 SV=2 - [SMD3_CAEEL]	7.35	1	1	1	3														0																								0
Q9XTQ6	Tyramine beta-hydroxylase OS=Caenorhabditis elegans GN=tbh-1 PE=1 SV=2 - [TBH1_CAEEL]	3.42	2	1	1	2														0				0							7.1914	3.42	1	2
Q11182	Vacuolar protein sorting-associated protein 16 homolog OS=Caenorhabditis elegans GN=vps-16 PE=2 SV=2 - [VPS16_CAEEL]	1.29	1	1	1	2														0								0								0
Q18594	Uncharacterized protein C44B7.5 OS=Caenorhabditis elegans GN=C44B7.5 PE=1 SV=1 - [YC4B5_CAEEL]	5.08	1	1	1	2	3.21803	-;-;-;1;-;-;-;-;-;-;-;-;-;-;-;-;-;-;-;-		5.0969	-;-;-;1;-;-;-;-;-;-;-;-;-;-;-;-;-;-;-;-		7.15688	-;-;-;1;-;-;-;-;-;-;-;-;-;-;-;-;-;-;-;-		12.3926	-;-;-;1;-;-;-;-;-;-;-;-;-;-;-;-;-;-;-;-			0				0							9.92159	5.08	1	2
G5EGI7	Protein ZIG-1 OS=Caenorhabditis elegans GN=zig-1 PE=2 SV=1 - [G5EGI7_CAEEL]	6.04	1	1	1	2	0.872554	-;-;-;-;-;-;-;-;2;-;-;-;-;-;-;-;-;-;-;-		1.15108	-;-;-;-;-;-;-;-;2;-;-;-;-;-;-;-;-;-;-;-		0.811654	-;-;-;-;-;-;-;-;2;-;-;-;-;-;-;-;-;-;-;-		1.47065	-;-;-;-;-;-;-;-;2;-;-;-;-;-;-;-;-;-;-;-			0								0																				0
G5EES2	ERM-1A OS=Caenorhabditis elegans GN=erm-1 PE=2 SV=1 - [G5EES2_CAEEL]	1.78	3	1	1	5														0												0												0				0
G5EBR1	Protein GDI-1, isoform a OS=Caenorhabditis elegans GN=gdi-1 PE=2 SV=1 - [G5EBR1_CAEEL]	4.28	2	1	1	2														0								0				0												0				0
G5EG85	Beta-G spectrin OS=Caenorhabditis elegans GN=unc-70 PE=2 SV=1 - [G5EG85_CAEEL]	0.58	3	1	1	2														0				0				0				0				0				0				0				0
G5EFV4	High mobility group protein 1.1 OS=Caenorhabditis elegans GN=hmg-1.1 PE=4 SV=1 - [G5EFV4_CAEEL]	10.53	1	1	1	2														0																				0							5.60302	10.53	1
Q9GRZ9	Protein Y59A8A.3 OS=Caenorhabditis elegans GN=CELE_Y59A8A.3 PE=2 SV=1 - [Q9GRZ9_CAEEL]	2.37	1	1	1	2	0.336191	-;1;-;-;-;-;-;-;-;-;-;-;-;-;-;-;-;-;-;-					3.49691	-;2;-;-;-;-;-;-;-;-;-;-;-;-;-;-;-;-;-;-		1.49225	-;2;-;-;-;-;-;-;-;-;-;-;-;-;-;-;-;-;-;-			0			8.41295	2.37	1	2		0				0								0				0				0
Q9U3K2	Protein F10B5.8 OS=Caenorhabditis elegans GN=CELE_F10B5.8 PE=2 SV=2 - [Q9U3K2_CAEEL]	2.14	1	1	1	2														0				0				0				0							6.87411	2.14	1	2
Q18900	Protein ABCH-1 OS=Caenorhabditis elegans GN=abch-1 PE=2 SV=1 - [Q18900_CAEEL]	1.68	1	1	1	2	2.91932	2;-;-;-;-;-;-;-;-;-;-;-;-;-;-;-;-;-;-;-		6.66288	2;-;-;-;-;-;-;-;-;-;-;-;-;-;-;-;-;-;-;-		0.810983	1;-;-;-;-;-;-;-;-;-;-;-;-;-;-;-;-;-;-;-		2.76178	2;-;-;-;-;-;-;-;-;-;-;-;-;-;-;-;-;-;-;-		5.57675	1.68	1	2		0				0								0
Q20429	Protein BRF-1 OS=Caenorhabditis elegans GN=brf-1 PE=2 SV=1 - [Q20429_CAEEL]	1.19	1	1	1	2	1.38717	-;-;-;-;2;-;-;-;-;-;-;-;-;-;-;-;-;-;-;-		1.52369	-;-;-;-;2;-;-;-;-;-;-;-;-;-;-;-;-;-;-;-		2.63644	-;-;-;-;2;-;-;-;-;-;-;-;-;-;-;-;-;-;-;-		3.05331	-;-;-;-;2;-;-;-;-;-;-;-;-;-;-;-;-;-;-;-			0				0				0				0			5.34169	1.19	1	2		0				0				0
Q21351	Protein K08F4.2 OS=Caenorhabditis elegans GN=CELE_K08F4.2 PE=2 SV=2 - [Q21351_CAEEL]	3.38	1	1	1	2	1.37568	-;-;-;-;-;-;-;-;-;-;-;-;-;-;-;1;-;-;-;-		2.40991	-;-;-;-;-;-;-;-;-;-;-;-;-;-;-;1;-;-;-;-		1.11689	-;-;-;-;-;-;-;-;-;-;-;-;-;-;-;1;-;-;-;-		1.35696	-;-;-;-;-;-;-;-;-;-;-;-;-;-;-;1;-;-;-;-			0												0
O01583	Protein MRCK-1 OS=Caenorhabditis elegans GN=mrck-1 PE=2 SV=3 - [O01583_CAEEL]	0.82	1	1	1	2														0				0			5.38859	0.82	1	2		0				0				0				0				0
P91316	Protein IRG-3 OS=Caenorhabditis elegans GN=irg-3 PE=2 SV=1 - [P91316_CAEEL]	8.64	1	1	1	4														0											21.2408	8.64	1	4						0				0
Q9GYL2	Protein R04E5.2 OS=Caenorhabditis elegans GN=CELE_R04E5.2 PE=2 SV=2 - [Q9GYL2_CAEEL]	2.89	1	1	1	2														0								0			6.33433	2.89	1	2														0
Q18093	Protein C18E9.2, isoform a OS=Caenorhabditis elegans GN=C18E9.2 PE=2 SV=2 - [Q18093_CAEEL]	2.2	1	1	1	2														0
O45134	Protein XND-1 OS=Caenorhabditis elegans GN=xnd-1 PE=2 SV=2 - [O45134_CAEEL]	1.14	1	1	1	2														0												0				0								0				0
Q9N585	Protein PPW-2 OS=Caenorhabditis elegans GN=ppw-2 PE=2 SV=1 - [Q9N585_CAEEL]	1.03	1	1	1	3														0				0				0				0								0
O01577	Protein UNC-108 OS=Caenorhabditis elegans GN=unc-108 PE=2 SV=1 - [O01577_CAEEL]	4.21	1	1	1	2														0												0				0								0				0
O16560	Protein MATH-7 OS=Caenorhabditis elegans GN=math-7 PE=2 SV=1 - [O16560_CAEEL]	5.84	1	1	1	2														0												0				0												0
Q067X2	Protein F13G11.3 OS=Caenorhabditis elegans GN=CELE_F13G11.3 PE=4 SV=1 - [Q067X2_CAEEL]	4.64	1	1	1	2							1.7923	-;-;-;-;-;-;-;-;1;-;-;-;-;-;-;-;-;-;-;-		1.42126	-;-;-;-;-;-;-;-;1;-;-;-;-;-;-;-;-;-;-;-			0				0				0				0
E9P859	Protein T05E11.3, isoform b OS=Caenorhabditis elegans GN=CELE_T05E11.3 PE=3 SV=1 - [E9P859_CAEEL]	2.33	2	1	1	2														0				0				0			8.26372	2.33	1	2		0				0				0
Q9BL73	Protein PPK-2 OS=Caenorhabditis elegans GN=ppk-2 PE=2 SV=1 - [Q9BL73_CAEEL]	2.24	1	1	1	2														0				0								0				0				0							2.38637	2.24	1
Q17478	Protein B0334.6 OS=Caenorhabditis elegans GN=B0334.6 PE=2 SV=3 - [Q17478_CAEEL]	4.06	1	1	1	4	2.88503	-;-;-;-;-;1;-;-;-;-;-;-;-;-;-;-;-;-;-;-		3.13217	-;-;-;-;-;1;-;-;-;-;-;-;-;-;-;-;-;-;-;-		1.82197	-;-;-;-;-;1;-;-;-;-;-;-;-;-;-;-;-;-;-;-		2.48156	-;-;-;-;-;1;-;-;-;-;-;-;-;-;-;-;-;-;-;-			0				0												0			6.28772	4.06	1	3	2.76511	4.06	1	1
H2KYS2	Protein C14F11.4, isoform b OS=Caenorhabditis elegans GN=C14F11.4 PE=4 SV=1 - [H2KYS2_CAEEL]	3.16	2	1	1	2														0								0								0							4.92105	3.16	1	2
O17135	Protein FBXA-72 OS=Caenorhabditis elegans GN=fbxa-72 PE=2 SV=1 - [O17135_CAEEL]	2.88	1	1	1	2							1.63868	-;-;-;-;-;-;1;-;-;-;-;-;-;-;-;-;-;-;-;-		1.26384	-;-;-;-;-;-;1;-;-;-;-;-;-;-;-;-;-;-;-;-			0								0				0											5.27368	2.88	1	2
Q9NAG5	Protein Y48C3A.3 OS=Caenorhabditis elegans GN=CELE_Y48C3A.3 PE=2 SV=1 - [Q9NAG5_CAEEL]	4.36	1	1	1	4														0
O01482	Protein RNF-1 OS=Caenorhabditis elegans GN=rnf-1 PE=1 SV=2 - [O01482_CAEEL]	3.41	1	1	1	3														0								0															6.08558	3.41	1	2	3.07824	3.41	1
Q23050	Protein T25F10.6, isoform a OS=Caenorhabditis elegans GN=CELE_T25F10.6 PE=2 SV=1 - [Q23050_CAEEL]	3.45	1	1	1	3	0.42772	-;-;-;-;-;-;-;-;-;-;-;-;-;-;-;-;-;2;-;-		0.240015	-;-;-;-;-;-;-;-;-;-;-;-;-;-;-;-;-;2;-;-		2.12888	-;-;-;-;-;-;-;-;-;-;-;-;-;-;-;-;-;2;-;-		1.63723	-;-;-;-;-;-;-;-;-;-;-;-;-;-;-;-;-;2;-;-			0								0								0				0
O45098	Protein ORA-1 OS=Caenorhabditis elegans GN=ora-1 PE=2 SV=1 - [O45098_CAEEL]	3.79	1	1	1	2														0												0							5.94017	3.79	1	2		0
Q18991	Protein ATG-10 OS=Caenorhabditis elegans GN=atg-10 PE=2 SV=2 - [Q18991_CAEEL]	12.74	1	1	1	5														0							3.45866	12.74	1	1	12.6247	12.74	1	4
Q69Z09	Protein CEC-7, isoform b OS=Caenorhabditis elegans GN=cec-7 PE=2 SV=1 - [Q69Z09_CAEEL]	3.69	2	1	1	3														0								0				0				0			9.68119	3.69	1	3		0
G8JYC4	Protein PQE-1, isoform g OS=Caenorhabditis elegans GN=pqe-1 PE=4 SV=1 - [G8JYC4_CAEEL]	3.57	1	1	1	4	0.342384	-;-;-;-;-;1;-;-;-;-;-;-;-;-;-;-;-;-;-;-		0.627451	-;-;-;-;-;1;-;-;-;-;-;-;-;-;-;-;-;-;-;-		2.00696	-;-;-;-;-;1;-;1;-;-;-;-;-;-;-;-;-;-;-;-	6.6618	4.19096	-;-;-;-;-;1;-;1;-;-;-;-;-;-;-;-;-;-;-;-	19.873		0				0				0				0				0			10.0321	3.57	1	3		0			3.00975	3.57	1
P90731	Protein ACLY-2 OS=Caenorhabditis elegans GN=acly-2 PE=2 SV=1 - [P90731_CAEEL]	1	2	1	1	2														0								0				0				0				0							7.21559	1	1
Q23378	Protein TTR-48 OS=Caenorhabditis elegans GN=ttr-48 PE=2 SV=1 - [Q23378_CAEEL]	10.37	1	1	1	2														0																												0
Q19680	Protein F21D5.1 OS=Caenorhabditis elegans GN=CELE_F21D5.1 PE=3 SV=1 - [Q19680_CAEEL]	2.36	1	1	1	2				2.32475	-;-;1;-;-;-;-;-;-;-;-;-;-;-;-;-;-;-;-;-		1.78593	-;-;1;-;-;-;-;-;-;-;-;-;-;-;-;-;-;-;-;-		2.81109	-;-;1;-;-;-;-;-;-;-;-;-;-;-;-;-;-;-;-;-			0				0			2.74854	2.36	1	2										0				0				0
Q6A598	Protein F44E7.4, isoform d OS=Caenorhabditis elegans GN=CELE_F44E7.4 PE=2 SV=1 - [Q6A598_CAEEL]	1.93	4	1	1	2														0				0			6.98811	1.93	1	2		0				0				0				0
Q18655	Protein C46C2.2 OS=Caenorhabditis elegans GN=C46C2.2 PE=2 SV=2 - [Q18655_CAEEL]	1.92	1	1	1	2	1.05378	-;-;-;-;-;-;1;-;-;-;-;-;-;-;-;-;-;-;-;-		1.39642	-;-;-;-;-;-;1;-;-;-;-;-;-;-;-;-;-;-;-;-		0.852645	-;-;-;-;-;-;1;-;-;-;-;-;-;-;-;-;-;-;-;-		1.44528	-;-;-;-;-;-;1;-;-;-;-;-;-;-;-;-;-;-;-;-			0				0																0			5.67648	1.92	1	2
C6KRN4	Protein D1086.11, isoform b OS=Caenorhabditis elegans GN=CELE_D1086.11 PE=4 SV=1 - [C6KRN4_CAEEL]	8.7	1	1	1	3	5.36824	-;-;1;-;-;-;-;-;-;-;-;-;-;-;-;-;-;-;-;-		9.27987	-;-;1;-;-;-;-;-;-;-;-;-;-;-;-;-;-;-;-;-		2.98369	-;-;1;-;-;-;-;-;-;-;-;-;-;-;-;-;-;-;-;-		4.67724	-;-;1;-;-;-;-;-;-;-;-;-;-;-;-;-;-;-;-;-			0							4.37535	8.7	1	1	8.74768	8.7	1	2		0
Q21961	Protein RAN-5 OS=Caenorhabditis elegans GN=ran-5 PE=2 SV=1 - [Q21961_CAEEL]	4.12	1	1	1	3														0				0			2.72533	4.12	1	1	2.78308	4.12	1	1		0				0				0
Q22979	Protein HIS-39 OS=Caenorhabditis elegans GN=his-39 PE=2 SV=2 - [Q22979_CAEEL]	8.33	5	1	1	2														0												0
G5EFD6	Protein FRM-1, isoform b OS=Caenorhabditis elegans GN=frm-1 PE=4 SV=1 - [G5EFD6_CAEEL]	1.74	4	1	1	4														0												0				0							5.93644	1.74	1	2	5.81237	1.74	1
Q304E2	Protein TWK-11, isoform c OS=Caenorhabditis elegans GN=twk-11 PE=2 SV=1 - [Q304E2_CAEEL]	1.31	3	1	1	5	6.96128	-;-;-;1;-;-;-;-;-;-;-;-;-;-;-;-;-;-;-;-		4.87561	-;-;-;1;-;-;-;-;-;-;-;-;-;-;-;-;-;-;-;-					1.1121	-;-;-;1;-;-;-;-;-;-;-;-;-;-;-;-;-;-;-;-			0				0				0			3.10197	1.31	1	1		0				0				0			6.24907	1.31	1
P55216	Putative cystathionine gamma-lyase 2 OS=Caenorhabditis elegans GN=cth-2 PE=1 SV=1 - [CGL2_CAEEL]	5.87	1	1	1	2																	8.89199	5.87	1	2
Q18677	Dihydropyrimidinase 2 OS=Caenorhabditis elegans GN=dhp-2 PE=1 SV=1 - [DHP2_CAEEL]	4.23	1	1	1	2				2.72522	-;-;-;-;-;-;-;-;-;-;-;-;-;-;2;-;-;-;-;-		0.704007	-;-;-;-;-;-;-;-;-;-;-;-;-;-;1;-;-;-;-;-										0												0
Q20224	Fatty acid-binding protein homolog 2 OS=Caenorhabditis elegans GN=lbp-2 PE=1 SV=1 - [FABP2_CAEEL]	4.97	1	1	1	3	1.16508	-;-;-;-;-;-;1;-;-;-;-;-;-;-;-;-;-;-;-;-		0.732315	-;-;-;-;-;-;1;-;-;-;-;-;-;-;-;-;-;-;-;-		0.796838	-;-;-;-;-;-;1;-;-;-;-;-;-;-;-;-;-;-;-;-										0								0											4.93937	4.97	1	2	2.29008	4.97	1
Q9U2Q9	Glycogen synthase kinase-3 OS=Caenorhabditis elegans GN=gsk-3 PE=1 SV=1 - [GSK3_CAEEL]	4.7	1	1	1	3																	5.18557	4.7	1	1	8.58979	4.7	1	2		0				0				0				0				0
Q19420	Inositol monophosphatase ttx-7 OS=Caenorhabditis elegans GN=ttx-7 PE=1 SV=2 - [IMPA1_CAEEL]	6.67	1	1	1	2																		0				0																0				0
P45962	Kinesin-like protein klp-3 OS=Caenorhabditis elegans GN=klp-3 PE=1 SV=1 - [KLP3_CAEEL]	4.35	1	1	1	2																		0				0				0				0				0								0
O45903	Probable trans-2-enoyl-CoA reductase 1, mitochondrial OS=Caenorhabditis elegans GN=W09H1.5 PE=2 SV=1 - [MECR1_CAEEL]	4.65	1	1	1	4	0.876448	-;-;-;1;-;-;-;-;-;-;-;-;-;-;-;-;-;-;-;-					0.723815	-;-;-;1;-;-;-;-;-;-;-;-;-;-;-;-;-;-;-;-		0.775743	-;-;-;1;-;-;-;-;-;-;-;-;-;-;-;-;-;-;-;-							0				0			7.91585	4.65	1	4										0				0
Q86S66	Nascent polypeptide-associated complex subunit alpha OS=Caenorhabditis elegans GN=Y65B4BR.5 PE=1 SV=1 - [NACA_CAEEL]	11.17	1	1	1	15	1.55883	-;1;-;-;-;-;-;-;-;-;-;-;-;-;-;-;-;-;-;-		4.10469	-;1;-;-;-;-;-;-;-;-;-;-;-;-;-;-;-;-;-;-		2.79603	-;1;-;-;-;-;-;-;-;-;-;-;-;-;-;-;-;-;-;-		3.01408	-;1;-;-;-;-;-;-;-;-;-;-;-;-;-;-;-;-;-;-						68.4222	11.17	1	15		0				0																0
Q17778	Deoxyribonuclease-2 OS=Caenorhabditis elegans GN=nuc-1 PE=2 SV=1 - [NUC1_CAEEL]	5.07	1	1	1	2																		0								0												0
O62146	Putative phospholipase B-like 2 OS=Caenorhabditis elegans GN=F09B12.3 PE=1 SV=2 - [PLBL2_CAEEL]	2.58	1	1	1	4																		0				0				0							7.43709	2.58	1	2	6.53346	2.58	1	2
Q8ITY4	Pre-mRNA branch site p14-like protein OS=Caenorhabditis elegans GN=C50D2.5 PE=2 SV=2 - [PM14_CAEEL]	8.7	1	1	1	2																		0												0								0				0
O17071	Probable 26S protease regulatory subunit 10B OS=Caenorhabditis elegans GN=rpt-4 PE=1 SV=2 - [PRS10_CAEEL]	3.45	1	1	1	2				0.93185	-;-;-;-;-;-;-;-;-;-;-;-;-;-;-;1;-;-;-;-		1.49415	-;-;-;-;-;-;-;-;-;-;-;-;-;-;-;1;-;-;-;-		1.32677	-;-;-;-;-;-;-;-;-;-;-;-;-;-;-;1;-;-;-;-							0				0				0				0				0				0
Q19877	40S ribosomal protein S23 OS=Caenorhabditis elegans GN=rps-23 PE=2 SV=1 - [RS23_CAEEL]	8.39	1	1	1	2																		0																				0			5.51886	8.39	1
P51403	40S ribosomal protein S2 OS=Caenorhabditis elegans GN=rps-2 PE=2 SV=1 - [RS2_CAEEL]	5.51	1	1	1	2	0.539048	-;-;-;-;-;-;-;-;-;-;-;-;-;-;-;-;1;-;-;-		0.863463	-;-;-;-;-;-;-;-;-;-;-;-;-;-;-;-;1;-;-;-		3.16346	-;-;-;-;-;-;-;-;-;-;-;-;-;-;-;-;1;-;-;-		1.71891	-;-;-;-;-;-;-;-;-;-;-;-;-;-;-;-;1;-;-;-							0
G5EES9	Protein Y54E10A.3 OS=Caenorhabditis elegans GN=txl PE=2 SV=1 - [G5EES9_CAEEL]	8.45	1	1	1	3																	7.91896	8.45	1	2	4.69311	8.45	1	1		0												0
Q21884	Protein R09H10.5 OS=Caenorhabditis elegans GN=CELE_R09H10.5 PE=2 SV=2 - [Q21884_CAEEL]	1.23	1	1	1	2	3.79541	-;-;-;-;-;-;-;-;-;-;-;-;-;-;-;1;-;-;-;-		3.82502	-;-;-;-;-;-;-;-;-;-;-;-;-;-;-;1;-;-;-;-		1.62953	-;-;-;-;-;-;-;-;-;-;-;-;-;-;-;1;-;-;-;-		2.45703	-;-;-;-;-;-;-;-;-;-;-;-;-;-;-;1;-;-;-;-							0								0								0				0
Q23308	Protein ZC412.4 OS=Caenorhabditis elegans GN=CELE_ZC412.4 PE=2 SV=1 - [Q23308_CAEEL]	5.38	1	1	1	2																	5.14251	5.38	1	2		0								0
Q23451	Protein RAD-23 OS=Caenorhabditis elegans GN=rad-23 PE=2 SV=2 - [Q23451_CAEEL]	5.26	1	1	1	3	1.61924	-;-;1;-;-;-;-;-;-;-;-;-;-;-;-;-;-;-;-;-		1.7451	-;-;1;-;-;-;-;-;-;-;-;-;-;-;-;-;-;-;-;-		0.914201	-;-;1;-;-;-;-;-;-;-;-;-;-;-;-;-;-;-;-;-		1.29751	-;-;1;-;-;-;-;-;-;-;-;-;-;-;-;-;-;-;-;-							0			13.4848	5.26	1	3						0
P91218	Protein F07C4.12, isoform a OS=Caenorhabditis elegans GN=CELE_F07C4.12 PE=2 SV=3 - [P91218_CAEEL]	5.8	1	1	1	4	2.3875	-;2;2;-;-;-;-;-;-;-;-;-;-;-;-;-;-;-;-;-	0.653315	2.2493	-;2;2;-;-;-;-;-;-;-;-;-;-;-;-;-;-;-;-;-	3.19131	0.713593	-;2;2;-;-;-;-;-;-;-;-;-;-;-;-;-;-;-;-;-	9.88654	1.03036	-;2;2;-;-;-;-;-;-;-;-;-;-;-;-;-;-;-;-;-	16.5894					7.12605	5.8	1	2	7.35343	5.8	1	2										0
Q9GYI1	Protein F29B9.11 OS=Caenorhabditis elegans GN=CELE_F29B9.11 PE=2 SV=1 - [Q9GYI1_CAEEL]	26.14	1	1	1	2																		0								0
Q9N5S7	Protein F49H12.5 OS=Caenorhabditis elegans GN=CELE_F49H12.5 PE=2 SV=1 - [Q9N5S7_CAEEL]	6.61	1	1	1	3	4.56743	-;1;-;-;-;-;-;-;-;-;-;-;-;-;-;-;-;-;-;-		7.49899	-;1;-;-;-;-;-;-;-;-;-;-;-;-;-;-;-;-;-;-		1.06105	-;1;-;-;-;-;-;-;-;-;-;-;-;-;-;-;-;-;-;-		1.67739	-;1;-;-;-;-;-;-;-;-;-;-;-;-;-;-;-;-;-;-						13.0321	6.61	1	3		0								0
Q21032	Isocitrate dehydrogenase [NADP] OS=Caenorhabditis elegans GN=idh-1 PE=2 SV=1 - [Q21032_CAEEL]	4.13	2	1	1	2																		0												0												0
Q19162	Protein RPL-11.2 OS=Caenorhabditis elegans GN=rpl-11.2 PE=2 SV=1 - [Q19162_CAEEL]	7.14	2	1	1	2																		0				0				0
Q9BHM0	Protein Y111B2A.1 OS=Caenorhabditis elegans GN=CELE_Y111B2A.1 PE=3 SV=2 - [Q9BHM0_CAEEL]	5.19	1	1	1	2																		0				0								0				0				0
Q95XD8	Protein Y73B3B.1 OS=Caenorhabditis elegans GN=CELE_Y73B3B.1 PE=4 SV=1 - [Q95XD8_CAEEL]	3.72	2	1	1	2																	9.66222	3.72	1	2		0								0
Q8IA68	Protein F57B10.3, isoform b OS=Caenorhabditis elegans GN=CELE_F57B10.3 PE=2 SV=1 - [Q8IA68_CAEEL]	3.65	2	1	1	3				2.40443	-;1;-;-;-;-;-;-;-;-;-;-;-;-;-;-;-;-;-;-		5.87214	-;1;-;-;-;-;-;-;-;-;-;-;-;-;-;-;-;-;-;-		3.63034	-;1;-;-;-;-;-;-;-;-;-;-;-;-;-;-;-;-;-;-						13.6375	3.65	1	3		0				0												0
O01780	Protein W03F11.1 OS=Caenorhabditis elegans GN=CELE_W03F11.1 PE=2 SV=1 - [O01780_CAEEL]	5.53	1	1	1	2																	7.10445	5.53	1	2						0
Q23384	Protein NIT-1 OS=Caenorhabditis elegans GN=nit-1 PE=2 SV=1 - [Q23384_CAEEL]	6.23	1	1	1	2	0.688279	-;1;-;-;-;-;-;-;-;-;-;-;-;-;-;-;-;-;-;-		2.66593	-;1;-;-;-;-;-;-;-;-;-;-;-;-;-;-;-;-;-;-		0.841904	-;1;-;-;-;-;-;-;-;-;-;-;-;-;-;-;-;-;-;-		1.12568	-;1;-;-;-;-;-;-;-;-;-;-;-;-;-;-;-;-;-;-						9.51721	6.23	1	2						0
Q9XUL7	Protein CLEC-50 OS=Caenorhabditis elegans GN=clec-50 PE=2 SV=1 - [Q9XUL7_CAEEL]	6.54	1	1	1	2																		0
Q8MPW1	Protein DEL-6, isoform a OS=Caenorhabditis elegans GN=del-6 PE=2 SV=2 - [Q8MPW1_CAEEL]	2.73	2	1	1	2																		0				0								0				0				0
Q9TYS3	Ferritin OS=Caenorhabditis elegans GN=ftn-2 PE=1 SV=1 - [Q9TYS3_CAEEL]	11.18	1	1	1	9	2.24568	-;-;1;-;-;-;-;-;-;-;-;-;-;-;-;-;-;-;-;-		1.87592	-;-;1;-;-;-;-;-;-;-;-;-;-;-;-;-;-;-;-;-		0.921032	-;-;1;-;-;-;-;-;-;-;-;-;-;-;-;-;-;-;-;-		0.868458	-;-;1;-;-;-;-;-;-;-;-;-;-;-;-;-;-;-;-;-						34.1325	11.18	1	8	4.3511	11.18	1	1
Q9XWN7	Protein Y43F8C.13 OS=Caenorhabditis elegans GN=CELE_Y43F8C.13 PE=4 SV=1 - [Q9XWN7_CAEEL]	6.51	1	1	1	2																	10.0868	6.51	1	2																		0
A5HU97	Protein T28A11.2, isoform b OS=Caenorhabditis elegans GN=CELE_T28A11.2 PE=4 SV=1 - [A5HU97_CAEEL]	9.5	3	1	1	2																		0							8.00363	9.5	1	2						0				0
G5EC87	Protein ZK1307.8 OS=Caenorhabditis elegans GN=ZK1307.8 PE=4 SV=1 - [G5EC87_CAEEL]	2.76	1	1	1	2																		0				0								0							7.31734	2.76	1	2
O02215	Protein CBL-1, isoform a OS=Caenorhabditis elegans GN=cbl-1 PE=2 SV=3 - [O02215_CAEEL]	4.43	1	1	1	2																		0								0								0
Q20206	Protein RPS-11 OS=Caenorhabditis elegans GN=rps-11 PE=2 SV=1 - [Q20206_CAEEL]	11.61	1	1	1	2							5.02757	-;-;-;-;-;-;-;-;1;-;-;-;-;-;-;-;-;-;-;-		2.13131	-;-;-;-;-;-;-;-;1;-;-;-;-;-;-;-;-;-;-;-							0								0				0
Q20964	Protein LYS-4 OS=Caenorhabditis elegans GN=lys-4 PE=4 SV=1 - [Q20964_CAEEL]	7.48	1	1	1	3	6.10709	-;-;-;-;-;-;-;-;-;-;-;-;-;-;-;-;1;-;-;-		1.74168	-;-;-;-;-;-;-;-;-;-;-;-;-;-;-;-;1;-;-;-					0.711341	-;-;-;-;-;-;-;-;-;-;-;-;-;-;-;-;1;-;-;-							0								0												0				0
Q9TYY8	Ubiquitin carboxyl-terminal hydrolase OS=Caenorhabditis elegans GN=CELE_H34C03.2 PE=2 SV=1 - [Q9TYY8_CAEEL]	1.78	1	1	1	3																		0				0				0				0				0				0
P91502	Ubiquitin carboxyl-terminal hydrolase OS=Caenorhabditis elegans GN=CELE_T27A3.2 PE=2 SV=2 - [P91502_CAEEL]	1.39	1	1	1	3	0.233037	-;-;-;-;-;-;1;-;-;-;-;-;-;-;-;-;-;-;-;-		0.719228	-;-;-;-;-;-;1;-;-;-;-;-;-;-;-;-;-;-;-;-		2.10849	-;-;-;-;-;-;1;-;-;-;-;-;-;-;-;-;-;-;-;-		1.19259	-;-;-;-;-;-;1;-;-;-;-;-;-;-;-;-;-;-;-;-							0				0				0				0							6.44761	1.39	1	2	3.25752	1.39	1
O16784	Protein T21D12.12 OS=Caenorhabditis elegans GN=CELE_T21D12.12 PE=2 SV=1 - [O16784_CAEEL]	5.46	1	1	1	2																	6.50596	5.46	1	2
Q9N393	Protein Y54H5A.1 OS=Caenorhabditis elegans GN=CELE_Y54H5A.1 PE=2 SV=2 - [Q9N393_CAEEL]	2.87	1	1	1	2																		0				0				0																0
Q9U315	Protein Y105C5B.5 OS=Caenorhabditis elegans GN=CELE_Y105C5B.5 PE=4 SV=1 - [Q9U315_CAEEL]	18.11	1	1	1	4																	22.5321	18.11	1	4						0				0
F5GU79	Protein C06C3.8, isoform b OS=Caenorhabditis elegans GN=C06C3.8 PE=4 SV=1 - [F5GU79_CAEEL]	6.08	2	1	1	4																	7.01465	6.08	1	2	7.2564	6.08	1	2						0								0				0
Q95XM5	Protein Y71G12B.6 OS=Caenorhabditis elegans GN=CELE_Y71G12B.6 PE=2 SV=1 - [Q95XM5_CAEEL]	5.22	1	1	1	2				4.38252	-;1;-;-;-;-;-;-;-;-;-;-;-;-;-;-;-;-;-;-		1.84978	-;1;-;-;-;-;-;-;-;-;-;-;-;-;-;-;-;-;-;-		2.3978	-;1;-;-;-;-;-;-;-;-;-;-;-;-;-;-;-;-;-;-						9.96699	5.22	1	2						0								0
Q45EK1	Protein TTR-36 OS=Caenorhabditis elegans GN=ttr-36 PE=4 SV=2 - [Q45EK1_CAEEL]	10.07	1	1	1	2																		0				0
Q09603	Protein ECH-4 OS=Caenorhabditis elegans GN=ech-4 PE=2 SV=1 - [Q09603_CAEEL]	2.08	1	1	1	2																		0				0				0				0				0
Q17557	Protein SCO-1 OS=Caenorhabditis elegans GN=sco-1 PE=2 SV=1 - [Q17557_CAEEL]	1.92	1	1	1	14																		0				0				0																0
P54216	Fructose-bisphosphate aldolase 1 OS=Caenorhabditis elegans GN=aldo-1 PE=1 SV=1 - [ALF1_CAEEL]	6.28	1	1	1	2							1.39445	-;-;-;-;-;-;-;-;-;-;-;-;-;-;1;-;-;-;-;-		1.43096	-;-;-;-;-;-;-;-;-;-;-;-;-;-;1;-;-;-;-;-											0
O44451	Pyruvate dehydrogenase E1 component subunit beta, mitochondrial OS=Caenorhabditis elegans GN=C04C3.3 PE=1 SV=2 - [ODPB_CAEEL]	3.13	1	1	1	2																						0							6.06324	3.13	1	2		0
P48158	60S ribosomal protein L23 OS=Caenorhabditis elegans GN=rpl-23 PE=2 SV=1 - [RL23_CAEEL]	14.29	1	1	1	2																						0
Q23312	40S ribosomal protein S7 OS=Caenorhabditis elegans GN=rps-7 PE=2 SV=1 - [RS7_CAEEL]	10.31	1	1	1	2																						0				0																0
Q20228	40S ribosomal protein S9 OS=Caenorhabditis elegans GN=rps-9 PE=2 SV=1 - [RS9_CAEEL]	5.29	1	1	1	2																						0								0				0			6.37543	5.29	1	2
Q18786	Probable small nuclear ribonucleoprotein Sm D2 OS=Caenorhabditis elegans GN=snr-4 PE=1 SV=1 - [SMD2_CAEEL]	15.25	1	1	1	2																						0				0
Q966L5	Serrate RNA effector molecule homolog OS=Caenorhabditis elegans GN=E01A2.2 PE=2 SV=1 - [SRRT_CAEEL]	2.11	1	1	1	2																						0				0															3.54568	2.11	1
G5EET3	Cadmium-inducible lysosomal protein CDR-6 OS=Caenorhabditis elegans GN=cdr-6 PE=2 SV=1 - [G5EET3_CAEEL]	3.25	1	1	1	2				0.889137	-;-;-;-;-;-;1;-;-;-;-;-;-;-;-;-;-;-;-;-					0.984337	-;-;-;-;-;-;1;-;-;-;-;-;-;-;-;-;-;-;-;-											0															5.54131	3.25	1	2
G5EF37	Protein PAT-10 OS=Caenorhabditis elegans GN=pat-10 PE=4 SV=1 - [G5EF37_CAEEL]	15.53	1	1	1	2							1.46069	-;-;-;-;-;-;-;-;-;-;-;-;-;-;1;-;-;-;-;-		0.809544	-;-;-;-;-;-;-;-;-;-;-;-;-;-;1;-;-;-;-;-											0												0
G5EDP0	Protein Y32F6A.5, isoform a OS=Caenorhabditis elegans GN=CELE_Y32F6A.5 PE=4 SV=1 - [G5EDP0_CAEEL]	4.27	1	1	1	2																						0				0
Q20264	Protein ACS-11 OS=Caenorhabditis elegans GN=acs-11 PE=2 SV=3 - [Q20264_CAEEL]	3.56	1	1	1	2																						0				0				0				0				0				0
Q86DC2	Protein CEH-93 OS=Caenorhabditis elegans GN=ceh-93 PE=2 SV=5 - [Q86DC2_CAEEL]	1.57	1	1	1	2																						0				0								0
Q20190	Protein F39D8.3 OS=Caenorhabditis elegans GN=CELE_F39D8.3 PE=2 SV=2 - [Q20190_CAEEL]	5.25	1	1	1	2																						0				0				0				0
Q5FC69	Protein NKAT-3, isoform b OS=Caenorhabditis elegans GN=nkat-3 PE=2 SV=1 - [Q5FC69_CAEEL]	3.3	2	1	1	2	1.11368	-;-;-;-;-;-;-;1;-;-;-;-;-;-;-;-;-;-;-;-																				0				0				0				0				0			4.2565	3.3	1
Q9TXU7	Protein EIF-1.A OS=Caenorhabditis elegans GN=eif-1.a PE=2 SV=1 - [Q9TXU7_CAEEL]	7.41	1	1	1	2	0.399462	-;-;-;1;-;-;-;-;-;-;-;-;-;-;-;-;-;-;-;-		1.37731	-;-;-;1;-;-;-;-;-;-;-;-;-;-;-;-;-;-;-;-		0.912692	-;-;-;1;-;-;-;-;-;-;-;-;-;-;-;-;-;-;-;-		2.22269	-;-;-;1;-;-;-;-;-;-;-;-;-;-;-;-;-;-;-;-											0			8.71081	7.41	1	2										0
Q23119	Protein W02B12.1 OS=Caenorhabditis elegans GN=CELE_W02B12.1 PE=4 SV=2 - [Q23119_CAEEL]	4.19	1	1	1	3																						0
O45060	Protein C35B1.5 OS=Caenorhabditis elegans GN=C35B1.5 PE=2 SV=1 - [O45060_CAEEL]	9.93	1	1	1	2																					8.86175	9.93	1	2		0								0
D3NQA8	Protein Y116A8C.27, isoform b OS=Caenorhabditis elegans GN=CELE_Y116A8C.27 PE=4 SV=1 - [D3NQA8_CAEEL]	11.05	2	1	1	3	0.502141	-;-;-;-;-;1;-;-;-;-;-;-;-;-;-;-;-;-;-;-		1.11143	-;-;-;-;-;1;1;-;-;-;-;-;-;-;-;-;-;-;-;-	2.21128	0.870115	-;-;-;-;-;1;-;-;-;-;-;-;-;-;-;-;-;-;-;-		1.35857	-;-;-;-;-;1;1;-;-;-;-;-;-;-;-;-;-;-;-;-	12.8345										0											4.58611	11.05	1	1	8.45259	11.05	1	2
Q17698	Protein C06A8.3 OS=Caenorhabditis elegans GN=C06A8.3 PE=2 SV=1 - [Q17698_CAEEL]	13.25	1	1	1	16	3.56281	-;-;1;1;-;-;-;-;-;-;-;-;-;-;-;-;-;-;-;-	43.3075	2.706	-;-;1;1;-;-;-;-;-;-;-;-;-;-;-;-;-;-;-;-	43.7608	1.53639	-;-;1;1;-;-;-;-;-;-;-;-;-;-;-;-;-;-;-;-	33.4836	1.88809	-;-;1;1;-;-;-;-;-;-;-;-;-;-;-;-;-;-;-;-	41.6513									20.8481	13.25	1	8	12.4535	13.25	1	6									3.39085	13.25	1	2
H9G2R5	Protein F08B12.4, isoform c OS=Caenorhabditis elegans GN=CELE_F08B12.4 PE=4 SV=1 - [H9G2R5_CAEEL]	25.93	9	1	1	3	2.057	-;-;2;-;-;-;-;-;-;-;-;-;-;-;-;-;-;-;-;-		2.13018	-;-;2;-;-;-;-;-;-;-;-;-;-;-;-;-;-;-;-;-		1.68733	-;-;2;-;-;-;-;-;-;-;-;-;-;-;-;-;-;-;-;-		3.01893	-;-;2;-;-;-;-;-;-;-;-;-;-;-;-;-;-;-;-;-										10.3674	25.93	1	3						0
Q9N3N9	Protein Y48G1C.8 OS=Caenorhabditis elegans GN=CELE_Y48G1C.8 PE=2 SV=4 - [Q9N3N9_CAEEL]	1.77	1	1	1	2																						0				0				0								0
Q19007	Protein NAP-1 OS=Caenorhabditis elegans GN=nap-1 PE=2 SV=1 - [Q19007_CAEEL]	3.8	1	1	1	2																						0								0				0
Q19694	Protein TTR-35 OS=Caenorhabditis elegans GN=ttr-35 PE=4 SV=2 - [Q19694_CAEEL]	9.66	1	1	1	2																						0								0											6.89326	9.66	1
Q20143	Protein F38B6.4 OS=Caenorhabditis elegans GN=CELE_F38B6.4 PE=2 SV=3 - [Q20143_CAEEL]	1.44	1	1	1	2																						0				0				0							5.8576	1.44	1	2		0
Q22278	Protein T07C12.10 OS=Caenorhabditis elegans GN=CELE_T07C12.10 PE=2 SV=1 - [Q22278_CAEEL]	21.59	2	1	1	2																						0
Q18032	Protein C15H9.9 OS=Caenorhabditis elegans GN=C15H9.9 PE=2 SV=1 - [Q18032_CAEEL]	7.3	1	1	1	8	0.655987	-;-;-;-;-;-;-;1;2;-;-;-;-;-;-;-;-;-;-;-	50.1949	1.90724	-;-;-;-;-;-;-;1;2;-;-;-;-;-;-;-;-;-;-;-	18.5722	0.923009	-;-;-;-;-;-;-;1;2;-;-;-;-;-;-;-;-;-;-;-	21.5291	1.64934	-;-;-;-;-;-;-;1;2;-;-;-;-;-;-;-;-;-;-;-	22.0329										0								0											9.65514	7.3	1
Q8T3E5	Protein NCAM-1, isoform b OS=Caenorhabditis elegans GN=ncam-1 PE=2 SV=2 - [Q8T3E5_CAEEL]	1.31	3	1	1	2																						0				0				0
Q9TXZ4	Protein UGT-8 OS=Caenorhabditis elegans GN=ugt-8 PE=2 SV=1 - [Q9TXZ4_CAEEL]	1.69	1	1	1	2																						0
Q95YD5	Protein VHA-16 OS=Caenorhabditis elegans GN=vha-16 PE=2 SV=1 - [Q95YD5_CAEEL]	6.32	1	1	1	2	0.901808	-;-;-;-;-;-;-;-;-;-;-;-;-;-;-;1;-;-;-;-		1.42899	-;-;-;-;-;-;-;-;-;-;-;-;-;-;-;1;-;-;-;-		0.944742	-;-;-;-;-;-;-;-;-;-;-;-;-;-;-;1;-;-;-;-		1.01031	-;-;-;-;-;-;-;-;-;-;-;-;-;-;-;1;-;-;-;-											0				0								0
Q52GX8	Protein DCT-17, isoform b OS=Caenorhabditis elegans GN=dct-17 PE=2 SV=1 - [Q52GX8_CAEEL]	2.9	4	1	1	2																						0
Q5DX43	Protein RGS-3, isoform c OS=Caenorhabditis elegans GN=rgs-3 PE=2 SV=1 - [Q5DX43_CAEEL]	7.39	3	1	1	2																					5.82146	7.39	1	2						0
Q7JL40	Pyruvate kinase OS=Caenorhabditis elegans GN=pyk-1 PE=2 SV=1 - [Q7JL40_CAEEL]	3.2	5	1	1	2																						0				0												0
Q9Y041	Homogentisate 1,2-dioxygenase OS=Caenorhabditis elegans GN=hgo-1 PE=1 SV=2 - [HGD_CAEEL]	3.66	1	1	1	4	2.14179	-;-;-;-;-;-;-;-;-;-;-;-;-;-;-;2;-;-;-;-		1.70781	-;-;-;-;-;-;-;-;-;-;-;-;-;-;-;2;-;-;-;-		1.11426	-;-;-;-;-;-;-;-;-;-;-;-;-;-;-;2;-;-;-;-		1.32725	-;-;-;-;-;-;-;-;-;-;-;-;-;-;-;2;-;-;-;-															0								0
O45941	UPF0375 protein Y45F10C.2 OS=Caenorhabditis elegans GN=Y45F10C.2 PE=3 SV=1 - [U375E_CAEEL]	14.53	2	1	1	2	0.123485	-;-;-;1;-;-;-;-;-;-;-;-;-;-;-;-;-;-;-;-		0.294131	-;-;-;1;-;-;-;-;-;-;-;-;-;-;-;-;-;-;-;-					0.199701	-;-;-;1;-;-;-;-;-;-;-;-;-;-;-;-;-;-;-;-														10.1013	14.53	1	2
P34528	Putative serine protease K12H4.7 OS=Caenorhabditis elegans GN=K12H4.7 PE=2 SV=2 - [YM67_CAEEL]	3.14	1	1	1	3	1.74578	-;-;-;-;-;-;-;-;-;-;-;-;-;-;-;1;-;-;-;-		2.16291	-;-;-;-;-;-;-;-;-;-;-;-;-;-;-;1;-;-;-;-																					0				0
Q21284	Protein K07E3.4, isoform a OS=Caenorhabditis elegans GN=CELE_K07E3.4 PE=2 SV=2 - [Q21284_CAEEL]	2.34	1	1	1	2																										0							6.92182	2.34	1	2
G5EDE8	ERGIC-53-like protein OS=Caenorhabditis elegans GN=ile-1 PE=2 SV=1 - [G5EDE8_CAEEL]	3.86	1	1	1	2				2.20687	-;-;-;-;-;-;1;-;-;-;-;-;-;-;-;-;-;-;-;-		2.01381	-;-;-;-;-;-;1;-;-;-;-;-;-;-;-;-;-;-;-;-		1.62412	-;-;-;-;-;-;1;-;-;-;-;-;-;-;-;-;-;-;-;-															0				0			3.32186	3.86	1	1	3.2191	3.86	1	1
O17406	Protein ATTF-2 OS=Caenorhabditis elegans GN=attf-2 PE=2 SV=1 - [O17406_CAEEL]	3.13	1	1	1	2	2.35703	-;-;-;1;-;-;-;-;-;-;-;-;-;-;-;-;-;-;-;-		4.22725	-;-;-;1;-;-;-;-;-;-;-;-;-;-;-;-;-;-;-;-		0.813688	-;-;-;1;-;-;-;-;-;-;-;-;-;-;-;-;-;-;-;-		1.52004	-;-;-;1;-;-;-;-;-;-;-;-;-;-;-;-;-;-;-;-														3.20869	3.13	1	2										0				0
Q9U382	Protein T02E9.5 OS=Caenorhabditis elegans GN=CELE_T02E9.5 PE=2 SV=3 - [Q9U382_CAEEL]	9.7	1	1	1	2																									6.71999	9.7	1	2														0
Q21650	Protein R02F2.4 OS=Caenorhabditis elegans GN=CELE_R02F2.4 PE=2 SV=2 - [Q21650_CAEEL]	4.18	1	1	1	2																									6.72069	4.18	1	2										0
Q95YC6	Protein C45B2.1 OS=Caenorhabditis elegans GN=C45B2.1 PE=2 SV=1 - [Q95YC6_CAEEL]	10.89	1	1	1	2																									7.41997	10.89	1	2										0
Q19064	Protein E04F6.9 OS=Caenorhabditis elegans GN=CELE_E04F6.9 PE=2 SV=1 - [Q19064_CAEEL]	8.59	1	1	1	2	1.27304	-;-;-;1;-;-;-;-;-;-;-;-;-;-;-;-;-;-;-;-		1.05484	-;-;-;1;-;-;-;-;-;-;-;-;-;-;-;-;-;-;-;-		3.63828	-;-;-;1;-;-;-;-;-;-;-;-;-;-;-;-;-;-;-;-		5.44452	-;-;-;1;-;-;-;-;-;-;-;-;-;-;-;-;-;-;-;-														6.54714	8.59	1	2
O45552	Protein F53A2.7 OS=Caenorhabditis elegans GN=CELE_F53A2.7 PE=2 SV=2 - [O45552_CAEEL]	7.11	1	1	1	2							2.46717	-;-;-;-;-;-;-;-;-;-;-;-;-;-;1;-;-;-;-;-		0.590693	-;-;-;-;-;-;-;-;-;-;-;-;-;-;1;-;-;-;-;-															0
Q9XWP7	Protein EIF-3.J OS=Caenorhabditis elegans GN=eif-3.j PE=2 SV=1 - [Q9XWP7_CAEEL]	7.55	1	1	1	3																										0
O17694	Protein RIL-1 OS=Caenorhabditis elegans GN=ril-1 PE=4 SV=1 - [O17694_CAEEL]	5.76	1	1	1	2				0.896127	-;-;-;2;-;-;-;-;-;-;-;-;-;-;-;-;-;-;-;-		1.13989	-;-;-;2;-;-;-;-;-;-;-;-;-;-;-;-;-;-;-;-		0.911176	-;-;-;2;-;-;-;-;-;-;-;-;-;-;-;-;-;-;-;-														7.03769	5.76	1	2
Q20230	Protein F40F8.1 OS=Caenorhabditis elegans GN=CELE_F40F8.1 PE=3 SV=1 - [Q20230_CAEEL]	7.33	1	1	1	2																									7.6551	7.33	1	2														0
Q95Y51	Protein SMR-1, isoform a OS=Caenorhabditis elegans GN=smr-1 PE=2 SV=1 - [Q95Y51_CAEEL]	9.21	1	1	1	2																									11.0347	9.21	1	2		0												0
Q9BKU6	Protein Y37E3.8, isoform b OS=Caenorhabditis elegans GN=CELE_Y37E3.8 PE=2 SV=1 - [Q9BKU6_CAEEL]	13.64	2	1	1	3																										0																0
Q22763	Protein NEP-22 OS=Caenorhabditis elegans GN=nep-22 PE=2 SV=2 - [Q22763_CAEEL]	1.88	1	1	1	2																									6.26467	1.88	1	2		0
Q20950	Protein F57F5.1 OS=Caenorhabditis elegans GN=CELE_F57F5.1 PE=2 SV=2 - [Q20950_CAEEL]	6.27	1	1	1	2																										0							9.09223	6.27	1	2
P52057	Proline synthase co-transcribed bacterial homolog protein OS=Caenorhabditis elegans GN=F09E5.8 PE=2 SV=1 - [PROSC_CAEEL]	5.33	1	1	1	2																														0											6.66442	5.33	1
Q9TYT8	Protein W05F2.3 OS=Caenorhabditis elegans GN=CELE_W05F2.3 PE=2 SV=1 - [Q9TYT8_CAEEL]	5.86	1	1	1	2																														0											3.41744	5.86	1
O45713	Protein R09B3.3 OS=Caenorhabditis elegans GN=CELE_R09B3.3 PE=1 SV=1 - [O45713_CAEEL]	17.65	1	1	1	8																														0
Q9U2M7	Bis(5'-nucleosyl)-tetraphosphatase [asymmetrical] OS=Caenorhabditis elegans GN=ndx-4 PE=1 SV=1 - [AP4A_CAEEL]	10.87	1	1	1	3																																		0			8.95047	10.87	1	3
P34676	Prolyl carboxy peptidase like protein 5 OS=Caenorhabditis elegans GN=pcp-5 PE=1 SV=1 - [PCP5_CAEEL]	1.97	1	1	1	2																																		0				0				0
Q9U238	Protein TRAP-4 OS=Caenorhabditis elegans GN=trap-4 PE=1 SV=1 - [Q9U238_CAEEL]	13.84	1	1	1	2																																		0
O17893	Protein F55B11.3 OS=Caenorhabditis elegans GN=CELE_F55B11.3 PE=4 SV=3 - [O17893_CAEEL]	5.19	1	1	1	2				1.05475	-;-;-;-;-;-;-;-;-;-;-;-;-;-;-;-;1;-;-;-		1.70843	-;-;-;-;-;-;-;-;-;-;-;-;-;-;-;-;1;-;-;-		1.12379	-;-;-;-;-;-;-;-;-;-;-;-;-;-;-;-;1;-;-;-																							0
Q9NBK0	Ribosomal protein L12 (Fragment) OS=Caenorhabditis remanei GN=rpl-12 PE=4 SV=1 - [Q9NBK0_CAERE]	12.62	2	1	1	4	9.68958	-;-;-;-;-;-;-;-;-;-;-;-;-;-;-;1;-;-;-;-		15.8231	-;-;-;-;-;-;-;-;-;-;-;-;-;-;-;1;-;-;-;-		8.07377	-;-;-;-;-;-;-;-;-;-;-;-;-;-;-;1;-;-;-;-		9.17188	-;-;-;-;-;-;-;-;-;-;-;-;-;-;-;1;-;-;-;-																							0
P53489	Actin-related protein 2 OS=Caenorhabditis elegans GN=arx-2 PE=3 SV=1 - [ARP2_CAEEL]	1.77	1	1	1	6																																						0			2.36846	1.77	1
P34496	Mitochondrial single stranded DNA binding protein 1 OS=Caenorhabditis elegans GN=mtss-1 PE=1 SV=2 - [MTSS1_CAEEL]	4.71	1	1	1	2	1.21371	-;-;-;-;-;-;-;-;1;-;-;-;-;-;-;-;-;-;-;-		1.86041	-;-;-;-;-;-;-;-;1;-;-;-;-;-;-;-;-;-;-;-																																	0				0
O76590	Protein F16G10.2 OS=Caenorhabditis elegans GN=CELE_F16G10.2 PE=2 SV=2 - [O76590_CAEEL]	11.83	1	1	1	2																																					2.6896	11.83	1	1	3.00086	11.83	1
Q20865	Protein F56C9.7 OS=Caenorhabditis elegans GN=CELE_F56C9.7 PE=2 SV=1 - [Q20865_CAEEL]	4.64	1	1	1	2							0.0721367	-;-;-;-;-;-;1;-;-;-;-;-;-;-;-;-;-;-;-;-																													2.76166	4.64	1	2
Q7JMM1	Protein ZK1307.1, isoform b OS=Caenorhabditis elegans GN=ZK1307.1 PE=2 SV=1 - [Q7JMM1_CAEEL]	7.45	2	1	1	2				1.83162	-;-;-;-;-;-;-;-;-;-;-;-;-;-;-;-;-;1;-;-		1.47981	-;-;-;-;-;-;-;-;-;-;-;-;-;-;-;-;-;1;-;-		1.08852	-;-;-;-;-;-;-;-;-;-;-;-;-;-;-;-;-;2;-;-																											0
Q23680	Probable V-type proton ATPase subunit F OS=Caenorhabditis elegans GN=vha-9 PE=2 SV=1 - [VATF_CAEEL]	14.05	1	1	1	4				1.05665	-;-;-;-;-;-;-;-;-;-;-;-;-;-;-;-;-;1;-;-		1.84111	-;-;-;-;-;-;-;-;-;-;-;-;-;-;-;-;-;1;-;-																																		0
G5ECT6	Heterotrimeric G protein gamma subunit 2 OS=Caenorhabditis elegans GN=gpc-2 PE=4 SV=1 - [G5ECT6_CAEEL]	27.42	1	1	1	3	2.18223	-;-;-;-;-;-;-;-;1;-;-;-;-;-;-;-;-;-;-;-		5.22801	-;-;-;-;-;-;-;-;1;-;-;-;-;-;-;-;-;-;-;-		5.95918	-;-;-;-;-;-;-;-;1;-;-;-;-;-;-;-;-;-;-;-		7.73123	-;-;-;-;-;-;-;-;1;-;-;-;-;-;-;-;-;-;-;-																														3.14169	27.42	1
G5EEJ7	Protein MSD-1 OS=Caenorhabditis elegans GN=msd-2 PE=4 SV=1 - [G5EEJ7_CAEEL]	12.84	1	1	1	2	1.78865	-;-;-;-;-;-;-;-;-;-;-;-;-;-;-;1;-;-;-;-		1.15403	-;-;-;-;-;-;-;-;-;-;-;-;-;-;-;1;-;-;-;-		0.247833	-;-;-;-;-;-;-;-;-;-;-;-;-;-;-;1;-;-;-;-		0.334002	-;-;-;-;-;-;-;-;-;-;-;-;-;-;-;1;-;-;-;-																															0
Q9XWM1	Protein OIG-2 OS=Caenorhabditis elegans GN=oig-2 PE=2 SV=1 - [Q9XWM1_CAEEL]	25	1	1	1	2				1.70618	-;-;-;-;-;-;-;-;-;-;-;-;-;-;1;-;-;-;-;-		1.36675	-;-;-;-;-;-;-;-;-;-;-;-;-;-;1;-;-;-;-;-		1.31789	-;-;-;-;-;-;-;-;-;-;-;-;-;-;1;-;-;-;-;-
O45712	Protein R09B3.2 OS=Caenorhabditis elegans GN=CELE_R09B3.2 PE=2 SV=1 - [O45712_CAEEL]	18.07	1	1	1	3
O62337	Protein R06C1.4 OS=Caenorhabditis elegans GN=CELE_R06C1.4 PE=2 SV=1 - [O62337_CAEEL]	17.86	1	1	1	2
Q93235	Sodium/potassium-transporting ATPase subunit beta-1 OS=Caenorhabditis elegans GN=nkb-1 PE=1 SV=1 - [AT1B1_CAEEL]	13.13	1	2	2	3														0											8.35616	6.56	1	2						0			3.51413	6.56	1	1		0
Q9XUY5	Probable sodium/potassium-transporting ATPase subunit beta-3 OS=Caenorhabditis elegans GN=nkb-3 PE=2 SV=1 - [AT1B3_CAEEL]	10.09	1	2	2	3	1.03989	-;-;-;-;-;-;-;-;-;-;-;-;-;-;-;-;1;-;-;-								2.44364	-;-;-;-;-;-;-;-;-;-;-;-;-;-;-;-;1;-;-;-			0				0			3.68003	5.99	1	1										0
Q18885	Transcription factor BTF3 homolog OS=Caenorhabditis elegans GN=icd-1 PE=1 SV=1 - [BTF3_CAEEL]	26.71	1	2	2	7				3.60774	-;1;-;-;-;-;-;-;-;-;-;-;-;-;-;-;-;-;-;-		5.57105	-;1;-;-;-;-;-;-;-;-;-;-;-;-;-;-;-;-;-;-		3.33001	-;1;-;1;-;-;-;-;-;-;-;-;-;-;-;-;-;-;-;-	128.511		0			17.4481	14.91	1	4					6.43533	11.8	1	2
O61235	Catalase-2 OS=Caenorhabditis elegans GN=ctl-1 PE=2 SV=3 - [CATA2_CAEEL]	7.04	2	1	2	3														0								0								0											3.42229	5.03	1
P34574	Probable clathrin heavy chain 1 OS=Caenorhabditis elegans GN=chc-1 PE=3 SV=1 - [CLH_CAEEL]	1.13	1	2	2	3														0				0				0			8.53849	1.07	1	2		0				0				0
Q18066	Disorganized muscle protein 1 OS=Caenorhabditis elegans GN=dim-1 PE=1 SV=3 - [DIM_CAEEL]	4.69	1	2	2	7	1.26616	-;-;-;1;-;-;-;-;-;-;-;-;-;-;-;-;-;-;-;-		1.11632	-;-;-;1;-;-;-;-;-;-;-;-;-;-;-;-;-;-;-;-		0.480292	-;-;-;1;-;-;-;-;-;-;-;-;-;-;-;-;-;-;-;-		0.634367	-;-;-;1;-;-;-;-;-;-;-;-;-;-;-;-;-;-;-;-			0				0			4.50158	2.81	1	1	17.9815	1.88	1	6						0				0
O44400	Protein F37C4.5 OS=Caenorhabditis elegans GN=F37C4.5 PE=1 SV=3 - [F37C4_CAEEL]	4.5	1	2	2	4														0				0				0				0				0											3.15736	1.98	1
P41938	Probable 3-hydroxyacyl-CoA dehydrogenase B0272.3 OS=Caenorhabditis elegans GN=B0272.3 PE=1 SV=1 - [HCDH2_CAEEL]	12.62	1	2	2	2														0												0				0
Q19289	Intermediate filament protein ifb-1 OS=Caenorhabditis elegans GN=ifb-1 PE=1 SV=1 - [IFB1_CAEEL]	3.9	1	2	2	2	0.692265	-;-;-;-;-;-;-;1;-;-;-;-;-;-;-;-;-;-;-;-		1.39117	-;-;-;-;-;-;-;1;-;-;-;-;-;-;-;-;-;-;-;-		3.02702	-;-;-;-;-;-;-;1;-;-;-;-;-;-;-;-;-;-;-;-		2.44489	-;-;-;-;-;-;-;1;-;-;-;-;-;-;-;-;-;-;-;-			0				0				0								0				0				0			7.25983	3.9	2
P30625	cAMP-dependent protein kinase regulatory subunit OS=Caenorhabditis elegans GN=kin-2 PE=2 SV=3 - [KAPR_CAEEL]	9.02	2	2	2	3														0				0				0								0				0
Q20497	Mediator of RNA polymerase II transcription subunit 12 OS=Caenorhabditis elegans GN=dpy-22 PE=1 SV=2 - [MED12_CAEEL]	0.97	1	2	2	2														0				0				0				0				0								0				0
Q19749	Dihydrolipoyllysine-residue acetyltransferase component of pyruvate dehydrogenase complex, mitochondrial OS=Caenorhabditis elegans GN=F23B12.5 PE=1 SV=1 - [ODP2_CAEEL]	6.51	1	2	2	2	1.66806	-;-;1;-;-;-;-;-;-;-;-;-;-;-;-;-;-;-;-;-		2.86609	-;-;1;-;-;-;-;-;-;-;-;-;-;-;-;-;-;-;-;-		3.3937	-;-;1;-;-;-;-;-;-;-;-;-;-;-;-;-;-;-;-;-		3.07103	-;-;1;-;-;-;-;-;-;-;-;-;-;-;-;-;-;-;-;-			0							4.63398	3.55	1	1		0				0				0
P45971	Probable dolichyl-diphosphooligosaccharide--protein glycosyltransferase 48 kDa subunit OS=Caenorhabditis elegans GN=T09A5.11 PE=2 SV=1 - [OST48_CAEEL]	7.42	1	2	2	2	0.734311	-;-;-;-;-;-;-;-;-;-;-;-;-;-;-;-;1;-;-;-		2.92245	-;-;-;-;-;-;-;-;-;-;-;-;-;-;-;-;1;-;-;-		1.37233	-;-;-;-;-;-;-;-;-;-;-;-;-;-;-;-;1;-;-;-		1.43726	-;-;-;-;-;-;-;-;-;-;-;-;-;-;-;-;1;-;-;-			0								0			5.91458	5.39	1	1		0				0				0
Q19842	Propionyl-CoA carboxylase alpha chain, mitochondrial OS=Caenorhabditis elegans GN=pcca-1 PE=1 SV=1 - [PCCA_CAEEL]	3.87	1	2	2	3							3.36805	-;-;-;-;-;-;-;-;-;-;-;-;-;-;1;-;-;-;-;-		0.766466	-;-;-;-;-;-;-;-;-;-;-;-;-;-;1;-;-;-;-;-			0			5.9068	1.38	1	2		0				0				0
O02115	Proliferating cell nuclear antigen OS=Caenorhabditis elegans GN=pcn-1 PE=1 SV=3 - [PCNA_CAEEL]	14.83	1	2	2	4														0				0								0				0				0
Q9BL07	Putative phospholipase B-like 3 OS=Caenorhabditis elegans GN=Y54F10AM.8 PE=1 SV=1 - [PLBL3_CAEEL]	5.68	1	2	2	2														0			3.57754	2.07	1	1	5.24418	3.61	1	1		0				0				0								0
O76840	Papilin OS=Caenorhabditis elegans GN=mig-6 PE=1 SV=1 - [PPN1_CAEEL]	1.48	1	2	2	4														0				0				0				0								0				0			8.98101	0.92	1
Q18787	26S protease regulatory subunit 7 OS=Caenorhabditis elegans GN=rpt-1 PE=1 SV=1 - [PRS7_CAEEL]	7.59	1	2	2	2				1.17406	-;-;-;-;-;-;-;-;-;-;-;-;-;-;-;-;1;-;-;-		0.969266	-;-;-;-;-;-;-;-;-;-;-;-;-;-;-;-;1;-;-;-		1.61907	-;-;-;-;-;-;-;-;-;-;-;-;-;-;-;-;1;-;-;-			0											4.2585	3.45	1	1		0				0				0				0
P12456	Tubulin beta-1 chain OS=Caenorhabditis elegans GN=mec-7 PE=2 SV=1 - [TBB1_CAEEL]	7.71	1	1	2	3														0				0			3.46277	5.9	1	1		0											4.81133	1.81	1	2		0
G5EDT5	1MDa_1 protein OS=Caenorhabditis elegans GN=ttn-1 PE=4 SV=1 - [G5EDT5_CAEEL]	4.42	4	2	2	3														0				0				0				0				0				0				0				0
Q23227	Protein W09D12.1 OS=Caenorhabditis elegans GN=CELE_W09D12.1 PE=2 SV=3 - [Q23227_CAEEL]	6.99	1	2	2	3							2.89415	-;-;-;-;-;-;-;-;-;-;-;-;-;-;-;1;-;-;-;-		1.5382	-;-;-;-;-;-;-;-;-;-;-;-;-;-;-;1;-;-;-;-			0
Q93576	Nucleoside diphosphate kinase OS=Caenorhabditis elegans GN=ndk-1 PE=1 SV=1 - [Q93576_CAEEL]	22.88	1	2	2	5													19.1823	11.76	1	4						0
Q23543	Protein LSM-7 OS=Caenorhabditis elegans GN=lsm-7 PE=1 SV=1 - [Q23543_CAEEL]	41.35	1	2	2	4													11.6605	25	1	2									9.20841	16.35	1	2						0
Q8MXS0	Protein MCA-3, isoform c OS=Caenorhabditis elegans GN=mca-3 PE=2 SV=1 - [Q8MXS0_CAEEL]	2.55	5	2	2	2													3.25336	1.67	1	1		0				0				0				0								0
Q18577	Protein C42D4.1 OS=Caenorhabditis elegans GN=C42D4.1 PE=4 SV=1 - [Q18577_CAEEL]	13.94	1	2	2	3														0			8.62222	9.56	1	2
Q21000	Protein MYO-5 OS=Caenorhabditis elegans GN=myo-5 PE=2 SV=1 - [Q21000_CAEEL]	1.27	1	1	2	2														0				0				0			3.27504	0.56	1	1		0				0				0				0
Q22101	Protein T02G5.7 OS=Caenorhabditis elegans GN=CELE_T02G5.7 PE=2 SV=1 - [Q22101_CAEEL]	11.03	1	2	2	4							3.78146	-;-;-;-;-;-;-;-;-;-;-;-;-;-;-;1;-;-;-;-		3.36199	-;-;-;-;-;-;-;-;-;-;-;-;-;-;-;1;-;-;-;-			0			12.7034	6.92	1	3						0				0
Q9NLD1	Protein HRP-2, isoform a OS=Caenorhabditis elegans GN=hrp-2 PE=2 SV=2 - [Q9NLD1_CAEEL]	3.27	1	2	2	2														0				0				0				0			2.97398	1.96	1	1										0
O44781	Protein F33D11.10 OS=Caenorhabditis elegans GN=CELE_F33D11.10 PE=2 SV=1 - [O44781_CAEEL]	6.52	2	2	2	3														0								0			6.97978	4.01	1	2		0				0			2.70792	2.51	1	1
O45418	Protein FKB-6 OS=Caenorhabditis elegans GN=fkb-6 PE=1 SV=1 - [O45418_CAEEL]	6.73	1	2	2	19	4.48575	-;-;-;-;-;2;1;-;-;-;-;-;-;-;-;-;-;-;-;-	6.39608	4.4805	-;-;-;1;-;2;1;-;-;-;-;-;-;-;-;-;-;-;-;-	70.134	2.88399	-;-;-;-;-;2;1;-;-;-;-;-;-;-;-;-;-;-;-;-	8.34563	3.03993	-;-;-;-;-;2;1;-;-;-;-;-;-;-;-;-;-;-;-;-	11.3852		0								0			3.8497	3.94	1	1		0			33.525	2.78	1	11	6.34788	2.78	1	2		0
Q86N72	Protein ALH-6, isoform b OS=Caenorhabditis elegans GN=alh-6 PE=2 SV=1 - [Q86N72_CAEEL]	7.03	4	2	2	4	2.17839	-;-;-;-;-;-;-;-;-;-;-;-;-;-;1;-;-;-;-;-		2.53331	-;-;-;-;-;-;-;-;-;-;-;-;-;-;1;-;-;-;-;-		1.03743	-;-;-;-;-;-;-;-;-;-;-;-;-;-;1;-;-;-;-;-		1.27755	-;-;-;-;-;-;-;-;-;-;-;-;-;-;1;-;-;-;-;-			0								0												0
Q17686	Protein C06A6.4, isoform a OS=Caenorhabditis elegans GN=C06A6.4 PE=2 SV=3 - [Q17686_CAEEL]	7.05	2	2	2	3	4.20089	-;-;-;1;-;-;-;-;-;-;-;-;-;-;-;-;-;-;-;-		4.70414	-;-;-;1;-;-;-;-;-;-;-;-;-;-;-;-;-;-;-;-		4.60329	-;-;-;1;-;-;-;-;-;-;-;-;-;-;-;-;-;-;-;-		5.71065	-;-;-;1;-;-;-;-;-;-;-;-;-;-;-;-;-;-;-;-			0				0							6.20989	3.53	1	2						0								0
Q5WRQ0	Protein T14G8.3, isoform b OS=Caenorhabditis elegans GN=CELE_T14G8.3 PE=2 SV=1 - [Q5WRQ0_CAEEL]	3.98	2	2	2	5	0.820752	-;1;-;-;-;-;-;-;-;-;-;-;-;-;-;-;-;-;-;-		1.35678	-;1;-;-;-;-;-;-;-;-;-;-;-;-;-;-;-;-;-;-		0.473743	-;1;-;-;-;-;-;-;-;-;-;-;-;-;-;-;-;-;-;-		0.641669	-;1;-;-;-;-;-;-;-;-;-;-;-;-;-;-;-;-;-;-			0			21.1197	3.98	2	5		0				0				0								0
G4SF79	Protein F25E2.2, isoform a OS=Caenorhabditis elegans GN=CELE_F25E2.2 PE=4 SV=2 - [G4SF79_CAEEL]	4.33	2	2	2	2	2.26656	-;-;-;-;-;-;-;-;-;-;-;-;-;-;-;-;-;-;1;-		2.93089	-;-;-;-;-;-;-;-;-;-;-;-;-;-;-;-;-;-;1;-		1.86556	-;-;-;-;-;-;-;-;-;-;-;-;-;-;-;-;-;-;1;-		2.52578	-;-;-;-;-;-;-;-;-;-;-;-;-;-;-;-;-;-;1;-			0				0				0			3.86204	2.08	1	1		0				0				0				0
A5A8P5	Protein Y47G6A.33 OS=Caenorhabditis elegans GN=CELE_Y47G6A.33 PE=4 SV=1 - [A5A8P5_CAEEL]	39.29	1	2	2	3													8.89649	16.07	1	2													4.7795	23.21	1	1
O01806	Protein C44E4.4 OS=Caenorhabditis elegans GN=C44E4.4 PE=2 SV=1 - [O01806_CAEEL]	6.31	1	2	2	2														0			2.75732	2.02	1	1					5.55357	4.29	1	1		0
O17759	Protein TKT-1 OS=Caenorhabditis elegans GN=tkt-1 PE=4 SV=1 - [O17759_CAEEL]	1.94	1	2	2	2	0.870925	-;-;-;2;-;-;-;-;-;-;-;-;-;-;-;-;-;-;-;-		1.50535	-;-;-;2;-;-;-;-;-;-;-;-;-;-;-;-;-;-;-;-		1.97541	-;-;-;2;-;-;-;-;-;-;-;-;-;-;-;-;-;-;-;-		1.45345	-;-;-;2;-;-;-;-;-;-;-;-;-;-;-;-;-;-;-;-			0				0							5.85856	1.94	2	2		0								0				0
Q9XTW9	Sulfurtransferase OS=Caenorhabditis elegans GN=mpst-3 PE=2 SV=2 - [Q9XTW9_CAEEL]	11.11	3	2	2	2	1.38614	-;-;-;-;-;-;-;-;-;-;-;-;-;-;1;-;-;-;-;-		1.43427	-;-;-;-;-;-;-;-;-;-;-;-;-;-;1;-;-;-;-;-		0.849738	-;-;-;-;-;-;-;-;-;-;-;-;-;-;1;-;-;-;-;-		0.813853	-;-;-;-;-;-;-;-;-;-;-;-;-;-;1;-;-;-;-;-		3.00945	3.59	1	1		0								0
Q9BL34	Protein Y71H2AM.5 OS=Caenorhabditis elegans GN=CELE_Y71H2AM.5 PE=2 SV=1 - [Q9BL34_CAEEL]	17.36	1	2	2	2														0			2.62847	8.26	1	1
O01497	Protein TYR-4 OS=Caenorhabditis elegans GN=tyr-4 PE=2 SV=1 - [O01497_CAEEL]	2.4	1	2	2	3														0				0				0								0							6.75802	1.46	1	2	2.71296	0.93	1
Q21732	Protein R04F11.2 OS=Caenorhabditis elegans GN=CELE_R04F11.2 PE=2 SV=1 - [Q21732_CAEEL]	24.3	1	2	2	4	1.36197	-;-;-;2;-;-;-;-;-;-;-;-;-;-;-;1;-;-;-;-	82.0701	2.37565	-;-;-;2;-;-;-;-;-;-;-;-;-;-;-;1;-;-;-;-	66.9291	2.37458	-;-;-;1;-;-;-;-;-;-;-;-;-;-;-;1;-;-;-;-	86.6214	2.94246	-;-;-;2;-;-;-;-;-;-;-;-;-;-;-;1;-;-;-;-	104.545		0											7.07027	10.28	1	2		0
Q9BL27	Protein Y71H2AR.1 OS=Caenorhabditis elegans GN=CELE_Y71H2AR.1 PE=2 SV=1 - [Q9BL27_CAEEL]	28.03	1	2	2	5														0																				0
Q17832	Protein C08H9.2, isoform a OS=Caenorhabditis elegans GN=C08H9.2 PE=2 SV=2 - [Q17832_CAEEL]	2.3	2	2	2	3							3.05452	-;-;-;1;-;-;-;-;-;-;-;-;-;-;-;-;-;-;-;-		1.70333	-;-;-;1;-;-;-;-;-;-;-;-;-;-;-;-;-;-;-;-			0				0				0			9.09896	0.98	1	2		0				0				0				0
O44145	Protein PERM-2 OS=Caenorhabditis elegans GN=perm-2 PE=2 SV=2 - [O44145_CAEEL]	10.34	1	2	2	4	0.433849	-;-;-;-;-;-;1;-;-;-;-;-;-;-;-;-;-;-;-;-		0.54625	-;-;-;-;-;-;1;-;-;-;-;-;-;-;-;-;-;-;-;-		1.41492	-;-;-;-;-;-;1;-;-;-;-;-;-;-;-;-;-;-;-;-		1.30712	-;-;-;-;-;-;1;-;-;-;-;-;-;-;-;-;-;-;-;-			0			3.6466	5.42	1	1																	2.61733	4.93	1	2
Q8WQF1	Protein PCCB-1, isoform b OS=Caenorhabditis elegans GN=pccb-1 PE=2 SV=1 - [Q8WQF1_CAEEL]	7.09	2	2	2	5														0												0
O62390	Protein W01F3.2 OS=Caenorhabditis elegans GN=CELE_W01F3.2 PE=2 SV=1 - [O62390_CAEEL]	10.75	1	2	2	2														0							4.03262	7.49	1	1		0								0				0
O62185	Protein RSR-1 OS=Caenorhabditis elegans GN=rsr-1 PE=2 SV=3 - [O62185_CAEEL]	3.33	1	2	2	2														0				0				0								0			1.38071	1.33	1	1	2.70423	2	1	1		0
Q9UAQ6	Protein RAB-1 OS=Caenorhabditis elegans GN=rab-1 PE=2 SV=1 - [Q9UAQ6_CAEEL]	12.2	1	2	2	6	0.990596	-;-;-;-;-;-;-;-;-;-;-;-;-;-;1;-;-;-;-;-		2.06783	-;-;-;-;-;-;-;-;-;-;-;-;-;-;1;-;-;-;-;-		0.825097	-;-;-;-;-;-;-;-;-;-;-;-;-;-;1;-;-;-;-;-		0.998982	-;-;-;-;-;-;-;-;-;-;-;-;-;-;1;-;-;-;-;-			0							9.39757	12.2	1	2		0
Q09482	Protein C18H9.3 OS=Caenorhabditis elegans GN=C18H9.3 PE=2 SV=1 - [Q09482_CAEEL]	2.51	1	2	2	2														0				0				0				0				0				0				0			2.28483	0.76	1
Q17342	UNC-44 (Fragment) OS=Caenorhabditis elegans GN=unc-44 PE=2 SV=1 - [Q17342_CAEEL]	2.58	11	2	2	2													2.98007	1.55	1	1		0																0				0
Q17761	6-phosphogluconate dehydrogenase, decarboxylating OS=Caenorhabditis elegans GN=T25B9.9 PE=2 SV=2 - [6PGD_CAEEL]	6.2	1	2	2	3	0.497236	-;-;-;-;-;-;1;-;-;-;-;-;-;-;-;-;-;-;-;-		0.314504	-;-;-;-;-;-;1;-;-;-;-;-;-;-;-;-;-;-;-;-		3.025	-;-;-;-;-;-;1;-;-;-;-;-;-;-;-;-;-;-;-;-		1.34068	-;-;-;-;-;-;1;-;-;-;-;-;-;-;-;-;-;-;-;-							0												0							3.35687	3.51	1	1		0
O01805	Acyl-CoA-binding protein homolog 1 OS=Caenorhabditis elegans GN=acbp-1 PE=2 SV=1 - [ACBP1_CAEEL]	34.88	1	2	2	7																		0			3.4966	20.93	1	1						0								0				0
Q07749	Actin-depolymerizing factor 2, isoform c OS=Caenorhabditis elegans GN=unc-60 PE=1 SV=1 - [ADF2_CAEEL]	15.79	1	2	2	3																		0			2.8449	7.89	1	1	3.31969	7.89	1	1						0
P34575	Probable citrate synthase, mitochondrial OS=Caenorhabditis elegans GN=cts-1 PE=1 SV=1 - [CISY_CAEEL]	6.41	1	2	2	3	0.412151	-;-;-;-;-;-;1;-;-;-;-;-;-;-;-;-;-;-;-;-		0.516813	-;-;-;-;-;-;2;-;-;-;-;-;-;-;-;-;-;-;-;-		1.02825	-;-;-;-;-;-;2;-;-;-;-;-;-;-;-;-;-;-;-;-		0.752774	-;-;-;-;-;-;2;-;-;-;-;-;-;-;-;-;-;-;-;-							0				0												0			5.18854	1.92	1	2		0
Q9U2M4	Probable hydroxyacid-oxoacid transhydrogenase, mitochondrial OS=Caenorhabditis elegans GN=Y38F1A.6 PE=2 SV=1 - [HOT_CAEEL]	10.32	1	2	2	4	0.916816	-;-;-;-;-;-;2;-;-;-;-;-;-;-;1;-;-;-;-;-	10.8712	1.10198	-;-;-;-;-;-;1;-;-;-;-;-;-;-;1;-;-;-;-;-	45.2194	1.63567	-;-;-;-;-;-;2;-;-;-;-;-;-;-;1;-;-;-;-;-	1.54988	1.48407	-;-;-;-;-;-;2;-;-;-;-;-;-;-;1;-;-;-;-;-	33.3838						0												0				0			6.67733	5.38	1	2
P40614	Phosphate carrier protein, mitochondrial OS=Caenorhabditis elegans GN=F01G4.6 PE=2 SV=1 - [MPCP_CAEEL]	9.41	2	2	2	2																	4.08028	5.29	1	1	4.77474	4.12	1	1		0												0
Q23381	Probable methylmalonyl-CoA mutase, mitochondrial OS=Caenorhabditis elegans GN=mmcm-1 PE=2 SV=2 - [MUTA_CAEEL]	3.36	1	2	2	2				0.803781	-;-;-;-;-;-;-;-;-;-;-;-;-;-;-;-;1;-;-;-		1.69961	-;-;-;-;-;-;-;-;-;-;-;-;-;-;-;-;1;-;-;-		1.89382	-;-;-;-;-;-;-;-;-;-;-;-;-;-;-;-;1;-;-;-							0							2.9166	1.21	1	1		0				0								0
Q09533	60S ribosomal protein L10 OS=Caenorhabditis elegans GN=rpl-10 PE=2 SV=1 - [RL10_CAEEL]	8.41	1	2	2	6																		0																0							5.5277	5.61	1
P49405	60S ribosomal protein L5 OS=Caenorhabditis elegans GN=rpl-5 PE=2 SV=1 - [RL5_CAEEL]	13.65	1	2	2	10				0.301435	-;-;-;-;-;-;-;-;-;1;-;-;-;-;-;-;-;-;-;-		2.79105	-;-;-;-;-;-;-;-;-;1;-;-;-;-;-;-;-;-;-;-		0.780749	-;-;-;-;-;-;-;-;-;1;-;-;-;-;-;-;-;-;-;-							0												0								0
Q19626	Probable V-type proton ATPase subunit B OS=Caenorhabditis elegans GN=vha-12 PE=1 SV=1 - [VATB_CAEEL]	6.92	2	2	2	2																		0				0				0												0
P34255	Uncharacterized protein B0303.3 OS=Caenorhabditis elegans GN=B0303.3 PE=2 SV=1 - [YKA3_CAEEL]	4.91	1	2	2	2																		0				0								0							3.31	2.01	1	1
Q23280	Uncharacterized protein ZC395.10 OS=Caenorhabditis elegans GN=ZC395.10 PE=2 SV=1 - [YOCA_CAEEL]	10.29	1	2	2	6	1.25912	-;-;-;-;-;-;-;2;2;-;-;-;-;-;-;-;-;-;-;-	24.6835	1.24557	-;-;-;-;-;-;-;2;2;-;-;-;-;-;-;-;-;-;-;-	25.4491	0.567131	-;-;-;-;-;-;-;2;1;-;-;-;-;-;-;-;-;-;-;-	24.6805	0.686374	-;-;-;-;-;-;-;1;1;-;-;-;-;-;-;-;-;-;-;-	7.00612						0							3.01424	5.71	1	1													5.00512	4.57	1
G5EDZ9	Cystatin OS=Caenorhabditis elegans GN=cpi-1 PE=2 SV=1 - [G5EDZ9_CAEEL]	20.86	1	2	2	6	0.666575	-;-;-;5;-;-;-;-;-;-;-;-;-;-;-;-;-;-;-;-		1.11355	-;-;-;5;-;-;-;-;-;-;-;-;-;-;-;-;-;-;-;-		2.16055	-;-;-;5;-;-;-;-;-;-;-;-;-;-;-;-;-;-;-;-		2.25154	-;-;-;5;-;-;-;-;-;-;-;-;-;-;-;-;-;-;-;-							0							23.8272	20.86	2	6
G5EFI4	Galectin LEC-5 OS=Caenorhabditis elegans GN=lec-5 PE=2 SV=1 - [G5EFI4_CAEEL]	5.41	1	2	2	4	0.941293	-;-;-;-;-;1;-;-;-;-;-;-;-;-;-;-;-;-;-;-		0.851026	-;-;-;-;-;2;-;-;-;-;-;-;-;-;-;-;-;-;-;-		0.439241	-;-;-;-;-;1;-;-;-;-;-;-;-;-;-;-;-;-;-;-		0.80908	-;-;-;-;-;1;-;-;-;-;-;-;-;-;-;-;-;-;-;-							0				0											5.34195	2.87	1	2		0				0
Q9GZH4	Protein RIBO-1 OS=Caenorhabditis elegans GN=ribo-1 PE=2 SV=2 - [Q9GZH4_CAEEL]	5.97	1	2	2	5																	12.5615	3.07	1	3					8.71299	2.9	1	2						0				0
Q19591	Protein F19C7.1 OS=Caenorhabditis elegans GN=CELE_F19C7.1 PE=2 SV=1 - [Q19591_CAEEL]	14.29	1	2	2	3																	4.49611	8.27	1	1		0											7.57515	6.02	1	2
P91027	Protein C10G11.7 OS=Caenorhabditis elegans GN=C10G11.7 PE=2 SV=1 - [P91027_CAEEL]	10.95	1	2	2	2							3.08543	-;-;-;-;-;-;-;-;-;-;-;-;-;-;2;-;-;-;-;-		1.26224	-;-;-;-;-;-;-;-;-;-;-;-;-;-;2;-;-;-;-;-							0								0
O44622	Protein K11D12.7 OS=Caenorhabditis elegans GN=CELE_K11D12.7 PE=4 SV=2 - [O44622_CAEEL]	9.09	1	2	2	3	1.46243	-;-;-;-;-;-;-;2;-;-;-;-;-;-;-;-;-;-;-;-		1.81561	-;-;-;-;-;-;-;2;-;-;-;-;-;-;-;-;-;-;-;-		0.695549	-;-;-;-;-;-;-;2;-;-;-;-;-;-;-;-;-;-;-;-		1.2602	-;-;-;-;-;-;-;2;-;-;-;-;-;-;-;-;-;-;-;-							0								0				0											5.535	4.81	1
Q22993	Protein PMT-2 OS=Caenorhabditis elegans GN=pmt-2 PE=2 SV=1 - [Q22993_CAEEL]	5.72	1	2	2	8	2.88937	-;-;-;-;-;-;1;-;-;-;-;-;-;-;-;-;-;-;-;-		4.03445	-;-;-;-;-;-;1;-;-;-;-;-;-;-;-;-;-;-;-;-		3.08092	-;-;-;-;-;-;2;-;-;-;-;-;-;-;-;-;-;-;-;-		0.721519	-;-;-;-;-;-;2;-;-;-;-;-;-;-;-;-;-;-;-;-							0															3.11312	2.97	1	1	18.5494	5.72	2	6	2.91619	2.75	1
Q3LFN1	Protein LBP-9, isoform b OS=Caenorhabditis elegans GN=lbp-9 PE=2 SV=1 - [Q3LFN1_CAEEL]	27.01	2	2	2	8	2.23845	-;1;1;-;-;-;-;-;-;-;-;-;-;-;-;-;-;-;-;-	7.28116	1.70114	-;1;1;-;-;-;-;-;-;-;-;-;-;-;-;-;-;-;-;-	28.0454	0.945674	-;1;1;-;-;-;-;-;-;-;-;-;-;-;-;-;-;-;-;-	2.85248	1.02768	-;1;1;-;-;-;-;-;-;-;-;-;-;-;-;-;-;-;-;-	34.3477					14.245	16.79	1	2	11.4728	16.79	1	2														0				0
Q95X44	Protein VHA-8 OS=Caenorhabditis elegans GN=vha-8 PE=2 SV=1 - [Q95X44_CAEEL]	9.73	1	2	2	3	0.152927	-;-;-;-;-;-;-;-;-;-;-;-;-;-;-;1;-;-;-;-		0.340424	-;-;-;-;-;-;-;-;-;-;-;-;-;-;-;1;-;-;-;-		3.30647	-;-;-;-;-;-;-;-;-;-;-;-;-;-;1;1;-;-;-;-	28.3872	1.69204	-;-;-;-;-;-;-;-;-;-;-;-;-;-;1;1;-;-;-;-	40.6991						0																0
Q19058	Protein MAOC-1 OS=Caenorhabditis elegans GN=maoc-1 PE=1 SV=1 - [Q19058_CAEEL]	11.74	1	2	2	2																		0			9.18495	11.74	2	2						0
G5ECR0	Protein T25C12.3 OS=Caenorhabditis elegans GN=CELE_T25C12.3 PE=4 SV=1 - [G5ECR0_CAEEL]	1.95	1	2	2	2																	4.00193	1.24	1	1		0				0								0				0
D7SFI3	Protein C02D5.4 OS=Caenorhabditis elegans GN=C02D5.4 PE=3 SV=1 - [D7SFI3_CAEEL]	15.75	1	2	2	6																		0
I2HAI6	Protein MPZ-2, isoform f OS=Caenorhabditis elegans GN=mpz-2 PE=4 SV=1 - [I2HAI6_CAEEL]	9.6	7	2	2	2																		0								0															3.47319	3.67	1
Q19655	Protein F20D6.11 OS=Caenorhabditis elegans GN=CELE_F20D6.11 PE=2 SV=2 - [Q19655_CAEEL]	5.83	1	2	2	3																		0								0				0							2.29783	1.64	1	2
O44727	Protein CPN-4 OS=Caenorhabditis elegans GN=cpn-4 PE=2 SV=3 - [O44727_CAEEL]	26.62	1	2	2	4																		0			18.6152	26.62	2	4		0								0								0
Q9N5E4	Protein T02H6.11 OS=Caenorhabditis elegans GN=CELE_T02H6.11 PE=2 SV=1 - [Q9N5E4_CAEEL]	15.38	1	2	2	3				0.620012	-;-;-;-;-;-;-;-;-;-;-;-;1;-;-;-;-;-;-;-		1.37185	-;-;-;-;-;-;-;-;-;-;-;-;2;-;-;-;-;-;-;-		0.996368	-;-;-;-;-;-;-;-;-;-;-;-;2;-;-;-;-;-;-;-						2.63662	7.69	1	1
Q2XN18	Protein SPP-14 OS=Caenorhabditis elegans GN=spp-14 PE=4 SV=1 - [Q2XN18_CAEEL]	19.42	1	2	2	4																	11.3124	19.42	1	2						0
Q18947	Protein D1054.11 OS=Caenorhabditis elegans GN=CELE_D1054.11 PE=2 SV=1 - [Q18947_CAEEL]	7.89	1	2	2	6																	14.7135	7.89	2	5	3.9136	5.36	1	1																		0
Q8IA49	Malate dehydrogenase OS=Caenorhabditis elegans GN=mdh-1 PE=2 SV=1 - [Q8IA49_CAEEL]	16.48	2	2	2	2							2.77143	-;1;-;-;-;-;-;-;-;-;-;-;-;-;-;-;-;-;-;-		1.61807	-;1;-;-;-;-;-;-;-;-;-;-;-;-;-;-;-;-;-;-						3.18786	10.26	1	1														0				0
Q9U329	Protein W09C5.8 OS=Caenorhabditis elegans GN=CELE_W09C5.8 PE=2 SV=1 - [Q9U329_CAEEL]	13.71	1	2	2	2																	3.06765	5.14	1	1					3.53211	8.57	1	1
Q8ITY1	Protein PCK-1, isoform c OS=Caenorhabditis elegans GN=pck-1 PE=2 SV=1 - [Q8ITY1_CAEEL]	4.92	4	1	2	6																	12.1806	1.91	1	5														0				0
Q20121	Protein ACS-4 OS=Caenorhabditis elegans GN=acs-4 PE=2 SV=2 - [Q20121_CAEEL]	3.01	1	2	2	5																		0				0				0								0							5.0352	1.5	1
Q95Y29	Protein Y34B4A.6 OS=Caenorhabditis elegans GN=CELE_Y34B4A.6 PE=4 SV=2 - [Q95Y29_CAEEL]	24.68	1	2	2	2																		0																0
Q20203	Calsequestrin OS=Caenorhabditis elegans GN=csq-1 PE=2 SV=1 - [Q20203_CAEEL]	5.76	1	2	2	5																		0								0								0				0				0
Q9N4B1	Protein CLP-7 OS=Caenorhabditis elegans GN=clp-7 PE=2 SV=1 - [Q9N4B1_CAEEL]	4.76	1	2	2	3																		0				0			3.57807	2.06	1	1		0								0				0
Q23258	Protein ZC373.2 OS=Caenorhabditis elegans GN=CELE_ZC373.2 PE=4 SV=2 - [Q23258_CAEEL]	19.23	1	2	2	9	0.675176	-;-;-;-;-;-;-;-;-;-;-;-;-;-;-;-;2;-;-;-		0.933384	-;-;-;-;-;-;-;-;-;-;-;-;-;-;-;-;2;-;-;-		1.95721	-;-;-;-;-;-;-;-;-;-;-;-;-;-;-;-;2;-;-;-		1.35332	-;-;-;-;-;-;-;-;-;-;-;-;-;-;-;-;2;-;-;-							0							24.7902	19.23	1	6
O46015	Protein TEP-1, isoform b OS=Caenorhabditis elegans GN=tep-1 PE=2 SV=2 - [O46015_CAEEL]	1.67	3	2	2	4	2.48448	-;-;-;-;-;-;1;-;-;-;-;-;-;-;-;-;-;-;-;-		5.64469	-;-;-;-;-;-;1;-;-;-;-;-;-;-;-;-;-;-;-;-		7.58037	-;-;-;-;-;-;1;-;-;-;-;-;-;-;-;-;-;-;-;-		11.4444	-;-;-;-;-;-;1;-;-;-;-;-;-;-;-;-;-;-;-;-							0							8.58985	1	1	2		0							2.85617	0.67	1	1	3.05262	0.67	1
H9G2W1	Protein AC3.5, isoform b OS=Caenorhabditis elegans GN=AC3.5 PE=4 SV=1 - [H9G2W1_CAEEL]	3.97	2	2	2	4	0.547187	-;-;-;2;-;-;-;-;-;-;-;-;-;-;-;-;-;-;-;-		0.846357	-;-;-;2;-;-;-;-;-;-;-;-;-;-;-;-;-;-;-;-		0.996592	-;-;-;2;-;-;-;-;-;-;-;-;-;-;-;-;-;-;-;-		1.07912	-;-;-;2;-;-;-;-;-;-;-;-;-;-;-;-;-;-;-;-							0				0			6.63646	1.42	1	2		0				0								0
Q18943	Protein D1054.10 OS=Caenorhabditis elegans GN=CELE_D1054.10 PE=2 SV=1 - [Q18943_CAEEL]	10.64	1	2	2	7	1.03576	-;-;1;1;-;-;-;-;-;-;-;-;-;-;1;-;-;-;-;-	43.4929	1.01732	-;-;-;1;-;-;-;-;-;-;-;-;-;-;1;-;-;-;-;-	40.7346	1.34117	-;-;1;1;-;-;-;-;-;-;-;-;-;-;1;-;-;-;-;-	46.9342	2.55801	-;-;1;1;-;-;-;-;-;-;-;-;-;-;1;-;-;-;-;-	39.8259						0			7.48617	10.64	1	2	7.09768	10.64	1	2
O17891	Protein F55B11.2 OS=Caenorhabditis elegans GN=CELE_F55B11.2 PE=4 SV=2 - [O17891_CAEEL]	13.18	1	2	2	2				0.652663	-;-;-;-;-;-;-;-;-;-;1;-;-;-;-;-;-;-;-;-		0.8651	-;-;-;-;-;-;-;-;-;-;1;-;-;-;-;-;-;-;-;-		1.71862	-;-;-;-;-;-;-;-;-;-;1;-;-;-;-;-;-;-;-;-							0																				0
Q9TYX1	Protein DPF-5 OS=Caenorhabditis elegans GN=dpf-5 PE=2 SV=2 - [Q9TYX1_CAEEL]	4.21	1	2	2	3				1.48269	-;-;-;-;-;-;-;-;-;1;-;-;-;-;-;-;-;-;-;-		1.04687	-;-;-;-;-;-;-;-;-;1;-;-;-;-;-;-;-;-;-;-		1.96602	-;-;-;-;-;-;-;-;-;1;-;-;-;-;-;-;-;-;-;-							0				0				0				0				0								0
Q4W5R4	Protein LAF-1, isoform a OS=Caenorhabditis elegans GN=laf-1 PE=2 SV=1 - [Q4W5R4_CAEEL]	4.2	2	2	2	3																		0				0								0				0			6.99884	1.87	1	2	2.76574	2.33	1
Q8HJ11	Oxidoreductase WAH-1 OS=Caenorhabditis elegans GN=wah-1 PE=2 SV=1 - [Q8HJ11_CAEEL]	4.86	2	2	2	2	0.690501	-;-;-;1;-;-;-;-;-;-;-;-;-;-;-;-;-;-;-;-		1.49914	-;-;-;1;-;-;-;-;-;-;-;-;-;-;-;-;-;-;-;-		1.45421	-;-;-;1;-;-;-;-;-;-;-;-;-;-;-;-;-;-;-;-		1.63582	-;-;-;1;-;-;-;-;-;-;-;-;-;-;-;-;-;-;-;-						3.95682	2.71	1	1					3.10201	2.14	1	1						0				0				0
O16305	Calmodulin OS=Caenorhabditis elegans GN=cmd-1 PE=1 SV=3 - [CALM_CAEEL]	36.24	1	2	2	2																					4.5595	11.41	1	1
Q27487	Peroxisomal catalase 1 OS=Caenorhabditis elegans GN=ctl-2 PE=2 SV=3 - [CATA1_CAEEL]	7	1	1	2	3																					5.22811	5	1	1						0								0
P43509	Cathepsin B-like cysteine proteinase 5 OS=Caenorhabditis elegans GN=cpr-5 PE=2 SV=1 - [CPR5_CAEEL]	8.72	2	2	2	3	1.26202	-;-;-;-;-;-;-;1;-;-;-;-;-;-;1;-;-;-;-;-	43.6051	0.356363	-;-;-;-;-;-;-;-;-;-;-;-;-;-;1;-;-;-;-;-		1.52726	-;-;-;-;-;-;-;-;-;-;-;-;-;-;1;-;-;-;-;-		1.54181	-;-;-;-;-;-;-;-;-;-;-;-;-;-;1;-;-;-;-;-											0				0								0				0			6.786	3.2	1
Q09253	Glyoxalase 1 OS=Caenorhabditis elegans GN=glod-4 PE=2 SV=1 - [GLOD4_CAEEL]	9.96	1	2	2	2																					4.5214	5.69	1	1		0								0				0
Q21735	Probable nuclear transport factor 2 OS=Caenorhabditis elegans GN=ran-4 PE=2 SV=1 - [NTF2_CAEEL]	18.8	1	2	2	4	4.72163	-;-;-;-;-;-;-;-;-;-;-;-;-;-;1;-;-;-;-;-		6.38797	-;-;-;-;-;-;-;-;-;-;-;-;-;-;1;-;-;-;-;-		3.03263	-;-;-;-;-;-;-;-;-;-;-;-;-;-;1;-;-;-;-;-		3.99826	-;-;-;-;-;-;-;-;-;-;-;-;-;-;1;-;-;-;-;-											0
P91477	Proteasome subunit beta type-2 OS=Caenorhabditis elegans GN=pbs-4 PE=2 SV=2 - [PSB2_CAEEL]	13.57	1	2	2	5																					11.2068	9.55	1	2	10.0198	9.55	1	2										0			2.84565	4.02	1
Q23237	Proteasome subunit beta type-3 OS=Caenorhabditis elegans GN=pbs-3 PE=1 SV=1 - [PSB3_CAEEL]	15.2	1	2	2	4	1.98061	-;-;-;3;-;-;-;-;-;-;-;-;-;-;-;-;-;-;-;-		1.99002	-;-;-;3;-;-;-;-;-;-;-;-;-;-;-;-;-;-;-;-		0.607618	-;-;-;3;-;-;-;-;-;-;-;-;-;-;-;-;-;-;-;-		1.00702	-;-;-;3;-;-;-;-;-;-;-;-;-;-;-;-;-;-;-;-										5.17307	10.78	1	1	11.6893	4.41	1	3		0												0
Q20363	Stress-induced protein 1 OS=Caenorhabditis elegans GN=sip-1 PE=1 SV=1 - [SIP1_CAEEL]	22.64	1	2	2	5										0.676225	-;-;-;1;-;-;-;-;-;-;-;-;-;-;-;-;-;-;-;-										8.37694	7.55	1	2	4.77564	15.09	1	1	8.44298	15.09	1	2		0								0
O17606	UPF0160 protein C27H6.8 OS=Caenorhabditis elegans GN=C27H6.8 PE=2 SV=2 - [YK4P_CAEEL]	6.18	1	2	2	2				2.25188	-;-;-;-;-;-;-;-;-;-;-;-;-;-;-;-;-;1;-;-					1.48197	-;-;-;-;-;-;-;-;-;-;-;-;-;-;-;-;-;1;-;-											0				0								0							2.85118	2.65	1
Q9GYM9	Protein M60.2 OS=Caenorhabditis elegans GN=CELE_M60.2 PE=2 SV=2 - [Q9GYM9_CAEEL]	2.8	1	2	2	2																					4.8224	2.8	1	1										0
Q9NEZ8	Protein ECH-7 OS=Caenorhabditis elegans GN=ech-7 PE=2 SV=1 - [Q9NEZ8_CAEEL]	15.63	1	2	2	4																					4.02533	8.98	1	1										0								0
Q19698	Protein ILYS-5, isoform a OS=Caenorhabditis elegans GN=ilys-5 PE=2 SV=1 - [Q19698_CAEEL]	20.14	1	2	2	17	0.84866	-;-;-;1;-;-;-;-;-;-;-;-;-;-;-;-;-;-;-;-		0.286747	-;-;-;1;-;-;-;-;-;-;-;-;-;-;-;-;-;-;-;-					0.0884694	-;-;-;1;-;-;-;-;-;-;-;-;-;-;-;-;-;-;-;-											0			9.5791	9.35	1	3						0			43.6337	10.79	1	14		0
Q7YZW5	Protein VEM-1, isoform b OS=Caenorhabditis elegans GN=vem-1 PE=2 SV=1 - [Q7YZW5_CAEEL]	18.58	2	2	2	2																					3.77274	9.84	1	1		0				0
O62277	Protein DCT-18 OS=Caenorhabditis elegans GN=dct-18 PE=2 SV=1 - [O62277_CAEEL]	14.8	1	2	2	4	0.704305	-;-;-;-;-;-;-;-;-;-;-;-;-;-;-;1;-;-;-;-		1.57675	-;-;-;-;-;-;-;-;-;-;-;-;-;-;-;1;-;-;-;-		0.799159	-;-;-;-;-;-;-;-;-;-;-;-;-;-;-;1;-;-;-;-		0.849695	-;-;-;-;-;-;-;-;-;-;-;-;-;-;-;1;-;-;-;-											0												0								0
G5EDV3	Protein CEY-4 OS=Caenorhabditis elegans GN=cey-4 PE=4 SV=1 - [G5EDV3_CAEEL]	11.22	1	2	2	3																						0			6.60094	5.1	1	2		0
Q19102	Protein ARD-1 OS=Caenorhabditis elegans GN=ard-1 PE=2 SV=1 - [Q19102_CAEEL]	12.4	1	2	2	3							1.72359	-;-;-;-;-;-;-;-;-;-;-;-;-;-;-;1;-;-;-;-														0
Q09543	Probable serine/threonine-protein phosphatase PP2A regulatory subunit OS=Caenorhabditis elegans GN=paa-1 PE=2 SV=2 - [2AAA_CAEEL]	4.07	1	2	2	2																									3.07241	2.2	1	1		0				0			3.431	1.86	1	1		0
Q05062	Cell division control protein 42 homolog OS=Caenorhabditis elegans GN=cdc-42 PE=1 SV=2 - [CDC42_CAEEL]	15.18	1	2	2	3	1.09744	-;-;-;1;-;-;-;-;-;-;-;-;-;-;-;-;-;-;-;-		2.37207	-;-;-;1;-;-;-;-;-;-;-;-;-;-;-;-;-;-;-;-		1.09605	-;-;-;1;-;-;-;-;-;-;-;-;-;-;-;-;-;-;-;-		1.26439	-;-;-;1;-;-;-;-;-;-;-;-;-;-;-;-;-;-;-;-														6.22006	5.76	1	2
P41996	Chondroitin proteoglycan-2 OS=Caenorhabditis elegans GN=cpg-2 PE=1 SV=3 - [CPG2_CAEEL]	5.15	1	2	2	2	0.376519	-;-;-;1;-;-;-;-;-;-;-;-;-;-;-;-;-;-;-;-		0.806407	-;-;-;1;-;-;-;-;-;-;-;-;-;-;-;-;-;-;-;-		0.204186	-;-;-;1;-;-;-;-;-;-;-;-;-;-;-;-;-;-;-;-		0.434178	-;-;-;1;-;-;-;-;-;-;-;-;-;-;-;-;-;-;-;-														4.20583	3.05	1	1
P19974	Cytochrome c 2.1 OS=Caenorhabditis elegans GN=cyc-2.1 PE=1 SV=2 - [CYC21_CAEEL]	17.12	2	2	2	2	4.46311	-;-;-;1;-;-;-;-;-;-;-;-;-;-;-;-;-;-;-;-		3.60646	-;-;-;1;-;-;-;-;-;-;-;-;-;-;-;-;-;-;-;-		1.18538	-;-;-;1;-;-;-;-;-;-;-;-;-;-;-;-;-;-;-;-		2.12962	-;-;-;1;-;-;-;-;-;-;-;-;-;-;-;-;-;-;-;-														2.9164	7.21	1	1
O61887	Protein K10C9.3 OS=Caenorhabditis elegans GN=CELE_K10C9.3 PE=2 SV=2 - [O61887_CAEEL]	6.45	1	2	2	4																										0
Q21746	Protein SGT-1 OS=Caenorhabditis elegans GN=sgt-1 PE=1 SV=1 - [Q21746_CAEEL]	10.09	1	2	2	4	0.886655	-;-;-;-;-;-;1;-;-;-;-;-;-;-;-;1;-;-;-;-	107.506	1.48407	-;-;-;-;-;-;1;-;-;-;-;-;-;-;-;1;-;-;-;-	135.096	1.18644	-;-;-;-;-;-;1;-;-;-;-;-;-;-;-;-;-;-;-;-		0.484819	-;-;-;-;-;-;1;-;-;-;-;-;-;-;-;1;-;-;-;-	113.221														0											2.52035	2.67	1	1		0
O62289	Protein TTR-51 OS=Caenorhabditis elegans GN=ttr-51 PE=2 SV=2 - [O62289_CAEEL]	28.99	1	2	2	6																										0							6.30307	10.14	1	2	8.94695	10.14	1	3
Q21763	Protein R05H5.3 OS=Caenorhabditis elegans GN=CELE_R05H5.3 PE=2 SV=1 - [Q21763_CAEEL]	16.78	1	2	2	3																									6.9524	9.4	1	2										0				0
O18089	Protein T13F3.6 OS=Caenorhabditis elegans GN=CELE_T13F3.6 PE=2 SV=2 - [O18089_CAEEL]	14.29	1	2	2	2																									3.31976	7.74	1	1		0
Q18625	Protein LEC-4 OS=Caenorhabditis elegans GN=lec-4 PE=2 SV=1 - [Q18625_CAEEL]	10.6	2	2	2	2																									7.27333	10.6	2	2		0
Q22972	Protein F28A12.4 OS=Caenorhabditis elegans GN=CELE_F28A12.4 PE=2 SV=1 - [Q22972_CAEEL]	10.54	1	2	2	3	1.75153	-;-;-;-;-;-;-;-;-;-;-;-;-;-;1;-;-;-;-;-		1.09335	-;-;-;-;-;-;-;-;-;-;-;-;-;-;1;-;-;-;-;-																					0							2.7504	4.11	1	1	4.3618	4.11	1	1
O62102	Proteasome subunit beta type OS=Caenorhabditis elegans GN=pbs-2 PE=1 SV=1 - [O62102_CAEEL]	11.19	1	2	2	5	1.54302	-;-;-;1;-;-;-;-;-;-;-;-;-;-;1;-;-;-;-;-	87.9212	2.11838	-;-;-;1;-;-;-;-;-;-;-;-;-;-;1;-;-;-;-;-	117.754	1.54409	-;-;-;-;-;-;-;-;-;-;-;-;-;-;1;-;-;-;-;-		1.37214	-;-;-;1;-;-;-;-;-;-;-;-;-;-;1;-;-;-;-;-	130.469													2.9784	3.61	1	1		0				0				0				0
Q23068	Protein W01A11.1 OS=Caenorhabditis elegans GN=CELE_W01A11.1 PE=2 SV=1 - [Q23068_CAEEL]	6.86	1	2	2	3																										0			4.43282	4.2	1	1					6.56192	2.65	1	2		0
O01814	Fatty acid-binding protein homolog 5 OS=Caenorhabditis elegans GN=lbp-5 PE=2 SV=1 - [FABP5_CAEEL]	16.18	1	2	2	4	2.04503	-;-;-;-;-;-;-;-;1;-;-;-;-;-;-;-;-;-;-;-		2.03338	-;-;-;-;-;-;-;-;1;-;-;-;-;-;-;-;-;-;-;-		0.617762	-;-;-;-;-;-;-;-;1;-;-;-;-;-;-;-;-;-;-;-		1.08946	-;-;-;-;-;-;-;-;1;-;-;-;-;-;-;-;-;-;-;-																			0				0
P46502	Probable 26S protease regulatory subunit 6B OS=Caenorhabditis elegans GN=rpt-3 PE=2 SV=1 - [PRS6B_CAEEL]	5.31	1	2	2	3																														0
P47991	60S ribosomal protein L6 OS=Caenorhabditis elegans GN=rpl-6 PE=1 SV=1 - [RL6_CAEEL]	11.98	1	2	2	2																														0								0
O01869	Protein RPS-10 OS=Caenorhabditis elegans GN=rps-10 PE=1 SV=1 - [O01869_CAEEL]	20.13	1	2	2	2	0.743342	-;-;-;-;-;-;-;-;-;-;-;-;-;-;1;-;-;-;-;-		1.06514	-;-;-;-;-;-;-;-;-;-;-;-;-;-;1;-;-;-;-;-		2.00218	-;-;-;-;-;-;-;-;-;-;-;-;-;-;1;-;-;-;-;-		1.30889	-;-;-;-;-;-;-;-;-;-;-;-;-;-;1;-;-;-;-;-																			0
O44750	Protein APP-1 OS=Caenorhabditis elegans GN=app-1 PE=1 SV=1 - [O44750_CAEEL]	5.52	1	2	2	2																														0
O17626	Protein C31C9.2 OS=Caenorhabditis elegans GN=C31C9.2 PE=2 SV=1 - [O17626_CAEEL]	8.07	1	2	2	2	1.23211	-;-;-;-;-;-;1;-;-;-;-;-;-;-;-;-;-;-;-;-		0.707383	-;-;-;-;-;-;1;-;-;-;-;-;-;-;-;-;-;-;-;-		0.634526	-;-;-;-;-;-;1;-;-;-;-;-;-;-;-;-;-;-;-;-																													2.51361	3.11	1	1		0
G5EE04	Protein HIP-1 OS=Caenorhabditis elegans GN=hip-1 PE=4 SV=1 - [G5EE04_CAEEL]	6.87	1	2	2	3							0.815999	-;-;-;-;-;-;-;-;2;-;-;-;-;-;-;-;-;-;-;-		1.15785	-;-;-;-;-;-;-;-;2;-;-;-;-;-;-;-;-;-;-;-
Q18803	Probable ATP synthase subunit g 2, mitochondrial OS=Caenorhabditis elegans GN=asg-2 PE=2 SV=1 - [ATPL2_CAEEL]	18.32	1	2	2	2	0.489723	-;-;-;-;-;-;-;-;-;-;-;-;-;-;-;-;1;-;-;-		1.9042	-;-;-;-;-;-;-;-;-;-;-;-;-;-;-;-;1;-;-;-		1.60345	-;-;-;-;-;-;-;-;-;-;-;-;-;-;-;-;1;-;-;-		1.92678	-;-;-;-;-;-;-;-;-;-;-;-;-;-;-;-;1;-;-;-
Q21888	Protein R102.2 OS=Caenorhabditis elegans GN=CELE_R102.2 PE=2 SV=2 - [Q21888_CAEEL]	15.2	1	2	2	3
Q20655	14-3-3-like protein 2 OS=Caenorhabditis elegans GN=ftt-2 PE=1 SV=1 - [14332_CAEEL]	20.56	2	1	3	7													10.8247	9.68	1	2		0																0
O01530	Aspartic protease 6 OS=Caenorhabditis elegans GN=asp-6 PE=2 SV=1 - [ASP6_CAEEL]	10.28	1	3	3	24	3.16092	-;-;-;1;-;-;-;-;-;-;-;-;-;-;1;-;-;-;-;-	57.5977	5.15419	-;-;-;1;-;-;-;-;-;-;-;-;-;-;1;-;-;-;-;-	32.0653	0.748097	-;-;-;1;-;-;-;-;-;-;-;-;-;-;-;-;-;-;-;-		1.95542	-;-;-;1;-;-;-;-;-;-;-;-;-;-;1;-;-;-;-;-	51.0161		0			4.11463	6.43	1	1	4.05499	3.86	1	1	36.9456	3.86	2	11		0				0				0				0
Q95YF3	ATP-dependent RNA helicase cgh-1 OS=Caenorhabditis elegans GN=cgh-1 PE=1 SV=1 - [CGH1_CAEEL]	8.37	1	3	3	11	0.589649	-;-;-;-;-;-;-;2;-;-;-;-;-;-;-;-;-;-;2;-	56.5613	1.11606	-;-;-;-;-;-;-;3;1;-;-;-;-;-;-;-;-;-;2;-	76.7762	2.5462	-;-;-;-;-;-;-;3;3;-;-;-;-;-;-;-;-;-;2;-	50.3802	2.3243	-;-;-;-;-;-;-;3;3;-;-;-;-;-;-;-;-;-;2;-	34.8864	8.60196	3.95	1	2		0				0								0				0				0			7.44677	1.63	1
Q04457	Gut esterase 1 OS=Caenorhabditis elegans GN=ges-1 PE=1 SV=1 - [EST1_CAEEL]	10.68	1	3	3	5	3.24831	-;-;1;-;-;-;-;-;-;-;-;-;-;-;-;1;-;-;-;-	60.6285	2.46562	-;-;1;-;-;-;-;-;-;-;-;-;-;-;-;1;-;-;-;-	26.676	1.66988	-;-;1;-;-;-;-;-;-;-;-;-;-;-;-;1;-;-;-;-	39.9279	2.03145	-;-;1;-;-;-;-;-;-;-;-;-;-;-;-;1;-;-;-;-	41.6813		0			4.41339	4.63	1	1	12.3019	3.56	1	3														0
Q9N4X8	Glutathione S-transferase P 10 OS=Caenorhabditis elegans GN=gst-10 PE=1 SV=3 - [GSTPA_CAEEL]	18.57	3	3	3	5	1.22701	-;-;-;1;-;-;-;-;-;-;-;-;-;-;-;-;-;-;-;-		3.13179	-;-;-;1;-;-;-;-;-;-;-;-;-;-;-;-;-;-;-;-		0.691531	-;-;-;1;-;-;-;-;-;-;-;-;-;-;-;-;-;-;-;-		1.1052	-;-;-;1;-;-;-;-;-;-;-;-;-;-;-;-;-;-;-;-			0											14.719	13.33	2	4		0				0				0
Q18823	Laminin-like protein lam-2 OS=Caenorhabditis elegans GN=lam-2 PE=1 SV=3 - [LAM2_CAEEL]	3.55	1	3	3	3														0				0			4.91665	0.92	1	1						0				0			3.18671	1.1	1	1		0
P53014	Myosin, essential light chain OS=Caenorhabditis elegans GN=mlc-3 PE=1 SV=1 - [MLE_CAEEL]	35.29	2	3	3	6	1.189	-;-;-;2;-;-;-;-;-;-;-;-;-;-;-;-;-;-;-;-		1.82127	-;-;-;2;-;-;-;-;-;-;-;-;-;-;-;-;-;-;-;-		2.95402	-;1;-;2;-;-;-;-;-;-;-;-;-;-;-;-;-;-;-;-	11.7549	2.95542	-;1;-;2;-;-;-;-;-;-;-;-;-;-;-;-;-;-;-;-	1.68119		0			13.9078	15.69	1	3					9.37699	9.8	1	2										0
P12844	Myosin-3 OS=Caenorhabditis elegans GN=myo-3 PE=2 SV=1 - [MYO3_CAEEL]	1.98	1	3	3	4														0				0				0			3.21638	0.81	1	1						0			5.51436	0.46	1	2		0
Q20728	Tubulin-specific chaperone B OS=Caenorhabditis elegans GN=F53F4.3 PE=1 SV=1 - [TBCB_CAEEL]	27.95	1	3	3	3														0			7.56386	18.78	2	2		0				0				0								0
O01761	Muscle M-line assembly protein unc-89 OS=Caenorhabditis elegans GN=unc-89 PE=1 SV=3 - [UNC89_CAEEL]	0.77	1	3	3	3	0.747685	-;1;-;-;-;-;-;-;-;-;-;-;-;-;-;-;-;-;-;-		2.46231	-;1;-;-;-;-;-;-;-;-;-;-;-;-;-;-;-;-;-;-		1.89328	-;1;-;-;-;-;-;-;-;-;-;-;-;-;-;-;-;-;-;-		1.68072	-;1;-;-;-;-;-;-;-;-;-;-;-;-;-;-;-;-;-;-			0			8.53054	0.42	2	2		0				0				0				0				0				0
P52717	Uncharacterized serine carboxypeptidase F41C3.5 OS=Caenorhabditis elegans GN=F41C3.5 PE=1 SV=1 - [YUW5_CAEEL]	8.1	1	3	3	7	1.07785	-;-;-;-;-;-;-;-;-;-;-;-;-;-;-;-;1;-;-;-					0.696214	-;-;-;-;-;-;-;-;-;-;-;-;-;-;-;-;1;-;-;-		0.779684	-;-;-;-;-;-;-;-;-;-;-;-;-;-;-;-;1;-;-;-			0				0			7.31586	2.99	1	2	6.69608	2.99	1	2		0								0
G5EEW3	Protein F58A6.9 OS=Caenorhabditis elegans GN=msp-74 PE=4 SV=1 - [G5EEW3_CAEEL]	54.55	16	3	3	8	3.75405	1;-;-;-;-;-;-;-;-;-;-;-;-;-;-;-;-;-;-;-		2.68118	1;-;-;-;-;-;-;-;-;-;-;-;-;-;-;-;-;-;-;-								4.68951	10.39	1	2		0								0															6.61113	14.29	1
G5EBF3	Protein F15E11.1 OS=Caenorhabditis elegans GN=CELE_F15E11.1 PE=4 SV=1 - [G5EBF3_CAEEL]	27.27	1	3	3	5														0								0			6.62264	10.39	1	2		0							7.63626	16.88	2	3		0
O44871	Protein CLEC-150 OS=Caenorhabditis elegans GN=clec-150 PE=2 SV=2 - [O44871_CAEEL]	16.02	1	3	3	3														0
O44995	Protein K12C11.1 OS=Caenorhabditis elegans GN=CELE_K12C11.1 PE=2 SV=2 - [O44995_CAEEL]	8.23	1	3	3	5	4.97525	-;-;1;1;-;-;-;-;-;-;-;-;-;-;-;-;-;-;-;-	93.9664	2.9562	-;-;1;1;-;-;-;-;-;-;-;-;-;-;-;-;-;-;-;-	71.9228	0.779472	-;-;1;-;-;-;-;-;-;-;-;-;-;-;-;-;-;-;-;-		2.5823	-;-;1;1;-;-;-;-;-;-;-;-;-;-;-;-;-;-;-;-	78.15		0				0			4.01798	3.41	1	1	3.26087	2.61	1	1		0			3.53277	2.21	1	1	5.99209	2.21	1	2
Q9XUV0	Proteasome subunit beta type OS=Caenorhabditis elegans GN=pbs-5 PE=3 SV=1 - [Q9XUV0_CAEEL]	10.21	1	3	3	6	2.10991	1;-;-;1;-;-;-;-;-;-;-;-;-;-;-;-;-;-;-;-	0.805064	2.38663	1;-;-;1;-;-;-;-;-;-;-;-;-;-;-;-;-;-;-;-	31.0321	0.688383	1;-;-;1;-;-;-;-;-;-;-;-;-;-;-;-;-;-;-;-	21.4718	1.2848	1;-;-;1;-;-;-;-;-;-;-;-;-;-;-;-;-;-;-;-	18.2246	2.18226	2.82	1	1						0			12.5703	3.52	1	4		0												0
Q18817	Protein BEN-1 OS=Caenorhabditis elegans GN=ben-1 PE=2 SV=3 - [Q18817_CAEEL]	10.81	4	2	3	7							2.47613	-;-;1;-;-;-;-;-;-;-;-;-;-;-;-;-;-;-;-;-		2.11634	-;-;1;-;-;-;-;-;-;-;-;-;-;-;-;-;-;-;-;-			0				0			16.1349	5.86	1	3						0							4.81133	1.8	1	2		0
Q8T3D2	Protein T08G11.1, isoform b OS=Caenorhabditis elegans GN=CELE_T08G11.1 PE=2 SV=1 - [Q8T3D2_CAEEL]	1.57	2	3	3	6														0			4.17844	0.63	1	1	4.8891	0.63	1	1	5.95604	0.47	1	2		0				0				0				0
O17687	Protein NASP-2 OS=Caenorhabditis elegans GN=nasp-2 PE=2 SV=1 - [O17687_CAEEL]	8.42	1	3	3	4	0.719328	-;-;-;1;-;-;-;-;-;-;-;-;-;-;-;-;-;-;-;-		1.38958	-;-;-;2;-;-;-;-;-;-;-;-;-;-;-;-;-;-;-;-		0.674911	-;-;-;1;-;-;-;-;-;-;-;-;-;-;-;-;-;-;-;-		0.55536	-;-;-;2;-;-;-;-;-;-;-;-;-;-;-;-;-;-;-;-			0			5.22659	3.95	1	1		0			6.57583	2.75	1	2		0				0
G5ECV9	Protein ALH-3 OS=Caenorhabditis elegans GN=alh-3 PE=3 SV=1 - [G5ECV9_CAEEL]	4.63	1	3	3	5				1.42551	-;-;-;-;-;-;2;-;-;-;-;-;-;-;-;-;-;-;-;-		1.79886	-;-;-;-;-;-;2;-;-;-;-;-;-;-;-;-;-;-;-;-		1.7001	-;-;-;-;-;-;2;-;-;-;-;-;-;-;-;-;-;-;-;-			0				0							7.34226	1.76	1	2		0							4.95118	0.88	1	2
G5EF86	Protein Y48G10A.1 OS=Caenorhabditis elegans GN=CELE_Y48G10A.1 PE=4 SV=1 - [G5EF86_CAEEL]	22.5	1	3	3	3														0			6.77413	8.57	1	1						0
H2KYR1	Protein VIG-1, isoform a OS=Caenorhabditis elegans GN=vig-1 PE=4 SV=1 - [H2KYR1_CAEEL]	12.43	1	3	3	7							4.46317	-;-;-;-;-;1;-;-;-;-;-;-;-;-;-;-;-;-;-;-		2.68965	-;-;-;-;-;1;-;-;-;-;-;-;-;-;-;-;-;-;-;-			0			4.27609	8.2	1	1		0				0				0			3.52924	4.23	1	1	3.62662	4.23	1	1
Q8WQG4	Protein CCT-5, isoform b OS=Caenorhabditis elegans GN=cct-5 PE=2 SV=1 - [Q8WQG4_CAEEL]	11.9	2	3	3	3	0.800576	-;1;-;-;-;-;-;-;-;-;-;-;-;-;-;-;-;-;-;-					3.60118	-;1;-;-;-;-;-;-;-;-;-;-;-;-;-;-;-;-;-;-		1.54615	-;1;-;-;-;-;-;-;-;-;-;-;-;-;-;-;-;-;-;-			0			3.95281	4.76	1	1		0											2.79756	4.17	1	1	2.39527	2.98	1	1
H9G359	Protein EEF-1B.2, isoform c OS=Caenorhabditis elegans GN=eef-1B.2 PE=3 SV=1 - [H9G359_CAEEL]	22.39	4	3	3	3														0			3.48801	10.45	1	1						0
Q18822	Protein ALH-10 OS=Caenorhabditis elegans GN=alh-10 PE=2 SV=1 - [Q18822_CAEEL]	10.87	1	3	3	3														0								0			3.5494	2.96	1	1		0
O18000	Protein PES-9 OS=Caenorhabditis elegans GN=pes-9 PE=2 SV=1 - [O18000_CAEEL]	6.98	1	3	3	5														0			6.97692	4.02	1	2		0				0																0
A8WI68	Protein SCA-1, isoform c OS=Caenorhabditis elegans GN=sca-1 PE=3 SV=1 - [A8WI68_CAEEL]	5.79	3	3	3	5	0.752165	-;-;-;-;-;-;-;-;-;-;-;-;-;-;-;1;-;-;-;-		1.83922	-;-;-;-;-;-;-;-;-;-;-;-;-;-;-;2;-;-;-;-		1.68416	-;-;-;-;-;-;-;-;-;-;-;-;-;-;-;2;-;-;-;-		1.65374	-;-;-;-;-;-;-;-;-;-;-;-;-;-;-;2;-;-;-;-			0			3.44144	2.25	1	1		0				0				0				0				0				0
Q9NF11	Protein Y105E8B.5 OS=Caenorhabditis elegans GN=CELE_Y105E8B.5 PE=1 SV=1 - [Q9NF11_CAEEL]	22.43	1	3	3	3	1.08797	-;-;-;-;-;-;-;-;-;-;-;-;-;-;-;1;-;-;-;-		1.25053	-;-;-;-;-;-;-;-;-;-;-;-;-;-;-;1;-;-;-;-		0.610424	-;-;-;-;-;-;-;-;-;-;-;-;-;-;-;1;-;-;-;-		0.588829	-;-;-;-;-;-;-;-;-;-;-;-;-;-;-;1;-;-;-;-			0								0
Q07750	Actin-depolymerizing factor 1, isoforms a/b OS=Caenorhabditis elegans GN=unc-60 PE=2 SV=2 - [ADF1_CAEEL]	23.11	1	3	3	4	0.314221	-;-;-;-;-;-;-;-;-;-;-;-;-;-;-;1;-;-;-;-		0.164597	-;-;-;-;-;-;-;-;-;-;-;-;-;-;-;1;-;-;-;-		1.80078	-;-;-;-;-;-;-;-;-;-;-;-;-;-;-;2;-;-;-;-		1.583	-;-;-;-;-;-;-;-;-;-;-;-;-;-;-;2;-;-;-;-							0				0			2.93178	5.19	1	1		0				0				0
P55956	Aspartic protease 3 OS=Caenorhabditis elegans GN=asp-3 PE=1 SV=2 - [ASP3_CAEEL]	12.06	1	3	3	10	1.9978	-;-;-;-;-;-;-;-;-;-;-;-;-;-;-;1;2;-;-;-	18.1034	2.77718	-;-;-;1;-;-;-;-;-;-;-;-;-;-;-;1;2;-;-;-	47.8745	0.813238	-;-;-;-;-;-;-;-;-;-;-;-;-;-;-;1;1;-;-;-	3.01189	1.9554	-;-;-;-;-;-;-;-;-;-;-;-;-;-;-;1;2;-;-;-	30.3297					5.33899	2.51	1	2					23.8851	5.28	1	4
P19625	Myosin regulatory light chain 1 OS=Caenorhabditis elegans GN=mlc-1 PE=2 SV=1 - [MLR1_CAEEL]	30	1	1	3	4	0.909739	-;1;-;-;-;-;-;-;-;-;-;-;-;-;-;-;-;-;-;-		2.14416	-;1;-;-;-;-;-;-;-;-;-;-;-;-;-;-;-;-;-;-		2.37097	-;1;-;-;-;-;-;-;-;-;-;-;-;-;-;-;-;-;-;-		2.90033	-;1;-;-;-;-;-;-;-;-;-;-;-;-;-;-;-;-;-;-						7.73398	11.76	1	2		0				0											2.82024	6.47	1	1		0
P19626	Myosin regulatory light chain 2 OS=Caenorhabditis elegans GN=mlc-2 PE=1 SV=1 - [MLR2_CAEEL]	30	1	1	3	3																	3.95329	11.76	1	1		0				0								0			2.82024	6.47	1	1		0
Q9XWV2	Putative phospholipase B-like 1 OS=Caenorhabditis elegans GN=Y37D8A.2 PE=1 SV=1 - [PLBL1_CAEEL]	4.55	1	3	3	7	1.61863	-;2;-;-;-;2;1;-;-;-;-;-;-;-;-;-;2;-;-;-	51.2609	1.35439	-;2;-;-;-;2;1;-;-;-;-;-;-;-;-;-;2;-;-;-	52.4283	1.11876	-;2;-;-;-;2;1;-;-;-;-;-;-;-;-;-;2;-;-;-	37.0422	2.11164	-;2;-;-;-;2;1;-;-;-;-;-;-;-;-;-;2;-;-;-	50.4291					6.0804	1.58	1	2													6.7033	2.1	1	2	2.77336	2.1	1	1		0
Q9N599	Proteasome subunit alpha type-4 OS=Caenorhabditis elegans GN=pas-3 PE=2 SV=2 - [PSA4_CAEEL]	18.4	1	3	3	9	1.67792	-;-;-;1;-;1;-;-;-;-;-;-;-;-;-;-;-;-;-;-	36.6793	1.69654	-;-;-;1;-;1;-;-;-;-;-;-;-;-;-;-;-;-;-;-	25.2662	0.468873	-;-;-;-;-;1;-;-;-;-;-;-;-;-;-;-;-;-;-;-		1.18515	-;-;-;-;-;1;-;-;-;-;-;-;-;-;-;-;-;-;-;-							0			2.5494	2.8	1	1	14.9986	8	1	3					5.32246	7.6	1	1	3.8408	7.6	1	1		0
Q27274	60 kDa SS-A/Ro ribonucleoprotein homolog OS=Caenorhabditis elegans GN=rop-1 PE=2 SV=1 - [RO60_CAEEL]	5.6	1	3	3	5	0.605525	-;-;-;-;-;-;1;-;-;-;-;-;-;-;-;-;-;-;-;-		1.68263	-;-;-;-;-;-;1;-;-;-;-;-;-;-;-;-;-;-;-;-		0.376746	-;-;-;-;-;-;1;-;-;-;-;-;-;-;-;-;-;-;-;-		0.561016	-;-;-;-;-;-;1;-;-;-;-;-;-;-;-;-;-;-;-;-							0				0								0				0			12.8529	4.04	2	4		0
Q9U1Q4	Valine--tRNA ligase OS=Caenorhabditis elegans GN=vrs-2 PE=1 SV=1 - [SYV_CAEEL]	4.76	1	3	3	4	0.463312	-;-;-;-;-;-;2;-;-;-;-;-;-;-;-;-;-;-;-;-		1.02098	-;-;-;-;-;-;2;-;-;-;-;-;-;-;-;-;-;-;-;-		1.74995	-;-;-;-;-;-;2;-;-;-;-;-;-;-;-;-;-;-;-;-		1.22296	-;-;-;-;-;-;2;-;-;-;-;-;-;-;-;-;-;-;-;-							0				0				0								0			7.64441	1.52	1	2
Q93573	Translationally-controlled tumor protein homolog OS=Caenorhabditis elegans GN=tct-1 PE=1 SV=1 - [TCTP_CAEEL]	14.36	1	3	3	8	0.95879	-;-;-;1;-;-;-;-;2;-;-;-;-;-;-;2;-;-;-;-	33.1132	2.38012	-;-;-;1;-;-;-;-;3;-;-;-;-;-;-;2;-;-;-;-	40.3996	2.50118	-;-;-;1;-;-;-;-;3;-;-;-;-;-;-;3;-;-;-;-	41.1457	2.39922	-;-;-;1;-;-;-;-;3;-;-;-;-;-;-;2;-;-;-;-	20.8643						0				0			3.4276	4.97	1	1														0
G5EET8	Protein F15E11.13 OS=Caenorhabditis elegans GN=CELE_F15E11.13 PE=4 SV=1 - [G5EET8_CAEEL]	37.75	1	3	3	29																	47.5863	13.25	1	12	9.25335	13.25	1	2									30.2522	7.28	1	10	3.13157	7.28	1	1		0
G5EBH7	Calumenin-like protein OS=Caenorhabditis elegans GN=calu-1 PE=2 SV=1 - [G5EBH7_CAEEL]	10.83	2	3	3	6	0.672313	-;1;-;-;-;-;1;-;-;-;-;-;-;-;-;-;-;-;-;-	47.8809	1.55525	-;1;1;-;-;-;1;2;-;-;-;-;-;-;-;-;-;-;-;-	37.1699	1.00913	-;1;-;-;-;-;1;2;-;-;-;-;-;-;-;-;-;-;-;-	10.8893	1.42566	-;1;1;-;-;-;1;2;-;-;-;-;-;-;-;-;-;-;-;-	12.9338					4.6309	4.78	1	1	4.44535	4.78	1	1		0											5.8372	3.18	1	2	5.25724	2.87	1
Q9XUH3	Protein DOD-24 OS=Caenorhabditis elegans GN=dod-24 PE=2 SV=1 - [Q9XUH3_CAEEL]	14.68	1	3	3	5	0.603168	-;1;-;-;-;-;-;-;-;-;-;-;-;-;-;-;-;-;-;-		6.36093	-;1;-;-;-;-;-;-;-;-;-;-;-;-;-;-;-;-;-;-					1.92204	-;1;-;-;-;-;-;-;-;-;-;-;-;-;-;-;-;-;-;-						11.7149	5.26	1	2														0							6.22972	3.88	1
Q7JKI3	Protein PCK-2, isoform c OS=Caenorhabditis elegans GN=pck-2 PE=2 SV=1 - [Q7JKI3_CAEEL]	8.01	5	2	3	7																	12.1806	1.19	1	5	3.95746	3.41	1	1		0				0				0				0
Q9N456	Protein GLRX-10 OS=Caenorhabditis elegans GN=glrx-10 PE=2 SV=1 - [Q9N456_CAEEL]	36.19	1	3	3	8	0.979117	-;-;-;-;1;-;-;-;-;-;-;-;-;-;-;-;-;-;-;-		0.688874	-;-;-;-;1;-;-;-;-;-;-;-;-;-;-;-;-;-;-;-					0.251939	-;-;-;-;1;-;-;-;-;-;-;-;-;-;-;-;-;-;-;-						3.22816	20	1	1	9.21174	20	1	2					7.43921	16.19	1	4
H9G333	Protein CPL-1, isoform b OS=Caenorhabditis elegans GN=cpl-1 PE=3 SV=1 - [H9G333_CAEEL]	18.69	2	3	3	12	4.88631	-;2;1;-;-;-;-;-;-;-;-;-;-;-;-;-;-;-;-;-	49.1697	4.0544	-;2;1;-;-;-;-;-;-;-;-;-;-;-;-;-;-;-;-;-	47.1979	1.62614	-;2;1;-;-;-;-;-;-;-;-;-;-;-;-;-;-;-;-;-	20.2775	3.50863	-;2;1;-;-;-;-;-;-;-;-;-;-;-;-;-;-;-;-;-	47.4599					27.6108	15.66	2	6	4.20725	10.61	1	1		0												0
O45148	Protein DLST-1 OS=Caenorhabditis elegans GN=dlst-1 PE=2 SV=2 - [O45148_CAEEL]	10.58	1	3	3	15	1.71123	-;3;-;-;-;-;-;-;-;-;-;-;-;-;-;-;-;-;-;-		1.72212	-;3;-;-;-;-;-;-;-;-;-;-;-;-;-;-;-;-;-;-		0.645827	-;3;-;-;-;-;-;-;-;-;-;-;-;-;-;-;-;-;-;-		1.00141	-;3;-;-;-;-;-;-;-;-;-;-;-;-;-;-;-;-;-;-						10.1274	4.1	1	3						0								0								0
Q20062	Protein F35G2.2 OS=Caenorhabditis elegans GN=CELE_F35G2.2 PE=1 SV=1 - [Q20062_CAEEL]	23.12	1	3	3	6	1.08151	-;-;-;-;-;-;-;-;-;-;-;-;-;-;3;-;-;-;-;-		1.51861	-;-;-;-;-;-;-;-;-;-;-;-;-;-;2;-;-;-;-;-		0.883867	-;-;-;-;-;-;-;-;-;-;-;-;-;-;3;-;-;-;-;-		1.29836	-;-;-;-;-;-;-;-;-;-;-;-;-;-;3;-;-;-;-;-							0												0												0
Q09489	Protein C32D5.8, isoform a OS=Caenorhabditis elegans GN=C32D5.8 PE=2 SV=1 - [Q09489_CAEEL]	25	2	3	3	4	1.29329	-;-;1;-;-;-;-;-;-;-;-;-;-;-;-;-;1;-;-;-	31.0031	1.58994	-;-;1;-;-;-;-;-;-;-;-;-;-;-;-;-;1;-;-;-	23.1437	1.01445	-;-;1;-;-;-;-;-;-;-;-;-;-;-;-;-;-;-;-;-		1.646	-;-;1;-;-;-;-;-;-;-;-;-;-;-;-;-;1;-;-;-	47.2206					8.95987	15	1	2	4.5001	10	1	1						0								0
Q21633	Protein UBC-18 OS=Caenorhabditis elegans GN=ubc-18 PE=2 SV=2 - [Q21633_CAEEL]	29.41	1	3	3	5	0.729228	-;1;-;-;-;-;-;-;-;-;-;-;-;-;-;-;-;-;-;-		2.25707	-;2;-;-;-;-;-;-;-;-;-;-;-;-;-;-;-;-;-;-		2.12599	-;2;-;-;-;-;-;-;-;-;-;-;-;-;-;-;-;-;-;-		2.41822	-;2;-;-;-;-;-;-;-;-;-;-;-;-;-;-;-;-;-;-						13.6932	20.26	2	4	3.50852	9.15	1	1														0
O16521	Protein HPO-19 OS=Caenorhabditis elegans GN=hpo-19 PE=2 SV=1 - [O16521_CAEEL]	12.3	2	3	3	4																	4.2622	5.18	1	1
Q86NE0	Protein ASP-2, isoform b OS=Caenorhabditis elegans GN=asp-2 PE=2 SV=1 - [Q86NE0_CAEEL]	12.12	2	3	3	6	2.25828	-;-;-;-;-;-;-;-;-;-;-;-;-;-;-;-;1;-;-;-		1.93073	-;-;-;-;-;-;-;-;-;-;-;-;-;-;-;-;1;-;-;-		0.442044	-;-;-;-;-;-;-;-;-;-;-;-;-;-;-;-;1;-;-;-		0.902021	-;-;-;-;-;-;-;-;-;-;-;-;-;-;-;-;1;-;-;-							0
O45569	Protein NEP-17, isoform a OS=Caenorhabditis elegans GN=nep-17 PE=2 SV=1 - [O45569_CAEEL]	3.15	2	3	3	4																		0			4.50471	1.2	1	1	7.57601	0.88	1	2										0
Q8IA71	Protein ICL-1, isoform b OS=Caenorhabditis elegans GN=icl-1 PE=2 SV=1 - [Q8IA71_CAEEL]	4.63	2	3	3	9																		0				0											9.44667	1.97	1	2	10.8769	1.27	1	4	6.16158	1.39	1
O01812	Fatty acid-binding protein homolog 6 OS=Caenorhabditis elegans GN=lbp-6 PE=1 SV=1 - [FABP6_CAEEL]	30.37	1	3	3	12	7.36315	-;-;-;1;-;-;-;-;-;-;-;-;-;-;-;-;-;-;-;-		4.60823	-;-;-;1;-;-;-;-;-;-;-;-;-;-;-;-;-;-;-;-		1.73227	-;-;-;1;-;-;-;-;-;-;-;-;-;-;-;-;-;-;-;-		3.56561	-;-;-;1;-;-;-;-;-;-;-;-;-;-;-;-;-;-;-;-										7.06533	14.07	1	2	6.35181	7.41	1	2										0				0
Q21253	Gelsolin-like protein 1 OS=Caenorhabditis elegans GN=gsnl-1 PE=1 SV=1 - [GELS1_CAEEL]	9.26	1	3	3	6	1.8528	-;-;-;-;-;-;-;-;-;-;-;-;-;-;-;-;-;-;1;-		1.80051	-;-;-;-;-;-;-;-;-;-;-;-;-;-;-;-;-;-;1;-		0.782177	-;-;-;-;-;-;-;-;-;-;-;-;-;-;-;-;-;-;1;-		1.27113	-;-;-;-;-;-;-;-;-;-;-;-;-;-;-;-;-;-;1;-											0								0								0				0
P10299	Glutathione S-transferase P OS=Caenorhabditis elegans GN=gst-1 PE=1 SV=1 - [GSTP1_CAEEL]	16.35	1	3	3	3	0.805025	-;-;1;-;-;-;1;-;-;-;-;-;-;-;-;-;-;-;-;-	71.5648	1.24524	-;-;1;-;-;-;1;-;-;-;-;-;-;-;-;-;-;-;-;-	108.441	0.343531	-;-;1;-;-;-;1;-;-;-;-;-;-;-;-;-;-;-;-;-	113.845	0.679877	-;-;1;-;-;-;1;-;-;-;-;-;-;-;-;-;-;-;-;-	93.8026									3.17949	5.77	1	1	2.93402	6.73	1	1						0			2.64202	3.85	1	1		0
Q09583	Proteasome subunit alpha type-3 OS=Caenorhabditis elegans GN=pas-7 PE=1 SV=3 - [PSA3_CAEEL]	18.4	1	3	3	7	2.07477	-;-;1;-;-;-;-;-;-;-;-;-;-;-;1;-;2;-;-;-	52.7545	1.82461	-;-;1;-;-;-;-;-;-;-;-;-;-;-;1;-;2;-;-;-	60.7295	0.96704	-;-;1;-;-;-;-;-;-;-;-;-;-;-;2;-;1;-;-;-	45.8991	1.07245	-;-;1;-;-;-;-;-;-;-;-;-;-;-;2;-;2;-;-;-	37.0193									10.3908	5.2	1	2														0
O01802	60S ribosomal protein L7 OS=Caenorhabditis elegans GN=rpl-7 PE=1 SV=1 - [RL7_CAEEL]	13.52	1	3	3	5																					11.3328	8.2	1	2		0								0				0				0
P48150	40S ribosomal protein S14 OS=Caenorhabditis elegans GN=rps-14 PE=2 SV=1 - [RS14_CAEEL]	23.68	1	3	3	9	0.984935	-;-;-;1;-;-;-;1;-;-;-;-;-;-;-;-;-;-;-;-	45.1058	1.0158	-;-;-;2;-;-;-;1;-;-;-;-;-;-;-;-;-;-;-;-	17.4233	3.55662	-;-;-;2;-;-;-;1;-;-;-;-;-;-;-;-;-;-;-;-	55.2368	3.11651	-;-;-;2;-;-;-;1;-;-;-;-;-;-;-;-;-;-;-;-	21.6468										0			18.2427	22.37	2	4		0											13.5473	15.13	1
Q21824	Probable peroxiredoxin prdx-3 OS=Caenorhabditis elegans GN=prdx-3 PE=1 SV=1 - [TDX1_CAEEL]	15.93	1	3	3	14	2.76056	-;-;-;1;-;-;1;-;-;-;-;-;-;-;-;-;-;-;-;-	47.6353	1.55365	-;-;-;1;-;-;1;-;-;-;-;-;-;-;-;-;-;-;-;-	41.6257	0.423131	-;-;-;1;-;-;1;-;-;-;-;-;-;-;-;-;-;-;-;-	21.0016	0.931315	-;-;-;1;-;-;1;-;-;-;-;-;-;-;-;-;-;-;-;-	42.1995										0			18.0643	15.49	2	8						0			10.5013	8.41	1	6
Q21465	Protein M02D8.1 OS=Caenorhabditis elegans GN=CELE_M02D8.1 PE=2 SV=1 - [Q21465_CAEEL]	14.72	1	3	3	6	2.06701	-;-;-;-;-;-;-;-;-;-;-;-;-;-;-;-;-;-;1;-		2.55313	-;-;-;-;-;-;-;-;-;-;-;-;-;-;-;-;-;-;1;-		1.58543	-;-;-;-;-;-;-;-;-;-;-;-;-;-;-;-;-;-;1;-		1.26215	-;-;-;-;-;-;-;-;-;-;-;-;-;-;-;-;-;-;1;-										6.03178	5.08	1	2	7.12824	5.58	1	2		0
Q94272	Protein FAH-1 OS=Caenorhabditis elegans GN=fah-1 PE=2 SV=1 - [Q94272_CAEEL]	11	1	3	3	4																						0																0				0
Q9N5B3	Protein W08E12.7 OS=Caenorhabditis elegans GN=CELE_W08E12.7 PE=2 SV=1 - [Q9N5B3_CAEEL]	9.46	1	3	3	5							1.79113	-;-;-;1;-;-;-;-;-;-;-;-;-;-;-;-;-;-;-;-		1.5278	-;-;-;1;-;-;-;-;-;-;-;-;-;-;-;-;-;-;-;-											0			7.23767	3.32	1	2									6.91826	2.81	1	2
Q2EEM8	Protein TTR-45 OS=Caenorhabditis elegans GN=ttr-45 PE=4 SV=1 - [Q2EEM8_CAEEL]	36.43	1	3	3	5																						0															2.60558	6.43	1	1
Q17499	Protein B0395.3 OS=Caenorhabditis elegans GN=B0395.3 PE=2 SV=1 - [Q17499_CAEEL]	8.47	1	3	3	5							2.03186	-;-;1;-;-;-;-;-;-;-;-;-;-;-;-;-;-;-;-;-		2.25014	-;-;1;-;-;-;-;-;-;-;-;-;-;-;-;-;-;-;-;-										6.77286	4.89	2	3		0				0								0				0
P46563	Fructose-bisphosphate aldolase 2 OS=Caenorhabditis elegans GN=aldo-2 PE=2 SV=1 - [ALF2_CAEEL]	13.66	2	3	3	10	1.69719	-;-;-;1;-;-;-;-;-;-;-;-;-;-;-;-;-;-;-;-		5.22537	-;-;-;2;-;-;-;-;-;-;-;-;-;-;-;-;-;-;-;-		5.98362	-;-;-;2;-;-;-;-;-;-;-;-;-;-;-;-;-;-;-;-		4.60869	-;-;-;2;-;-;-;-;-;-;-;-;-;-;-;-;-;-;-;-														8.32828	3.83	1	2						0
Q9XW16	Profilin-1 OS=Caenorhabditis elegans GN=pfn-1 PE=2 SV=1 - [PROF1_CAEEL]	26.52	1	3	3	8				0.873496	-;-;-;-;-;-;-;-;-;-;-;2;-;-;-;-;-;-;-;-		2.72536	-;-;-;-;-;-;-;-;-;-;-;2;-;-;-;-;-;-;-;-		2.27584	-;-;-;-;-;-;-;-;-;-;-;2;-;-;-;-;-;-;-;-														6.56358	7.58	1	2		0
Q95005	Proteasome subunit alpha type-7 OS=Caenorhabditis elegans GN=pas-4 PE=1 SV=1 - [PSA7_CAEEL]	20.95	1	3	3	5																										0				0								0
O62053	UPF0375 protein C08F11.11 OS=Caenorhabditis elegans GN=C08F11.11 PE=1 SV=1 - [U375A_CAEEL]	38.74	1	3	3	8	0.235568	-;-;-;1;-;-;-;-;-;-;-;-;-;-;-;-;-;-;-;-		0.777142	-;-;-;-;-;-;-;-;-;-;-;-;-;-;2;-;-;-;-;-		2.68549	-;-;-;-;-;-;-;-;-;-;-;-;-;-;2;-;-;-;-;-		1.47221	-;-;-;1;-;-;-;-;-;-;-;-;-;-;2;-;-;-;-;-	83.1455													3.12342	12.61	1	1										0
G5EEA8	Annexin OS=Caenorhabditis elegans GN=nex-1 PE=2 SV=1 - [G5EEA8_CAEEL]	10.87	1	3	3	10	1.71739	-;-;-;1;-;-;-;-;-;-;-;-;-;-;-;3;2;-;-;-	42.3079	1.11384	-;-;-;1;-;-;-;-;-;-;-;-;-;-;-;2;1;-;-;-	40.1606	0.637552	-;-;-;1;-;-;-;-;-;-;-;-;-;-;-;-;-;-;-;-		0.71479	-;-;-;1;-;-;-;-;-;-;-;-;-;-;-;2;1;-;-;-	26.2714													5.51275	2.8	1	2		0												0
P46562	Putative aldehyde dehydrogenase family 7 member A1 homolog OS=Caenorhabditis elegans GN=alh-9 PE=2 SV=2 - [AL7A1_CAEEL]	13.37	1	4	4	9														0								0								0				0			6.0723	1.69	1	4		0
O16294	Probable GMP reductase OS=Caenorhabditis elegans GN=F32D1.5 PE=2 SV=1 - [GMPR_CAEEL]	21.23	1	4	4	10	3.67884	-;-;-;-;-;-;-;-;-;-;-;-;-;-;4;1;-;-;-;-	28.284	3.65564	-;-;-;-;-;-;-;-;-;-;-;-;-;-;3;1;-;-;-;-	26.3221	1.47605	-;-;-;-;-;-;-;-;-;-;-;-;-;-;3;1;-;-;-;-	40.2872	1.94605	-;-;-;-;-;-;-;-;-;-;-;-;-;-;3;1;-;-;-;-	32.6387		0				0								0												0				0
P62784	Histone H4 OS=Caenorhabditis elegans GN=his-1 PE=1 SV=2 - [H4_CAEEL]	31.07	1	4	4	8														0								0			16.0784	24.27	2	5
P34385	Probable methylcrotonoyl-CoA carboxylase beta chain, mitochondrial OS=Caenorhabditis elegans GN=F02A9.4 PE=2 SV=1 - [MCCB_CAEEL]	10.2	1	4	4	7														0				0				0				0				0				0				0				0
P48152	40S ribosomal protein S3 OS=Caenorhabditis elegans GN=rps-3 PE=2 SV=1 - [RS3_CAEEL]	20.65	1	4	4	7													5.67608	5.67	1	2	5.06406	7.69	1	1	5.22442	4.05	1	1	3.82319	4.05	1	1						0				0
Q18493	Probable UDP-N-acetylglucosamine pyrophosphorylase OS=Caenorhabditis elegans GN=C36A4.4 PE=2 SV=2 - [UAP1_CAEEL]	14.88	2	4	4	6														0				0				0				0							5.90416	3.31	1	2						0
Q05036	Uncharacterized protein C30C11.4 OS=Caenorhabditis elegans GN=C30C11.4 PE=1 SV=1 - [YLA4_CAEEL]	8.51	1	4	4	8	1.41606	-;2;1;-;-;-;-;-;-;-;-;-;-;-;-;-;-;-;-;-	2.63231	5.29588	-;2;1;-;-;-;-;-;-;-;-;-;-;-;-;-;-;-;-;-	11.329	1.61197	-;2;1;-;-;-;-;-;-;-;-;-;-;-;-;-;-;-;-;-	8.04912	1.96926	-;2;1;-;-;-;-;-;-;-;-;-;-;-;-;-;-;-;-;-	29.2699		0			7.88712	1.93	1	2	12.714	4.51	2	3		0				0
G5ED07	CeERp57 OS=Caenorhabditis elegans GN=pdi-3 PE=2 SV=1 - [G5ED07_CAEEL]	9.22	1	4	4	12	2.57028	-;-;-;2;-;-;-;-;-;-;-;-;-;-;-;-;-;-;-;-		3.24945	-;-;-;2;-;-;-;-;-;-;-;-;-;-;-;-;-;-;-;-		0.718507	-;-;-;2;-;-;-;-;-;-;-;-;-;-;-;-;-;-;-;-		1.80129	-;-;-;2;-;-;-;-;-;-;-;-;-;-;-;-;-;-;-;-			0				0			3.78629	3.07	1	1	25.3756	5.33	2	8		0				0								0
Q8IG31	Protein PRDX-2, isoform a OS=Caenorhabditis elegans GN=prdx-2 PE=2 SV=1 - [Q8IG31_CAEEL]	33.33	2	4	4	6	1.91564	-;-;-;1;-;-;-;-;-;-;-;-;-;-;-;-;-;-;-;-		4.68232	-;-;-;1;-;-;-;-;-;-;-;-;-;-;-;-;-;-;-;-		1.16484	-;-;-;1;-;-;-;-;-;-;-;-;-;-;-;-;-;-;-;-		1.80789	-;-;-;1;-;-;-;-;-;-;-;-;-;-;-;-;-;-;-;-			0								0			6.25716	5.64	1	2		0							3.08915	10.77	1	1
Q9U1Q2	Glucose-6-phosphate isomerase OS=Caenorhabditis elegans GN=gpi-1 PE=2 SV=1 - [Q9U1Q2_CAEEL]	11.25	2	4	4	6														0				0				0			15.8353	8.53	3	5						0								0
G5ED27	Protein HIM-4, isoform a OS=Caenorhabditis elegans GN=him-4 PE=4 SV=1 - [G5ED27_CAEEL]	1.1	3	4	4	6	1.01721	-;-;-;1;-;-;2;-;-;-;-;-;-;-;-;-;-;-;-;-	27.0367	1.15329	-;-;-;1;-;-;2;-;-;-;-;-;-;-;-;-;-;-;-;-	36.4186	1.55672	-;-;-;1;-;-;2;-;-;-;-;-;-;-;-;-;-;-;-;-	72.447	2.06003	-;-;-;1;-;-;2;-;-;-;-;-;-;-;-;-;-;-;-;-	66.9598		0			4.8669	0.35	1	1		0			6.96708	0.27	1	2		0				0			7.06389	0.19	1	2		0
H2L2C8	Protein ATN-1, isoform d OS=Caenorhabditis elegans GN=atn-1 PE=4 SV=1 - [H2L2C8_CAEEL]	5.1	4	4	4	7														0			2.4969	0.97	1	1														0			6.06198	1.7	1	2	6.18807	1.22	1
Q94271	Protein K10C2.3 OS=Caenorhabditis elegans GN=CELE_K10C2.3 PE=2 SV=1 - [Q94271_CAEEL]	11.71	1	4	4	12	1.04604	1;-;-;-;-;-;2;-;-;-;-;1;-;-;-;2;-;-;-;-	33.2838	9.36047	1;-;-;-;-;-;2;-;-;-;-;1;-;-;-;2;-;-;-;-	23.7969				1.74117	1;-;-;-;-;-;2;-;-;-;-;1;-;-;-;2;-;-;-;-	30.5124	5.72072	2.44	1	2									6.64784	2.68	1	4		0				0			5.66406	2.44	1	2		0
Q20684	Protein LEC-2, isoform a OS=Caenorhabditis elegans GN=lec-2 PE=2 SV=2 - [Q20684_CAEEL]	5.38	2	4	4	8	0.603158	-;-;-;2;-;-;-;-;-;-;-;-;-;-;-;-;-;-;-;-		0.981043	-;-;-;2;-;-;-;-;-;-;-;-;-;-;-;1;-;-;-;-	60.8245	1.08471	-;-;-;2;-;-;-;1;-;-;-;-;-;-;-;-;-;-;-;-	95.8542	1.6893	-;-;-;2;-;-;-;1;-;-;-;-;-;-;-;1;-;-;-;-	81.9001		0				0				0			8.96886	1.29	1	2						0				0			4.43389	0.56	1
Q18143	Chitinase-like protein C25A8.4 OS=Caenorhabditis elegans GN=C25A8.4 PE=1 SV=3 - [CHITL_CAEEL]	4.69	1	4	4	5				0.340244	-;-;-;-;-;-;2;-;-;-;-;-;-;-;-;-;-;-;-;-		1.99866	-;-;-;-;-;-;2;-;-;-;-;-;-;-;-;-;-;-;-;-		2.41902	-;-;-;-;-;-;2;-;-;-;-;-;-;-;-;-;-;-;-;-							0				0				0				0				0			5.75936	1.87	2	2		0
P91253	Probable glutathione S-transferase 7 OS=Caenorhabditis elegans GN=gst-7 PE=2 SV=1 - [GST7_CAEEL]	25.73	1	4	4	9	1.03036	-;-;-;-;-;-;-;-;-;-;-;-;-;-;-;-;-;-;-;1		2.39413	-;1;-;-;-;-;-;-;-;-;-;-;-;-;-;-;-;-;-;1	5.18567	0.864396	-;1;-;-;-;-;-;-;-;-;-;-;-;-;-;-;-;-;-;1	5.84213	1.23566	-;1;-;-;-;-;-;-;-;-;-;-;-;-;-;-;-;-;-;1	10.5495					9.97829	11.17	1	2	8.43136	8.25	1	2		0								0
Q22492	Beta-hexosaminidase A OS=Caenorhabditis elegans GN=hex-1 PE=1 SV=1 - [HEXA_CAEEL]	7.75	1	4	4	4	1.1352	-;-;-;1;-;-;-;-;-;-;-;-;-;-;-;-;-;-;-;-		1.0637	-;-;-;1;-;-;-;-;-;-;-;-;-;-;-;-;-;-;-;-		1.2241	-;-;-;1;-;-;-;-;-;-;-;-;-;-;-;-;-;-;-;-		1.31717	-;-;-;1;-;-;-;-;-;-;-;-;-;-;-;-;-;-;-;-							0				0			6.14784	4.5	2	2
P36573	32 kDa beta-galactoside-binding lectin OS=Caenorhabditis elegans GN=lec-1 PE=1 SV=1 - [LEC1_CAEEL]	19.71	2	4	4	8	1.00478	-;-;-;-;-;-;-;2;-;-;-;-;-;-;-;1;-;-;-;-	9.9323	1.44325	-;-;-;-;-;-;-;2;-;-;-;-;-;-;-;1;-;-;-;-	36.064	1.52729	-;-;-;-;-;-;-;2;-;-;-;-;-;-;-;1;-;-;-;-	16.3995	2.11476	-;-;-;-;-;-;-;2;-;-;-;-;-;-;-;1;-;-;-;-	24.4105					7.66638	4.66	1	2					4.1405	5.73	1	1										0			5.3175	2.87	1
Q8I4K9	Protein EEF-1G, isoform b OS=Caenorhabditis elegans GN=eef-1g PE=2 SV=1 - [Q8I4K9_CAEEL]	14.21	3	4	4	8	0.318459	-;-;-;-;-;-;-;-;-;-;-;-;-;-;1;-;-;-;-;-		0.875606	-;-;-;-;-;-;-;-;-;-;-;-;-;-;2;-;-;-;-;-		1.82271	-;-;-;-;-;-;-;-;-;-;-;-;-;-;2;-;-;-;-;-		1.48964	-;-;-;-;-;-;-;-;-;-;-;-;-;-;2;-;-;-;-;-							0			8.97309	4.83	1	2	3.33804	4.29	1	1						0
G8JY74	Protein EEF-1A.2, isoform d OS=Caenorhabditis elegans GN=eef-1A.2 PE=4 SV=1 - [G8JY74_CAEEL]	14.92	2	4	4	11																		0			5.34587	3.26	1	1		0								0				0				0
O44144	Protein PERM-4 OS=Caenorhabditis elegans GN=perm-4 PE=2 SV=1 - [O44144_CAEEL]	12.59	1	4	4	7																	17.1011	6.3	1	3	2.66045	1.76	1	1	10.4789	4.53	1	2		0								0
O02089	Protein MSRA-1 OS=Caenorhabditis elegans GN=msra-1 PE=2 SV=1 - [O02089_CAEEL]	24.15	1	4	4	10	0.560297	-;1;-;2;-;-;-;-;-;-;-;-;-;-;-;-;-;-;-;-	16.2019	1.01463	-;1;-;2;-;-;-;-;-;1;-;-;-;-;-;-;-;-;-;-	23.9103	1.21176	-;1;-;2;-;-;-;-;-;1;-;-;-;-;-;-;-;-;-;-	34.3304	1.27311	-;1;-;2;-;-;-;-;-;1;-;-;-;-;-;-;-;-;-;-	6.11465					2.85244	3.38	1	1	6.14789	7.25	1	1	6.65101	6.28	1	2
Q9UAN9	Protein NRA-4, isoform a OS=Caenorhabditis elegans GN=nra-4 PE=2 SV=2 - [Q9UAN9_CAEEL]	6.33	2	4	4	7	2.86576	-;-;-;-;-;-;-;-;-;-;-;-;-;-;1;-;-;-;-;-		4.64623	-;-;-;-;-;-;-;-;-;-;-;-;-;-;1;-;-;-;-;-		1.51603	-;-;-;-;-;-;-;-;-;-;-;-;-;-;1;-;-;-;-;-		2.02876	-;-;-;-;-;-;-;-;-;-;-;-;-;-;1;-;-;-;-;-							0							6.30191	1.07	1	2						0								0
Q19478	Protein FAR-3 OS=Caenorhabditis elegans GN=far-3 PE=4 SV=1 - [Q19478_CAEEL]	29.63	1	4	4	8	0.329533	-;-;-;1;-;-;-;-;-;-;-;-;-;-;2;-;-;-;-;-	84.2443	1.21309	-;-;-;1;-;-;-;-;-;-;-;-;-;-;3;-;-;-;-;-	77.5809	3.05094	-;-;-;1;-;-;-;-;-;-;-;-;-;-;3;-;-;-;-;-	67.1463	5.80958	-;-;-;1;-;-;-;-;-;-;-;-;-;-;3;-;-;-;-;-	71.8646						0			3.96016	6.88	1	1	11.2546	6.88	1	3										0
Q966C7	Transaldolase OS=Caenorhabditis elegans GN=CELE_Y24D9A.8 PE=2 SV=1 - [Q966C7_CAEEL]	21.94	2	4	4	5				1.2602	-;-;-;-;-;-;-;-;-;-;-;-;-;-;1;-;-;-;-;-												4.71432	5.96	1	1										0								0				0
Q86DB5	Protein GSR-1, isoform b OS=Caenorhabditis elegans GN=gsr-1 PE=2 SV=1 - [Q86DB5_CAEEL]	14.38	2	4	4	6	2.09547	-;-;-;3;-;-;-;-;-;-;-;-;-;-;-;-;-;-;-;-		2.02989	-;-;-;3;-;-;-;-;-;-;-;-;-;-;-;-;-;-;-;-		0.70678	-;-;-;2;-;-;-;-;-;-;-;-;-;-;-;-;-;-;-;-		1.18434	-;-;-;2;-;-;-;-;-;-;-;-;-;-;-;-;-;-;-;-						5.21057	3.92	1	1		0			18.9457	7.84	2	4						0								0
P41932	14-3-3-like protein 1 OS=Caenorhabditis elegans GN=par-5 PE=1 SV=2 - [14331_CAEEL]	17.34	2	2	4	11				1.08553	-;-;-;-;-;-;-;-;-;-;-;-;-;-;-;-;1;-;-;-		3.35402	-;-;-;-;-;-;-;-;-;-;-;-;-;-;-;-;1;-;-;-		2.42406	-;-;-;-;-;-;-;-;-;-;-;-;-;-;-;-;1;-;-;-										17.7675	6.45	1	4
Q21215	Guanine nucleotide-binding protein subunit beta-2-like 1 OS=Caenorhabditis elegans GN=rack-1 PE=1 SV=3 - [GBLP_CAEEL]	19.69	1	4	4	11	0.627401	-;-;-;1;-;-;-;-;-;-;-;-;-;-;-;-;-;-;-;-		1.622	-;-;-;2;-;-;-;-;-;-;-;-;-;-;-;-;-;-;-;-		1.25416	-;-;-;2;-;-;-;1;-;-;-;-;-;-;-;-;-;-;-;-	45.3487	2.00289	-;-;-;2;-;-;-;-;-;-;-;-;-;-;-;-;-;-;-;-										19.6187	14.46	3	5	16.6506	5.23	1	4													5.95483	4.92	1
O01532	Protein ASP-5 OS=Caenorhabditis elegans GN=asp-5 PE=2 SV=1 - [O01532_CAEEL]	12.47	1	4	4	9	2.12136	-;-;-;3;-;-;-;-;-;-;-;-;-;-;-;1;-;-;-;-	114.953	3.14058	-;-;-;2;-;-;-;-;-;-;-;-;-;-;-;1;-;-;-;-	70.5853	3.19127	-;-;-;1;-;-;-;-;-;-;-;-;-;-;-;-;-;-;-;-		1.04695	-;-;-;2;-;-;-;-;-;-;-;-;-;-;-;1;-;-;-;-	50.3312										0			16.7479	8.4	2	6										0
Q21750	Protein AAGR-2 OS=Caenorhabditis elegans GN=aagr-2 PE=4 SV=3 - [Q21750_CAEEL]	6.39	1	4	4	6	2.45658	-;-;-;-;-;-;-;2;-;-;-;-;-;-;-;-;-;-;-;-		1.75327	-;-;-;-;-;-;-;2;-;-;-;-;-;-;-;-;-;-;-;-		0.944668	-;-;-;-;-;-;-;2;-;-;-;-;-;-;-;-;-;-;-;-		2.22009	-;-;-;-;-;-;-;2;-;-;-;-;-;-;-;-;-;-;-;-														7.62419	2.41	1	2													9.11309	2.51	1
O01542	Protein CPN-3 OS=Caenorhabditis elegans GN=cpn-3 PE=2 SV=1 - [O01542_CAEEL]	25.35	1	4	4	9	0.883879	-;-;-;1;-;-;-;-;-;-;-;-;-;-;-;-;1;-;-;-	31.3252	1.04885	-;-;-;1;-;-;-;-;-;-;-;-;-;-;-;-;1;-;-;-	44.3102	1.56079	-;-;-;1;-;-;-;-;-;-;-;-;-;-;-;-;1;-;-;-	33.8269	2.3118	-;-;-;1;-;-;-;-;-;-;-;-;-;-;-;-;1;-;-;-	51.86													16.0447	21.83	2	7						0
Q9XXK1	ATP synthase subunit alpha, mitochondrial OS=Caenorhabditis elegans GN=H28O16.1 PE=1 SV=1 - [ATPA_CAEEL]	14.31	1	5	5	5				1.87215	-;-;-;-;-;-;1;-;-;-;-;-;-;-;-;-;-;-;-;-		5.41288	-;-;-;-;-;-;1;-;-;-;-;-;-;-;-;1;-;-;-;-	5.92284	2.98247	-;-;-;-;-;-;1;-;-;-;-;-;-;-;-;-;-;-;-;-			0				0			4.05609	3.16	1	1		0				0				0			2.83954	1.3	1	1
P20163	Heat shock 70 kDa protein D OS=Caenorhabditis elegans GN=hsp-4 PE=1 SV=2 - [HSP7D_CAEEL]	10.5	1	2	5	31	2.20184	-;-;-;-;-;-;-;-;-;-;-;-;-;-;-;1;-;-;-;-		3.4864	-;-;-;-;-;-;-;-;-;-;-;-;-;-;-;1;-;-;-;-		1.12954	-;-;-;-;-;-;-;-;-;-;-;-;-;-;-;1;-;-;-;-		1.2185	-;-;-;-;-;-;-;-;-;-;-;-;-;-;-;1;-;-;-;-			0			106.412	2.59	1	23	17.6339	5.63	2	4	6.23583	3.04	2	2	2.68908	1.83	1	1		0				0
Q95008	Proteasome subunit alpha type-5 OS=Caenorhabditis elegans GN=pas-5 PE=1 SV=1 - [PSA5_CAEEL]	27.02	1	5	5	11	1.93471	-;-;-;-;-;-;3;-;-;-;-;-;-;-;-;-;1;-;-;-	21.2804	2.16422	-;-;-;-;-;-;3;-;-;-;-;-;-;-;-;-;1;-;-;-	8.75064	0.951991	-;-;-;-;-;-;2;-;-;-;-;-;-;-;-;-;1;-;-;-	40.0976	1.08173	-;-;-;-;-;-;2;-;-;-;-;-;-;-;-;-;1;-;-;-	19.4591		0				0				0			4.60287	4.84	1	1									8.30578	3.63	1	3
P46769	40S ribosomal protein SA OS=Caenorhabditis elegans GN=rps-0 PE=1 SV=3 - [RSSA_CAEEL]	27.54	1	5	5	14	0.705733	-;-;2;-;-;-;1;-;-;-;-;-;-;-;-;-;-;-;-;-	20.8781	0.854773	-;-;2;-;-;-;2;-;-;-;-;-;-;-;-;-;-;-;-;-	23.2382	2.07917	-;-;2;-;-;-;2;-;-;-;-;-;-;-;-;-;-;-;-;-	25.8393	2.02342	-;-;2;-;-;-;2;-;-;-;-;-;-;-;-;-;-;-;-;-	33.6518		0							9.12709	9.78	1	2	3.19738	5.07	1	1									17.1086	3.99	1	6	6.00987	3.99	1
Q19905	UDP-glucose 6-dehydrogenase OS=Caenorhabditis elegans GN=sqv-4 PE=1 SV=1 - [UGDH_CAEEL]	14.55	1	5	5	7	2.28079	-;-;-;-;-;-;-;-;-;-;-;-;-;-;-;-;1;-;-;-		1.99736	-;-;-;-;-;-;-;-;-;-;-;-;-;-;-;-;1;-;-;-		0.858057	-;-;-;-;-;-;-;-;-;-;-;-;-;-;-;-;1;-;-;-		0.811745	-;-;-;-;-;-;-;-;-;-;-;-;-;-;-;-;1;-;-;-		10.3814	4.16	1	2		0			4.1172	2.7	1	1
Q94269	Protein K10C2.1 OS=Caenorhabditis elegans GN=CELE_K10C2.1 PE=2 SV=2 - [Q94269_CAEEL]	2.9	1	5	5	7	2.05078	-;-;-;2;-;-;-;-;-;-;-;-;-;-;-;-;-;-;1;-	19.6269	2.22358	-;-;-;2;-;-;-;-;-;-;-;-;-;-;-;-;-;-;1;-	49.2841	0.81451	-;-;-;2;-;-;-;-;-;-;-;-;-;-;-;-;-;-;1;-	34.0217	0.868358	-;-;-;2;-;-;-;-;-;-;-;-;-;-;-;-;-;-;1;-	74.4193		0				0				0			6.48352	0.39	1	2		0				0				0				0
O45865	Protein ANT-1.1, isoform a OS=Caenorhabditis elegans GN=ant-1.1 PE=2 SV=1 - [O45865_CAEEL]	15.67	7	5	5	8	0.433209	-;-;-;1;-;-;-;-;-;-;-;-;-;-;-;1;2;-;-;-	23.8232	1.11953	-;-;-;1;-;-;-;-;-;-;-;-;-;-;-;1;1;1;1;-	47.2566	1.52149	-;-;-;1;-;-;-;-;-;-;-;-;-;-;-;1;2;1;1;-	23.2551	1.81653	-;-;-;1;-;-;-;-;-;-;-;-;-;-;-;1;2;1;1;-	32.2074		0			2.49939	3	1	1					3.89646	3.33	1	1						0				0				0
G5EDH9	Protein LEA-1, isoform b OS=Caenorhabditis elegans GN=lea-1 PE=4 SV=1 - [G5EDH9_CAEEL]	7.1	16	5	5	9	0.963892	-;-;1;-;-;-;-;1;-;-;-;-;-;-;-;-;-;-;-;-	5.38314	1.50328	-;-;1;-;1;-;-;1;-;-;-;-;-;-;-;-;-;-;-;-	30.3174	2.98071	-;-;1;-;2;-;-;1;-;-;-;-;-;-;-;-;-;-;-;-	15.5087	2.27665	-;-;1;-;2;-;-;1;-;-;-;-;-;-;-;-;-;-;-;-	54.8352		0				0			3.489	1.6	1	1		0			6.36104	1.95	1	2		0			10.373	1.95	2	3	7.49244	0.89	1
Q20219	Protein F40F4.6 OS=Caenorhabditis elegans GN=CELE_F40F4.6 PE=2 SV=1 - [Q20219_CAEEL]	4.83	1	5	5	6				1.10209	-;-;-;-;-;-;-;-;-;-;-;-;-;-;-;-;-;1;-;-					0.931549	-;-;-;-;-;-;-;-;-;-;-;-;-;-;-;-;-;1;-;-			0				0			4.02226	1.36	1	1		0				0				0				0				0
P27798	Calreticulin OS=Caenorhabditis elegans GN=crt-1 PE=1 SV=1 - [CALR_CAEEL]	12.91	1	5	5	9	1.88144	-;-;-;1;-;-;1;-;-;-;-;-;-;-;-;-;-;-;-;-	97.1246	3.20217	-;-;-;1;-;-;1;-;-;-;-;-;-;-;-;-;-;-;-;-	102.876	1.39291	-;-;-;1;-;-;1;-;-;-;-;-;-;-;-;-;-;-;-;-	25.6637	2.27398	-;-;-;1;-;-;1;-;-;-;-;-;-;-;-;-;-;-;-;-	66.7462					15.3709	5.57	1	3	3.59785	5.57	1	1	2.94822	2.03	1	1									10.823	5.32	2	3
Q18680	Probable inorganic pyrophosphatase 1 OS=Caenorhabditis elegans GN=pyp-1 PE=2 SV=3 - [IPYR_CAEEL]	21.13	1	5	5	9	1.81166	-;-;-;-;-;-;-;-;-;-;-;-;-;-;-;1;2;-;-;-	21.7854	1.8258	-;-;-;-;-;-;-;-;-;-;-;-;-;-;-;1;2;-;-;-	23.5323	0.967182	-;-;-;-;-;-;-;-;-;-;-;-;-;-;-;-;2;-;-;-		1.4233	-;-;-;-;-;-;-;-;-;-;-;-;-;-;-;1;2;-;-;-	33.058					15.0761	5.41	1	3		0				0												0			3.35725	4.91	1
Q27488	Proteasome subunit alpha type-2 OS=Caenorhabditis elegans GN=pas-2 PE=1 SV=1 - [PSA2_CAEEL]	26.84	1	5	5	12	1.52998	-;-;-;-;-;-;-;-;-;-;-;-;-;-;3;-;-;-;-;-		1.67629	-;-;-;-;-;-;-;-;-;-;-;-;-;-;4;-;-;-;-;-		0.757855	-;-;-;-;-;-;-;-;-;-;-;-;-;-;3;-;-;-;-;-		0.916329	-;-;-;-;-;-;-;-;-;-;-;-;-;-;3;-;-;-;-;-						3.50562	9.52	1	1		0			3.90406	8.66	1	1
Q93572	60S acidic ribosomal protein P0 OS=Caenorhabditis elegans GN=rpa-0 PE=1 SV=3 - [RLA0_CAEEL]	17.31	1	5	5	7	0.846777	-;-;-;-;-;-;2;-;-;-;-;-;-;-;-;-;1;-;-;-	65.2362	1.78173	-;-;-;-;-;-;1;-;-;-;-;-;-;-;-;-;1;-;-;-	77.9087	5.60751	-;-;-;-;-;-;2;-;-;-;-;-;-;-;-;-;1;-;-;-	105.103	3.39123	-;-;-;-;-;-;2;-;-;-;-;-;-;-;-;-;1;-;-;-	92.4349					4.2716	7.37	1	1						0											5.02684	2.88	1	2		0
Q9U296	Malic enzyme OS=Caenorhabditis elegans GN=men-1 PE=2 SV=1 - [Q9U296_CAEEL]	13.55	1	5	5	10	3.03552	-;-;-;1;-;-;-;-;-;-;-;-;-;-;-;-;-;-;-;-		2.58245	-;-;-;1;-;-;-;-;-;-;-;-;-;-;-;-;-;-;-;-		0.920739	-;-;-;1;-;-;-;-;-;-;-;-;-;-;-;-;-;-;-;-		2.01309	-;-;-;1;-;-;-;-;-;-;-;-;-;-;-;-;-;-;-;-						14.0909	3.71	1	3	3.53713	2.58	1	1	6.90798	2.42	1	2					6.41888	2.26	1	2
Q8MNT7	Protein F09F7.4, isoform b OS=Caenorhabditis elegans GN=CELE_F09F7.4 PE=2 SV=1 - [Q8MNT7_CAEEL]	19.28	2	5	5	12	2.02133	-;-;-;-;-;-;-;-;-;-;-;-;-;-;3;1;1;-;-;-	43.7228	1.18012	-;-;-;-;-;-;-;-;-;-;-;-;-;-;2;1;1;-;-;-	29.9714	1.26959	-;-;-;-;-;-;-;-;-;-;-;-;-;-;3;1;1;-;-;-	49.1726	1.52768	-;-;-;-;-;-;-;-;-;-;-;-;-;-;3;1;1;-;-;-	39.03						0				0				0																0
O18688	Protein TBA-1, isoform a OS=Caenorhabditis elegans GN=tba-1 PE=2 SV=1 - [O18688_CAEEL]	18.49	6	1	5	6																		0							5.86655	5.35	1	1						0
Q21966	Protein ASP-4 OS=Caenorhabditis elegans GN=asp-4 PE=2 SV=1 - [Q21966_CAEEL]	20.95	1	5	5	8	0.4735	-;-;-;-;-;-;1;-;-;-;-;-;-;-;1;-;-;-;-;-	117.416	0.702643	-;-;-;-;-;-;-;-;-;-;-;-;-;-;1;-;-;-;-;-		1.50351	-;-;-;-;-;-;-;-;-;-;-;-;-;-;1;-;-;-;-;-		1.17167	-;-;-;-;-;-;1;-;-;-;-;-;-;-;1;-;-;-;-;-	133.326						0				0															5.60501	4.05	2	3		0
Q9GUF2	Protein ACP-6 OS=Caenorhabditis elegans GN=acp-6 PE=2 SV=2 - [Q9GUF2_CAEEL]	15.49	1	5	5	22	0.977213	-;-;-;-;-;-;-;-;-;-;-;-;-;-;-;-;1;-;-;-		1.01189	-;-;-;-;-;-;-;-;-;-;-;-;-;-;-;-;1;-;-;-		0.748209	-;-;-;-;-;-;-;-;-;-;-;-;-;-;-;-;1;-;-;-		1.07804	-;-;-;-;-;-;-;-;-;-;-;-;-;-;-;-;1;-;-;-						2.5896	2.36	1	1	7.25165	3.67	1	2		0				0			6.67729	2.62	1	2		0			8.51053	2.89	1
Q7Z1Q3	Protein ALH-12, isoform a OS=Caenorhabditis elegans GN=alh-12 PE=2 SV=1 - [Q7Z1Q3_CAEEL]	20.24	2	5	5	9	1.03932	-;-;-;-;-;-;-;-;-;-;-;-;-;-;-;-;1;-;-;-		0.65717	-;-;-;-;-;-;-;-;-;-;-;-;-;-;-;-;1;-;-;-		1.67023	-;-;-;-;-;-;-;-;-;-;-;-;-;-;-;-;1;-;-;-		0.71168	-;-;-;-;-;-;-;-;-;-;-;-;-;-;-;-;1;-;-;-											0			12.0765	7.41	2	3
Q10454	Probable arginine kinase F46H5.3 OS=Caenorhabditis elegans GN=F46H5.3 PE=1 SV=2 - [KARG1_CAEEL]	19.19	1	5	5	11	0.416631	-;-;-;-;-;-;-;-;-;-;-;-;-;-;-;1;-;-;-;-		0.620758	-;-;-;-;-;-;-;-;-;-;-;-;-;-;-;1;-;-;-;-		1.61656	-;-;-;-;-;-;-;-;-;-;-;-;-;-;-;1;-;-;-;-		1.34003	-;-;-;-;-;-;-;-;-;-;-;-;-;-;-;1;-;-;-;-														2.6859	2.02	1	1		0								0				0
O45815	Protein ACT-5 OS=Caenorhabditis elegans GN=act-5 PE=2 SV=1 - [O45815_CAEEL]	18.4	1	2	5	11																									15.1958	11.2	3	7		0				0							3.76256	2.93	1
Q18040	Probable ornithine aminotransferase, mitochondrial OS=Caenorhabditis elegans GN=C16A3.10 PE=2 SV=3 - [OAT_CAEEL]	18.01	3	6	6	11	0.324062	-;-;-;-;-;-;-;-;-;-;-;-;-;-;-;-;1;-;-;-		0.928944	-;-;-;-;-;-;-;-;-;-;-;-;-;-;-;-;1;-;-;-		1.49927	-;-;-;-;-;-;-;-;-;-;-;-;-;-;-;-;1;-;-;-		1.5718	-;-;-;-;-;-;-;-;-;-;-;-;-;-;-;-;1;-;-;-			0				0							3.28751	2.13	1	1		0				0			5.64069	1.66	1	2		0
Q17967	Protein disulfide-isomerase 1 OS=Caenorhabditis elegans GN=pdi-1 PE=3 SV=1 - [PDI1_CAEEL]	16.29	1	6	6	16	0.918899	-;-;-;1;-;-;-;-;-;-;-;-;-;-;1;1;-;-;-;-	22.1503	1.71509	-;-;1;1;-;-;-;-;-;-;-;-;-;-;1;1;1;-;-;-	33.0276	1.2969	-;-;1;1;-;-;-;-;-;-;-;-;-;-;1;-;1;-;-;-	60.2591	1.1002	-;-;1;1;-;-;-;-;-;-;-;-;-;-;1;1;-;-;-;-	45.6072		0			9.80249	4.12	1	2	23.5238	4.12	1	4	18.7309	9.69	3	5		0
Q11067	Probable protein disulfide-isomerase A6 OS=Caenorhabditis elegans GN=tag-320 PE=2 SV=1 - [PDIA6_CAEEL]	26.36	1	6	6	13	1.31809	-;-;-;1;-;-;-;-;-;-;-;-;-;-;-;-;-;-;-;-		2.38195	-;-;-;1;-;-;-;-;-;-;-;-;-;-;-;-;-;-;-;-									0			3.44782	5.68	1	1					13.473	3.41	1	6					2.73945	1.82	1	1
P34690	Tubulin alpha-2 chain OS=Caenorhabditis elegans GN=tba-2 PE=2 SV=1 - [TBA2_CAEEL]	22.99	3	2	6	11													10.8589	4.46	1	2		0							22.3167	5.36	1	4						0				0
Q9XW92	V-type proton ATPase catalytic subunit A OS=Caenorhabditis elegans GN=vha-13 PE=1 SV=3 - [VATA_CAEEL]	12.38	1	6	6	12	0.478128	-;-;1;-;-;2;-;-;-;-;-;-;-;-;-;2;-;-;-;-	102.657	0.750644	-;-;1;1;-;2;-;-;-;-;-;-;-;-;-;2;-;-;-;-	84.4512	1.97845	-;-;1;1;-;3;-;-;-;-;-;-;-;-;-;2;-;-;-;-	60.7352	1.3648	-;-;1;1;-;3;-;-;-;-;-;-;-;-;-;2;-;-;-;-	69.917		0				0			4.81747	2.31	1	1	4.57031	2.31	1	1		0			20.8755	3.96	2	6						0
Q21752	Probable voltage-dependent anion-selective channel OS=Caenorhabditis elegans GN=R05G6.7 PE=2 SV=2 - [VDAC_CAEEL]	28.62	1	6	6	12	0.871442	-;1;1;1;-;-;-;-;-;-;-;-;-;-;-;-;1;-;-;-	31.156	3.15444	-;1;1;1;-;-;-;-;-;-;-;-;-;-;-;-;2;-;-;-	58.882	0.973953	-;1;1;1;-;-;-;-;-;-;-;-;-;-;-;-;2;-;-;-	80.0531	1.64931	-;1;1;1;-;-;-;-;-;-;-;-;-;-;-;-;2;-;-;-	51.1117		0			2.9492	2.83	1	1	4.01164	4.59	1	1	3.37412	3.89	1	1
P90735	Protein EAT-6 OS=Caenorhabditis elegans GN=eat-6 PE=2 SV=1 - [P90735_CAEEL]	7.23	3	6	6	10	0.685773	-;3;-;1;-;-;-;-;-;-;-;-;-;-;-;-;-;-;-;-	32.8734	1.0151	-;3;-;1;-;-;-;-;-;-;-;-;-;-;-;-;-;-;-;-	27.8798	1.10159	-;3;-;1;-;-;-;-;-;-;-;-;-;-;-;-;-;-;-;-	29.9524	1.77769	-;3;-;1;-;-;-;-;-;-;-;-;-;-;-;-;-;-;-;-	34.2397		0			14.3623	3.61	2	3	4.08833	1.61	1	1	12.2522	2.71	2	3		0				0				0				0
Q18529	Protein C39D10.7 OS=Caenorhabditis elegans GN=C39D10.7 PE=1 SV=3 - [Q18529_CAEEL]	7.34	1	6	6	17	1.22021	-;-;-;-;-;-;-;3;4;-;-;-;-;-;-;-;-;-;-;-	4.81551	1.34144	-;-;-;-;-;-;-;3;4;-;-;-;-;-;-;-;-;-;-;-	27.8773	1.09034	-;-;-;-;-;-;-;3;4;-;-;-;-;-;-;-;-;-;-;-	38.6148	1.64113	-;-;-;-;-;-;-;3;4;-;-;-;-;-;-;-;-;-;-;-	8.81582		0				0				0				0				0				0			6.92489	1.28	1	2	20.2428	3.07	3
P90868	Protein PBS-7 OS=Caenorhabditis elegans GN=pbs-7 PE=2 SV=2 - [P90868_CAEEL]	31.78	1	6	6	17	3.72594	-;-;-;-;-;-;-;-;2;-;-;-;-;-;-;2;-;-;-;-	95.197	3.61438	-;-;-;-;-;-;-;-;2;-;-;-;-;-;-;2;-;-;-;-	85.7529	1.37773	-;-;-;-;-;-;-;-;1;-;-;-;-;-;-;2;-;-;-;-	85.0675	2.05559	-;-;-;-;-;-;-;-;2;-;-;-;-;-;-;2;-;-;-;-	81.8329	6.92438	6.36	1	2	9.91852	8.9	1	3					7.06237	5.51	1	2		0				0				0
P46561	ATP synthase subunit beta, mitochondrial OS=Caenorhabditis elegans GN=atp-2 PE=1 SV=2 - [ATPB_CAEEL]	15.8	1	6	6	12							2.34828	-;1;-;-;-;-;-;-;-;-;-;-;-;-;-;-;-;-;-;-		2.08705	-;1;-;-;-;-;-;-;-;-;-;-;-;-;-;-;-;-;-;-						11.3227	4.09	1	3														0								0
P54812	Transitional endoplasmic reticulum ATPase homolog 2 OS=Caenorhabditis elegans GN=cdc-48.2 PE=1 SV=2 - [TERA2_CAEEL]	11.85	2	6	6	10	0.745025	-;-;-;-;-;-;1;-;-;-;-;-;-;-;1;-;-;-;-;-	29.7568	0.849008	-;-;-;-;-;-;-;-;-;-;-;-;-;-;1;-;-;-;-;-		3.06879	-;-;-;-;-;-;1;1;-;-;-;-;-;-;-;-;-;-;-;-	51.8682	0.539808	-;-;-;-;-;-;-;-;-;-;-;-;-;-;1;-;-;-;-;-							0				0			3.53288	2.1	1	1		0							2.68449	0.99	1	1	3.00354	0.99	1
G8JY40	Protein CPR-6, isoform c OS=Caenorhabditis elegans GN=cpr-6 PE=3 SV=1 - [G8JY40_CAEEL]	24.93	3	6	6	12	1.02429	-;-;-;2;-;-;-;-;-;-;1;-;-;-;-;-;-;-;-;-	61.0526	1.05256	-;-;-;2;-;-;-;-;-;-;1;-;-;-;-;-;-;-;-;-	85.2213	1.02996	-;-;-;2;-;-;-;-;-;-;1;-;-;-;-;-;-;-;-;-	99.6067	1.49558	-;-;-;2;-;-;-;-;-;-;1;-;-;-;-;-;-;-;-;-	80.8826					9.5194	4.34	1	2		0			22.8335	9.76	2	6		0				0			2.68703	2.71	1	1		0
O17953	Dihydrolipoyl dehydrogenase OS=Caenorhabditis elegans GN=dld-1 PE=3 SV=2 - [O17953_CAEEL]	18.18	2	6	6	11	1.61172	-;-;-;3;-;-;-;1;-;-;-;-;-;-;1;-;-;-;-;-	23.7576	1.22059	-;-;-;3;-;-;-;1;-;-;-;-;-;-;1;-;-;-;-;-	24.0787	0.432161	-;-;-;3;-;-;-;1;-;-;-;-;-;-;-;-;-;-;-;-	23.2258	0.704554	-;-;-;3;-;-;-;1;-;-;-;-;-;-;1;-;-;-;-;-	33.8185						0				0			24.6677	12.32	4	7										0			2.7496	1.62	1
O02056	60S ribosomal protein L4 OS=Caenorhabditis elegans GN=rpl-4 PE=1 SV=3 - [RL4_CAEEL]	20.58	1	6	6	15	0.567303	-;-;-;-;-;-;-;-;-;-;-;-;-;-;-;-;-;1;-;-		1.06065	-;-;-;-;-;-;-;1;-;-;-;-;-;-;-;-;-;1;-;-	16.3565	1.59712	-;-;-;-;-;-;-;1;-;-;-;-;-;-;-;-;-;1;-;-	43.2828	1.16819	-;-;-;-;-;-;-;1;-;-;-;-;-;-;-;-;-;1;-;-	2.83132										0			3.00267	4.93	1	2						0			7.22479	5.22	1	4	3.41331	5.22	1
Q20627	Protein PAM-1, isoform a OS=Caenorhabditis elegans GN=pam-1 PE=2 SV=1 - [Q20627_CAEEL]	11.09	2	6	6	7	0.41137	-;-;-;-;-;-;-;-;-;-;-;-;-;-;-;-;1;-;-;-		2.32775	-;-;-;-;-;-;-;-;-;-;-;-;-;-;-;-;1;-;-;-		2.12106	-;-;-;-;-;-;-;-;-;-;-;-;-;-;-;-;1;-;-;-		1.82933	-;-;-;-;-;-;-;-;-;-;-;-;-;-;-;-;1;-;-;-										7.38396	1.81	1	2	4.41893	2.49	1	1		0								0				0
Q27527	Enolase OS=Caenorhabditis elegans GN=enol-1 PE=1 SV=3 - [ENO_CAEEL]	28.34	1	7	7	24	0.936501	-;-;-;1;-;-;-;-;-;-;-;-;-;-;-;-;-;-;-;-		2.17449	-;-;-;1;-;-;-;-;-;-;-;-;-;-;-;-;-;-;-;-		1.34837	-;-;-;1;-;-;-;-;-;-;-;-;-;-;-;-;-;-;-;-		1.55187	-;-;-;1;-;-;-;-;-;-;-;-;-;-;-;-;-;-;-;-			0			15.156	8.76	2	3		0			15.3749	7.14	2	3		0			20.0797	3.92	1	6	16.1093	3.92	1	4	14.203	3.92	1
P04970	Glyceraldehyde-3-phosphate dehydrogenase 1 OS=Caenorhabditis elegans GN=gpd-1 PE=1 SV=1 - [G3P1_CAEEL]	34.02	1	1	7	14	1.71725	-;-;-;-;-;-;1;-;-;-;-;-;-;-;-;-;-;-;-;-		3.53714	-;-;-;-;-;-;1;-;-;-;-;-;-;-;-;-;-;-;-;-		1.55942	-;-;-;-;-;-;1;-;-;-;-;-;-;-;-;-;-;-;-;-		1.4947	-;-;-;-;-;-;1;-;-;-;-;-;-;-;-;-;-;-;-;-			0			9.11606	6.16	1	2	9.25525	4.69	1	2	14.0789	4.69	1	4					3.2198	3.52	1	1	7.44426	10.56	2	2		0
P17329	Glyceraldehyde-3-phosphate dehydrogenase 2 OS=Caenorhabditis elegans GN=gpd-2 PE=3 SV=2 - [G3P2_CAEEL]	31.38	2	6	7	30	1.32477	-;-;1;-;-;1;1;-;-;-;-;-;-;-;2;1;-;-;-;-	41.6204	1.79763	-;-;1;-;-;-;1;-;-;-;-;-;-;-;2;1;-;-;-;-	20.6208	0.89187	-;-;1;-;-;-;1;-;-;-;-;-;-;-;2;1;-;-;-;-	25.7161	1.16711	-;-;1;-;-;-;1;-;-;-;-;-;-;-;2;1;-;-;-;-	20.564		0			7.07162	4.11	1	2	3.54034	4.11	1	1	3.03856	4.11	1	1					18.39	7.62	2	6	3.43344	3.52	1	1		0
P17331	Glyceraldehyde-3-phosphate dehydrogenase 4 OS=Caenorhabditis elegans GN=gpd-4 PE=2 SV=1 - [G3P4_CAEEL]	34.02	1	1	7	14	0.878307	-;-;1;-;-;-;-;-;-;-;-;-;-;-;-;-;-;-;-;-		0.887082	-;-;1;-;-;-;-;-;-;-;-;-;-;-;-;-;-;-;-;-		0.388886	-;-;1;-;-;-;-;-;-;-;-;-;-;-;-;-;-;-;-;-		0.642058	-;-;1;-;-;-;-;-;-;-;-;-;-;-;-;-;-;-;-;-			0			9.11606	6.16	1	2	13.4844	11.73	2	3	14.0789	4.69	1	4					3.2198	3.52	1	1	3.55489	3.52	1	1		0
P52713	Probable methylmalonate-semialdehyde dehydrogenase [acylating], mitochondrial OS=Caenorhabditis elegans GN=alh-8 PE=1 SV=1 - [MMSA_CAEEL]	27.15	2	7	7	73	1.6713	-;-;-;1;-;-;13;1;-;-;-;-;-;-;2;-;-;1;-;-	42.6494	1.65107	-;-;-;-;-;-;13;1;-;-;-;-;-;-;2;-;-;1;-;-	47.0586	1.61072	-;-;-;-;-;-;12;1;-;-;-;-;-;-;-;-;-;1;-;-	39.8808	1.55924	-;-;-;-;-;-;11;1;-;-;-;-;-;-;1;-;-;1;-;-	49.5147		0			3.38195	3.25	1	1	20.0908	3.25	1	5	8.41855	3.25	1	2						0			122.998	2.1	1	41	9.84837	2.1	1
P12845	Myosin-2 OS=Caenorhabditis elegans GN=myo-2 PE=2 SV=2 - [MYO2_CAEEL]	5.6	1	4	7	16				1.49323	-;-;-;-;1;-;-;-;-;-;-;-;-;-;-;-;-;-;-;-		1.51679	-;-;-;-;1;-;-;-;-;-;-;-;-;-;-;-;-;-;-;-		2.89353	-;-;-;-;1;-;-;-;-;-;-;-;-;-;-;-;-;-;-;-			0			2.96922	0.46	1	1	3.68617	0.92	1	1		0			9.25008	1.08	1	2	6.42704	0.72	1	2	6.79218	0.72	1	2	6.21393	0.46	1
Q6IMP3	ANC-1 OS=Caenorhabditis elegans GN=anc-1 PE=2 SV=1 - [Q6IMP3_CAEEL]	7.1	2	7	7	19	0.893146	-;-;1;-;-;-;-;-;-;-;-;-;-;-;-;-;-;-;-;-		1.01121	-;-;1;-;-;-;-;-;-;-;-;-;-;-;-;-;-;-;-;-		1.28134	-;-;1;-;-;-;1;-;-;-;-;-;-;-;-;-;-;-;-;-	8.00216	1.60433	-;-;1;-;-;-;1;-;-;-;-;-;-;-;-;-;-;-;-;-	16.4067		0			34.6526	3.21	3	8	9.01082	3.02	2	2	4.08501	0.18	1	1		0				0			7.08722	1.26	1	2	13.3883	2.39	2
Q86NC1	Phosphorylase OS=Caenorhabditis elegans GN=CELE_T22F3.3 PE=2 SV=1 - [Q86NC1_CAEEL]	13.24	2	7	7	13				1.6805	-;-;-;-;-;-;-;-;-;-;-;-;-;-;-;-;1;-;-;-		4.62862	-;-;-;-;-;-;-;-;-;-;-;-;-;-;-;-;1;-;-;-		3.37874	-;-;-;-;-;-;-;-;-;-;-;-;-;-;-;-;1;-;-;-			0							4.49124	1.54	1	1	7.83935	1.65	1	2						0								0
Q17770	Protein disulfide-isomerase 2 OS=Caenorhabditis elegans GN=pdi-2 PE=1 SV=1 - [PDI2_CAEEL]	15.01	3	7	7	14	2.41693	-;-;-;3;-;-;3;-;-;-;-;-;-;-;-;-;-;-;-;-	100.26	2.30189	-;-;-;3;-;-;3;-;-;-;-;-;-;-;-;-;-;-;-;-	72.3941	0.662914	-;-;-;3;-;-;3;-;-;-;-;-;-;-;-;-;-;-;-;-	42.6518	1.59624	-;-;-;3;-;-;3;-;-;-;-;-;-;-;-;-;-;-;-;-	34.3722						0			8.79563	3.04	1	2	8.92596	4.26	2	3	2.63904	2.03	1	1					14.6915	4.06	2	5	2.33354	1.62	1
Q22866	Tropomyosin isoforms a/b/d/f OS=Caenorhabditis elegans GN=lev-11 PE=1 SV=1 - [TPM1_CAEEL]	22.54	1	7	7	27	0.378571	-;-;-;-;-;-;-;3;3;-;-;-;-;-;-;-;-;-;-;-	1.08017	0.64681	-;-;-;-;-;-;-;3;3;-;-;-;-;-;-;-;-;-;-;-	2.1015	0.870393	-;-;-;-;-;-;-;3;3;-;-;-;-;-;-;-;-;-;-;-	4.12148	1.51115	-;-;-;-;-;-;-;3;3;-;-;-;-;-;-;-;-;-;-;-	0.619035					3.68939	7.39	1	1	14.6772	7.39	1	4	10.7674	9.51	2	3					3.37859	3.87	1	1	7.4125	3.87	1	2	7.12176	2.46	1
Q93934	Protein R07H5.8 OS=Caenorhabditis elegans GN=CELE_R07H5.8 PE=1 SV=1 - [Q93934_CAEEL]	33.92	1	7	7	21	2.63586	-;-;-;2;-;-;2;2;-;-;-;-;-;-;1;-;-;-;-;-	89.6332	1.98931	-;-;-;2;-;-;2;2;-;-;-;-;-;-;1;-;-;-;-;-	86.6307	0.898183	-;-;-;2;-;-;-;-;-;-;-;-;-;-;-;-;-;-;-;-		1.27407	-;-;-;2;-;-;1;-;-;-;-;-;-;-;-;-;-;-;-;-	58.4862					9.20898	5.56	1	2	15.2867	11.11	2	3	6.24725	4.97	1	2		0							5.83987	2.92	1	2	6.04991	2.92	1
Q19328	Protein TSN-1 OS=Caenorhabditis elegans GN=tsn-1 PE=2 SV=1 - [Q19328_CAEEL]	10.18	1	7	7	16	1.79613	-;-;-;1;-;-;-;-;3;-;-;-;-;-;-;-;-;-;-;-	64.7816	1.76331	-;-;-;1;-;-;-;-;3;-;-;-;-;-;-;-;-;-;-;-	0.371792	0.717695	-;-;-;1;-;-;-;-;2;-;-;-;-;-;-;-;-;-;-;-	33.4415	1.04058	-;-;-;1;-;-;-;-;3;-;-;-;-;-;-;-;-;-;-;-	16.4223					2.53137	0.98	1	1		0			17.8139	2.95	2	4					2.68572	1.42	1	1	6.82144	1.42	1	2	3.00042	1.42	1
Q9XX57	Protein DCT-16, isoform a OS=Caenorhabditis elegans GN=dct-16 PE=4 SV=1 - [Q9XX57_CAEEL]	63.33	2	7	7	102	3.46787	-;2;3;-;-;-;-;-;-;-;-;-;-;-;3;-;-;-;-;-	70.2018	4.51301	-;2;3;-;-;-;-;-;-;-;-;-;-;-;3;-;-;-;-;-	70.4597	1.3815	-;-;3;-;-;-;-;-;-;-;-;-;-;-;1;-;-;-;-;-	72.2793	1.60755	-;1;3;-;-;-;-;-;-;-;-;-;-;-;3;-;-;-;-;-	96.9857					189.115	22.22	1	40	188.763	22.22	1	41	3.22404	10	1	1	7.37282	22.22	1	2						0
Q19853	Protein F28B4.3 OS=Caenorhabditis elegans GN=CELE_F28B4.3 PE=1 SV=1 - [Q19853_CAEEL]	4.8	1	7	7	9	1.37381	-;-;-;-;-;-;-;-;-;-;-;-;-;-;-;-;-;-;-;1		1.52182	-;-;-;-;-;-;-;-;-;-;-;-;-;-;-;-;-;-;-;1		0.45931	-;-;-;-;-;-;-;-;-;-;-;-;-;-;-;-;-;-;-;1		0.913721	-;-;-;-;-;-;-;-;-;-;-;-;-;-;-;-;-;-;-;1							0				0				0				0			6.52745	0.94	2	2	3.34828	0.45	1	1
G5EEI4	Aspartic protease 1 OS=Caenorhabditis elegans GN=asp-1 PE=2 SV=1 - [G5EEI4_CAEEL]	29.55	1	7	7	26	1.59808	-;-;-;-;-;-;-;-;-;-;-;-;-;-;5;3;1;-;-;-	7.50389	3.57558	-;-;-;-;-;-;-;-;-;-;-;-;-;-;5;3;1;-;-;-	12.6076	0.248115	-;-;-;-;-;-;-;-;-;-;-;-;-;-;-;1;-;-;-;-		0.74431	-;-;-;-;-;-;-;-;-;-;-;-;-;-;4;3;1;-;-;-	15.5098									8.88096	6.31	1	4		0																0
P11141	Heat shock 70 kDa protein F, mitochondrial OS=Caenorhabditis elegans GN=hsp-6 PE=1 SV=2 - [HSP7F_CAEEL]	15.53	1	8	8	22	2.06731	-;-;3;3;-;-;-;-;-;-;-;-;-;-;-;-;1;-;-;-	29.2889	2.1204	-;-;4;3;-;-;-;-;-;-;-;-;-;-;-;-;1;-;-;-	14.5125	0.859847	-;-;3;1;-;-;-;-;-;-;-;-;-;-;-;-;1;-;-;-	17.1593	0.962586	-;-;3;2;-;-;-;-;-;-;-;-;-;-;-;-;1;-;-;-	9.9203		0				0			13.8132	1.83	1	4	21.8193	6.24	3	6		0				0							2.22055	1.37	1
P10567	Paramyosin OS=Caenorhabditis elegans GN=unc-15 PE=1 SV=1 - [MYSP_CAEEL]	12.81	2	8	8	19				0.285032	-;-;-;1;-;-;-;-;-;-;-;-;-;-;-;-;-;-;-;-		0.462101	-;-;-;1;-;-;-;-;-;-;-;-;-;-;-;-;-;-;-;-		0.942378	-;-;-;1;-;-;-;-;-;-;-;-;-;-;-;-;-;-;-;-			0				0			14.9051	4.08	2	3	3.98933	2.15	1	1									7.21684	1.47	1	2	2.4262	1.13	1
H2FLH3	Protein UNC-22, isoform g OS=Caenorhabditis elegans GN=unc-22 PE=4 SV=1 - [H2FLH3_CAEEL]	2.06	3	8	8	10	1.61791	-;1;-;1;-;-;1;-;-;-;-;-;-;-;-;-;-;-;-;-	2.65363	2.41052	-;1;-;1;-;-;1;-;-;-;-;-;-;-;-;-;-;-;-;-	10.0697	0.864838	-;1;-;1;-;-;1;-;-;-;-;-;-;-;-;-;-;-;-;-	23.1137	1.52226	-;1;-;1;-;-;1;-;-;-;-;-;-;-;-;-;-;-;-;-	27.122		0			9.15418	0.63	2	2	4.13839	0.32	1	1	5.99346	0.15	1	2		0				0			2.25299	0.15	1	2		0
P27420	Heat shock 70 kDa protein C OS=Caenorhabditis elegans GN=hsp-3 PE=1 SV=2 - [HSP7C_CAEEL]	16.49	1	5	8	39	1.03556	-;-;-;3;-;-;-;-;-;-;-;-;-;-;-;-;-;-;-;-		1.90929	-;-;-;3;-;-;-;-;-;-;-;-;-;-;-;-;-;-;-;-		1.60027	-;-;-;3;-;-;-;-;-;-;-;-;-;-;-;-;-;-;-;-		2.02653	-;-;-;3;-;-;-;-;-;-;-;-;-;-;-;-;-;-;-;-						112.29	6.05	2	24	12.8722	2.57	1	3	15.7687	6.05	4	5	2.68908	1.82	1	1		0				0
Q27245	Putative aminopeptidase W07G4.4 OS=Caenorhabditis elegans GN=W07G4.4 PE=1 SV=1 - [YH24_CAEEL]	22.22	1	8	8	26				0.61318	-;-;-;1;-;-;-;-;-;-;-;-;-;-;-;-;-;-;-;-		2.02891	-;-;-;1;-;-;-;-;-;-;-;-;-;-;-;-;-;-;-;-		1.92179	-;-;-;1;-;-;-;-;-;-;-;-;-;-;-;-;-;-;-;-														9.55753	2.49	1	3		0			9.58721	5.94	2	3	35.721	2.68	1	10	7.05424	2.68	1
P34382	Fatty-acid and retinol-binding protein 1 OS=Caenorhabditis elegans GN=far-1 PE=2 SV=1 - [FAR1_CAEEL]	46.7	2	9	9	61	1.8285	-;-;-;3;-;-;1;6;5;-;-;1;-;-;-;-;-;-;1;-	45.6126	2.43019	-;-;-;3;-;-;1;6;5;-;-;1;-;-;-;-;-;-;1;-	42.5669	1.44034	-;-;-;3;-;-;1;6;5;-;-;1;-;-;-;-;-;-;1;-	34.2454	1.58434	-;-;-;3;-;-;1;6;5;-;-;1;-;-;-;-;-;-;1;-	9.21577	2.88968	5.49	1	1					5.01568	7.14	1	1	105.4	14.29	3	29									2.21239	3.85	1	1	19.0249	3.85	1
Q18688	Heat shock protein 90 OS=Caenorhabditis elegans GN=daf-21 PE=1 SV=1 - [HSP90_CAEEL]	18.8	1	9	9	15	0.541735	-;-;-;2;-;1;-;-;-;-;-;-;-;-;-;-;-;-;-;-	87.6271	1.7851	-;-;-;3;-;1;1;-;-;-;-;-;-;-;-;-;-;-;-;-	54.6851	1.37578	-;-;-;3;-;1;1;-;-;-;-;-;-;-;-;-;-;-;-;-	32.9291	1.7546	-;-;-;4;-;1;1;-;-;-;-;-;-;-;-;-;-;-;-;-	36.4982		0			6.42906	2.71	1	2		0			23.9941	5.56	3	7					7.9723	2.85	2	2	2.68104	1.42	1	1		0
H2L074	Protein KETN-1, isoform b OS=Caenorhabditis elegans GN=ketn-1 PE=4 SV=1 - [H2L074_CAEEL]	3.81	4	9	9	11	0.980691	-;-;-;1;-;-;-;-;-;-;-;-;-;-;-;-;-;-;-;-												0			8.59732	0.93	2	2	5.37027	0.5	1	1	12.9917	1.05	3	4		0				0				0				0
Q6A8K1	Protein ACT-4, isoform c OS=Caenorhabditis elegans GN=act-4 PE=2 SV=1 - [Q6A8K1_CAEEL]	30.94	5	6	9	36	0.422845	-;-;-;-;-;-;-;-;-;-;-;-;-;-;1;-;-;-;-;-		0.61732	-;-;-;-;-;-;-;-;-;-;-;-;-;-;1;-;-;-;-;-		2.16293	-;-;-;-;-;-;-;-;-;-;-;-;-;-;1;-;-;-;-;-		1.36235	-;-;-;-;-;-;-;-;-;-;-;-;-;-;1;-;-;-;-;-						3.2531	4.97	1	1	2.99037	6.08	1	2	21.2674	11.6	3	9		0				0			4.62429	2.76	1	2	3.76256	3.04	1
P34383	Fatty-acid and retinol-binding protein 2 OS=Caenorhabditis elegans GN=far-2 PE=1 SV=1 - [FAR2_CAEEL]	55.49	1	11	11	227	1.70213	7;-;1;18;-;-;-;-;1;20;-;16;-;-;2;1;-;-;-;-	34.6262	2.01751	7;-;1;17;-;-;-;-;1;21;-;16;-;-;2;1;-;-;-;-	14.9055	1.50764	7;-;-;16;-;-;-;-;1;20;-;16;-;-;2;1;-;-;-;-	11.0822	1.5121	7;-;1;17;-;-;-;-;1;20;-;15;-;-;2;1;-;-;-;-	26.2032	26.4159	5.49	1	9					22.5836	13.74	2	6	226.426	28.57	5	63		0				0			3.23158	6.04	1	1		0
G3MU53	Protein EEF-2, isoform b OS=Caenorhabditis elegans GN=eef-2 PE=4 SV=1 - [G3MU53_CAEEL]	19.4	2	11	11	21	0.929604	-;-;-;1;-;-;2;-;-;-;-;-;-;-;-;-;-;-;-;-	10.785	1.87364	-;-;-;6;-;-;2;-;-;-;-;-;-;-;-;-;-;-;-;-	62.6167	7.01416	-;-;-;7;-;-;2;-;-;-;-;-;-;-;-;-;-;-;-;-	65.1008	4.16427	-;-;-;7;-;-;2;-;-;-;-;-;-;-;-;-;-;-;-;-	55.2982		0			4.4316	2.26	1	1		0			58.795	12.26	7	15		0				0			6.81568	1.55	1	2
P27604	Adenosylhomocysteinase OS=Caenorhabditis elegans GN=ahcy-1 PE=1 SV=1 - [SAHH_CAEEL]	35.01	2	11	11	24	0.117106	-;-;-;-;-;-;-;-;-;-;-;-;-;-;1;-;-;-;-;-		0.937049	-;-;-;-;-;-;-;-;-;-;-;-;-;-;1;-;-;-;-;-		0.799815	-;-;-;-;-;-;-;-;-;-;-;-;-;-;1;-;-;-;-;-		0.400517	-;-;-;-;-;-;-;-;-;-;-;-;-;-;1;-;-;-;-;-						10.4351	6.86	2	3	17.2306	13.96	4	5	3.04975	3.43	1	1		0			3.12973	2.29	1	1	6.07726	2.29	1	4		0
Q23621	Glutamate dehydrogenase OS=Caenorhabditis elegans GN=gdh-1 PE=2 SV=1 - [Q23621_CAEEL]	33.02	1	13	13	50	2.22944	-;-;4;1;-;-;-;-;2;-;-;-;-;-;-;-;1;-;2;-	60.081	2.14146	-;-;4;-;-;-;-;-;2;-;-;-;-;-;-;-;1;-;2;-	25.4696	0.748198	-;-;1;1;-;-;-;-;2;-;-;-;-;-;-;-;1;-;2;-	61.6057	1.29633	-;-;3;-;-;-;-;-;2;-;-;-;-;-;-;-;1;-;2;-	38.6706		0			14.2075	6.53	2	3	78.3097	5.22	2	19	15.4659	11.94	4	5	3.4696	2.24	1	1						0				0
P09446	Heat shock 70 kDa protein A OS=Caenorhabditis elegans GN=hsp-1 PE=1 SV=2 - [HSP7A_CAEEL]	34.84	3	17	18	80	4.864	-;-;1;2;-;-;-;-;1;-;-;-;-;-;2;2;-;-;-;-	128.69	5.47719	-;-;1;2;-;-;-;-;1;-;-;-;-;-;2;3;-;-;-;-	107.159	1.54483	-;-;1;2;-;-;-;-;-;-;-;-;-;-;2;1;-;-;-;-	51.8735	2.37701	-;-;1;2;-;-;-;-;1;-;-;-;-;-;2;3;-;-;-;-	96.8647	50.4572	4.69	1	10	106.412	2.66	1	23	29.3743	6.88	3	7	18.2797	4.38	3	5	5.98399	1.88	1	2		0				0			3.07384	1.72	1
P50140	Chaperonin homolog Hsp-60, mitochondrial OS=Caenorhabditis elegans GN=hsp-60 PE=1 SV=2 - [CH60_CAEEL]	47.54	2	18	18	49	4.50409	-;-;4;7;-;-;-;-;1;-;-;-;-;-;1;4;-;1;-;-	81.9373	4.86445	-;-;4;5;-;-;-;-;1;-;-;-;-;-;2;3;-;1;-;-	101.944	2.27894	-;-;4;4;-;-;-;-;1;-;-;-;-;-;1;3;-;1;-;-	109.747	2.97602	-;-;4;4;-;-;-;-;1;-;-;-;-;-;2;4;-;1;-;-	113.068						0			15.0753	2.64	1	4	43.7141	11.09	5	12						0			2.87606	1.94	1	1		0
P02566	Myosin-4 OS=Caenorhabditis elegans GN=unc-54 PE=4 SV=1 - [MYO4_CAEEL]	16.33	1	20	24	48	1.08987	-;-;-;4;-;1;1;-;1;-;-;-;-;-;-;-;-;-;1;-	70.1142	3.44766	-;-;-;5;-;1;1;-;1;-;-;-;-;-;-;-;-;-;1;-	83.5564	2.34866	-;-;-;6;-;1;1;-;1;-;-;-;-;-;-;-;-;-;1;-	66.095	2.82038	-;-;-;6;-;1;1;-;1;-;-;-;-;-;-;-;-;-;1;-	62.867		0			2.96922	0.46	1	1	7.0549	0.81	1	2	59.5346	6.87	10	16	17.7562	2.64	3	4	9.83426	0.76	1	2	3.08533	0.86	1	1	9.60108	1.32	2
G5EF32	Nematode polyprotein allergen related, post-translationnally cleaved, the diverse 14.5 kDa cleavage products bind lipids and retinol (164.6 kD) (Npa-1) OS=Caenorhabditis elegans GN=npa-1 PE=2 SV=1 - [G5EF32_CAEEL]	27.71	4	27	27	53	4.11607	-;-;1;7;-;-;-;2;-;-;-;-;-;-;-;-;3;-;-;-	105.65	3.45289	-;-;1;6;-;-;-;2;-;-;-;-;-;-;-;1;3;-;-;-	119.549	2.01385	-;-;1;4;-;-;-;2;-;-;-;-;-;-;-;-;3;-;-;-	114.505	3.73673	-;-;1;5;-;-;-;2;-;-;-;-;-;-;-;-;3;-;-;-	116.572		0			22.0555	3.54	3	5	38.0232	7.15	6	9	42.0515	7.22	6	12						0			6.45595	0.97	1	2	5.54623	0.49	1
P55155	Vitellogenin-1 OS=Caenorhabditis elegans GN=vit-1 PE=1 SV=2 - [VIT1_CAEEL]	25.8	1	10	34	116	1.45655	-;-;-;-;-;-;-;-;-;-;-;-;-;-;-;1;-;-;-;-		0.29417	-;-;-;-;-;-;-;-;-;-;-;-;-;-;-;1;-;-;-;-		1.58782	-;-;1;-;-;-;3;-;-;-;-;-;-;-;-;1;-;-;-;-	32.801	1.84761	-;-;-;-;-;-;3;-;-;-;-;-;-;-;-;1;-;-;-;-	39.1728		0			10.7967	1.3	2	4	109.908	3.28	3	23	94.6089	7.49	8	23	39.8933	2.54	2	6	25.1719	5.2	5	7	48.9757	6.37	8	15	16.0529	2.41	2
P18948	Vitellogenin-6 OS=Caenorhabditis elegans GN=vit-6 PE=1 SV=5 - [VIT6_CAEEL]	35.98	1	46	46	365	0.238626	-;1;3;9;-;-;2;-;-;-;-;-;-;-;-;1;-;-;-;1	84.3172	0.1472	-;1;2;6;-;-;-;-;-;-;-;-;-;-;-;-;-;-;-;1	63.1286	2.43762	-;1;6;36;-;-;5;-;-;-;-;-;-;-;1;3;1;-;1;1	29.2298	2.1631	-;1;8;38;-;-;7;1;-;-;-;-;-;-;1;3;1;-;1;1	31.9984		0			139.924	5.39	6	29	260.92	10.12	10	58	522.383	13.75	16	140	28.62	4.66	4	7	74.5639	3.27	4	24	30.0402	3.03	4	10	5.53273	0.61	1
P05690	Vitellogenin-2 OS=Caenorhabditis elegans GN=vit-2 PE=1 SV=5 - [VIT2_CAEEL]	38.56	2	26	49	502	0.91747	-;-;1;-;-;-;8;1;-;-;-;-;-;-;6;2;2;-;-;-	49.4787	0.731398	-;-;-;-;-;-;11;1;-;-;-;-;-;-;4;1;-;-;-;-	63.7541	1.95762	-;-;2;2;-;-;12;1;-;-;-;-;-;-;10;3;2;-;-;-	36.3687	2.65733	-;-;2;3;-;-;13;1;-;-;-;-;-;-;10;3;2;-;-;-	35.1928		0			29.4047	3.29	3	7	191.904	5.95	5	40	125.947	10.29	11	32	43.0406	3.35	3	7	283.254	7.13	8	95	672.584	11.16	14	183	114.988	6.82	8
Q9N4J2	Vitellogenin-3 OS=Caenorhabditis elegans GN=vit-3 PE=1 SV=1 - [VIT3_CAEEL]	41.11	1	4	60	391	0.293685	-;-;-;-;-;-;-;-;-;-;-;-;-;-;-;-;1;-;-;-		0.132559	-;-;-;-;-;-;-;-;-;-;-;-;-;-;-;-;1;-;-;-		1.86122	-;-;-;1;-;-;-;-;-;-;-;-;-;-;-;1;1;-;-;-	9.65664	2.28896	-;-;-;1;-;-;-;-;-;-;-;-;-;-;-;2;1;-;-;-	24.1495	4.5927	0.5	1	2	19.5275	4.05	5	6	45.0361	4.37	5	11	373.46	14.47	18	109	32.4085	0.5	1	9	159.57	5.05	8	54	125.067	6.24	9	41	45.8887	7.42	10
P18947	Vitellogenin-4 OS=Caenorhabditis elegans GN=vit-4 PE=1 SV=3 - [VIT4_CAEEL]	41.55	1	4	61	397													4.5927	0.5	1	2	15.5187	3.06	4	5	35.8244	5.49	6	9	382.912	13.66	17	113	40.3602	1.56	2	13	156.715	3.93	7	53	119.1	5.12	8	39	42.916	6.3	9
P06125	Vitellogenin-5 OS=Caenorhabditis elegans GN=vit-5 PE=2 SV=2 - [VIT5_CAEEL]	43.54	1	10	63	449	0.151437	-;-;-;2;-;-;1;-;-;-;-;-;-;-;-;-;1;-;2;-	91.3228	0.298406	-;-;-;1;-;-;-;-;-;-;-;-;-;-;-;-;1;-;2;-	95.1063	2.03911	-;1;2;2;-;-;1;-;-;-;-;-;-;-;1;-;1;1;2;-	95.4755	2.79092	-;1;2;3;-;-;1;-;-;-;-;-;-;-;1;-;1;1;2;-	108.441	4.5927	0.5	1	2	44.7668	5.18	6	11	140.381	6.99	7	33	385.355	15.47	18	112	40.3602	1.56	2	13	160.696	5.05	8	54	136.796	7.36	10	45	51.6189	7.42	10
[truncated: 52 more columns]

## Sheet: TMT_BR1_T2
Accession	Description	ΣCoverage	Σ# Proteins	Σ# Unique Peptides	Σ# Peptides	Σ# PSMs	126/130	126/130 Count	126/130 Variability [%]	127/130	127/130 Count	127/130 Variability [%]	128/130	128/130 Count	128/130 Variability [%]	129/130	129/130 Count	129/130 Variability [%]	Score A3	Coverage A3	# Peptides A3	# PSM A3	Score B3	Coverage B3	# Peptides B3	# PSM B3	Score C3	Coverage C3	# Peptides C3	# PSM C3	Score D3	Coverage D3	# Peptides D3	# PSM D3	Score E3	Coverage E3	# Peptides E3	# PSM E3	Score F3	Coverage F3	# Peptides F3	# PSM F3	Score G3	Coverage G3	# Peptides G3	# PSM G3	Score H3	Coverage H3	# Peptides H3
P34575	Probable citrate synthase, mitochondrial OS=Caenorhabditis elegans GN=cts-1 PE=1 SV=1 - [CISY_CAEEL]	1.92	1	1	1	2	0.34869	-;-;-;-;-;-;1;-;-;-;-;-;-;-;-;-;-;-;-;-		0.672739	-;-;-;-;-;-;2;-;-;-;-;-;-;-;-;-;-;-;-;-		1.18437	-;-;-;-;-;-;2;-;-;-;-;-;-;-;-;-;-;-;-;-		1.03122	-;-;-;-;-;-;2;-;-;-;-;-;-;-;-;-;-;-;-;-			0								0				0								0			5.62452	1.92	1	2
Q965S8	Eukaryotic translation initiation factor 3 subunit I OS=Caenorhabditis elegans GN=eif-3.I PE=2 SV=2 - [EIF3I_CAEEL]	3.67	1	1	1	8														0								0											8.31996	3.67	1	2	21.9171	3.67	1	6
O16294	Probable GMP reductase OS=Caenorhabditis elegans GN=F32D1.5 PE=2 SV=1 - [GMPR_CAEEL]	6.15	1	1	1	6	2.92021	-;-;-;-;-;-;-;-;-;-;-;-;-;-;4;-;-;-;-;-		2.54607	-;-;-;-;-;-;-;-;-;-;-;-;-;-;3;-;-;-;-;-		0.754076	-;-;-;-;-;-;-;-;-;-;-;-;-;-;3;-;-;-;-;-		1.73113	-;-;-;-;-;-;-;-;-;-;-;-;-;-;2;-;-;-;-;-			0				0				0								0												0
Q19791	A disintegrin and metalloproteinase with thrombospondin motifs gon-1 OS=Caenorhabditis elegans GN=gon-1 PE=1 SV=3 - [GON1_CAEEL]	0.88	2	1	1	2														0				0				0				0				0				0				0
Q19459	Golgi apparatus protein 1 homolog OS=Caenorhabditis elegans GN=F14E5.2 PE=1 SV=1 - [GSLG1_CAEEL]	1.22	1	1	1	4	0.25891	-;-;-;-;-;-;-;-;-;-;-;-;-;-;-;-;2;-;-;-		0.240576	-;-;-;-;-;-;-;-;-;-;-;-;-;-;-;-;1;-;-;-		1.27519	-;-;-;-;-;-;-;-;-;-;-;-;-;-;-;-;3;-;-;-		2.21231	-;-;-;-;-;-;-;-;-;-;-;-;-;-;-;-;4;-;-;-			0				0				0				0				0				0				0
O61955	Eukaryotic translation initiation factor 4E-3 OS=Caenorhabditis elegans GN=ife-3 PE=1 SV=2 - [IF4E3_CAEEL]	6.77	1	1	1	2														0				0							7.86716	6.77	1	2
Q19420	Inositol monophosphatase ttx-7 OS=Caenorhabditis elegans GN=ttx-7 PE=1 SV=2 - [IMPA1_CAEEL]	6.67	1	1	1	3	1.56567	-;-;-;-;-;-;-;-;-;-;-;-;-;-;-;1;-;-;-;-		1.49581	-;-;-;-;-;-;-;-;-;-;-;-;-;-;-;1;-;-;-;-		0.956257	-;-;-;-;-;-;-;-;-;-;-;-;-;-;-;1;-;-;-;-		1.12894	-;-;-;-;-;-;-;-;-;-;-;-;-;-;-;1;-;-;-;-			0				0				0
P02567	Myosin-1 OS=Caenorhabditis elegans GN=let-75 PE=2 SV=3 - [MYO1_CAEEL]	0.57	1	1	1	2														0				0				0				0				0				0				0			6.67688	0.57	1
Q9BL07	Putative phospholipase B-like 3 OS=Caenorhabditis elegans GN=Y54F10AM.8 PE=1 SV=1 - [PLBL3_CAEEL]	2.07	1	1	1	2														0			6.72989	2.07	1	2						0								0				0
Q09450	Probable succinyl-CoA:3-ketoacid coenzyme A transferase, mitochondrial OS=Caenorhabditis elegans GN=C05C10.3 PE=2 SV=1 - [SCOT_CAEEL]	5.18	1	1	1	2				0.390239	-;-;-;-;-;-;-;-;-;-;-;-;-;-;1;-;-;-;-;-		2.04284	-;-;-;-;-;-;-;-;-;-;-;-;-;-;1;-;-;-;-;-		1.90575	-;-;-;-;-;-;-;-;-;-;-;-;-;-;1;-;-;-;-;-			0								0				0				0				0								0
P34714	SPARC OS=Caenorhabditis elegans GN=ost-1 PE=1 SV=1 - [SPRC_CAEEL]	3.79	1	1	1	2	1.62386	-;-;-;-;-;1;-;-;-;-;-;-;-;-;-;-;-;-;-;-		4.3109	-;-;-;-;-;1;-;-;-;-;-;-;-;-;-;-;-;-;-;-		1.29995	-;-;-;-;-;1;-;-;-;-;-;-;-;-;-;-;-;-;-;-		1.51118	-;-;-;-;-;1;-;-;-;-;-;-;-;-;-;-;-;-;-;-			0								0				0				0			6.04901	3.79	1	2						0
Q19766	Mitochondrial import receptor subunit TOM20 homolog OS=Caenorhabditis elegans GN=tomm-20 PE=1 SV=1 - [TOM20_CAEEL]	11.17	1	1	1	2														0								0			6.6177	11.17	1	2		0
Q22957	UPF0376 protein F10G2.1 OS=Caenorhabditis elegans GN=F10G2.1 PE=1 SV=2 - [U376C_CAEEL]	10.95	1	1	1	2														0											9.19397	10.95	1	2		0
Q19905	UDP-glucose 6-dehydrogenase OS=Caenorhabditis elegans GN=sqv-4 PE=1 SV=1 - [UGDH_CAEEL]	4.16	1	1	1	2														0				0				0												0
Q11182	Vacuolar protein sorting-associated protein 16 homolog OS=Caenorhabditis elegans GN=vps-16 PE=2 SV=2 - [VPS16_CAEEL]	1.29	1	1	1	2														0								0
Q18594	Uncharacterized protein C44B7.5 OS=Caenorhabditis elegans GN=C44B7.5 PE=1 SV=1 - [YC4B5_CAEEL]	5.08	1	1	1	2	2.37396	-;-;-;1;-;-;-;-;-;-;-;-;-;-;-;-;-;-;-;-		3.86969	-;-;-;1;-;-;-;-;-;-;-;-;-;-;-;-;-;-;-;-		4.76423	-;-;-;1;-;-;-;-;-;-;-;-;-;-;-;-;-;-;-;-		8.47497	-;-;-;1;-;-;-;-;-;-;-;-;-;-;-;-;-;-;-;-			0				0							9.98005	5.08	1	2		0				0
Q10046	Potential vesicular glutamate transporter T07A5.3 OS=Caenorhabditis elegans GN=T07A5.3 PE=2 SV=1 - [YRT3_CAEEL]	2.02	1	1	1	2														0												0								0								0
O16999	Zinc finger protein ZPR1 homolog OS=Caenorhabditis elegans GN=W03F9.1 PE=3 SV=2 - [ZPR1_CAEEL]	3.52	1	1	1	2														0				0								0							6.82123	3.52	1	2		0
Q18900	Protein ABCH-1 OS=Caenorhabditis elegans GN=abch-1 PE=2 SV=1 - [Q18900_CAEEL]	1.68	1	1	1	2	3.18725	2;-;-;-;-;-;-;-;-;-;-;-;-;-;-;-;-;-;-;-		6.67161	2;-;-;-;-;-;-;-;-;-;-;-;-;-;-;-;-;-;-;-		0.981321	2;-;-;-;-;-;-;-;-;-;-;-;-;-;-;-;-;-;-;-		2.62734	2;-;-;-;-;-;-;-;-;-;-;-;-;-;-;-;-;-;-;-		5.35273	1.68	1	2		0				0								0				0
Q9U238	Protein TRAP-4 OS=Caenorhabditis elegans GN=trap-4 PE=1 SV=1 - [Q9U238_CAEEL]	13.84	1	1	1	2														0																				0				0
Q8MXS2	Protein UAF-1, isoform d OS=Caenorhabditis elegans GN=uaf-1 PE=2 SV=1 - [Q8MXS2_CAEEL]	3.82	2	1	1	2														0				0							7.19319	3.82	1	2		0								0
Q9N585	Protein PPW-2 OS=Caenorhabditis elegans GN=ppw-2 PE=2 SV=1 - [Q9N585_CAEEL]	1.03	1	1	1	3														0								0				0				0				0				0
G5EE04	Protein HIP-1 OS=Caenorhabditis elegans GN=hip-1 PE=4 SV=1 - [G5EE04_CAEEL]	5.21	1	1	1	2							0.602873	-;-;-;-;-;-;-;-;-;-;-;-;-;-;1;-;-;-;-;-		0.912316	-;-;-;-;-;-;-;-;-;-;-;-;-;-;1;-;-;-;-;-			0				0				0
O16614	Protein B0281.3 OS=Caenorhabditis elegans GN=B0281.3 PE=2 SV=2 - [O16614_CAEEL]	3.95	1	1	1	2	1.06335	-;-;-;1;-;-;-;-;-;-;-;-;-;-;-;-;-;-;-;-		3.28156	-;-;-;1;-;-;-;-;-;-;-;-;-;-;-;-;-;-;-;-		1.35087	-;-;-;1;-;-;-;-;-;-;-;-;-;-;-;-;-;-;-;-		2.14125	-;-;-;1;-;-;-;-;-;-;-;-;-;-;-;-;-;-;-;-			0				0							3.14909	3.95	1	2		0				0								0
D3NQA8	Protein Y116A8C.27, isoform b OS=Caenorhabditis elegans GN=CELE_Y116A8C.27 PE=4 SV=1 - [D3NQA8_CAEEL]	11.05	2	1	1	2														0				0																			8.9278	11.05	1	2
H2L0N9	Protein Y37E3.17, isoform a OS=Caenorhabditis elegans GN=CELE_Y37E3.17 PE=3 SV=1 - [H2L0N9_CAEEL]	1.81	2	1	1	2							3.17518	-;-;-;-;-;-;-;-;-;-;-;-;-;-;-;-;-;-;1;-		1.82644	-;-;-;-;-;-;-;-;-;-;-;-;-;-;-;-;-;-;1;-			0				0				0								0				0
Q17478	Protein B0334.6 OS=Caenorhabditis elegans GN=B0334.6 PE=2 SV=3 - [Q17478_CAEEL]	4.06	1	1	1	4	2.45727	-;-;-;-;-;1;-;-;-;-;-;-;-;-;-;-;-;-;-;-		3.16569	-;-;-;-;-;1;-;-;-;-;-;-;-;-;-;-;-;-;-;-		0.710752	-;-;-;-;-;1;-;-;-;-;-;-;-;-;-;-;-;-;-;-		1.36358	-;-;-;-;-;1;-;-;-;-;-;-;-;-;-;-;-;-;-;-			0				0												0			5.76018	4.06	1	2	5.61985	4.06	1	2
B5BM25	Protein IFG-1, isoform e OS=Caenorhabditis elegans GN=ifg-1 PE=4 SV=1 - [B5BM25_CAEEL]	1.31	5	1	1	2														0								0				0				0				0
Q23050	Protein T25F10.6, isoform a OS=Caenorhabditis elegans GN=CELE_T25F10.6 PE=2 SV=1 - [Q23050_CAEEL]	3.45	1	1	1	4	0.41335	-;-;-;-;-;-;-;-;-;-;-;-;-;-;-;-;-;1;-;-		0.21706	-;-;-;-;-;-;-;-;-;-;-;-;-;-;-;-;-;1;-;-		2.80122	-;-;-;-;-;-;-;-;-;-;-;-;-;-;-;-;-;2;-;-		2.03184	-;-;-;-;-;-;-;-;-;-;-;-;-;-;-;-;-;2;-;-			0								0				0				0								0
Q20143	Protein F38B6.4 OS=Caenorhabditis elegans GN=CELE_F38B6.4 PE=2 SV=3 - [Q20143_CAEEL]	1.44	1	1	1	2														0								0				0											6.29328	1.44	1	2
E9P870	Protein CHE-12, isoform c OS=Caenorhabditis elegans GN=che-12 PE=4 SV=1 - [E9P870_CAEEL]	2.5	3	1	1	2														0								0				0				0
Q20448	Protein ZTF-7 OS=Caenorhabditis elegans GN=ztf-7 PE=2 SV=1 - [Q20448_CAEEL]	1.79	1	1	1	3														0				0				0								0			3.38177	1.79	1	1	7.89607	1.79	1	2
Q18991	Protein ATG-10 OS=Caenorhabditis elegans GN=atg-10 PE=2 SV=2 - [Q18991_CAEEL]	12.74	1	1	1	3														0							3.38973	12.74	1	1	7.00068	12.74	1	2										0
Q23030	Protein R09F10.1 OS=Caenorhabditis elegans GN=CELE_R09F10.1 PE=3 SV=2 - [Q23030_CAEEL]	4.44	1	1	1	2													5.72536	4.44	1	2																		0
Q9XUP6	Protein T16G1.3 OS=Caenorhabditis elegans GN=CELE_T16G1.3 PE=2 SV=2 - [Q9XUP6_CAEEL]	3.08	1	1	1	2													5.43577	3.08	1	2						0								0
Q95YD5	Protein VHA-16 OS=Caenorhabditis elegans GN=vha-16 PE=2 SV=1 - [Q95YD5_CAEEL]	6.32	1	1	1	3	0.896194	-;-;-;-;-;-;-;-;-;-;-;-;-;-;-;1;-;-;-;-		0.904302	-;-;-;-;-;-;-;-;-;-;-;-;-;-;-;1;-;-;-;-					1.33389	-;-;-;-;-;-;-;-;-;-;-;-;-;-;-;1;-;-;-;-			0												0								0
Q9N3K5	Protein Y50D7A.8 OS=Caenorhabditis elegans GN=CELE_Y50D7A.8 PE=2 SV=4 - [Q9N3K5_CAEEL]	1.76	1	1	1	2														0												0				0				0
Q19680	Protein F21D5.1 OS=Caenorhabditis elegans GN=CELE_F21D5.1 PE=3 SV=1 - [Q19680_CAEEL]	2.36	1	1	1	2	0.400987	-;-;1;-;-;-;-;-;-;-;-;-;-;-;-;-;-;-;-;-		1.43689	-;-;1;-;-;-;-;-;-;-;-;-;-;-;-;-;-;-;-;-		1.6579	-;-;1;-;-;-;-;-;-;-;-;-;-;-;-;-;-;-;-;-		1.72908	-;-;1;-;-;-;-;-;-;-;-;-;-;-;-;-;-;-;-;-			0				0			2.84395	2.36	1	2		0												0
Q95XR1	Protein Y39G10AR.20 OS=Caenorhabditis elegans GN=CELE_Y39G10AR.20 PE=2 SV=1 - [Q95XR1_CAEEL]	17.12	1	1	1	3										1.93091	-;1;-;-;-;-;-;-;-;-;-;-;-;-;-;-;-;-;-;-			0			15.224	17.12	1	3		0																				0
Q20935	Protein F57B9.3 OS=Caenorhabditis elegans GN=CELE_F57B9.3 PE=2 SV=1 - [Q20935_CAEEL]	3.31	2	1	1	2														0											6.74304	3.31	1	2						0				0
Q7KQ29	Protein POD-2, isoform b OS=Caenorhabditis elegans GN=pod-2 PE=2 SV=1 - [Q7KQ29_CAEEL]	1.11	3	1	1	2														0				0								0				0			2.70782	1.11	1	2		0
Q20940	Protein F57C12.2 OS=Caenorhabditis elegans GN=CELE_F57C12.2 PE=4 SV=3 - [Q20940_CAEEL]	2.85	1	1	1	2														0												0												0
Q17499	Protein B0395.3 OS=Caenorhabditis elegans GN=B0395.3 PE=2 SV=1 - [Q17499_CAEEL]	1.95	1	1	1	2														0				0								0				0				0			5.1225	1.95	1	2		0
Q17342	UNC-44 (Fragment) OS=Caenorhabditis elegans GN=unc-44 PE=2 SV=1 - [Q17342_CAEEL]	1.55	4	1	1	2													5.45963	1.55	1	2		0				0				0								0				0				0
Q6LD30	Unc-87 protein OS=Caenorhabditis elegans GN=unc-87 PE=2 SV=1 - [Q6LD30_CAEEL]	4.48	2	1	1	2	0.518036	-;-;-;1;-;-;-;-;-;-;-;-;-;-;-;-;-;-;-;-		0.327448	-;-;-;1;-;-;-;-;-;-;-;-;-;-;-;-;-;-;-;-		3.91504	-;-;-;1;-;-;-;-;-;-;-;-;-;-;-;-;-;-;-;-		4.33324	-;-;-;1;-;-;-;-;-;-;-;-;-;-;-;-;-;-;-;-			0							3.35007	4.48	1	1	3.13266	4.48	1	1		0
Q9U2M7	Bis(5'-nucleosyl)-tetraphosphatase [asymmetrical] OS=Caenorhabditis elegans GN=ndx-4 PE=1 SV=1 - [AP4A_CAEEL]	10.87	1	1	1	2																		0																			6.70992	10.87	1	2
Q18143	Chitinase-like protein C25A8.4 OS=Caenorhabditis elegans GN=C25A8.4 PE=1 SV=3 - [CHITL_CAEEL]	0.84	1	1	1	2																		0				0				0				0				0			6.73752	0.84	1	2
P34574	Probable clathrin heavy chain 1 OS=Caenorhabditis elegans GN=chc-1 PE=3 SV=1 - [CLH_CAEEL]	1.07	1	1	1	2																		0							7.3321	1.07	1	2		0				0				0				0
Q21217	Probable 4-aminobutyrate aminotransferase, mitochondrial OS=Caenorhabditis elegans GN=gta-1 PE=1 SV=1 - [GABT_CAEEL]	2.69	1	1	1	2	0.335595	-;-;-;2;-;-;-;-;-;-;-;-;-;-;-;-;-;-;-;-		1.12171	-;-;-;2;-;-;-;-;-;-;-;-;-;-;-;-;-;-;-;-		1.90516	-;-;-;2;-;-;-;-;-;-;-;-;-;-;-;-;-;-;-;-		2.06105	-;-;-;2;-;-;-;-;-;-;-;-;-;-;-;-;-;-;-;-							0				0			7.14644	2.69	1	2		0
Q9U2Q9	Glycogen synthase kinase-3 OS=Caenorhabditis elegans GN=gsk-3 PE=1 SV=1 - [GSK3_CAEEL]	4.7	1	1	1	3																	13.3702	4.7	1	3		0				0								0
O62146	Putative phospholipase B-like 2 OS=Caenorhabditis elegans GN=F09B12.3 PE=1 SV=2 - [PLBL2_CAEEL]	2.58	1	1	1	6																		0								0							14.9455	2.58	1	4	6.46605	2.58	1	2		0
G5EC91	Protein DPY-11 OS=Caenorhabditis elegans GN=dpy-11 PE=2 SV=1 - [G5EC91_CAEEL]	4.88	1	1	1	2																		0							6.6514	4.88	1	2										0
G5EEL7	Alpha-1->3-fucosyltransferase homologue OS=Caenorhabditis elegans GN=fut-4 PE=2 SV=1 - [G5EEL7_CAEEL]	6.81	1	1	1	2																		0				0				0												0
G5EES9	Protein Y54E10A.3 OS=Caenorhabditis elegans GN=txl PE=2 SV=1 - [G5EES9_CAEEL]	8.45	1	1	1	4																	12.5929	8.45	1	3	5.03582	8.45	1	1		0								0				0
P91218	Protein F07C4.12, isoform a OS=Caenorhabditis elegans GN=CELE_F07C4.12 PE=2 SV=3 - [P91218_CAEEL]	5.8	1	1	1	3	2.48264	-;2;1;-;-;-;-;-;-;-;-;-;-;-;-;-;-;-;-;-	16.9534	2.40781	-;2;1;-;-;-;-;-;-;-;-;-;-;-;-;-;-;-;-;-	24.6075	0.855793	-;2;-;-;-;-;-;-;-;-;-;-;-;-;-;-;-;-;-;-		1.002	-;2;1;-;-;-;-;-;-;-;-;-;-;-;-;-;-;-;-;-	20.2203					7.15573	5.8	1	2	3.50705	5.8	1	1						0
O44509	Protein F42G8.10, isoform a OS=Caenorhabditis elegans GN=CELE_F42G8.10 PE=2 SV=1 - [O44509_CAEEL]	11.05	1	1	1	2																		0																							7.00912	11.05	1
Q19824	Protein CEE-1 OS=Caenorhabditis elegans GN=cee-1 PE=1 SV=1 - [Q19824_CAEEL]	2.76	1	1	1	2																		0								0											5.48457	2.76	1	2
Q9N5S7	Protein F49H12.5 OS=Caenorhabditis elegans GN=CELE_F49H12.5 PE=2 SV=1 - [Q9N5S7_CAEEL]	6.61	1	1	1	2																	9.67978	6.61	1	2		0				0				0
H2L2D0	Protein W04D2.6, isoform c OS=Caenorhabditis elegans GN=CELE_W04D2.6 PE=4 SV=1 - [H2L2D0_CAEEL]	1.7	1	1	1	2																		0				0				0				0			4.84345	1.7	1	2		0
Q23146	Protein RAB-7 OS=Caenorhabditis elegans GN=rab-7 PE=2 SV=1 - [Q23146_CAEEL]	4.78	1	1	1	2																		0																0			2.93236	4.78	1	1	3.17921	4.78	1
Q9N3N9	Protein Y48G1C.8 OS=Caenorhabditis elegans GN=CELE_Y48G1C.8 PE=2 SV=4 - [Q9N3N9_CAEEL]	1.77	1	1	1	3																		0				0								0
Q9TYS3	Ferritin OS=Caenorhabditis elegans GN=ftn-2 PE=1 SV=1 - [Q9TYS3_CAEEL]	11.18	1	1	1	8	2.9303	-;1;-;-;-;-;-;-;-;-;-;-;-;-;-;-;-;-;-;-		2.41655	-;1;-;-;-;-;-;-;-;-;-;-;-;-;-;-;-;-;-;-		1.84682	-;1;-;-;-;-;-;-;-;-;-;-;-;-;-;-;-;-;-;-		1.77646	-;1;-;-;-;-;-;-;-;-;-;-;-;-;-;-;-;-;-;-						32.3296	11.18	1	7	3.63607	11.18	1	1
Q9XWN7	Protein Y43F8C.13 OS=Caenorhabditis elegans GN=CELE_Y43F8C.13 PE=4 SV=1 - [Q9XWN7_CAEEL]	6.51	1	1	1	3																	13.1118	6.51	1	3																		0
A5HU97	Protein T28A11.2, isoform b OS=Caenorhabditis elegans GN=CELE_T28A11.2 PE=4 SV=1 - [A5HU97_CAEEL]	9.5	3	1	1	2																		0				0			9.30093	9.5	1	2						0				0
G5EC87	Protein ZK1307.8 OS=Caenorhabditis elegans GN=ZK1307.8 PE=4 SV=1 - [G5EC87_CAEEL]	2.76	1	1	1	2																		0				0												0			7.69131	2.76	1	2
Q9U329	Protein W09C5.8 OS=Caenorhabditis elegans GN=CELE_W09C5.8 PE=2 SV=1 - [Q9U329_CAEEL]	5.14	1	1	1	3																	6.17094	5.14	1	2										0
O16784	Protein T21D12.12 OS=Caenorhabditis elegans GN=CELE_T21D12.12 PE=2 SV=1 - [O16784_CAEEL]	5.46	1	1	1	2																	6.89828	5.46	1	2
Q93831	Protein F59C6.5 OS=Caenorhabditis elegans GN=CELE_F59C6.5 PE=2 SV=1 - [Q93831_CAEEL]	3.85	1	1	1	2																	5.33985	3.85	1	2														0				0
Q21151	Protein K02F3.9 OS=Caenorhabditis elegans GN=CELE_K02F3.9 PE=2 SV=1 - [Q21151_CAEEL]	12.82	1	1	1	2																		0			7.62909	12.82	1	2
Q17557	Protein SCO-1 OS=Caenorhabditis elegans GN=sco-1 PE=2 SV=1 - [Q17557_CAEEL]	1.92	1	1	1	18																		0				0				0				0
O01615	Acidic leucine-rich nuclear phosphoprotein 32-related protein 2 OS=Caenorhabditis elegans GN=T19H12.2 PE=2 SV=1 - [AN322_CAEEL]	11.56	1	1	1	4																					23.4565	11.56	1	4						0
Q9N3B0	MANF/CDNF-like protein OS=Caenorhabditis elegans GN=Y54G2A.23 PE=3 SV=2 - [ARMET_CAEEL]	6.55	1	1	1	2																						0				0								0
P53489	Actin-related protein 2 OS=Caenorhabditis elegans GN=arx-2 PE=3 SV=1 - [ARP2_CAEEL]	1.77	1	1	1	3																						0				0																0
Q21018	Conserved regulator of innate immunity protein 3 OS=Caenorhabditis elegans GN=cri-3 PE=1 SV=2 - [CRI3_CAEEL]	12.29	1	1	1	2																						0
Q04908	26S proteasome non-ATPase regulatory subunit 3 OS=Caenorhabditis elegans GN=rpn-3 PE=1 SV=1 - [PSMD3_CAEEL]	3.37	1	1	1	2																						0				0				0											7.87708	3.37	1
Q17348	Small nuclear ribonucleoprotein Sm D3 OS=Caenorhabditis elegans GN=snr-1 PE=2 SV=2 - [SMD3_CAEEL]	7.35	1	1	1	5																						0												0								0
Q09635	Protein WRT-10 OS=Caenorhabditis elegans GN=wrt-10 PE=2 SV=1 - [Q09635_CAEEL]	6.59	1	1	1	2	9.74522	-;-;-;-;-;-;1;-;-;-;-;-;-;-;-;-;-;-;-;-		6.11731	-;-;-;-;-;-;1;-;-;-;-;-;-;-;-;-;-;-;-;-		1.33076	-;-;-;-;-;-;1;-;-;-;-;-;-;-;-;-;-;-;-;-		4.73738	-;-;-;-;-;-;1;-;-;-;-;-;-;-;-;-;-;-;-;-											0				0				0				0			5.32103	6.59	1	2
Q23119	Protein W02B12.1 OS=Caenorhabditis elegans GN=CELE_W02B12.1 PE=4 SV=2 - [Q23119_CAEEL]	4.19	1	1	1	2																						0
O45060	Protein C35B1.5 OS=Caenorhabditis elegans GN=C35B1.5 PE=2 SV=1 - [O45060_CAEEL]	9.93	1	1	1	2																					3.77904	9.93	1	1	3.06017	9.93	1	1		0				0
O01482	Protein RNF-1 OS=Caenorhabditis elegans GN=rnf-1 PE=1 SV=2 - [O01482_CAEEL]	3.41	1	1	1	2																						0				0											6.2963	3.41	1	2
O17893	Protein F55B11.3 OS=Caenorhabditis elegans GN=CELE_F55B11.3 PE=4 SV=3 - [O17893_CAEEL]	5.19	1	1	1	2																						0				0								0
Q17994	Aspartate aminotransferase OS=Caenorhabditis elegans GN=got-2.2 PE=2 SV=1 - [Q17994_CAEEL]	1.93	1	1	1	2	0.425276	-;-;-;-;-;-;1;-;-;-;-;-;-;-;-;-;-;-;-;-		0.584396	-;-;-;-;-;-;2;-;-;-;-;-;-;-;-;-;-;-;-;-		1.51917	-;-;-;-;-;-;2;-;-;-;-;-;-;-;-;-;-;-;-;-		1.30835	-;-;-;-;-;-;2;-;-;-;-;-;-;-;-;-;-;-;-;-											0								0							5.10404	1.93	1	2
Q9N2Y1	Protein PBO-1 OS=Caenorhabditis elegans GN=pbo-1 PE=2 SV=2 - [Q9N2Y1_CAEEL]	9.69	1	1	1	3	1.51908	-;-;-;-;-;-;-;-;-;1;-;-;-;-;-;-;-;-;-;-		1.68119	-;-;-;-;-;-;-;-;-;1;-;-;-;-;-;-;-;-;-;-		1.40596	-;-;-;-;-;-;-;-;-;1;-;-;-;-;-;-;-;-;-;-		1.43063	-;-;-;-;-;-;-;-;-;1;-;-;-;-;-;-;-;-;-;-											0												0
Q6A598	Protein F44E7.4, isoform d OS=Caenorhabditis elegans GN=CELE_F44E7.4 PE=2 SV=1 - [Q6A598_CAEEL]	1.93	4	1	1	3																					10.4845	1.93	1	3		0				0				0				0
Q23642	Protein ZK856.7 OS=Caenorhabditis elegans GN=CELE_ZK856.7 PE=2 SV=1 - [Q23642_CAEEL]	14.88	1	1	1	2																					8.90892	14.88	1	2						0
Q8I4I3	Protein F49E2.5, isoform g OS=Caenorhabditis elegans GN=CELE_F49E2.5 PE=2 SV=1 - [Q8I4I3_CAEEL]	2.84	11	1	1	2																					8.38838	2.84	1	2		0
P25807	Gut-specific cysteine proteinase OS=Caenorhabditis elegans GN=cpr-1 PE=1 SV=2 - [CPR1_CAEEL]	5.47	1	1	1	2	36.331	-;-;-;1;-;-;-;-;-;-;-;-;-;-;-;-;-;-;-;-					7.1528	-;-;-;1;-;-;-;-;-;-;-;-;-;-;-;-;-;-;-;-		8.44846	-;-;-;1;-;-;-;-;-;-;-;-;-;-;-;-;-;-;-;-														10.1014	5.47	1	2										0
O44156	Proteasome subunit alpha type-1 OS=Caenorhabditis elegans GN=pas-6 PE=1 SV=1 - [PSA1_CAEEL]	8.08	1	1	1	2	2.20396	-;-;-;-;-;-;-;-;-;-;-;-;-;-;1;-;-;-;-;-		2.3532	-;-;-;-;-;-;-;-;-;-;-;-;-;-;1;-;-;-;-;-		0.848886	-;-;-;-;-;-;-;-;-;-;-;-;-;-;1;-;-;-;-;-		1.20335	-;-;-;-;-;-;-;-;-;-;-;-;-;-;1;-;-;-;-;-															0								0
Q09533	60S ribosomal protein L10 OS=Caenorhabditis elegans GN=rpl-10 PE=2 SV=1 - [RL10_CAEEL]	2.8	1	1	1	3																										0												0
P51403	40S ribosomal protein S2 OS=Caenorhabditis elegans GN=rps-2 PE=2 SV=1 - [RS2_CAEEL]	5.51	1	1	1	2							2.40011	-;-;-;-;-;-;-;-;-;-;-;-;-;-;-;1;-;-;-;-		1.48194	-;-;-;-;-;-;-;-;-;-;-;-;-;-;-;1;-;-;-;-															0				0
O45941	UPF0375 protein Y45F10C.2 OS=Caenorhabditis elegans GN=Y45F10C.2 PE=3 SV=1 - [U375E_CAEEL]	14.53	2	1	1	2	0.189287	-;-;-;1;-;-;-;-;-;-;-;-;-;-;-;-;-;-;-;-		0.226309	-;-;-;1;-;-;-;-;-;-;-;-;-;-;-;-;-;-;-;-					0.163299	-;-;-;1;-;-;-;-;-;-;-;-;-;-;-;-;-;-;-;-														10.5375	14.53	1	2
Q95YC6	Protein C45B2.1 OS=Caenorhabditis elegans GN=C45B2.1 PE=2 SV=1 - [Q95YC6_CAEEL]	10.89	1	1	1	2																									6.84147	10.89	1	2										0
Q09979	Protein DHS-6 OS=Caenorhabditis elegans GN=dhs-6 PE=2 SV=3 - [Q09979_CAEEL]	2.15	1	1	1	2	1.3327	-;-;-;2;-;-;-;-;-;-;-;-;-;-;-;-;-;-;-;-		1.92893	-;-;-;2;-;-;-;-;-;-;-;-;-;-;-;-;-;-;-;-		0.671271	-;-;-;2;-;-;-;-;-;-;-;-;-;-;-;-;-;-;-;-		1.10533	-;-;-;2;-;-;-;-;-;-;-;-;-;-;-;-;-;-;-;-														6.52966	2.15	1	2		0
O17369	Protein F48A11.4 OS=Caenorhabditis elegans GN=CELE_F48A11.4 PE=2 SV=3 - [O17369_CAEEL]	1.85	1	1	1	3	0.374571	-;-;-;-;-;-;-;-;-;-;-;-;-;-;-;-;-;-;1;-					2.58933	-;-;-;-;-;-;-;-;-;-;-;-;-;-;-;-;-;-;1;-		3.03306	-;-;-;-;-;-;-;-;-;-;-;-;-;-;-;-;-;-;1;-															0				0								0
Q19064	Protein E04F6.9 OS=Caenorhabditis elegans GN=CELE_E04F6.9 PE=2 SV=1 - [Q19064_CAEEL]	8.59	1	1	1	2	1.39379	-;-;-;1;-;-;-;-;-;-;-;-;-;-;-;-;-;-;-;-		1.04579	-;-;-;1;-;-;-;-;-;-;-;-;-;-;-;-;-;-;-;-		3.50006	-;-;-;1;-;-;-;-;-;-;-;-;-;-;-;-;-;-;-;-		7.03529	-;-;-;1;-;-;-;-;-;-;-;-;-;-;-;-;-;-;-;-														6.69164	8.59	1	2		0
O45713	Protein R09B3.3 OS=Caenorhabditis elegans GN=CELE_R09B3.3 PE=1 SV=1 - [O45713_CAEEL]	17.65	1	1	1	13																									6.18793	17.65	1	1
O16560	Protein MATH-7 OS=Caenorhabditis elegans GN=math-7 PE=2 SV=1 - [O16560_CAEEL]	5.84	1	1	1	2																										0				0
D3YT72	Protein B0513.4, isoform b OS=Caenorhabditis elegans GN=B0513.4 PE=4 SV=1 - [D3YT72_CAEEL]	35.14	2	1	1	2																										0
Q9BL73	Protein PPK-2 OS=Caenorhabditis elegans GN=ppk-2 PE=2 SV=1 - [Q9BL73_CAEEL]	2.99	1	1	1	2																										0				0
O62102	Proteasome subunit beta type OS=Caenorhabditis elegans GN=pbs-2 PE=1 SV=1 - [O62102_CAEEL]	7.58	1	1	1	2	3.69567	-;-;-;-;-;-;-;-;-;-;-;-;-;-;1;-;-;-;-;-		3.25304	-;-;-;-;-;-;-;-;-;-;-;-;-;-;1;-;-;-;-;-		1.42896	-;-;-;-;-;-;-;-;-;-;-;-;-;-;1;-;-;-;-;-		2.44462	-;-;-;-;-;-;-;-;-;-;-;-;-;-;1;-;-;-;-;-															0								0				0
Q20230	Protein F40F8.1 OS=Caenorhabditis elegans GN=CELE_F40F8.1 PE=3 SV=1 - [Q20230_CAEEL]	7.33	1	1	1	2																									6.29244	7.33	1	2						0
Q20292	Protein F41G3.3 OS=Caenorhabditis elegans GN=CELE_F41G3.3 PE=2 SV=1 - [Q20292_CAEEL]	1.91	1	1	1	2																										0											4.58149	1.91	1	2
Q8WQF1	Protein PCCB-1, isoform b OS=Caenorhabditis elegans GN=pccb-1 PE=2 SV=1 - [Q8WQF1_CAEEL]	3.83	2	1	1	3							5.53364	-;-;-;-;-;-;-;-;-;-;-;-;-;-;1;-;-;-;-;-		2.96484	-;-;-;-;-;-;-;-;-;-;-;-;-;-;1;-;-;-;-;-															0				0								0
Q22763	Protein NEP-22 OS=Caenorhabditis elegans GN=nep-22 PE=2 SV=2 - [Q22763_CAEEL]	1.88	1	1	1	2	1.32706	-;-;-;1;-;-;-;-;-;-;-;-;-;-;-;-;-;-;-;-		2.55692	-;-;-;1;-;-;-;-;-;-;-;-;-;-;-;-;-;-;-;-																				6.6577	1.88	1	2		0								0
Q19264	Putative deoxyribose-phosphate aldolase OS=Caenorhabditis elegans GN=F09E5.3 PE=2 SV=1 - [DEOC_CAEEL]	3.3	1	1	1	2	0.36277	-;-;-;-;-;-;1;-;-;-;-;-;-;-;-;-;-;-;-;-		0.803002	-;-;-;-;-;-;2;-;-;-;-;-;-;-;-;-;-;-;-;-		2.00094	-;-;-;-;-;-;2;-;-;-;-;-;-;-;-;-;-;-;-;-		1.70194	-;-;-;-;-;-;2;-;-;-;-;-;-;-;-;-;-;-;-;-																			0							5.39703	3.3	1	2		0
G5EEG4	Mitochondrial methylmalonyl-CoA epimerase OS=Caenorhabditis elegans GN=mce-1 PE=2 SV=1 - [G5EEG4_CAEEL]	7.41	1	1	1	2																													6.22313	7.41	1	2		0
Q9GYI1	Protein F29B9.11 OS=Caenorhabditis elegans GN=CELE_F29B9.11 PE=2 SV=1 - [Q9GYI1_CAEEL]	26.14	1	1	1	3																														0											7.12927	26.14	1
Q4R165	Protein Y54G2A.45 OS=Caenorhabditis elegans GN=CELE_Y54G2A.45 PE=4 SV=2 - [Q4R165_CAEEL]	4.45	1	1	1	2	0.871547	-;-;-;-;-;-;-;-;-;-;-;-;-;-;-;-;-;1;-;-		5.76515	-;-;-;-;-;-;-;-;-;-;-;-;-;-;-;-;-;1;-;-					0.495653	-;-;-;-;-;-;-;-;-;-;-;-;-;-;-;-;-;1;-;-																			0
O45327	Protein F09C6.1 OS=Caenorhabditis elegans GN=CELE_F09C6.1 PE=4 SV=1 - [O45327_CAEEL]	4.87	1	1	1	2																														0				0
Q86NE0	Protein ASP-2, isoform b OS=Caenorhabditis elegans GN=asp-2 PE=2 SV=1 - [Q86NE0_CAEEL]	3.5	2	1	1	2																														0
Q17761	6-phosphogluconate dehydrogenase, decarboxylating OS=Caenorhabditis elegans GN=T25B9.9 PE=2 SV=2 - [6PGD_CAEEL]	3.51	1	1	1	2							1.21154	-;-;-;-;-;-;2;-;-;-;-;-;-;-;-;-;-;-;-;-		0.78224	-;-;-;-;-;-;2;-;-;-;-;-;-;-;-;-;-;-;-;-																							0			6.40055	3.51	1	2		0
Q94417	C-type lectin domain-containing protein 91 OS=Caenorhabditis elegans GN=clec-91 PE=1 SV=1 - [CLC91_CAEEL]	12	1	1	1	3																																		0
P34528	Putative serine protease K12H4.7 OS=Caenorhabditis elegans GN=K12H4.7 PE=2 SV=2 - [YM67_CAEEL]	3.14	1	1	1	3																																		0
G5EET3	Cadmium-inducible lysosomal protein CDR-6 OS=Caenorhabditis elegans GN=cdr-6 PE=2 SV=1 - [G5EET3_CAEEL]	3.25	1	1	1	2																																		0			6.02131	3.25	1	2
G5EFI4	Galectin LEC-5 OS=Caenorhabditis elegans GN=lec-5 PE=2 SV=1 - [G5EFI4_CAEEL]	2.87	1	1	1	2	1.56676	-;-;-;-;-;1;-;-;-;-;-;-;-;-;-;-;-;-;-;-		1.03627	-;-;-;-;-;1;-;-;-;-;-;-;-;-;-;-;-;-;-;-		0.899976	-;-;-;-;-;1;-;-;-;-;-;-;-;-;-;-;-;-;-;-		0.945765	-;-;-;-;-;1;-;-;-;-;-;-;-;-;-;-;-;-;-;-																						5.69723	2.87	1	2		0
E8MDV8	Protein Y38E10A.22, isoform c OS=Caenorhabditis elegans GN=CELE_Y38E10A.22 PE=4 SV=1 - [E8MDV8_CAEEL]	7.48	2	1	1	2	0.234433	-;-;-;-;-;-;2;-;-;-;-;-;-;-;-;-;-;-;-;-		0.798171	-;-;-;-;-;-;2;-;-;-;-;-;-;-;-;-;-;-;-;-		1.46747	-;-;-;-;-;-;2;-;-;-;-;-;-;-;-;-;-;-;-;-		1.14976	-;-;-;-;-;-;2;-;-;-;-;-;-;-;-;-;-;-;-;-																										5.277	7.48	1	2
Q23597	Protein ZK809.3 OS=Caenorhabditis elegans GN=CELE_ZK809.3 PE=2 SV=1 - [Q23597_CAEEL]	8.57	1	1	1	4	0.613316	-;-;-;-;-;-;1;-;-;-;-;-;-;-;-;-;-;-;-;-		1.20818	-;-;-;-;-;-;1;-;-;-;-;-;-;-;-;-;-;-;-;-		0.968912	-;-;-;-;-;-;1;-;-;-;-;-;-;-;-;-;-;-;-;-		2.14662	-;-;-;-;-;-;1;-;-;-;-;-;-;-;-;-;-;-;-;-																										7.43543	8.57	1	2	8.08278	8.57	1
O01531	Protein F21F8.4 OS=Caenorhabditis elegans GN=CELE_F21F8.4 PE=2 SV=1 - [O01531_CAEEL]	7.34	1	1	1	2																																										0
Q9U228	Protein MIF-1 OS=Caenorhabditis elegans GN=mif-1 PE=4 SV=1 - [Q9U228_CAEEL]	12.82	1	1	1	2
Q9TXY8	Thioredoxin OS=Caenorhabditis elegans GN=trx-4 PE=2 SV=1 - [Q9TXY8_CAEEL]	15.89	1	1	1	2
G3MU72	Protein LLC1.2, isoform c OS=Caenorhabditis elegans GN=CELE_LLC1.2 PE=4 SV=1 - [G3MU72_CAEEL]	14.74	2	1	1	2
Q9XWM1	Protein OIG-2 OS=Caenorhabditis elegans GN=oig-2 PE=2 SV=1 - [Q9XWM1_CAEEL]	25	1	1	1	2	0.898036	-;-;-;-;-;-;-;-;-;-;-;-;-;-;1;-;-;-;-;-		0.95948	-;-;-;-;-;-;-;-;-;-;-;-;-;-;1;-;-;-;-;-		0.859348	-;-;-;-;-;-;-;-;-;-;-;-;-;-;1;-;-;-;-;-		1.32615	-;-;-;-;-;-;-;-;-;-;-;-;-;-;1;-;-;-;-;-
E0AHB8	Protein C15C8.3, isoform b OS=Caenorhabditis elegans GN=C15C8.3 PE=4 SV=1 - [E0AHB8_CAEEL]	16.93	2	1	1	2	3.02455	-;-;-;-;-;-;-;-;-;-;-;-;-;-;2;-;-;-;-;-		1.68516	-;-;-;-;-;-;-;-;-;-;-;-;-;-;2;-;-;-;-;-		0.747217	-;-;-;-;-;-;-;-;-;-;-;-;-;-;1;-;-;-;-;-		1.00195	-;-;-;-;-;-;-;-;-;-;-;-;-;-;2;-;-;-;-;-
Q8I116	Protein M28.10 OS=Caenorhabditis elegans GN=CELE_M28.10 PE=2 SV=1 - [Q8I116_CAEEL]	9.6	1	1	1	2	2.31684	-;-;-;-;-;-;-;-;-;-;-;-;-;-;1;-;-;-;-;-		1.81814	-;-;-;-;-;-;-;-;-;-;-;-;-;-;2;-;-;-;-;-					1.81686	-;-;-;-;-;-;-;-;-;-;-;-;-;-;1;-;-;-;-;-
P43509	Cathepsin B-like cysteine proteinase 5 OS=Caenorhabditis elegans GN=cpr-5 PE=2 SV=1 - [CPR5_CAEEL]	9.3	1	2	2	2	0.676285	-;-;-;-;-;-;-;-;-;-;-;-;-;-;1;-;-;-;-;-		0.289609	-;-;-;-;-;-;-;-;-;-;-;-;-;-;1;-;-;-;-;-		1.25616	-;-;-;-;-;-;-;-;-;-;-;-;-;-;1;-;-;-;-;-		1.45855	-;-;-;-;-;-;-;-;-;-;-;-;-;-;1;-;-;-;-;-			0												0												0
Q18164	Dihydropyrimidine dehydrogenase [NADP(+)] OS=Caenorhabditis elegans GN=dpyd-1 PE=2 SV=2 - [DPYD_CAEEL]	3.59	1	2	2	2														0				0				0				0				0							3.04184	2.27	1	1
Q93714	Probable isocitrate dehydrogenase [NAD] subunit alpha, mitochondrial OS=Caenorhabditis elegans GN=F43G9.1 PE=1 SV=3 - [IDH3A_CAEEL]	9.78	1	2	2	2														0				0								0								0			2.63511	4.19	1	1		0
Q93353	Probable isocitrate dehydrogenase [NAD] subunit beta, mitochondrial OS=Caenorhabditis elegans GN=C37E2.1 PE=2 SV=1 - [IDH3B_CAEEL]	7.92	1	2	2	3														0			5.18192	2.11	1	2		0				0				0				0				0
P12844	Myosin-3 OS=Caenorhabditis elegans GN=myo-3 PE=2 SV=1 - [MYO3_CAEEL]	1.02	1	1	2	3														0				0				0				0				0				0			5.3394	0.46	1	2		0
Q9BKU4	Mitochondrial prohibitin complex protein 1 OS=Caenorhabditis elegans GN=phb-1 PE=1 SV=1 - [PHB1_CAEEL]	10.91	1	2	2	2													4.2195	6.18	1	1										0
Q20585	26S proteasome non-ATPase regulatory subunit 6 OS=Caenorhabditis elegans GN=rpn-7 PE=2 SV=1 - [PSMD6_CAEEL]	7.07	1	2	2	3														0								0			2.97929	3.41	1	2		0				0							3.51491	3.66	1
O44480	60S ribosomal protein L18a OS=Caenorhabditis elegans GN=rpl-20 PE=2 SV=2 - [RL18A_CAEEL]	13.33	1	2	2	2				0.775508	-;-;-;1;-;-;-;-;-;-;-;-;-;-;-;-;-;-;-;-		0.988461	-;-;-;1;-;-;-;-;-;-;-;-;-;-;-;-;-;-;-;-		1.64096	-;-;-;1;-;-;-;-;-;-;-;-;-;-;-;-;-;-;-;-			0											3.04196	6.11	1	1
P48152	40S ribosomal protein S3 OS=Caenorhabditis elegans GN=rps-3 PE=2 SV=1 - [RS3_CAEEL]	9.72	1	2	2	3													6.74476	5.67	1	2									4.28839	4.05	1	1						0
Q20228	40S ribosomal protein S9 OS=Caenorhabditis elegans GN=rps-9 PE=2 SV=1 - [RS9_CAEEL]	11.11	1	2	2	3	0.535101	-;-;1;-;-;-;-;-;-;-;-;-;-;-;-;-;-;-;-;-		1.26475	-;-;1;-;-;-;-;-;-;-;-;-;-;-;-;-;-;-;-;-		1.90645	-;-;1;-;-;-;-;-;-;-;-;-;-;-;-;-;-;-;-;-		1.3935	-;-;1;-;-;-;-;-;-;-;-;-;-;-;-;-;-;-;-;-			0				0			3.5418	5.82	1	1		0								0			5.86323	5.29	1	2
Q20728	Tubulin-specific chaperone B OS=Caenorhabditis elegans GN=F53F4.3 PE=1 SV=1 - [TBCB_CAEEL]	18.78	1	2	2	2														0			5.99308	10.48	1	1	5.17152	8.3	1	1		0				0
G5EGP8	Cathepsin Z-like enzyme OS=Caenorhabditis elegans GN=cpz-1 PE=3 SV=1 - [G5EGP8_CAEEL]	11.44	1	2	2	3													2.89698	3.92	1	1						0							4.48776	7.52	1	1						0
G5EES2	ERM-1A OS=Caenorhabditis elegans GN=erm-1 PE=2 SV=1 - [G5EES2_CAEEL]	3.37	3	2	2	3														0				0				0				0				0								0			6.4534	1.6	1
G5EG85	Beta-G spectrin OS=Caenorhabditis elegans GN=unc-70 PE=2 SV=1 - [G5EG85_CAEEL]	1.6	3	2	2	2														0				0				0				0				0				0				0				0
O17406	Protein ATTF-2 OS=Caenorhabditis elegans GN=attf-2 PE=2 SV=1 - [O17406_CAEEL]	9.16	1	2	2	3	3.0116	-;-;-;1;-;-;-;-;-;-;-;-;-;-;-;-;-;-;-;-		5.30649	-;-;-;1;-;-;-;-;-;-;-;-;-;-;-;-;-;-;-;-					1.67995	-;-;-;1;-;-;-;-;-;-;-;-;-;-;-;-;-;-;-;-			0				0				0			3.18391	3.13	1	2		0
Q93576	Nucleoside diphosphate kinase OS=Caenorhabditis elegans GN=ndk-1 PE=1 SV=1 - [Q93576_CAEEL]	22.88	1	2	2	6													16.8106	11.76	1	4		0
Q18577	Protein C42D4.1 OS=Caenorhabditis elegans GN=C42D4.1 PE=4 SV=1 - [Q18577_CAEEL]	13.94	1	2	2	3														0			7.37846	9.56	1	1
Q8T3D2	Protein T08G11.1, isoform b OS=Caenorhabditis elegans GN=CELE_T08G11.1 PE=2 SV=1 - [Q8T3D2_CAEEL]	1.1	2	2	2	2														0				0			4.22569	0.63	1	1		0				0				0				0				0
Q9NLD1	Protein HRP-2, isoform a OS=Caenorhabditis elegans GN=hrp-2 PE=2 SV=2 - [Q9NLD1_CAEEL]	4.58	1	2	2	2														0			4.08173	2.95	1	1		0				0				0												0
G5ECV9	Protein ALH-3 OS=Caenorhabditis elegans GN=alh-3 PE=3 SV=1 - [G5ECV9_CAEEL]	2.64	1	2	2	3	1.82231	-;-;-;1;-;-;-;-;-;-;-;-;-;-;-;-;-;-;-;-		1.44655	-;-;-;1;-;-;2;-;-;-;-;-;-;-;-;-;-;-;-;-	61.7329	1.08483	-;-;-;-;-;-;2;-;-;-;-;-;-;-;-;-;-;-;-;-		1.05997	-;-;-;-;-;-;2;-;-;-;-;-;-;-;-;-;-;-;-;-			0				0				0			3.05098	1.76	1	1		0				0			5.02142	0.88	1	2
G8JY74	Protein EEF-1A.2, isoform d OS=Caenorhabditis elegans GN=eef-1A.2 PE=4 SV=1 - [G8JY74_CAEEL]	9.09	2	2	2	5	0.97442	-;-;-;-;-;-;-;-;-;-;-;-;-;-;-;-;1;-;-;-		1.88743	-;-;-;-;-;-;-;-;-;-;-;-;-;-;-;-;1;1;-;-	3.27731	3.9027	-;-;-;-;-;-;-;-;-;-;-;-;-;-;-;-;1;1;-;-	3.06245	2.923	-;-;-;-;-;-;-;-;-;-;-;-;-;-;-;-;1;1;-;-	20.2319		0				0				0				0				0				0
O45418	Protein FKB-6 OS=Caenorhabditis elegans GN=fkb-6 PE=1 SV=1 - [O45418_CAEEL]	2.78	1	2	2	15	3.47983	-;-;-;-;-;1;-;-;-;-;-;-;-;-;-;-;-;-;-;-		5.25107	-;-;-;-;-;1;-;-;-;-;-;-;-;-;-;-;-;-;-;-		2.08828	-;-;-;-;-;1;-;-;-;-;-;-;-;-;-;-;-;-;-;-		2.68477	-;-;-;-;-;1;-;-;-;-;-;-;-;-;-;-;-;-;-;-			0			2.70451	2.32	1	1		0				0							33.3184	2.78	1	11	9.6894	2.78	1	3
H2KYR1	Protein VIG-1, isoform a OS=Caenorhabditis elegans GN=vig-1 PE=4 SV=1 - [H2KYR1_CAEEL]	12.43	1	2	2	2							3.16223	-;-;-;-;-;-;1;-;-;-;-;-;-;-;-;-;-;-;-;-		2.31166	-;-;-;-;-;-;1;-;-;-;-;-;-;-;-;-;-;-;-;-			0			6.65444	8.2	1	1						0											3.52731	4.23	1	1
G4SF79	Protein F25E2.2, isoform a OS=Caenorhabditis elegans GN=CELE_F25E2.2 PE=4 SV=2 - [G4SF79_CAEEL]	4.33	2	2	2	3														0				0				0			3.91167	2.08	1	1						0
Q94247	Protein F57F4.4 OS=Caenorhabditis elegans GN=CELE_F57F4.4 PE=2 SV=1 - [Q94247_CAEEL]	1.44	2	2	2	3	1.77888	-;-;-;-;-;-;1;-;-;-;-;-;-;-;-;-;-;-;-;-		1.8398	-;-;-;-;-;-;1;-;-;-;-;-;-;-;-;-;-;-;-;-		0.481853	-;-;-;-;-;-;1;-;-;-;-;-;-;-;-;-;-;-;-;-		1.04174	-;-;-;-;-;-;1;-;-;-;-;-;-;-;-;-;-;-;-;-			0				0				0				0				0				0			2.5143	0.38	1	1	6.65733	1.05	1
A5A8P5	Protein Y47G6A.33 OS=Caenorhabditis elegans GN=CELE_Y47G6A.33 PE=4 SV=1 - [A5A8P5_CAEEL]	39.29	1	2	2	4													8.56763	16.07	1	2					5.63151	23.21	1	1					3.50145	23.21	1	1						0
Q19063	Protein E04F6.8 OS=Caenorhabditis elegans GN=CELE_E04F6.8 PE=2 SV=1 - [Q19063_CAEEL]	21.88	1	2	2	2														0												0
Q9XTW9	Sulfurtransferase OS=Caenorhabditis elegans GN=mpst-3 PE=2 SV=2 - [Q9XTW9_CAEEL]	11.11	3	2	2	3	1.84611	-;-;-;-;-;-;-;-;-;-;-;-;-;-;1;-;-;-;-;-		1.74866	-;-;-;-;-;-;-;-;-;-;-;-;-;-;1;-;-;-;-;-		1.07279	-;-;-;-;-;-;-;-;-;-;-;-;-;-;1;-;-;-;-;-		1.19698	-;-;-;-;-;-;-;-;-;-;-;-;-;-;1;-;-;-;-;-		2.98155	3.59	1	1
G5EC31	Protein ALH-6, isoform a OS=Caenorhabditis elegans GN=alh-6 PE=4 SV=1 - [G5EC31_CAEEL]	6.22	4	2	2	3	2.30297	-;-;-;-;-;-;-;-;-;-;-;-;-;-;-;-;-;-;1;-		2.4101	-;-;-;-;-;-;-;-;-;-;-;-;-;-;-;-;-;-;1;-		0.65352	-;-;-;-;-;-;-;-;-;-;-;-;-;-;-;-;-;-;1;-		1.00524	-;-;-;-;-;-;-;-;-;-;-;-;-;-;-;-;-;-;1;-			0								0				0				0								0
Q9TYY0	Protein M57.2 OS=Caenorhabditis elegans GN=CELE_M57.2 PE=2 SV=1 - [Q9TYY0_CAEEL]	6.72	1	2	2	2														0												0
G5EBF4	Protein T28H10.3 OS=Caenorhabditis elegans GN=CELE_T28H10.3 PE=4 SV=1 - [G5EBF4_CAEEL]	5.84	1	2	2	2														0								0			3.10826	2.81	1	1		0				0
O01497	Protein TYR-4 OS=Caenorhabditis elegans GN=tyr-4 PE=2 SV=1 - [O01497_CAEEL]	2.4	1	2	2	3														0				0				0				0				0							6.37679	1.46	1	2	3.06267	0.93	1
Q9BL27	Protein Y71H2AR.1 OS=Caenorhabditis elegans GN=CELE_Y71H2AR.1 PE=2 SV=1 - [Q9BL27_CAEEL]	28.03	1	2	2	4														0																				0
Q17832	Protein C08H9.2, isoform a OS=Caenorhabditis elegans GN=C08H9.2 PE=2 SV=2 - [Q17832_CAEEL]	3.28	2	2	2	3														0				0				0			8.76072	0.98	1	2		0								0				0
O62390	Protein W01F3.2 OS=Caenorhabditis elegans GN=CELE_W01F3.2 PE=2 SV=1 - [O62390_CAEEL]	10.75	1	2	2	2	3.70578	-;-;1;-;-;-;-;-;-;-;-;-;-;-;-;-;-;-;-;-		0.99245	-;-;1;-;-;-;-;-;-;-;-;-;-;-;-;-;-;-;-;-		0.927225	-;-;1;-;-;-;-;-;-;-;-;-;-;-;-;-;-;-;-;-		2.25448	-;-;1;-;-;-;-;-;-;-;-;-;-;-;-;-;-;-;-;-			0							4.72177	7.49	1	1		0								0				0
H9G352	Protein UNC-52, isoform l OS=Caenorhabditis elegans GN=unc-52 PE=4 SV=1 - [H9G352_CAEEL]	2.19	9	2	2	2														0			3.9084	0.96	1	1		0				0				0				0				0
A8WI68	Protein SCA-1, isoform c OS=Caenorhabditis elegans GN=sca-1 PE=3 SV=1 - [A8WI68_CAEEL]	3.54	3	2	2	3	0.82937	-;-;-;-;-;-;1;-;-;-;-;-;-;-;-;1;-;-;-;-	32.0019	3.25384	-;-;-;-;-;-;1;-;-;-;-;-;-;-;-;1;-;-;-;-	3.11785	1.92927	-;-;-;-;-;-;1;-;-;-;-;-;-;-;-;1;-;-;-;-	14.0887	2.41403	-;-;-;-;-;-;1;-;-;-;-;-;-;-;-;1;-;-;-;-	10.348		0				0				0				0				0				0			3.07155	1.93	1	1		0
P91180	Peptidyl-prolyl cis-trans isomerase OS=Caenorhabditis elegans GN=fkb-5 PE=2 SV=1 - [P91180_CAEEL]	12.88	2	2	2	3														0			7.71053	8.33	1	2					3.69349	4.55	1	1
Q4W5R4	Protein LAF-1, isoform a OS=Caenorhabditis elegans GN=laf-1 PE=2 SV=1 - [Q4W5R4_CAEEL]	3.58	2	2	2	3										1.09486	-;-;-;-;-;-;-;-;-;-;-;-;-;-;-;-;1;-;-;-			0				0								0				0				0			6.38602	1.87	1	2
Q8HJ11	Oxidoreductase WAH-1 OS=Caenorhabditis elegans GN=wah-1 PE=2 SV=1 - [Q8HJ11_CAEEL]	4.86	2	2	2	2														0			3.42413	2.71	1	1					3.24096	2.14	1	1						0								0
Q07749	Actin-depolymerizing factor 2, isoform c OS=Caenorhabditis elegans GN=unc-60 PE=1 SV=1 - [ADF2_CAEEL]	16.45	1	2	2	3																		0			8.66415	7.89	1	2	4.04395	8.55	1	1		0								0
P55216	Putative cystathionine gamma-lyase 2 OS=Caenorhabditis elegans GN=cth-2 PE=1 SV=1 - [CGL2_CAEEL]	8.67	1	2	2	3	0.821407	-;-;-;-;-;1;-;-;-;-;-;-;-;-;-;-;-;-;-;-		1.94858	-;-;-;-;-;2;-;-;-;-;-;-;-;-;-;-;-;-;-;-		0.613431	-;-;-;-;-;1;-;-;-;-;-;-;-;-;-;-;-;-;-;-		0.957526	-;-;-;-;-;2;-;-;-;-;-;-;-;-;-;-;-;-;-;-						6.41072	5.87	1	1		0											7.97308	2.81	1	2
Q09253	Glyoxalase 1 OS=Caenorhabditis elegans GN=glod-4 PE=2 SV=1 - [GLOD4_CAEEL]	8.19	1	2	2	2																		0			5.07563	5.69	1	1		0				0				0			2.10043	2.49	1	1
P30625	cAMP-dependent protein kinase regulatory subunit OS=Caenorhabditis elegans GN=kin-2 PE=2 SV=3 - [KAPR_CAEEL]	9.02	2	2	2	2																		0
P19625	Myosin regulatory light chain 1 OS=Caenorhabditis elegans GN=mlc-1 PE=2 SV=1 - [MLR1_CAEEL]	18.24	2	2	2	3	1.25347	-;1;-;-;-;-;-;-;-;-;-;-;-;-;-;-;-;-;-;-		2.68343	-;1;-;-;-;-;-;-;-;-;-;-;-;-;-;-;-;-;-;-		2.82996	-;1;-;-;-;-;-;-;-;-;-;-;-;-;-;-;-;-;-;-		3.45344	-;1;-;-;-;-;-;-;-;-;-;-;-;-;-;-;-;-;-;-						7.57286	11.76	1	2		0				0											2.8271	6.47	1	1
Q86S66	Nascent polypeptide-associated complex subunit alpha OS=Caenorhabditis elegans GN=Y65B4BR.5 PE=1 SV=1 - [NACA_CAEEL]	17.77	1	2	2	14							4.46148	-;-;1;-;-;-;-;-;-;-;-;-;-;-;-;-;-;-;-;-		2.23359	-;-;1;-;-;-;-;-;-;-;-;-;-;-;-;-;-;-;-;-						64.5073	11.17	1	13	4.97861	6.6	1	1
Q17778	Deoxyribonuclease-2 OS=Caenorhabditis elegans GN=nuc-1 PE=2 SV=1 - [NUC1_CAEEL]	9.33	1	2	2	4	1.08708	-;-;-;-;-;-;-;-;-;-;-;-;-;-;-;-;1;-;-;-		1.18163	-;-;-;-;-;-;-;-;-;-;-;-;-;-;-;-;1;-;-;-													0								0
Q19842	Propionyl-CoA carboxylase alpha chain, mitochondrial OS=Caenorhabditis elegans GN=pcca-1 PE=1 SV=1 - [PCCA_CAEEL]	4.7	1	2	2	2							2.82234	-;-;-;-;-;-;-;-;-;-;-;-;-;-;1;-;-;-;-;-		0.851256	-;-;-;-;-;-;-;-;-;-;-;-;-;-;1;-;-;-;-;-							0				0				0
Q9N599	Proteasome subunit alpha type-4 OS=Caenorhabditis elegans GN=pas-3 PE=2 SV=2 - [PSA4_CAEEL]	15.6	1	2	2	6																		0								0							3.79437	7.6	1	1	3.4581	7.6	1	1
Q9XTQ6	Tyramine beta-hydroxylase OS=Caenorhabditis elegans GN=tbh-1 PE=1 SV=2 - [TBH1_CAEEL]	6.84	2	2	2	5																		0							3.19217	3.42	1	1										0
Q9XUH3	Protein DOD-24 OS=Caenorhabditis elegans GN=dod-24 PE=2 SV=1 - [Q9XUH3_CAEEL]	10.8	1	2	2	3																	10.9696	5.26	1	2										0
Q9U1Q7	Protein EMB-4, isoform a OS=Caenorhabditis elegans GN=emb-4 PE=2 SV=4 - [Q9U1Q7_CAEEL]	3	1	2	2	3							1.25044	-;-;-;-;-;-;2;-;-;-;-;-;-;-;-;-;-;-;-;-		2.39168	-;-;-;-;-;-;2;-;-;-;-;-;-;-;-;-;-;-;-;-						4.95975	1.77	1	1		0				0											6.42524	1.23	1	2
Q19591	Protein F19C7.1 OS=Caenorhabditis elegans GN=CELE_F19C7.1 PE=2 SV=1 - [Q19591_CAEEL]	14.29	1	2	2	3																	8.09674	8.27	1	2										0			3.46081	6.02	1	1
Q21884	Protein R09H10.5 OS=Caenorhabditis elegans GN=CELE_R09H10.5 PE=2 SV=2 - [Q21884_CAEEL]	3.21	1	2	2	3	5.24754	-;-;-;-;-;-;-;-;-;-;-;-;-;-;-;1;-;-;-;-		3.4284	-;-;-;-;-;-;-;-;-;-;-;-;-;-;-;1;-;-;-;-					2.83421	-;-;-;-;-;-;-;-;-;-;-;-;-;-;-;1;-;-;-;-							0				0				0				0
Q21746	Protein SGT-1 OS=Caenorhabditis elegans GN=sgt-1 PE=1 SV=1 - [Q21746_CAEEL]	6.82	1	2	2	2	8.0094	-;-;-;-;-;1;-;-;-;-;-;-;-;-;-;-;-;-;-;-		13.7821	-;-;-;-;-;1;-;-;-;-;-;-;-;-;-;-;-;-;-;-		4.8675	-;-;-;-;-;1;-;-;-;-;-;-;-;-;-;-;-;-;-;-		7.01851	-;-;-;-;-;1;-;-;-;-;-;-;-;-;-;-;-;-;-;-							0								0							2.81333	3.26	1	1		0
Q3LFN1	Protein LBP-9, isoform b OS=Caenorhabditis elegans GN=lbp-9 PE=2 SV=1 - [Q3LFN1_CAEEL]	27.01	2	2	2	12	2.53118	-;1;-;-;-;-;-;-;-;-;-;-;-;-;-;-;-;-;-;-		2.6698	-;1;-;-;-;-;-;-;-;-;-;-;-;-;-;-;-;-;-;-		1.01857	-;1;-;-;-;-;-;-;-;-;-;-;-;-;-;-;-;-;-;-		1.79431	-;1;-;-;-;-;-;-;-;-;-;-;-;-;-;-;-;-;-;-						21.8574	16.79	1	3	31.6614	16.79	1	6						0
Q95ZS5	Protein F56A8.3, isoform a OS=Caenorhabditis elegans GN=CELE_F56A8.3 PE=2 SV=1 - [Q95ZS5_CAEEL]	7.66	2	2	2	3																	4.37722	3.83	1	1		0				0								0				0
Q8IA68	Protein F57B10.3, isoform b OS=Caenorhabditis elegans GN=CELE_F57B10.3 PE=2 SV=1 - [Q8IA68_CAEEL]	5.76	2	2	2	3																	9.29599	3.65	1	2		0								0				0				0
E9P859	Protein T05E11.3, isoform b OS=Caenorhabditis elegans GN=CELE_T05E11.3 PE=3 SV=1 - [E9P859_CAEEL]	6.25	2	2	2	3																	4.3197	3.92	1	1		0			7.44093	2.33	1	2		0				0				0
H2L2C8	Protein ATN-1, isoform d OS=Caenorhabditis elegans GN=atn-1 PE=4 SV=1 - [H2L2C8_CAEEL]	3.04	4	2	2	3																		0								0								0			6.72622	1.7	1	2
Q9N5E4	Protein T02H6.11 OS=Caenorhabditis elegans GN=CELE_T02H6.11 PE=2 SV=1 - [Q9N5E4_CAEEL]	15.38	1	2	2	3	1.11395	-;-;-;-;-;-;-;-;-;-;-;1;-;-;-;-;-;-;-;-					1.04107	-;-;-;-;-;-;-;-;-;-;-;1;-;-;-;-;-;-;-;-		1.4007	-;-;-;-;-;-;-;-;-;-;-;1;-;-;-;-;-;-;-;-						6.3167	7.69	1	2
Q2XN18	Protein SPP-14 OS=Caenorhabditis elegans GN=spp-14 PE=4 SV=1 - [Q2XN18_CAEEL]	19.42	1	2	2	3																	10.6952	19.42	1	2						0
Q8IA49	Malate dehydrogenase OS=Caenorhabditis elegans GN=mdh-1 PE=2 SV=1 - [Q8IA49_CAEEL]	16.48	2	2	2	3																	3.27372	10.26	1	1										0
Q21732	Protein R04F11.2 OS=Caenorhabditis elegans GN=CELE_R04F11.2 PE=2 SV=1 - [Q21732_CAEEL]	24.3	1	2	2	4	0.457999	-;-;1;-;-;-;-;-;-;-;-;-;-;-;-;-;-;-;-;-		0.810567	-;-;1;-;-;-;-;-;-;-;-;-;-;-;-;-;-;-;-;-		0.433131	-;-;1;-;-;-;-;-;-;-;-;-;-;-;-;-;-;-;-;-		0.772408	-;-;1;-;-;-;-;-;-;-;-;-;-;-;-;-;-;-;-;-							0			3.3904	10.28	1	1
Q9N393	Protein Y54H5A.1 OS=Caenorhabditis elegans GN=CELE_Y54H5A.1 PE=2 SV=2 - [Q9N393_CAEEL]	9.71	1	2	2	2																		0			5.03876	4.19	1	1		0												0
Q09489	Protein C32D5.8, isoform a OS=Caenorhabditis elegans GN=C32D5.8 PE=2 SV=1 - [Q09489_CAEEL]	25	2	2	2	3																	11.0109	15	1	2	4.19189	10	1	1										0
O16521	Protein HPO-19 OS=Caenorhabditis elegans GN=hpo-19 PE=2 SV=1 - [O16521_CAEEL]	9.71	2	2	2	4																	8.01476	5.18	1	2										0				0				0
C6KRN4	Protein D1086.11, isoform b OS=Caenorhabditis elegans GN=CELE_D1086.11 PE=4 SV=1 - [C6KRN4_CAEEL]	9.18	1	2	2	4																		0				0			8.64	8.7	1	2		0								0			7.38882	9.18	1
G5EFD6	Protein FRM-1, isoform b OS=Caenorhabditis elegans GN=frm-1 PE=4 SV=1 - [G5EFD6_CAEEL]	3.94	4	2	2	2																		0			3.41973	2.21	1	1						0				0			3.01593	1.74	1	1
Q18943	Protein D1054.10 OS=Caenorhabditis elegans GN=CELE_D1054.10 PE=2 SV=1 - [Q18943_CAEEL]	10.64	1	2	2	7	1.04577	-;-;1;1;-;-;-;-;-;-;-;-;-;-;1;1;-;-;-;-	58.4142	1.05054	-;-;1;1;-;-;-;-;-;-;-;-;-;-;1;1;-;-;-;-	32.9899	1.95848	-;-;1;1;-;-;-;-;-;-;-;-;-;-;1;1;-;-;-;-	30.6561	2.73544	-;-;1;1;-;-;-;-;-;-;-;-;-;-;1;1;-;-;-;-	38.2171						0			14.0572	10.64	1	3	6.83198	10.64	1	2						0
O01805	Acyl-CoA-binding protein homolog 1 OS=Caenorhabditis elegans GN=acbp-1 PE=2 SV=1 - [ACBP1_CAEEL]	37.21	1	2	2	3	2.89879	-;-;-;-;-;-;-;-;-;-;-;-;-;-;-;-;1;-;-;-		2.70671	-;-;-;-;-;-;-;-;-;-;-;-;-;-;-;-;1;-;-;-		1.07477	-;-;-;-;-;-;-;-;-;-;-;-;-;-;-;-;1;-;-;-		1.27418	-;-;-;-;-;-;-;-;-;-;-;-;-;-;-;-;1;-;-;-											0								0				0				0				0
Q22498	Probable coatomer subunit gamma OS=Caenorhabditis elegans GN=T14G10.5 PE=2 SV=1 - [COPG_CAEEL]	3.22	3	2	2	3																						0												0			5.97492	1.38	1	2
Q22492	Beta-hexosaminidase A OS=Caenorhabditis elegans GN=hex-1 PE=1 SV=1 - [HEXA_CAEEL]	3.78	1	2	2	2																						0				0
Q10454	Probable arginine kinase F46H5.3 OS=Caenorhabditis elegans GN=F46H5.3 PE=1 SV=2 - [KARG1_CAEEL]	9.6	1	2	2	6																						0				0								0				0
P36573	32 kDa beta-galactoside-binding lectin OS=Caenorhabditis elegans GN=lec-1 PE=1 SV=1 - [LEC1_CAEEL]	8.6	2	2	2	6	1.11398	-;-;-;-;-;-;1;-;-;-;-;-;-;-;-;-;-;-;-;-		1.70367	-;-;-;-;-;-;1;-;-;-;-;-;-;-;-;-;-;-;-;-		1.19113	-;-;-;-;-;-;1;-;-;-;-;-;-;-;-;-;-;-;-;-		1.40261	-;-;-;-;-;-;1;-;-;-;-;-;-;-;-;-;-;-;-;-											0			15.1477	5.73	1	4						0			2.57353	2.87	1	2
O45903	Probable trans-2-enoyl-CoA reductase 1, mitochondrial OS=Caenorhabditis elegans GN=W09H1.5 PE=2 SV=1 - [MECR1_CAEEL]	7.56	1	2	2	5																						0			7.40994	4.65	1	4									2.56836	2.91	1	1
Q21568	NHP2-like protein 1 homolog OS=Caenorhabditis elegans GN=M28.5 PE=2 SV=1 - [NH2L1_CAEEL]	26.56	1	2	2	2																					6.08841	17.19	1	1						0								0
P49180	60S ribosomal protein L35a OS=Caenorhabditis elegans GN=rpl-33 PE=1 SV=3 - [RL35A_CAEEL]	19.35	1	2	2	2																					3.43946	12.9	1	1										0
Q93572	60S acidic ribosomal protein P0 OS=Caenorhabditis elegans GN=rpa-0 PE=1 SV=3 - [RLA0_CAEEL]	9.94	1	2	2	4																						0				0											5.74437	2.88	1	2
P91918	Probable small nuclear ribonucleoprotein-associated protein B OS=Caenorhabditis elegans GN=snr-2 PE=2 SV=1 - [RSMB_CAEEL]	17.5	1	2	2	2																						0																0
G5EBR1	Protein GDI-1, isoform a OS=Caenorhabditis elegans GN=gdi-1 PE=2 SV=1 - [G5EBR1_CAEEL]	8.56	2	2	2	3																						0			4.19364	4.28	1	1		0								0
Q21750	Protein AAGR-2 OS=Caenorhabditis elegans GN=aagr-2 PE=4 SV=3 - [Q21750_CAEEL]	4.71	1	2	2	3																						0			8.15053	2.41	1	2
Q9N456	Protein GLRX-10 OS=Caenorhabditis elegans GN=glrx-10 PE=2 SV=1 - [Q9N456_CAEEL]	36.19	1	2	2	6	1.49932	-;-;-;-;1;-;-;-;-;-;-;-;-;-;-;-;-;-;-;-																			9.33009	20	1	2					8.67026	16.19	1	4
Q9TXU7	Protein EIF-1.A OS=Caenorhabditis elegans GN=eif-1.a PE=2 SV=1 - [Q9TXU7_CAEEL]	12.96	1	2	2	2				0.667082	-;-;-;1;-;-;-;-;-;-;-;-;-;-;-;-;-;-;-;-		0.813796	-;-;-;1;-;-;-;-;-;-;-;-;-;-;-;-;-;-;-;-		1.2672	-;-;-;1;-;-;-;-;-;-;-;-;-;-;-;-;-;-;-;-										3.02759	5.56	1	1	4.73562	7.41	1	1
O45552	Protein F53A2.7 OS=Caenorhabditis elegans GN=CELE_F53A2.7 PE=2 SV=2 - [O45552_CAEEL]	11.42	1	2	2	3																						0				0
Q17698	Protein C06A8.3 OS=Caenorhabditis elegans GN=C06A8.3 PE=2 SV=1 - [Q17698_CAEEL]	19.87	1	2	2	9	2.16423	-;-;-;1;-;-;-;-;-;-;-;-;-;-;-;-;-;-;1;-	19.486	1.34068	-;-;-;1;-;-;-;-;-;-;-;-;-;-;-;-;-;-;1;-	15.846	2.18054	-;-;-;1;-;-;-;-;-;-;-;-;-;-;-;-;-;-;1;-	90.3466	4.90309	-;-;-;-;-;-;-;-;-;-;-;-;-;-;-;-;-;-;1;-										7.58387	13.25	1	4	9.48796	13.25	1	4										0				0
Q19007	Protein NAP-1 OS=Caenorhabditis elegans GN=nap-1 PE=2 SV=1 - [Q19007_CAEEL]	10.44	1	2	2	2																						0				0
Q2EEM8	Protein TTR-45 OS=Caenorhabditis elegans GN=ttr-45 PE=4 SV=1 - [Q2EEM8_CAEEL]	30	1	2	2	3																						0																0
Q65ZK0	Protein RARS-1, isoform b OS=Caenorhabditis elegans GN=rars-1 PE=2 SV=1 - [Q65ZK0_CAEEL]	5.64	3	2	2	3																					9.72523	2.6	1	2	3.12626	3.03	1	1						0
Q19698	Protein ILYS-5, isoform a OS=Caenorhabditis elegans GN=ilys-5 PE=2 SV=1 - [Q19698_CAEEL]	20.14	1	2	2	7																						0			7.66287	9.35	1	2		0							18.9708	10.79	1	5
Q20203	Calsequestrin OS=Caenorhabditis elegans GN=csq-1 PE=2 SV=1 - [Q20203_CAEEL]	6.71	1	2	2	3	1.12374	-;-;1;-;-;-;-;-;-;-;-;-;-;-;-;-;-;-;-;-		0.670149	-;-;1;-;-;-;-;-;-;-;-;-;-;-;-;-;-;-;-;-		0.695213	-;-;1;-;-;-;-;-;-;-;-;-;-;-;-;-;-;-;-;-		0.821055	-;-;1;-;-;-;-;-;-;-;-;-;-;-;-;-;-;-;-;-										3.85875	4.08	1	1														0
Q23258	Protein ZC373.2 OS=Caenorhabditis elegans GN=CELE_ZC373.2 PE=4 SV=2 - [Q23258_CAEEL]	43.27	1	2	2	9	0.899751	-;-;1;-;-;-;-;-;-;-;-;-;-;-;-;-;-;-;-;-		1.76195	-;-;1;-;-;-;-;-;-;-;-;-;-;-;-;-;-;-;-;-		1.34451	-;-;1;-;-;-;-;-;-;-;-;-;-;-;-;-;-;-;-;-		1.93284	-;-;1;-;-;-;-;-;-;-;-;-;-;-;-;-;-;-;-;-										11.225	24.04	1	2	31.3766	19.23	1	7										0
Q9NF11	Protein Y105E8B.5 OS=Caenorhabditis elegans GN=CELE_Y105E8B.5 PE=1 SV=1 - [Q9NF11_CAEEL]	18.22	1	2	2	3	1.0446	-;-;-;-;-;-;-;-;-;-;-;-;-;-;-;-;1;-;-;-		0.986575	-;-;-;-;-;-;-;-;-;-;-;-;-;-;-;-;1;-;-;-		0.752777	-;-;-;-;-;-;-;-;-;-;-;-;-;-;-;-;1;-;-;-		0.564163	-;-;-;-;-;-;-;-;-;-;-;-;-;-;-;-;1;-;-;-											0				0
Q09543	Probable serine/threonine-protein phosphatase PP2A regulatory subunit OS=Caenorhabditis elegans GN=paa-1 PE=2 SV=2 - [2AAA_CAEEL]	4.07	1	2	2	2																									3.89244	2.2	1	1									2.9975	1.86	1	1
P41996	Chondroitin proteoglycan-2 OS=Caenorhabditis elegans GN=cpg-2 PE=1 SV=3 - [CPG2_CAEEL]	7.06	1	2	2	4																									4.09118	3.05	1	1
P52011	Peptidyl-prolyl cis-trans isomerase 3 OS=Caenorhabditis elegans GN=cyn-3 PE=1 SV=1 - [CYP3_CAEEL]	14.45	1	1	2	2	0.962377	-;-;-;-;-;-;-;-;-;-;-;-;-;-;-;-;1;-;-;-		1.12099	-;-;-;-;-;-;-;-;-;-;-;-;-;-;-;-;1;-;-;-		3.55798	-;-;-;-;-;-;-;-;-;-;-;-;-;-;-;-;1;-;-;-		3.10681	-;-;-;-;-;-;-;-;-;-;-;-;-;-;-;-;1;-;-;-															0								0				0
Q9N4X8	Glutathione S-transferase P 10 OS=Caenorhabditis elegans GN=gst-10 PE=1 SV=3 - [GSTPA_CAEEL]	12.38	1	2	2	4	1.36897	-;-;-;1;-;-;1;-;-;-;-;-;-;-;-;-;-;-;-;-	9.50864	2.68214	-;-;-;1;-;-;1;-;-;-;-;-;-;-;-;-;-;-;-;-	5.02616	0.823072	-;-;-;1;-;-;1;-;-;-;-;-;-;-;-;-;-;-;-;-	22.7515	1.17993	-;-;-;1;-;-;1;-;-;-;-;-;-;-;-;-;-;-;-;-	0.820983													7.34429	7.14	1	2		0							6.08293	5.24	1	2
O17271	Putative protein heh-1 OS=Caenorhabditis elegans GN=heh-1 PE=2 SV=2 - [HEH1_CAEEL]	23.38	1	2	2	2																										0												0			4.05559	9.09	1
Q9U256	Phospholipase A2-like protein Y52B11A.8 OS=Caenorhabditis elegans GN=Y52B11A.8 PE=1 SV=1 - [PA2L_CAEEL]	13.22	1	2	2	7	1.37295	-;-;-;2;-;-;-;-;-;-;-;-;-;-;-;-;-;-;-;-		2.03163	-;-;-;2;-;-;-;-;-;-;-;-;-;-;-;-;-;-;-;-		1.2581	-;-;-;2;-;-;-;-;-;-;-;-;-;-;-;-;-;-;-;-		1.87404	-;-;-;2;-;-;-;-;-;-;-;-;-;-;-;-;-;-;-;-														6.65554	4.6	1	2		0			15.3904	8.62	1	4	3.49269	8.62	1	1
P46502	Probable 26S protease regulatory subunit 6B OS=Caenorhabditis elegans GN=rpt-3 PE=2 SV=1 - [PRS6B_CAEEL]	5.31	1	2	2	2																										0				0				0
P34286	Proteasome subunit beta type-1 OS=Caenorhabditis elegans GN=pbs-6 PE=1 SV=2 - [PSB1_CAEEL]	9.69	1	2	2	2																										0
Q95017	SUMO-conjugating enzyme UBC9 OS=Caenorhabditis elegans GN=ubc-9 PE=1 SV=1 - [UBC9_CAEEL]	17.47	1	2	2	3																										0							2.8561	6.63	1	2
G5EDQ2	High mobility group protein I beta OS=Caenorhabditis elegans GN=hmg-12 PE=2 SV=1 - [G5EDQ2_CAEEL]	9.52	1	2	2	3																									3.93668	4.76	1	1		0
G5EDZ9	Cystatin OS=Caenorhabditis elegans GN=cpi-1 PE=2 SV=1 - [G5EDZ9_CAEEL]	20.86	1	2	2	5	0.337337	-;-;-;3;-;-;-;-;-;-;-;-;-;-;-;-;-;-;-;-		0.255354	-;-;-;3;-;-;-;-;-;-;-;-;-;-;-;-;-;-;-;-		0.235497	-;-;-;3;-;-;-;-;-;-;-;-;-;-;-;-;-;-;-;-		0.530428	-;-;-;3;-;-;-;-;-;-;-;-;-;-;-;-;-;-;-;-														20.2698	20.86	2	5
Q21763	Protein R05H5.3 OS=Caenorhabditis elegans GN=CELE_R05H5.3 PE=2 SV=1 - [Q21763_CAEEL]	12.75	1	2	2	2																										0												0			2.43281	5.37	1
Q94272	Protein FAH-1 OS=Caenorhabditis elegans GN=fah-1 PE=2 SV=1 - [Q94272_CAEEL]	5.26	1	2	2	4																										0
Q18625	Protein LEC-4 OS=Caenorhabditis elegans GN=lec-4 PE=2 SV=1 - [Q18625_CAEEL]	10.6	2	2	2	3																									8.14616	5.65	1	2
Q22972	Protein F28A12.4 OS=Caenorhabditis elegans GN=CELE_F28A12.4 PE=2 SV=1 - [Q22972_CAEEL]	10.54	1	2	2	3																										0							6.80378	4.11	1	2
P90860	Protein F36A2.7 OS=Caenorhabditis elegans GN=CELE_F36A2.7 PE=2 SV=1 - [P90860_CAEEL]	16.17	1	2	2	3	0.248321	-;-;-;-;-;-;-;-;-;-;-;-;-;-;-;1;-;-;-;-		0.568239	-;-;-;-;-;-;-;-;-;-;-;-;-;-;-;1;-;-;-;-		0.389637	-;-;-;-;-;-;-;-;-;-;-;-;-;-;-;1;-;-;-;-		0.453591	-;-;-;-;-;-;-;-;-;-;-;-;-;-;-;1;-;-;-;-															0
O18688	Protein TBA-1, isoform a OS=Caenorhabditis elegans GN=tba-1 PE=2 SV=1 - [O18688_CAEEL]	8.02	4	1	2	3																									6.33165	5.35	1	1						0
Q20950	Protein F57F5.1 OS=Caenorhabditis elegans GN=CELE_F57F5.1 PE=2 SV=2 - [Q20950_CAEEL]	11.4	1	2	2	2	8.88895	-;-;-;-;-;-;-;-;-;-;-;-;-;-;-;1;-;-;-;-		5.93086	-;-;-;-;-;-;-;-;-;-;-;-;-;-;-;1;-;-;-;-					2.53009	-;-;-;-;-;-;-;-;-;-;-;-;-;-;-;1;-;-;-;-															0							4.80122	6.27	1	1		0
Q86NC1	Phosphorylase OS=Caenorhabditis elegans GN=CELE_T22F3.3 PE=2 SV=1 - [Q86NC1_CAEEL]	3.43	2	2	2	3	0.632402	-;-;-;1;-;-;-;-;-;-;-;-;-;-;-;-;-;-;-;-		1.70419	-;-;-;1;-;-;-;-;-;-;-;-;-;-;-;-;-;-;-;-		3.17524	-;-;-;1;-;-;-;-;-;-;-;-;-;-;-;-;-;-;-;-		2.68756	-;-;-;1;-;-;-;-;-;-;-;-;-;-;-;-;-;-;-;-														11.7365	3.43	2	3						0				0
O44871	Protein CLEC-150 OS=Caenorhabditis elegans GN=clec-150 PE=2 SV=2 - [O44871_CAEEL]	4.14	1	2	2	2																													3.49587	4.14	1	1
O62106	Eukaryotic translation initiation factor 6 OS=Caenorhabditis elegans GN=eif-6 PE=2 SV=1 - [IF6_CAEEL]	10.98	1	2	2	3																																	2.6897	4.07	1	1
P41994	Probable-ribose 5-phosphate isomerase OS=Caenorhabditis elegans GN=rpia-1 PE=2 SV=1 - [RPIA_CAEEL]	6.77	1	2	2	2																																		0
Q21888	Protein R102.2 OS=Caenorhabditis elegans GN=CELE_R102.2 PE=2 SV=2 - [Q21888_CAEEL]	15.2	1	2	2	2																																		0				0
Q18803	Probable ATP synthase subunit g 2, mitochondrial OS=Caenorhabditis elegans GN=asg-2 PE=2 SV=1 - [ATPL2_CAEEL]	18.32	1	2	2	5																																						0
G5EF37	Protein PAT-10 OS=Caenorhabditis elegans GN=pat-10 PE=4 SV=1 - [G5EF37_CAEEL]	25.47	1	2	2	2
Q21735	Probable nuclear transport factor 2 OS=Caenorhabditis elegans GN=ran-4 PE=2 SV=1 - [NTF2_CAEEL]	18.8	1	2	2	7	3.0354	-;-;-;-;-;-;-;-;-;-;-;-;-;-;2;-;-;-;-;-		2.85972	-;-;-;-;-;-;-;-;-;-;-;-;-;-;2;-;-;-;-;-		1.28418	-;-;-;-;-;-;-;-;-;-;-;-;-;-;2;-;-;-;-;-		1.52926	-;-;-;-;-;-;-;-;-;-;-;-;-;-;2;-;-;-;-;-
P91913	60S acidic ribosomal protein P1 OS=Caenorhabditis elegans GN=rla-1 PE=2 SV=2 - [RLA1_CAEEL]	45.95	1	2	2	5
P46563	Fructose-bisphosphate aldolase 2 OS=Caenorhabditis elegans GN=aldo-2 PE=2 SV=1 - [ALF2_CAEEL]	13.66	2	3	3	7														0											8.1935	3.83	1	2		0
Q93235	Sodium/potassium-transporting ATPase subunit beta-1 OS=Caenorhabditis elegans GN=nkb-1 PE=1 SV=1 - [AT1B1_CAEEL]	19.06	1	3	3	5							0.837367	-;-;-;1;-;-;-;-;-;-;-;-;-;-;-;-;-;-;-;-		1.26698	-;-;-;1;-;-;-;-;-;-;-;-;-;-;-;-;-;-;-;-			0								0			12.6328	12.5	2	4									3.90368	6.56	1	1
Q9XXK1	ATP synthase subunit alpha, mitochondrial OS=Caenorhabditis elegans GN=H28O16.1 PE=1 SV=1 - [ATPA_CAEEL]	6.32	1	3	3	3														0				0				0			5.48922	3.16	1	1		0							2.8717	1.3	1	1		0
O61235	Catalase-2 OS=Caenorhabditis elegans GN=ctl-1 PE=2 SV=3 - [CATA2_CAEEL]	8.05	3	3	3	7							2.59816	-;1;-;-;-;-;-;-;-;-;-;-;-;-;-;-;-;-;-;-		2.13405	-;1;-;-;-;-;-;-;-;-;-;-;-;-;-;-;-;-;-;-			0			11.1656	4.02	1	2										0				0								0
Q95YF3	ATP-dependent RNA helicase cgh-1 OS=Caenorhabditis elegans GN=cgh-1 PE=1 SV=1 - [CGH1_CAEEL]	8.37	1	3	3	7				1.59065	-;-;-;-;-;-;-;-;-;-;-;-;-;-;-;-;-;-;1;-		3.35712	-;-;-;-;-;-;-;-;-;-;-;-;-;-;-;-;-;-;1;-		2.42581	-;-;-;-;-;-;-;-;-;-;-;-;-;-;-;-;-;-;1;-		8.34421	3.95	1	2						0												0				0			11.8979	1.63	1
Q09165	Mesocentin OS=Caenorhabditis elegans GN=dig-1 PE=1 SV=2 - [DIG1_CAEEL]	2.05	3	3	3	6	1.31512	-;-;-;2;-;-;-;-;-;-;-;-;-;-;1;-;-;-;-;-	14.1469	0.862159	-;-;-;2;-;-;-;-;-;-;-;-;-;-;1;-;-;-;-;-	28.2159	1.1125	-;-;-;2;-;-;-;-;-;-;-;-;-;-;1;-;-;-;-;-	24.8993	1.51549	-;-;-;2;-;-;-;-;-;-;-;-;-;-;1;-;-;-;-;-	26.5333		0			9.01155	0.88	1	2		0			15.1079	1.03	1	3		0				0
O44400	Protein F37C4.5 OS=Caenorhabditis elegans GN=F37C4.5 PE=1 SV=3 - [F37C4_CAEEL]	9.89	1	3	3	4	0.335293	-;-;1;-;-;-;-;-;-;-;-;-;-;-;-;-;-;-;-;-		1.12194	-;-;1;-;-;-;-;-;-;-;-;-;-;-;-;-;-;-;-;-		1.10787	-;-;1;-;-;-;-;-;-;-;-;-;-;-;-;-;-;-;-;-		1.51595	-;-;1;-;-;-;-;-;-;-;-;-;-;-;-;-;-;-;-;-			0							4.52039	5.04	1	1		0				0								0
P62784	Histone H4 OS=Caenorhabditis elegans GN=his-1 PE=1 SV=2 - [H4_CAEEL]	31.07	1	3	3	5														0							4.42659	12.62	1	1	3.46724	11.65	1	1		0								0
Q18823	Laminin-like protein lam-2 OS=Caenorhabditis elegans GN=lam-2 PE=1 SV=3 - [LAM2_CAEEL]	4.04	1	3	3	4														0				0								0				0				0			5.7911	1.1	1	2		0
P53014	Myosin, essential light chain OS=Caenorhabditis elegans GN=mlc-3 PE=1 SV=1 - [MLE_CAEEL]	25.49	2	3	3	3	1.18514	-;-;-;1;-;-;-;-;-;-;-;-;-;-;-;-;-;-;-;-		2.037	-;-;-;1;-;-;-;-;-;-;-;-;-;-;-;-;-;-;-;-		2.92705	-;1;-;1;-;-;-;-;-;-;-;-;-;-;-;-;-;1;-;-	12.5675	2.18506	-;1;-;1;-;-;-;-;-;-;-;-;-;-;-;-;-;1;-;-	33.8892		0			5.24722	15.69	1	1		0			4.69228	9.8	1	1
Q23381	Probable methylmalonyl-CoA mutase, mitochondrial OS=Caenorhabditis elegans GN=mmcm-1 PE=2 SV=2 - [MUTA_CAEEL]	6.18	1	3	3	5	0.454246	-;-;-;2;-;-;-;-;-;-;-;-;-;-;-;-;1;-;-;-	29.5895	0.829142	-;-;-;2;-;-;-;-;-;-;-;-;-;-;-;-;2;-;-;-	4.6777	1.79052	-;-;-;2;-;-;-;-;-;-;-;-;-;-;-;-;2;-;-;-	27.9984	2.12893	-;-;-;2;-;-;-;-;-;-;-;-;-;-;-;-;2;-;-;-	18.3687		0				0							6.75015	1.21	1	2	3.7616	2.82	1	1		0				0
P12845	Myosin-2 OS=Caenorhabditis elegans GN=myo-2 PE=2 SV=2 - [MYO2_CAEEL]	2.72	1	3	3	6	0.282731	-;-;-;-;1;-;-;-;-;-;-;-;-;-;-;-;-;-;-;-		1.90604	-;-;-;-;1;-;-;-;-;-;-;-;-;-;-;-;-;-;-;-		1.46446	-;-;-;-;1;-;-;-;-;-;-;-;-;-;-;-;-;-;-;-		2.4461	-;-;-;-;1;-;-;-;-;-;-;-;-;-;-;-;-;-;-;-			0				0			4.75275	0.92	1	1		0			5.72068	1.08	1	1	7.69508	0.72	1	2	7.16857	0.72	1	2		0
Q95005	Proteasome subunit alpha type-7 OS=Caenorhabditis elegans GN=pas-4 PE=1 SV=1 - [PSA7_CAEEL]	20.16	1	3	3	5	1.34411	-;-;-;-;-;-;-;-;-;-;-;-;-;-;1;-;1;-;-;-	39.9889	1.27752	-;-;-;-;-;-;-;-;-;-;-;-;-;-;1;-;1;-;-;-	45.9857	0.501157	-;-;-;-;-;-;-;-;-;-;-;-;-;-;1;-;1;-;-;-	28.5841	0.713209	-;-;-;-;-;-;-;-;-;-;-;-;-;-;1;-;1;-;-;-	58.6752		0				0								0
Q27274	60 kDa SS-A/Ro ribonucleoprotein homolog OS=Caenorhabditis elegans GN=rop-1 PE=2 SV=1 - [RO60_CAEEL]	7.78	1	3	3	5				1.57339	-;-;-;-;-;-;2;-;-;-;-;-;-;-;-;-;-;-;-;-					0.764918	-;-;-;-;-;-;2;-;-;-;-;-;-;-;-;-;-;-;-;-			0				0			3.68412	3.73	1	1						0							13.042	4.04	2	4
P48150	40S ribosomal protein S14 OS=Caenorhabditis elegans GN=rps-14 PE=2 SV=1 - [RS14_CAEEL]	23.68	1	3	3	12	0.60714	-;-;-;2;-;-;-;-;-;-;-;-;-;-;-;-;-;-;-;-		0.698539	-;-;-;2;-;-;-;-;-;-;-;-;-;-;-;-;-;-;-;-		4.06428	-;-;-;2;-;-;-;-;-;-;-;-;-;-;-;-;-;-;-;-		2.68769	-;-;-;2;-;-;-;-;-;-;-;-;-;-;-;-;-;-;-;-			0								0			26.8372	22.37	2	6													22.1358	15.13	1
Q21752	Probable voltage-dependent anion-selective channel OS=Caenorhabditis elegans GN=R05G6.7 PE=2 SV=2 - [VDAC_CAEEL]	15.19	1	3	3	3													2.86963	3.89	1	1		0				0			3.49539	3.89	1	1		0												0
Q05036	Uncharacterized protein C30C11.4 OS=Caenorhabditis elegans GN=C30C11.4 PE=1 SV=1 - [YLA4_CAEEL]	6.7	1	3	3	5	1.20135	-;2;1;-;-;-;-;-;-;-;-;-;-;-;1;-;-;-;-;-	75.7544	6.1663	-;2;1;-;-;-;-;-;-;-;-;-;-;-;-;-;-;-;-;-	21.448	1.8871	-;2;1;-;-;-;-;-;-;-;-;-;-;-;1;-;-;-;-;-	14.698	1.59584	-;2;1;-;-;-;-;-;-;-;-;-;-;-;1;-;-;-;-;-	52.2931		0			7.7082	1.93	1	2	8.49897	4.51	2	2		0				0				0								0
Q17405	Aminopeptidase-like protein AC3.5 OS=Caenorhabditis elegans GN=AC3.5 PE=1 SV=2 - [YQ02_CAEEL]	4.86	2	3	3	5	0.674831	-;1;-;-;-;-;-;-;-;-;-;-;-;-;-;-;-;-;-;-		0.540197	-;1;-;-;-;-;-;-;-;-;-;-;-;-;-;-;-;-;-;-		1.37971	-;1;-;-;-;-;-;-;-;-;-;-;-;-;-;-;-;-;-;-		1.2031	-;1;-;-;-;-;-;-;-;-;-;-;-;-;-;-;-;-;-;-			0			4.871	1.56	1	1										0				0				0
G5EEA8	Annexin OS=Caenorhabditis elegans GN=nex-1 PE=2 SV=1 - [G5EEA8_CAEEL]	10.87	1	3	3	7	2.83115	-;-;-;1;-;-;-;-;-;-;-;-;-;-;-;1;-;-;-;-	15.7579	1.51763	-;-;-;1;-;-;-;-;-;-;-;-;-;-;-;1;-;-;-;-	8.78037	0.633421	-;-;-;-;-;-;-;-;-;-;-;-;-;-;-;1;-;-;-;-		1.08068	-;-;-;-;-;-;-;-;-;-;-;-;-;-;-;1;-;-;-;-			0				0				0			5.78297	2.8	1	2		0								0
Q9XUV0	Proteasome subunit beta type OS=Caenorhabditis elegans GN=pbs-5 PE=3 SV=1 - [Q9XUV0_CAEEL]	10.21	1	3	3	5	3.22026	1;-;-;1;-;-;-;-;-;-;-;-;-;-;-;-;-;-;-;-	28.982	2.30879	1;-;-;1;-;-;-;-;-;-;-;-;-;-;-;-;-;-;-;-	40.2379	1.33198	1;-;-;1;-;-;-;-;-;-;-;-;-;-;-;-;-;-;-;-	55.858	1.51619	1;-;-;1;-;-;-;-;-;-;-;-;-;-;-;-;-;-;-;-	38.6768	2.12725	2.82	1	1						0			9.70385	3.52	1	3														0
Q22101	Protein T02G5.7 OS=Caenorhabditis elegans GN=CELE_T02G5.7 PE=2 SV=1 - [Q22101_CAEEL]	15.38	1	3	3	3							3.39145	-;-;-;-;-;-;-;-;-;-;-;-;-;-;-;1;-;-;-;-		3.29425	-;-;-;-;-;-;-;-;-;-;-;-;-;-;-;1;-;-;-;-			0			4.919	6.92	1	1		0				0				0
Q22993	Protein PMT-2 OS=Caenorhabditis elegans GN=pmt-2 PE=2 SV=1 - [Q22993_CAEEL]	7.78	1	3	3	11							1.31493	-;-;-;-;-;-;1;-;-;-;-;-;-;-;-;-;-;-;-;-						0			2.62939	2.06	1	1		0				0				0			3.01648	2.97	1	1	27.8851	5.72	2	9
P90735	Protein EAT-6 OS=Caenorhabditis elegans GN=eat-6 PE=2 SV=1 - [P90735_CAEEL]	5.32	2	3	3	3														0			3.77321	1.61	1	1		0			5.06733	1.91	1	1	3.641	1.81	1	1						0
Q9N5B3	Protein W08E12.7 OS=Caenorhabditis elegans GN=CELE_W08E12.7 PE=2 SV=1 - [Q9N5B3_CAEEL]	9.46	1	3	3	5							2.44619	-;-;-;1;-;-;-;-;-;-;-;-;-;-;-;-;-;-;-;-		1.9299	-;-;-;1;-;-;-;-;-;-;-;-;-;-;-;-;-;-;-;-			0								0			3.99707	3.32	1	1									7.12416	2.81	1	2
O44781	Protein F33D11.10 OS=Caenorhabditis elegans GN=CELE_F33D11.10 PE=2 SV=1 - [O44781_CAEEL]	9.77	2	3	3	5	1.11368	-;-;-;2;-;-;-;-;-;-;-;-;-;-;-;-;-;-;-;-		1.79517	-;-;-;2;-;-;-;-;-;-;-;-;-;-;-;-;-;-;-;-		0.975596	-;-;-;2;-;-;-;-;-;-;-;-;-;-;-;-;-;-;-;-		1.25989	-;-;-;1;-;-;-;-;-;-;-;-;-;-;-;-;-;-;-;-			0				0				0			7.26334	4.01	1	2		0				0			5.36148	2.51	1	2
D7SFI3	Protein C02D5.4 OS=Caenorhabditis elegans GN=C02D5.4 PE=3 SV=1 - [D7SFI3_CAEEL]	20.87	1	3	3	9	2.80977	-;-;-;-;-;-;-;-;-;-;-;-;-;-;1;1;-;-;-;-	87.552	4.14662	-;-;-;-;-;-;-;-;-;-;-;-;-;-;1;1;-;-;-;-	102.788	2.33342	-;-;-;-;-;-;-;-;-;-;-;-;-;-;1;1;-;-;-;-	101.536	4.06256	-;-;-;-;-;-;-;-;-;-;-;-;-;-;1;1;-;-;-;-	63.2157		0				0
H9G333	Protein CPL-1, isoform b OS=Caenorhabditis elegans GN=cpl-1 PE=3 SV=1 - [H9G333_CAEEL]	22.73	2	3	3	17	1.01708	-;-;2;-;-;-;-;-;-;-;-;-;-;-;-;1;-;-;-;-	31.1747	0.813449	-;-;2;-;-;-;-;-;-;-;-;-;-;-;-;1;-;-;-;-	109.005	0.874959	-;-;1;-;-;-;-;-;-;-;-;-;-;-;-;1;-;-;-;-	131.166	1.05488	-;-;2;-;-;-;-;-;-;-;-;-;-;-;-;1;-;-;-;-	102.518		0			42.9513	10.61	1	9	8.96436	10.61	1	2		0				0
Q8ITY1	Protein PCK-1, isoform c OS=Caenorhabditis elegans GN=pck-1 PE=2 SV=1 - [Q8ITY1_CAEEL]	7.92	4	2	3	4														0			2.87436	1.91	1	1														0			6.38629	3.01	1	2
Q9UAN9	Protein NRA-4, isoform a OS=Caenorhabditis elegans GN=nra-4 PE=2 SV=2 - [Q9UAN9_CAEEL]	4.1	2	3	3	6	3.23463	-;-;-;-;-;-;-;-;-;-;-;-;-;-;1;-;-;-;-;-		5.6352	-;-;-;-;-;-;-;-;-;-;-;-;-;-;1;-;-;-;-;-		1.84251	-;-;-;-;-;-;-;-;-;-;-;-;-;-;1;-;-;-;-;-		2.56242	-;-;-;-;-;-;-;-;-;-;-;-;-;-;1;-;-;-;-;-			0				0				0			6.14535	1.07	1	2						0				0
P46561	ATP synthase subunit beta, mitochondrial OS=Caenorhabditis elegans GN=atp-2 PE=1 SV=2 - [ATPB_CAEEL]	8.74	1	3	3	10	0.439755	-;-;-;-;-;-;-;-;-;-;-;-;-;-;-;-;1;-;-;-					1.60412	-;-;-;-;-;-;-;-;-;-;-;-;-;-;-;1;1;-;1;-	96.2819	1.5338	-;-;-;-;-;-;-;-;-;-;-;-;-;-;-;1;1;-;-;-	95.4059					14.7553	4.09	1	4										0
Q18885	Transcription factor BTF3 homolog OS=Caenorhabditis elegans GN=icd-1 PE=1 SV=1 - [BTF3_CAEEL]	29.19	1	3	3	5				3.6768	-;1;-;-;-;-;-;-;-;-;-;-;-;-;-;-;-;-;-;-		2.59452	-;1;-;1;-;-;-;-;-;-;-;-;-;-;-;-;-;-;-;-	113.702	5.26498	-;1;-;-;-;-;-;-;-;-;-;-;-;-;-;-;-;-;-;-						8.88529	14.91	1	2					11.1868	29.19	2	3
Q20168	Probable coatomer subunit beta' OS=Caenorhabditis elegans GN=F38E11.5 PE=2 SV=3 - [COPB2_CAEEL]	4	1	3	3	3																	6.59406	3	2	2		0								0				0			2.59174	1	1	1
P19974	Cytochrome c 2.1 OS=Caenorhabditis elegans GN=cyc-2.1 PE=1 SV=2 - [CYC21_CAEEL]	23.42	2	3	3	3																		0								0
P34460	Probable elongation factor 1-beta/1-delta 1 OS=Caenorhabditis elegans GN=F54H12.6 PE=1 SV=1 - [EF1B1_CAEEL]	21.13	4	3	3	6																	19.536	15.96	2	5
Q10663	Bifunctional glyoxylate cycle protein OS=Caenorhabditis elegans GN=gei-7 PE=1 SV=2 - [GCP_CAEEL]	5.06	2	3	3	7																		0				0								0			4.66364	1.76	1	1	11.924	1.14	1	4		0
Q21253	Gelsolin-like protein 1 OS=Caenorhabditis elegans GN=gsnl-1 PE=1 SV=1 - [GELS1_CAEEL]	9.68	1	3	3	3																	4.10866	3.37	1	1		0																0				0
Q9U2M4	Probable hydroxyacid-oxoacid transhydrogenase, mitochondrial OS=Caenorhabditis elegans GN=Y38F1A.6 PE=2 SV=1 - [HOT_CAEEL]	15.27	1	3	3	7																		0								0			3.70471	4.95	1	1	7.53413	5.38	1	2	6.8058	5.38	1	2
Q18680	Probable inorganic pyrophosphatase 1 OS=Caenorhabditis elegans GN=pyp-1 PE=2 SV=3 - [IPYR_CAEEL]	13.51	1	3	3	14	1.51922	-;2;-;-;-;-;-;-;-;-;-;-;-;-;-;2;2;-;-;-	32.352	1.86727	-;2;-;-;-;-;-;-;-;-;-;-;-;-;-;2;2;-;-;-	29.2493	1.11924	-;1;-;-;-;-;-;-;-;-;-;-;-;-;-;2;2;-;-;-	28.6562	1.30454	-;1;-;-;-;-;-;-;-;-;-;-;-;-;-;2;2;-;-;-	11.9059					22.2408	5.41	1	4	3.25597	4.18	1	1		0												0
P40614	Phosphate carrier protein, mitochondrial OS=Caenorhabditis elegans GN=F01G4.6 PE=2 SV=1 - [MPCP_CAEEL]	13.82	2	3	3	6																	12.3892	5.29	1	3	10.4971	8.53	2	2	3.65462	4.41	1	1						0
O02056	60S ribosomal protein L4 OS=Caenorhabditis elegans GN=rpl-4 PE=1 SV=3 - [RL4_CAEEL]	10.72	1	3	3	7	0.475999	-;-;-;1;-;-;-;-;-;-;-;-;-;-;-;-;-;-;-;-					1.40396	-;-;-;1;-;-;-;-;-;-;-;-;-;-;-;-;-;-;-;-		1.16996	-;-;-;1;-;-;-;-;-;-;-;-;-;-;-;-;-;-;-;-							0				0			8.32398	4.93	1	4						0			3.04124	5.22	1	2
Q93573	Translationally-controlled tumor protein homolog OS=Caenorhabditis elegans GN=tct-1 PE=1 SV=1 - [TCTP_CAEEL]	18.78	1	3	3	3	0.449476	-;-;-;-;-;-;-;-;-;-;-;-;-;-;-;1;-;-;-;-					0.749477	-;-;-;-;-;-;-;-;-;-;-;-;-;-;-;1;-;-;-;-		0.493817	-;-;-;-;-;-;-;-;-;-;-;-;-;-;-;1;-;-;-;-							0							3.15657	4.97	1	1														0
Q21824	Probable peroxiredoxin prdx-3 OS=Caenorhabditis elegans GN=prdx-3 PE=1 SV=1 - [TDX1_CAEEL]	15.93	1	3	3	11																		0				0			16.7634	15.49	2	7		0				0			7.21012	8.41	1	4
O62053	UPF0375 protein C08F11.11 OS=Caenorhabditis elegans GN=C08F11.11 PE=1 SV=1 - [U375A_CAEEL]	38.74	1	3	3	7				0.403182	-;-;-;-;-;-;-;-;-;-;-;-;-;-;1;-;-;-;-;-		1.82879	-;-;-;1;-;-;-;-;-;-;-;-;-;-;1;-;-;-;-;-	112.312	1.76909	-;-;-;1;-;-;-;-;-;-;-;-;-;-;1;-;-;-;-;-	78.1435						0							3.15761	12.61	1	1
P52717	Uncharacterized serine carboxypeptidase F41C3.5 OS=Caenorhabditis elegans GN=F41C3.5 PE=1 SV=1 - [YUW5_CAEEL]	8.1	1	3	3	6	2.05454	-;-;-;1;-;-;-;-;-;-;-;-;-;-;-;-;-;-;1;-	73.003	1.86235	-;-;-;1;-;-;-;-;-;-;-;-;-;-;-;-;-;-;1;-	30.4809	0.934269	-;-;-;1;-;-;-;-;-;-;-;-;-;-;-;-;-;-;-;-		1.98903	-;-;-;1;-;-;-;-;-;-;-;-;-;-;-;-;-;-;1;-	53.26						0				0			11.5518	2.99	1	3										0
G5EET8	Protein F15E11.13 OS=Caenorhabditis elegans GN=CELE_F15E11.13 PE=4 SV=1 - [G5EET8_CAEEL]	37.75	1	3	3	36	1.85714	-;-;-;-;-;-;2;-;-;-;-;-;-;-;-;-;-;-;-;-		5.53013	-;-;-;-;-;-;2;-;-;-;-;-;-;-;-;-;-;-;-;-		1.65806	-;-;-;-;-;-;1;-;-;-;-;-;-;-;-;-;-;-;-;-		2.18608	-;-;-;-;-;-;2;-;-;-;-;-;-;-;-;-;-;-;-;-						53.5041	13.25	1	11	26.4346	13.25	1	6		0							29.9845	7.28	1	10	14.3727	7.28	1	5
G5EBF3	Protein F15E11.1 OS=Caenorhabditis elegans GN=CELE_F15E11.1 PE=4 SV=1 - [G5EBF3_CAEEL]	27.27	1	3	3	8	1.47342	-;-;-;-;-;1;-;-;-;-;-;-;-;-;-;-;-;-;-;-		3.93096	-;-;-;-;-;1;-;-;-;-;-;-;-;-;-;-;-;-;-;-		0.938804	-;-;-;-;-;1;-;-;-;-;-;-;-;-;-;-;-;-;-;-		1.20534	-;-;-;-;-;1;-;-;-;-;-;-;-;-;-;-;-;-;-;-							0			7.73983	10.39	1	2	7.86284	10.39	1	2					3.92712	10.39	1	1	8.00493	16.88	2	3		0
Q9GZH4	Protein RIBO-1 OS=Caenorhabditis elegans GN=ribo-1 PE=2 SV=2 - [Q9GZH4_CAEEL]	5.97	1	3	3	5	1.40676	-;1;-;-;-;-;-;-;-;-;-;-;-;-;-;-;-;-;-;-		3.33907	-;1;-;-;-;-;-;-;-;-;-;-;-;-;-;-;-;-;-;-		1.00011	-;1;-;-;-;-;-;-;-;-;-;-;-;-;-;-;-;-;-;-		1.55128	-;1;-;-;-;-;-;-;-;-;-;-;-;-;-;-;-;-;-;-						11.5463	3.07	1	2		0			8.18741	2.9	1	2		0								0
P91316	Protein IRG-3 OS=Caenorhabditis elegans GN=irg-3 PE=2 SV=1 - [P91316_CAEEL]	16.82	1	3	3	8				17.6467	-;-;-;-;-;-;-;-;-;-;-;-;-;-;-;1;-;-;-;-					3.67771	-;-;-;-;-;-;-;-;-;-;-;-;-;-;-;1;-;-;-;-							0							22.3718	8.64	1	4						0
O01532	Protein ASP-5 OS=Caenorhabditis elegans GN=asp-5 PE=2 SV=1 - [O01532_CAEEL]	10.94	1	3	3	10	0.718472	-;-;-;2;-;-;-;-;-;-;-;-;-;-;-;-;-;-;-;-		1.09349	-;-;-;2;-;-;-;-;-;-;-;-;-;-;-;-;-;-;-;-		1.14078	-;-;-;2;-;-;-;-;-;-;-;-;-;-;-;-;-;-;-;-		1.76911	-;-;-;2;-;-;-;-;-;-;-;-;-;-;-;-;-;-;-;-							0							15.3093	8.4	2	6		0
Q9N5V3	Protein IMB-3 OS=Caenorhabditis elegans GN=imb-3 PE=2 SV=2 - [Q9N5V3_CAEEL]	2.56	1	3	3	3	0.680115	-;-;-;-;-;-;-;-;-;-;-;-;-;-;-;1;-;-;-;-		1.20383	-;-;-;-;-;-;-;-;-;-;-;-;-;-;-;1;-;-;-;-		3.93105	-;-;-;-;-;-;-;-;-;-;-;-;-;-;-;1;-;-;-;-		2.63876	-;-;-;-;-;-;-;-;-;-;-;-;-;-;-;1;-;-;-;-							0				0				0			3.33191	1.47	1	1
Q9U1Q2	Glucose-6-phosphate isomerase OS=Caenorhabditis elegans GN=gpi-1 PE=2 SV=1 - [Q9U1Q2_CAEEL]	10.89	2	3	3	4	0.514725	-;-;-;1;-;-;-;-;-;-;-;-;-;-;-;-;-;-;-;-		0.564773	-;-;-;1;-;-;-;-;-;-;-;-;-;-;-;-;-;-;-;-		0.349435	-;-;-;1;-;-;-;-;-;-;-;-;-;-;-;-;-;-;-;-		0.801891	-;-;-;1;-;-;-;-;-;-;-;-;-;-;-;-;-;-;-;-							0				0			10.2244	5.99	2	3
O17687	Protein NASP-2 OS=Caenorhabditis elegans GN=nasp-2 PE=2 SV=1 - [O17687_CAEEL]	10.31	1	3	3	5																	5.14981	3.95	1	1		0			6.18635	2.75	1	2
Q18529	Protein C39D10.7 OS=Caenorhabditis elegans GN=C39D10.7 PE=1 SV=3 - [Q18529_CAEEL]	3.84	1	3	3	6				0.678302	-;-;-;-;-;-;-;-;-;-;-;-;-;-;-;1;-;-;-;-		1.82345	-;-;-;-;-;-;-;-;-;-;-;-;-;-;-;1;-;-;-;-		1.56226	-;-;-;-;-;-;-;-;-;-;-;-;-;-;-;1;-;-;-;-							0				0				0								0			6.30141	1.28	1	2
Q20062	Protein F35G2.2 OS=Caenorhabditis elegans GN=CELE_F35G2.2 PE=1 SV=1 - [Q20062_CAEEL]	23.12	1	3	3	4	0.857301	-;-;-;-;-;-;-;-;-;-;-;-;-;-;1;-;-;-;-;-		1.36885	-;-;-;-;-;-;-;-;-;-;-;-;-;-;1;-;-;-;-;-		0.769146	-;-;-;-;-;-;-;-;-;-;-;-;-;-;1;-;-;-;-;-		0.947545	-;-;-;-;-;-;-;-;-;-;-;-;-;-;1;-;-;-;-;-							0
Q21633	Protein UBC-18 OS=Caenorhabditis elegans GN=ubc-18 PE=2 SV=2 - [Q21633_CAEEL]	29.41	1	3	3	5				1.45667	-;1;-;-;-;-;-;-;-;-;-;-;-;-;-;-;-;-;-;-		1.50639	-;1;-;-;-;-;-;-;-;-;-;-;-;-;-;-;-;-;-;-		1.71736	-;1;-;-;-;-;-;-;-;-;-;-;-;-;-;-;-;-;-;-						10.1959	9.8	1	3	7.95042	19.61	2	2		0								0
O46015	Protein TEP-1, isoform b OS=Caenorhabditis elegans GN=tep-1 PE=2 SV=2 - [O46015_CAEEL]	2.8	3	3	3	4	2.37596	-;-;-;1;-;-;-;-;-;-;-;-;-;-;-;-;-;-;-;-		7.8301	-;-;-;1;-;-;-;-;-;-;-;-;-;-;-;-;-;-;-;-		2.1991	-;-;-;1;-;-;-;-;-;-;-;-;-;-;-;-;-;-;-;-		3.01907	-;-;-;1;-;-;-;-;-;-;-;-;-;-;-;-;-;-;-;-							0				0			3.1992	1	1	1		0				0			2.87302	0.67	1	1	3.65735	0.67	1
P52015	Peptidyl-prolyl cis-trans isomerase 7 OS=Caenorhabditis elegans GN=cyn-7 PE=1 SV=2 - [CYP7_CAEEL]	22.81	3	2	3	3							2.00329	-;-;-;-;-;-;-;-;-;-;-;-;-;-;-;-;1;-;-;-		1.2922	-;-;-;-;-;-;-;-;-;-;-;-;-;-;-;-;1;-;-;-											0				0								0				0
Q19749	Dihydrolipoyllysine-residue acetyltransferase component of pyruvate dehydrogenase complex, mitochondrial OS=Caenorhabditis elegans GN=F23B12.5 PE=1 SV=1 - [ODP2_CAEEL]	8.28	1	3	3	5	1.67046	-;-;2;-;-;-;-;-;-;-;-;-;-;-;-;-;-;-;-;-		2.81076	-;-;2;-;-;-;-;-;-;-;-;-;-;-;-;-;-;-;-;-		3.24422	-;-;2;-;-;-;-;-;-;-;-;-;-;-;-;-;-;-;-;-		2.98169	-;-;2;-;-;-;-;-;-;-;-;-;-;-;-;-;-;-;-;-										8.11906	3.55	1	2	3.23469	1.78	1	1		0				0
Q09583	Proteasome subunit alpha type-3 OS=Caenorhabditis elegans GN=pas-7 PE=1 SV=3 - [PSA3_CAEEL]	18.4	1	3	3	6	1.80784	-;-;1;-;-;-;-;-;-;-;-;-;-;-;1;1;-;-;-;-	21.4201	1.65435	-;-;1;-;-;-;-;-;-;-;-;-;-;-;1;1;-;-;-;-	30.7379	0.752631	-;-;1;-;-;-;-;-;-;-;-;-;-;-;1;1;-;-;-;-	35.0285	0.999761	-;-;1;-;-;-;-;-;-;-;-;-;-;-;1;1;-;-;-;-	8.04181									4.07708	5.2	1	1		0												0				0
P49405	60S ribosomal protein L5 OS=Caenorhabditis elegans GN=rpl-5 PE=2 SV=1 - [RL5_CAEEL]	13.65	1	3	3	17																						0				0							2.88289	6.14	1	1		0
Q20363	Stress-induced protein 1 OS=Caenorhabditis elegans GN=sip-1 PE=1 SV=1 - [SIP1_CAEEL]	30.19	1	3	3	5																					3.36768	7.55	1	1	11.5242	22.64	2	3		0				0
Q21465	Protein M02D8.1 OS=Caenorhabditis elegans GN=CELE_M02D8.1 PE=2 SV=1 - [Q21465_CAEEL]	14.72	1	3	3	6	2.29091	-;-;-;1;-;-;-;-;-;-;-;-;-;-;-;-;-;-;-;-		2.46067	-;-;-;1;-;-;-;-;-;-;-;-;-;-;-;-;-;-;-;-		0.785322	-;-;-;1;-;-;-;-;-;-;-;-;-;-;-;-;-;-;-;-		0.936836	-;-;-;1;-;-;-;-;-;-;-;-;-;-;-;-;-;-;-;-										5.86033	5.08	1	2	6.80031	5.58	1	2														0
O62289	Protein TTR-51 OS=Caenorhabditis elegans GN=ttr-51 PE=2 SV=2 - [O62289_CAEEL]	37.68	1	3	3	7							0.954639	-;-;-;1;-;-;-;-;-;-;-;-;-;-;-;-;-;-;-;-		1.24279	-;-;-;1;-;-;-;-;-;-;-;-;-;-;-;-;-;-;-;-											0			3.40818	8.7	1	1					6.30503	10.14	1	2	9.54721	10.14	1	3
Q7Z1Q3	Protein ALH-12, isoform a OS=Caenorhabditis elegans GN=alh-12 PE=2 SV=1 - [Q7Z1Q3_CAEEL]	13.63	2	3	3	5																						0			8.2128	5.01	1	2
Q9NEZ8	Protein ECH-7 OS=Caenorhabditis elegans GN=ech-7 PE=2 SV=1 - [Q9NEZ8_CAEEL]	20.7	1	3	3	5																					5.00178	8.98	1	1						0			2.79713	5.08	1	1
Q20627	Protein PAM-1, isoform a OS=Caenorhabditis elegans GN=pam-1 PE=2 SV=1 - [Q20627_CAEEL]	5.32	2	3	3	3				2.4892	-;-;-;-;-;-;-;-;-;-;-;-;-;-;-;-;1;-;-;-		2.01856	-;-;-;-;-;-;-;-;-;-;-;-;-;-;-;-;1;-;-;-		2.83539	-;-;-;-;-;-;-;-;-;-;-;-;-;-;-;-;1;-;-;-											0				0				0				0				0				0
O18000	Protein PES-9 OS=Caenorhabditis elegans GN=pes-9 PE=2 SV=1 - [O18000_CAEEL]	9.3	1	3	3	4							2.21088	-;-;-;-;-;-;-;-;-;-;-;-;-;-;-;1;-;-;-;-		1.43945	-;-;-;-;-;-;-;-;-;-;-;-;-;-;-;1;-;-;-;-											0				0				0
Q9UAQ6	Protein RAB-1 OS=Caenorhabditis elegans GN=rab-1 PE=2 SV=1 - [Q9UAQ6_CAEEL]	20.49	1	3	3	5	1.13812	-;-;-;-;-;-;-;-;-;-;-;-;-;-;1;-;-;-;-;-		2.20385	-;-;-;-;-;-;-;-;-;-;-;-;-;-;1;-;-;-;-;-		0.809591	-;-;-;-;-;-;-;-;-;-;-;-;-;-;1;-;-;-;-;-		0.992942	-;-;-;-;-;-;-;-;-;-;-;-;-;-;1;-;-;-;-;-										5.92624	12.2	1	1		0												0
O02115	Proliferating cell nuclear antigen OS=Caenorhabditis elegans GN=pcn-1 PE=1 SV=3 - [PCNA_CAEEL]	17.11	1	3	3	4	3.09646	-;-;-;-;-;-;-;-;-;-;-;-;-;-;-;1;-;-;1;-	56.4762	3.20762	-;-;-;-;-;-;-;-;-;-;-;-;-;-;-;1;-;-;1;-	40.7747				1.25999	-;-;-;-;-;-;-;-;-;-;-;-;-;-;-;1;-;-;-;-															0												0
P0CG71	Polyubiquitin-A OS=Caenorhabditis elegans GN=ubq-1 PE=3 SV=1 - [UBIQ1_CAEEL]	27.57	4	3	3	3																										0												0
Q95X44	Protein VHA-8 OS=Caenorhabditis elegans GN=vha-8 PE=2 SV=1 - [Q95X44_CAEEL]	17.7	1	3	3	3																														0			2.90469	5.31	1	1
P91910	Tubulin alpha-3 chain OS=Caenorhabditis elegans GN=mec-12 PE=1 SV=1 - [TBA3_CAEEL]	11.11	6	3	3	5																																									19.7408	11.11	3
P41932	14-3-3-like protein 1 OS=Caenorhabditis elegans GN=par-5 PE=1 SV=2 - [14331_CAEEL]	28.23	1	2	4	6													5.30105	10.08	1	1					5.37766	6.45	1	1										0								0
Q20655	14-3-3-like protein 2 OS=Caenorhabditis elegans GN=ftt-2 PE=1 SV=1 - [14332_CAEEL]	26.21	2	2	4	9													21.8697	9.68	1	4		0																								0
P46562	Putative aldehyde dehydrogenase family 7 member A1 homolog OS=Caenorhabditis elegans GN=alh-9 PE=2 SV=2 - [AL7A1_CAEEL]	16.2	1	4	4	6														0			9.76844	4.14	1	2					8.68564	2.82	1	2						0				0
P55956	Aspartic protease 3 OS=Caenorhabditis elegans GN=asp-3 PE=1 SV=2 - [ASP3_CAEEL]	16.08	1	4	4	8	2.06714	-;-;-;1;-;-;-;-;-;-;-;-;-;-;-;-;-;-;1;-	103.316	1.50386	-;-;-;2;-;-;-;-;-;-;-;-;-;-;-;-;-;-;1;-	76.5118	2.10338	-;-;-;1;-;-;-;-;-;-;-;-;-;-;-;-;-;-;-;-		1.88713	-;-;-;1;-;-;-;-;-;-;-;-;-;-;-;-;-;-;1;-	128.4		0											22.4323	5.28	1	4		0
P27798	Calreticulin OS=Caenorhabditis elegans GN=crt-1 PE=1 SV=1 - [CALR_CAEEL]	10.89	1	4	4	8	0.691374	-;-;-;-;-;-;1;-;-;-;-;-;-;-;-;-;-;-;-;-		1.01349	-;-;-;-;-;-;1;-;-;-;-;-;-;-;-;-;-;-;-;-		1.83609	-;-;-;-;-;-;1;-;-;-;-;-;-;-;-;-;-;-;-;-		1.23318	-;-;-;-;-;-;1;-;-;-;-;-;-;-;-;-;-;-;-;-			0			8.94441	5.57	1	2	8.68594	5.57	1	2		0								0			10.6928	5.32	2	3
Q18066	Disorganized muscle protein 1 OS=Caenorhabditis elegans GN=dim-1 PE=1 SV=3 - [DIM_CAEEL]	10	1	4	4	6	1.64595	-;-;-;1;-;-;-;-;-;-;-;-;-;-;-;-;-;-;-;-		1.53804	-;-;-;1;-;-;-;-;-;-;-;-;-;-;-;-;-;-;-;-		0.464944	-;-;-;1;-;-;-;-;-;-;-;-;-;-;-;-;-;-;-;-		1.23314	-;-;-;1;-;-;-;-;-;-;-;-;-;-;-;-;-;-;-;-			0				0			4.39132	2.81	1	1	6.6147	1.88	1	3						0				0				0
P41938	Probable 3-hydroxyacyl-CoA dehydrogenase B0272.3 OS=Caenorhabditis elegans GN=B0272.3 PE=1 SV=1 - [HCDH2_CAEEL]	23.62	1	4	4	7														0				0								0				0				0
P34690	Tubulin alpha-2 chain OS=Caenorhabditis elegans GN=tba-2 PE=2 SV=1 - [TBA2_CAEEL]	16.07	1	3	4	6							1.77964	-;-;-;2;-;-;-;-;-;-;-;-;-;-;-;-;-;-;-;-		1.12144	-;-;-;1;-;-;-;-;-;-;-;-;-;-;-;-;-;-;-;-		5.05775	4.46	1	1									14.3938	8.93	2	3		0				0				0
G4SLD6	2MDa_2 protein OS=Caenorhabditis elegans GN=ttn-1 PE=4 SV=2 - [G4SLD6_CAEEL]	0.87	4	4	4	4	1.83925	-;-;-;-;-;-;-;-;-;-;-;-;-;-;1;-;-;-;-;-		3.14657	-;-;-;-;-;-;-;-;-;-;-;-;-;-;1;-;-;-;-;-		1.56171	-;-;-;-;-;-;-;-;-;-;-;-;-;-;1;-;-;-;-;-		1.71762	-;-;-;-;-;-;-;-;-;-;-;-;-;-;1;-;-;-;-;-			0				0				0				0				0				0				0				0
Q8MXS0	Protein MCA-3, isoform c OS=Caenorhabditis elegans GN=mca-3 PE=2 SV=1 - [Q8MXS0_CAEEL]	5.28	5	4	4	5				0.410154	-;-;-;-;-;-;-;-;-;-;-;-;-;-;-;1;-;-;-;-		2.21224	-;-;-;-;-;-;-;-;-;-;-;-;-;-;-;1;-;-;-;-		2.42453	-;-;-;-;-;-;-;-;-;-;-;-;-;-;-;1;-;-;-;-			0				0				0				0								0			5.96981	1.06	1	2
G5ED27	Protein HIM-4, isoform a OS=Caenorhabditis elegans GN=him-4 PE=4 SV=1 - [G5ED27_CAEEL]	1.06	3	4	4	5	0.960048	-;-;-;1;-;-;2;-;-;-;-;-;-;-;-;-;-;-;-;-	10.9448	1.07437	-;-;-;1;-;-;2;-;-;-;-;-;-;-;-;-;-;-;-;-	15.4283	1.92293	-;-;-;1;-;-;2;-;-;-;-;-;-;-;-;-;-;-;-;-	109.033	2.41087	-;-;-;1;-;-;2;-;-;-;-;-;-;-;-;-;-;-;-;-	79.0562		0			3.28231	0.35	1	1		0			3.56124	0.27	1	1		0				0			7.58797	0.19	1	2		0
O02089	Protein MSRA-1 OS=Caenorhabditis elegans GN=msra-1 PE=2 SV=1 - [O02089_CAEEL]	27.05	1	4	4	11	0.490703	-;2;-;1;-;-;-;-;-;1;-;-;-;-;-;-;-;-;-;-	31.6682	1.00851	-;2;-;2;-;-;-;-;-;1;-;-;-;-;-;-;-;-;-;-	7.32785	1.26064	-;2;-;2;-;-;-;-;-;1;-;-;-;-;-;-;-;-;-;-	25.2255	1.26142	-;2;-;2;-;-;-;-;-;1;-;-;-;-;-;-;-;-;-;-	18.1421		0			5.41004	3.38	1	2					7.94009	6.28	1	2
Q94271	Protein K10C2.3 OS=Caenorhabditis elegans GN=CELE_K10C2.3 PE=2 SV=1 - [Q94271_CAEEL]	11.22	1	4	4	11	0.967302	2;-;-;-;-;-;1;-;-;-;-;-;-;-;-;-;-;-;1;-	37.3935	7.94989	2;-;-;-;-;-;1;-;-;-;-;-;-;-;-;-;-;-;1;-	36.0588				1.41304	2;-;-;-;-;-;1;-;-;-;-;-;-;-;-;-;-;-;1;-	33.8319	5.40865	2.44	1	2										0							5.69084	2.44	1	2	2.74557	2.44	1	1
Q9XX57	Protein DCT-16, isoform a OS=Caenorhabditis elegans GN=dct-16 PE=4 SV=1 - [Q9XX57_CAEEL]	43.33	2	4	4	86	6.15547	-;3;1;-;-;-;-;-;-;-;-;-;-;-;1;-;-;-;-;-	65.7377	9.28568	-;3;1;-;-;-;-;-;-;-;-;-;-;-;1;-;-;-;-;-	70.8392	1.62588	-;2;1;-;-;-;-;-;-;-;-;-;-;-;1;-;-;-;-;-	93.2957	2.76228	-;2;1;-;-;-;-;-;-;-;-;-;-;-;1;-;-;-;-;-	68.972		0			195.452	22.22	1	41	161.322	22.22	1	35		0			4.63849	22.22	1	1					3.09985	8.89	1	1		0
G5EDH9	Protein LEA-1, isoform b OS=Caenorhabditis elegans GN=lea-1 PE=4 SV=1 - [G5EDH9_CAEEL]	4.71	15	4	4	5														0				0			4.16988	1.6	1	1	3.39385	1.15	1	1		0				0			9.98638	1.95	2	3		0
Q86CZ8	Protein ANT-1.1, isoform c OS=Caenorhabditis elegans GN=ant-1.1 PE=2 SV=1 - [Q86CZ8_CAEEL]	21.26	6	4	4	7	0.888953	-;-;-;-;-;-;-;-;-;-;-;-;-;-;-;-;-;-;1;-		0.969709	-;-;-;-;-;-;-;-;-;-;-;-;-;-;-;1;-;-;1;-	58.9221	1.2394	-;-;-;-;-;-;-;-;-;-;-;-;-;-;-;1;-;-;2;-	18.1567	1.84813	-;-;-;-;-;-;-;-;-;-;-;-;-;-;-;1;-;-;2;-	22.3571		0				0				0				0
P90868	Protein PBS-7 OS=Caenorhabditis elegans GN=pbs-7 PE=2 SV=2 - [P90868_CAEEL]	20.76	1	4	4	7													8.51061	6.36	1	2	9.50352	8.9	1	2		0			3.3091	5.51	1	1		0				0				0
O01542	Protein CPN-3 OS=Caenorhabditis elegans GN=cpn-3 PE=2 SV=1 - [O01542_CAEEL]	33.8	1	4	4	5														0											8.73396	21.83	2	3		0
B3WFV3	Protein UNC-15, isoform b OS=Caenorhabditis elegans GN=unc-15 PE=4 SV=1 - [B3WFV3_CAEEL]	9.22	1	1	4	12														0				0			15.63	3.44	1	3		0				0				0			12.6815	2.35	1	4		0
P91253	Probable glutathione S-transferase 7 OS=Caenorhabditis elegans GN=gst-7 PE=2 SV=1 - [GST7_CAEEL]	23.79	2	4	4	9	1.40855	-;-;-;1;-;-;-;-;-;-;-;-;-;-;-;-;-;-;-;-		2.48824	-;-;-;1;-;-;-;-;-;-;-;-;-;-;-;-;-;-;-;-		0.79534	-;-;-;1;-;-;-;-;-;-;-;-;-;-;-;-;-;-;-;-		1.61792	-;-;-;1;-;-;-;-;-;-;-;-;-;-;-;-;-;-;-;-						7.48823	11.17	1	2	9.82428	8.25	1	2	2.98518	4.37	1	1
P20163	Heat shock 70 kDa protein D OS=Caenorhabditis elegans GN=hsp-4 PE=1 SV=2 - [HSP7D_CAEEL]	7.76	1	1	4	27																	93.016	2.59	1	19	15.7745	2.59	1	4	4.27305	2.44	1	1		0								0
Q27488	Proteasome subunit alpha type-2 OS=Caenorhabditis elegans GN=pas-2 PE=1 SV=1 - [PSA2_CAEEL]	20.78	1	4	4	11	1.42087	-;-;-;-;-;-;-;-;-;-;-;-;-;-;3;-;-;-;-;-		1.81685	-;-;-;-;-;-;-;-;-;-;-;-;-;-;3;-;-;-;-;-		0.826828	-;-;-;-;-;-;-;-;-;-;-;-;-;-;3;-;-;-;-;-		0.827708	-;-;-;-;-;-;-;-;-;-;-;-;-;-;3;-;-;-;-;-						12.4983	9.52	1	2	6.34582	9.52	1	2
O44995	Protein K12C11.1 OS=Caenorhabditis elegans GN=CELE_K12C11.1 PE=2 SV=2 - [O44995_CAEEL]	11.85	1	4	4	6	1.39256	-;-;1;-;-;-;-;-;-;-;-;-;-;-;-;-;-;-;-;-		1.02045	-;-;1;-;-;-;-;-;-;-;-;-;-;-;-;-;-;-;-;-		0.785378	-;-;1;-;-;-;-;-;-;-;-;-;-;-;-;-;-;-;-;-		0.527232	-;-;1;-;-;-;-;-;-;-;-;-;-;-;-;-;-;-;-;-							0			5.05271	3.41	1	1	3.14463	2.61	1	1					3.43392	2.21	1	1	5.5786	2.21	1	2
Q8MNT7	Protein F09F7.4, isoform b OS=Caenorhabditis elegans GN=CELE_F09F7.4 PE=2 SV=1 - [Q8MNT7_CAEEL]	17.63	2	4	4	6	2.60066	-;-;-;-;-;-;-;-;-;-;-;-;-;-;3;-;-;-;1;-	1.10573	1.06039	-;-;-;-;-;-;-;-;-;-;-;-;-;-;3;-;-;-;1;-	38.9616	1.52847	-;-;-;-;-;-;-;-;-;-;-;-;-;-;3;-;-;-;1;-	11.6962	1.91297	-;-;-;-;-;-;-;-;-;-;-;-;-;-;3;-;-;-;1;-	2.49537						0				0				0				0				0
G5EF86	Protein Y48G10A.1 OS=Caenorhabditis elegans GN=CELE_Y48G10A.1 PE=4 SV=1 - [G5EF86_CAEEL]	30	1	4	4	6	1.4485	-;-;-;-;-;-;-;-;-;-;-;-;-;-;1;-;-;-;-;-		1.77279	-;-;-;-;-;-;-;-;-;-;-;-;-;-;1;-;-;-;-;-		0.522029	-;-;-;-;-;-;-;-;-;-;-;-;-;-;1;-;-;-;-;-		0.857661	-;-;-;-;-;-;-;-;-;-;-;-;-;-;1;-;-;-;-;-						4.36558	8.57	1	1	3.79163	7.5	1	1		0
O44727	Protein CPN-4 OS=Caenorhabditis elegans GN=cpn-4 PE=2 SV=3 - [O44727_CAEEL]	39.61	2	4	4	8																		0			25.71	26.62	2	6		0																0
Q18947	Protein D1054.11 OS=Caenorhabditis elegans GN=CELE_D1054.11 PE=2 SV=1 - [Q18947_CAEEL]	18.3	1	4	4	9																	10.9461	7.89	2	3	5.24616	5.36	1	1																	6.6499	4.1	1
Q22562	Protein T19B10.2 OS=Caenorhabditis elegans GN=CELE_T19B10.2 PE=2 SV=2 - [Q22562_CAEEL]	18.75	1	4	4	7	2.15913	-;-;-;-;-;-;-;-;-;-;-;-;-;-;-;1;-;-;2;-	14.5632	3.65975	-;-;-;-;-;-;-;-;-;-;-;-;-;-;-;1;-;-;2;-	6.94835	1.30265	-;-;-;-;-;-;-;-;-;-;-;-;-;-;-;1;-;-;2;-	1.82413	2.062	-;-;-;-;-;-;-;-;-;-;-;-;-;-;-;1;-;-;2;-	6.66974						0				0			9.80971	5.16	1	2						0
Q21966	Protein ASP-4 OS=Caenorhabditis elegans GN=asp-4 PE=2 SV=1 - [Q21966_CAEEL]	16.67	1	4	4	11	0.854487	-;-;-;-;-;-;-;-;-;-;-;-;-;-;2;1;-;-;-;-	28.4762	0.716865	-;-;-;-;-;-;-;-;-;-;-;-;-;-;3;1;-;-;-;-	20.4206	1.4614	-;-;-;-;-;-;-;-;-;-;-;-;-;-;3;1;-;-;-;-	28.1137	2.18252	-;-;-;-;-;-;-;-;-;-;-;-;-;-;3;1;-;-;-;-	19.0721						0								0											3.08311	2.48	1	1		0
Q86DB5	Protein GSR-1, isoform b OS=Caenorhabditis elegans GN=gsr-1 PE=2 SV=1 - [Q86DB5_CAEEL]	13.94	2	4	4	8	2.15068	-;1;-;1;-;-;-;-;-;-;-;-;-;-;-;-;-;-;-;-	29.5631	2.02454	-;1;1;1;-;-;-;-;-;-;-;-;-;-;-;-;-;-;-;-	73.905	1.14098	-;1;-;1;-;-;-;-;-;-;-;-;-;-;-;-;-;-;-;-	32.0544	1.12613	-;1;-;1;-;-;-;-;-;-;-;-;-;-;-;-;-;-;-;-	31.573					8.64498	3.49	1	2	4.98345	5.66	1	1	9.29686	5.66	1	2										0			3.29281	3.49	1
O17921	Protein TBB-1 OS=Caenorhabditis elegans GN=tbb-1 PE=2 SV=1 - [O17921_CAEEL]	14.7	1	1	4	5	1.17347	-;-;-;-;-;-;1;-;-;-;-;-;-;-;-;-;-;-;-;-		3.0364	-;-;-;-;-;-;1;-;-;-;-;-;-;-;-;-;-;-;-;-		11.0169	-;-;-;-;-;-;1;-;-;-;-;-;-;-;-;-;-;-;-;-		7.95711	-;-;-;-;-;-;1;-;-;-;-;-;-;-;-;-;-;-;-;-							0			4.48001	5.79	1	1		0				0				0			2.72378	1.78	1	1
P04970	Glyceraldehyde-3-phosphate dehydrogenase 1 OS=Caenorhabditis elegans GN=gpd-1 PE=1 SV=1 - [G3P1_CAEEL]	18.48	2	4	4	10	1.21387	-;-;-;-;-;-;1;-;-;-;-;-;-;-;-;-;-;-;-;-		2.85076	-;-;-;-;-;-;1;-;-;-;-;-;-;-;-;-;-;-;-;-		2.09334	-;-;-;1;-;-;1;-;-;-;-;-;-;-;-;-;-;-;-;-	57.9799	1.25017	-;-;-;1;-;-;1;-;-;-;-;-;-;-;-;-;-;-;-;-	10.2454									4.72253	4.69	1	1	14.4333	4.69	1	4						0			10.6323	10.56	2	3		0
Q21215	Guanine nucleotide-binding protein subunit beta-2-like 1 OS=Caenorhabditis elegans GN=rack-1 PE=1 SV=3 - [GBLP_CAEEL]	21.23	1	4	4	8	0.742409	-;-;-;1;-;-;-;-;-;-;-;-;-;-;-;-;-;-;-;-		2.20021	-;-;-;2;-;-;-;-;-;-;-;-;-;-;-;-;-;-;-;-		2.40554	-;-;-;2;-;-;-;-;-;-;-;-;-;-;-;-;-;-;-;-		2.51731	-;-;-;2;-;-;-;-;-;-;-;-;-;-;-;-;-;-;-;-										8.83626	12	2	2	15.5996	5.23	1	4														0
Q18493	Probable UDP-N-acetylglucosamine pyrophosphorylase OS=Caenorhabditis elegans GN=C36A4.4 PE=2 SV=2 - [UAP1_CAEEL]	11.16	2	4	4	5	0.821348	-;-;-;-;-;-;-;-;-;-;-;-;-;-;-;1;-;-;-;-		1.23466	-;-;-;-;-;-;-;-;-;-;-;-;-;-;-;1;-;-;-;-		1.25668	-;-;-;-;-;-;-;-;-;-;-;-;-;-;-;1;-;-;-;-		1.62264	-;-;-;-;-;-;-;-;-;-;-;-;-;-;-;1;-;-;-;-											0											3.03046	3.31	1	1
Q8I4K9	Protein EEF-1G, isoform b OS=Caenorhabditis elegans GN=eef-1g PE=2 SV=1 - [Q8I4K9_CAEEL]	16.62	3	4	4	7				1.82179	-;-;-;-;-;-;-;-;-;-;-;-;-;-;-;-;-;-;1;-		1.91444	-;-;-;-;-;-;-;-;-;-;-;-;-;-;-;-;-;-;1;-		1.36546	-;-;-;-;-;-;-;-;-;-;-;-;-;-;-;-;-;-;1;-										16.2395	9.12	2	4		0
O45148	Protein DLST-1 OS=Caenorhabditis elegans GN=dlst-1 PE=2 SV=2 - [O45148_CAEEL]	15.33	1	4	4	6	1.20842	-;-;1;-;-;-;-;-;-;-;-;-;-;-;-;-;-;-;-;-		1.87561	-;-;1;-;-;-;-;-;-;-;-;-;-;-;-;-;-;-;-;-					1.57421	-;-;1;-;-;-;-;-;-;-;-;-;-;-;-;-;-;-;-;-										3.94719	4.1	1	1	4.05015	4.75	1	1						0								0
O01530	Aspartic protease 6 OS=Caenorhabditis elegans GN=asp-6 PE=2 SV=1 - [ASP6_CAEEL]	15.68	1	5	5	19	1.84142	-;-;-;-;-;-;-;-;-;-;-;-;-;-;2;-;-;-;-;-		3.36889	-;-;-;-;-;-;-;-;-;-;-;-;-;-;2;-;-;-;-;-		0.993695	-;-;-;-;-;-;-;-;-;-;-;-;-;-;1;-;-;-;-;-		1.64812	-;-;-;-;-;-;-;-;-;-;-;-;-;-;2;-;-;-;-;-			0			9.02851	6.43	1	2	7.82201	3.86	1	2	26.8371	3.86	2	7		0			4.88576	3.08	1	2		0
P05634	Major sperm protein 10/36/56/76 OS=Caenorhabditis elegans GN=msp-10 PE=2 SV=4 - [MSP10_CAEEL]	41.73	16	5	5	19	3.98918	2;-;-;-;-;-;-;-;-;-;-;-;-;-;-;-;-;-;-;-		2.57184	2;-;-;-;-;-;-;-;-;-;-;-;-;-;-;-;-;-;-;-								4.63518	6.3	1	2		0								0											2.82636	8.66	1	1	7.64025	8.66	1
P10567	Paramyosin OS=Caenorhabditis elegans GN=unc-15 PE=1 SV=1 - [MYSP_CAEEL]	8.84	1	2	5	16				0.788006	-;-;-;-;-;-;-;-;-;-;1;-;-;-;-;-;-;-;-;-		0.752617	-;-;-;-;-;-;-;-;-;-;1;-;-;-;-;-;-;-;-;-		1.76217	-;-;-;-;-;-;-;-;-;-;1;-;-;-;-;-;-;-;-;-			0				0			26.7203	4.08	2	6		0				0				0			12.6815	1.47	1	4		0
O76840	Papilin OS=Caenorhabditis elegans GN=mig-6 PE=1 SV=1 - [PPN1_CAEEL]	3.28	1	5	5	8	0.593232	-;-;-;-;-;-;-;-;-;-;-;-;-;-;-;-;-;-;1;-		0.839132	-;-;-;-;-;-;-;-;-;-;-;-;-;-;-;-;-;-;1;-		0.495104	-;-;-;-;-;-;-;-;-;-;-;-;-;-;-;-;-;-;1;-		0.763632	-;-;-;-;-;-;-;-;-;-;-;-;-;-;-;-;-;-;1;-			0			5.23445	0.55	1	2		0				0				0			3.46257	0.74	1	1		0				0
O01802	60S ribosomal protein L7 OS=Caenorhabditis elegans GN=rpl-7 PE=1 SV=1 - [RL7_CAEEL]	25.82	1	5	5	7							2.56224	-;-;-;-;-;1;-;-;-;-;-;-;-;-;-;-;-;-;-;-		0.582802	-;-;-;-;-;1;-;-;-;-;-;-;-;-;-;-;-;-;-;-			0							12.4825	8.2	1	2		0							2.64126	3.28	1	1		0			3.63544	4.92	1
Q9XW92	V-type proton ATPase catalytic subunit A OS=Caenorhabditis elegans GN=vha-13 PE=1 SV=3 - [VATA_CAEEL]	10.23	1	5	5	9	0.121483	-;-;-;-;-;1;-;-;-;-;-;-;-;-;-;-;-;-;-;-		0.605421	-;-;-;1;-;1;-;-;-;-;-;-;-;-;-;-;-;-;-;-	111.028	1.1086	-;-;-;1;-;1;-;-;-;-;-;-;-;-;-;-;-;-;-;-	114.778	1.02927	-;-;-;1;-;1;-;-;-;-;-;-;-;-;-;-;-;-;-;-	112.349		0											3.91145	2.31	1	1		0			21.4202	3.96	2	6
Q93934	Protein R07H5.8 OS=Caenorhabditis elegans GN=CELE_R07H5.8 PE=1 SV=1 - [Q93934_CAEEL]	23.98	1	5	5	18	3.0675	-;-;-;2;-;-;1;-;-;-;-;-;-;-;1;-;-;-;-;-	102.695	2.66371	-;-;-;2;-;-;1;-;-;-;-;-;-;-;1;-;-;-;-;-	96.1982	0.851398	-;-;-;2;-;-;-;-;-;-;-;-;-;-;1;-;-;-;-;-	33.6625	1.6085	-;-;-;2;-;-;-;-;-;-;-;-;-;-;1;-;-;-;-;-	61.5309		0			15.6623	8.77	2	4	8.38278	10.53	2	2	6.39668	4.97	1	2		0							9.02452	2.92	1	3
O45815	Protein ACT-5 OS=Caenorhabditis elegans GN=act-5 PE=2 SV=1 - [O45815_CAEEL]	15.2	1	2	5	8	0.900212	-;-;-;-;-;-;-;-;-;-;-;-;-;-;-;-;-;-;1;-		1.4903	-;-;-;-;-;-;-;-;-;-;-;-;-;-;-;-;-;-;1;-		4.14199	-;-;-;-;-;-;-;-;-;-;-;-;-;-;-;-;-;-;1;-		3.15821	-;-;-;-;-;-;-;-;-;-;-;-;-;-;-;-;-;-;1;-			0			5.45341	4.8	1	1					6.22709	3.2	1	2		0								0
H2L074	Protein KETN-1, isoform b OS=Caenorhabditis elegans GN=ketn-1 PE=4 SV=1 - [H2L074_CAEEL]	2	4	5	5	9	1.92777	-;-;-;2;-;-;-;-;-;-;-;-;-;-;-;-;-;-;-;-		0.775527	-;-;-;3;-;-;-;-;-;-;-;-;-;-;-;-;-;-;-;-		0.467442	-;-;-;1;-;-;-;-;-;-;-;-;-;-;-;-;-;-;-;-		1.67153	-;-;-;1;-;-;-;-;-;-;-;-;-;-;-;-;-;-;-;-			0				0				0			14.3882	0.67	2	4		0				0			2.60145	0.26	1	1		0
O45569	Protein NEP-17, isoform a OS=Caenorhabditis elegans GN=nep-17 PE=2 SV=1 - [O45569_CAEEL]	5.1	2	5	5	6	1.98309	-;-;1;1;-;-;-;-;-;-;-;-;-;-;-;-;-;-;-;-	4.80628	2.50794	-;-;1;1;-;-;-;-;-;-;-;-;-;-;-;-;-;-;-;-	18.9034	1.07967	-;-;-;1;-;-;-;-;-;-;-;-;-;-;-;-;-;-;-;-		1.58715	-;-;1;1;-;-;-;-;-;-;-;-;-;-;-;-;-;-;-;-	77.2357		0				0			9.74793	2.33	2	2	8.03946	0.88	1	2										0
Q9GUF2	Protein ACP-6 OS=Caenorhabditis elegans GN=acp-6 PE=2 SV=2 - [Q9GUF2_CAEEL]	13.91	1	5	5	7	2.10334	-;-;-;-;-;-;-;-;-;-;-;-;-;-;-;-;1;-;-;-		2.46312	-;-;-;-;-;-;-;-;-;-;-;-;-;-;-;-;1;-;-;-		1.96011	-;-;-;-;-;-;-;-;-;-;-;-;-;-;-;-;1;-;-;-		2.17835	-;-;-;-;-;-;-;-;-;-;-;-;-;-;-;-;2;-;-;-			0				0			7.1295	8.4	2	2		0				0			3.77973	2.62	1	1		0
O01812	Fatty acid-binding protein homolog 6 OS=Caenorhabditis elegans GN=lbp-6 PE=1 SV=1 - [FABP6_CAEEL]	48.89	1	5	5	18	2.90494	-;-;-;1;-;-;-;-;-;-;-;1;-;-;-;-;-;-;-;-	12.234	2.78981	-;-;-;1;-;-;-;-;-;-;-;1;-;-;-;-;-;-;-;-	48.6223	1.35135	-;-;-;1;-;-;-;-;-;-;-;1;-;-;-;-;-;-;-;-	38.8997	2.03838	-;-;-;1;-;-;-;-;-;-;-;1;-;-;-;-;-;-;-;-	3.05739						0			11.2311	14.07	1	3	2.99096	7.41	1	1		0			2.75007	8.89	1	1		0				0
P52275	Tubulin beta-2 chain OS=Caenorhabditis elegans GN=tbb-2 PE=2 SV=1 - [TBB2_CAEEL]	17.33	4	2	5	7	0.66593	-;-;-;-;-;-;2;-;-;-;-;-;-;-;-;-;-;-;1;-	71.9564	1.32418	-;-;-;-;-;-;2;-;-;-;-;-;-;-;-;-;-;-;1;-	67.5189	3.21558	-;-;-;-;-;-;2;-;-;-;-;-;-;-;-;-;-;-;1;-	9.08261	2.40239	-;-;-;-;-;-;2;-;-;-;-;-;-;-;-;-;-;-;1;-	23.2798						0			4.48001	5.78	1	1						0							4.52522	1.78	1	2		0
Q9U296	Malic enzyme OS=Caenorhabditis elegans GN=men-1 PE=2 SV=1 - [Q9U296_CAEEL]	14.19	1	5	5	11	2.0169	-;-;-;-;-;-;-;-;-;-;-;-;-;-;1;-;-;-;-;-		1.44763	-;-;-;-;-;-;-;-;-;-;-;-;-;-;1;-;-;-;-;-					1.79002	-;-;-;-;-;-;-;-;-;-;-;-;-;-;1;-;-;-;-;-						22.1933	3.71	1	4	8.78136	2.58	1	2	7.9152	2.42	1	2						0				0
Q7JKI3	Protein PCK-2, isoform c OS=Caenorhabditis elegans GN=pck-2 PE=2 SV=1 - [Q7JKI3_CAEEL]	11.07	5	4	5	7	1.02141	-;-;-;-;-;-;-;-;-;-;-;-;-;-;-;-;1;-;-;-		1.46504	-;-;-;-;-;-;-;-;-;-;-;-;-;-;-;-;1;-;-;-		7.15438	-;-;-;1;-;-;-;-;-;-;-;-;-;-;-;-;1;-;-;-	116.141	2.59033	-;-;-;1;-;-;-;-;-;-;-;-;-;-;-;-;1;-;-;-	107.54					2.87436	1.19	1	1					3.54228	3.41	1	1		0				0
G8JY40	Protein CPR-6, isoform c OS=Caenorhabditis elegans GN=cpr-6 PE=3 SV=1 - [G8JY40_CAEEL]	16.53	3	5	5	8																		0							11.939	9.76	2	3		0				0			5.61856	2.71	1	2
Q20684	Protein LEC-2, isoform a OS=Caenorhabditis elegans GN=lec-2 PE=2 SV=2 - [Q20684_CAEEL]	6.99	2	5	5	6	0.448472	-;-;-;2;-;-;-;-;-;-;-;-;-;-;1;-;-;-;-;-	17.6402	0.363067	-;-;-;2;-;-;-;-;-;-;-;-;-;-;1;-;-;-;-;-	0.434813	0.876199	-;-;-;2;-;-;-;-;-;-;-;-;-;-;1;-;-;-;-;-	122.092	0.838412	-;-;-;2;-;-;-;-;-;-;-;-;-;-;1;-;-;-;-;-	81.8317					3.00859	1.04	1	1		0			9.7786	1.29	1	2		0				0				0
Q9XW16	Profilin-1 OS=Caenorhabditis elegans GN=pfn-1 PE=2 SV=1 - [PROF1_CAEEL]	37.88	1	5	5	10	0.815536	-;-;-;-;-;-;-;-;-;-;-;-;-;-;-;3;-;1;-;-	79.7607	0.90461	-;-;-;-;-;-;-;-;-;-;-;-;-;-;-;3;-;1;-;-	2.71971	1.98455	-;-;-;-;-;-;-;-;-;-;-;-;-;-;-;3;-;-;-;-		2.06103	-;-;-;-;-;-;-;-;-;-;-;-;-;-;-;3;-;-;-;-											0			3.15103	7.58	1	1		0				0
P46769	40S ribosomal protein SA OS=Caenorhabditis elegans GN=rps-0 PE=1 SV=3 - [RSSA_CAEEL]	28.26	1	5	5	9	0.390033	-;-;1;-;-;-;1;-;-;-;-;-;-;-;-;-;-;-;1;-	46.8896	0.785723	-;-;1;-;-;-;1;-;-;-;-;-;-;-;-;-;-;-;1;-	31.7212	1.89809	-;-;1;-;-;-;1;-;-;-;-;-;-;-;-;-;-;-;1;-	4.603	1.295	-;-;1;-;-;-;1;-;-;-;-;-;-;-;-;-;-;-;1;-	26.6287									8.27322	9.78	1	2		0				0							11.8879	3.99	1	4
Q8IG31	Protein PRDX-2, isoform a OS=Caenorhabditis elegans GN=prdx-2 PE=2 SV=1 - [Q8IG31_CAEEL]	34.36	2	5	5	10	2.71838	-;-;-;1;-;-;-;-;-;-;-;-;-;-;-;-;-;-;-;-		6.96554	-;-;-;1;-;-;-;-;-;-;-;-;-;-;-;-;-;-;-;-		1.32311	-;-;-;1;-;-;-;-;-;-;-;-;-;-;-;-;-;-;-;-		2.12355	-;-;-;1;-;-;-;-;-;-;-;-;-;-;-;-;-;-;-;-										3.49448	5.64	1	1	12.5222	12.82	2	4									3.16907	10.77	1	1
G5EBH7	Calumenin-like protein OS=Caenorhabditis elegans GN=calu-1 PE=2 SV=1 - [G5EBH7_CAEEL]	19.75	2	5	5	10	0.279807	-;-;-;-;-;-;1;-;-;-;-;-;-;-;-;-;-;-;-;-		1.25751	-;-;-;-;-;-;2;-;-;-;-;-;-;-;-;-;-;-;-;-		0.941237	-;-;-;-;-;-;1;-;-;-;-;-;-;-;-;-;-;-;-;-		0.960391	-;-;-;-;-;-;2;-;-;-;-;-;-;-;-;-;-;-;-;-														7.68154	5.1	1	2						0			14.5984	6.05	2	5		0
Q9XWV2	Putative phospholipase B-like 1 OS=Caenorhabditis elegans GN=Y37D8A.2 PE=1 SV=1 - [PLBL1_CAEEL]	14.54	1	5	5	10	3.30312	-;-;-;-;-;1;1;-;-;-;-;-;-;-;1;-;-;-;-;-	69.5831	4.18309	-;-;-;-;-;1;-;-;-;-;-;-;-;-;1;-;-;-;-;-	61.9734	4.06328	-;-;-;-;-;-;-;-;-;-;-;-;-;-;1;-;-;-;-;-		3.99407	-;-;-;-;-;1;1;-;-;-;-;-;-;-;1;-;-;-;-;-	66.8603																		0			6.70027	2.1	1	2	2.95021	2.1	1	1
Q18040	Probable ornithine aminotransferase, mitochondrial OS=Caenorhabditis elegans GN=C16A3.10 PE=2 SV=3 - [OAT_CAEEL]	18.25	3	6	6	9	0.575821	-;-;-;1;-;-;-;-;-;-;-;-;-;-;-;-;-;-;-;-		1.61816	-;-;-;1;-;-;-;-;-;-;-;-;-;-;-;-;-;-;-;-		1.69794	-;-;-;1;-;-;-;-;-;-;-;-;-;-;-;-;-;-;-;-		3.28494	-;-;-;1;-;-;-;-;-;-;-;-;-;-;-;-;-;-;-;-			0				0							6.36664	5.21	2	2		0							5.33103	1.66	1	2	3.33609	1.66	1
Q17967	Protein disulfide-isomerase 1 OS=Caenorhabditis elegans GN=pdi-1 PE=3 SV=1 - [PDI1_CAEEL]	18.56	1	6	6	16	1.04302	-;-;-;2;-;-;-;-;-;-;-;-;-;-;-;-;-;-;-;-		1.97705	-;-;1;2;-;-;-;-;-;-;-;-;-;-;-;1;-;-;-;-	26.4282	0.763102	-;-;1;2;-;-;-;-;-;-;-;-;-;-;-;1;-;-;-;-	56.5071	1.68168	-;-;1;2;-;-;-;-;-;-;-;-;-;-;-;-;-;-;-;-	61.5548		0			5.92517	4.12	1	1	24.7207	4.12	1	4	21.9887	9.69	3	6		0
Q95008	Proteasome subunit alpha type-5 OS=Caenorhabditis elegans GN=pas-5 PE=1 SV=1 - [PSA5_CAEEL]	35.08	1	6	6	14	1.60288	-;-;-;-;-;1;4;-;-;-;-;-;-;-;-;-;-;-;-;-	6.98248	1.52734	-;-;-;-;-;1;4;-;-;-;-;-;-;-;-;-;-;-;-;-	31.6206	0.596527	-;-;-;-;-;1;3;-;-;-;-;-;-;-;-;-;-;-;-;-	2.71889	0.788724	-;-;-;-;-;1;4;-;-;-;-;-;-;-;-;-;-;-;-;-	35.9447		0			5.63024	7.26	1	1					4.64692	4.84	1	1		0			2.91458	3.63	1	1	13.2811	3.63	1	5		0
P27604	Adenosylhomocysteinase OS=Caenorhabditis elegans GN=ahcy-1 PE=1 SV=1 - [SAHH_CAEEL]	21.28	2	6	6	15	0.186328	-;-;-;-;-;-;-;-;-;-;-;-;-;-;3;-;-;-;-;-		1.73792	-;1;-;-;-;-;-;-;-;-;-;-;-;-;4;-;-;-;-;-	61.4253	1.51922	-;1;-;-;-;-;-;-;-;-;-;-;-;-;4;-;-;-;-;-	47.1915	1.45622	-;1;-;-;-;-;-;-;-;-;-;-;-;-;4;-;-;-;-;-	86.5418		0			12.9298	5.03	1	2	1.63362	1.37	1	1		0				0			6.98567	2.29	1	2	7.40424	2.29	1	2
Q27245	Putative aminopeptidase W07G4.4 OS=Caenorhabditis elegans GN=W07G4.4 PE=1 SV=1 - [YH24_CAEEL]	18.97	1	6	6	19	1.10741	-;-;-;1;-;-;-;-;-;-;-;-;-;-;-;-;-;-;-;-		3.67139	-;-;-;1;-;-;-;-;-;-;-;-;-;-;-;-;-;-;-;-		1.56998	-;-;-;1;-;-;-;-;-;-;-;-;-;-;-;-;-;-;-;-		1.47709	-;-;-;1;-;-;-;-;-;-;-;-;-;-;-;-;-;-;-;-			0				0				0			4.14561	2.49	1	1					7.38491	2.68	1	2	35.0532	2.68	1	10
Q94269	Protein K10C2.1 OS=Caenorhabditis elegans GN=CELE_K10C2.1 PE=2 SV=2 - [Q94269_CAEEL]	3.5	1	6	6	9	2.30141	-;-;-;1;-;-;-;-;-;-;-;-;-;-;-;1;-;-;-;-	7.08457	2.5845	-;-;-;1;-;-;-;-;-;-;-;-;-;-;-;1;-;-;-;-	38.7804	0.825867	-;-;-;1;-;-;-;-;-;-;-;-;-;-;-;-;-;-;-;-		0.83501	-;-;-;1;-;-;-;-;-;-;-;-;-;-;-;1;-;-;-;-	23.6324		0								0			6.05672	0.82	2	2		0								0
G5ECR0	Protein T25C12.3 OS=Caenorhabditis elegans GN=CELE_T25C12.3 PE=4 SV=1 - [G5ECR0_CAEEL]	4.85	1	6	6	6	2.94096	-;-;-;-;-;-;-;-;-;-;-;-;-;-;-;1;-;-;1;-	80.4142	2.07874	-;-;-;-;-;-;-;-;-;-;-;-;-;-;-;1;-;-;1;-	80.2602	1.50107	-;-;-;-;-;-;-;-;-;-;-;-;-;-;-;1;-;-;1;-	56.5595	2.13634	-;-;-;-;-;-;-;-;-;-;-;-;-;-;-;1;-;-;1;-	71.2952		0			3.85183	1.24	1	1		0				0				0				0				0
Q19853	Protein F28B4.3 OS=Caenorhabditis elegans GN=CELE_F28B4.3 PE=1 SV=1 - [Q19853_CAEEL]	4.31	1	5	6	10	1.04886	-;-;-;-;-;-;1;-;-;-;-;-;-;-;-;-;-;-;-;-								0.757776	-;-;-;-;-;-;1;-;-;-;-;-;-;-;-;-;-;-;-;-			0				0				0											3.67689	0.94	1	1	5.56122	0.45	1	2
Q20224	Fatty acid-binding protein homolog 2 OS=Caenorhabditis elegans GN=lbp-2 PE=1 SV=1 - [FABP2_CAEEL]	28.57	2	6	6	9																	5.05661	4.35	1	2	7.01212	13.04	2	2		0				0				0			2.34604	4.97	1	1	9.11222	6.21	1
P54812	Transitional endoplasmic reticulum ATPase homolog 2 OS=Caenorhabditis elegans GN=cdc-48.2 PE=1 SV=2 - [TERA2_CAEEL]	12.1	2	6	6	9							1.18945	-;-;-;-;-;-;1;-;-;-;-;-;-;-;-;-;-;-;-;-										0							6.52894	2.1	1	2		0				0			2.45405	0.99	1	1
O44144	Protein PERM-4 OS=Caenorhabditis elegans GN=perm-4 PE=2 SV=1 - [O44144_CAEEL]	15.37	1	6	6	14	1.20517	-;-;-;1;-;-;-;-;-;-;-;-;-;-;2;-;-;-;-;-	99.943	0.772546	-;-;-;1;-;-;-;-;-;-;-;-;-;-;2;-;-;-;-;-	74.6496	3.92589	-;-;-;1;-;-;-;-;-;-;-;-;-;-;2;-;-;-;-;-	130.554	3.6353	-;-;-;1;-;-;-;-;-;-;-;-;-;-;2;-;-;-;-;-	118.295					6.5797	6.3	1	1		0			21.3298	12.59	3	5		0								0
Q19478	Protein FAR-3 OS=Caenorhabditis elegans GN=far-3 PE=4 SV=1 - [Q19478_CAEEL]	41.27	1	6	6	9	0.148701	-;-;-;-;-;-;-;-;-;-;-;-;-;-;1;-;-;-;-;-		0.651073	-;-;2;-;-;-;-;-;-;-;-;-;-;-;1;-;-;-;-;-	18.6416	1.758	-;-;2;-;-;-;-;-;-;-;-;-;-;-;1;-;-;-;-;-	1.19666	2.9312	-;-;2;-;-;-;-;-;-;-;-;-;-;-;1;-;-;-;-;-	2.68193						0			10.4346	13.23	2	3	4.28195	6.88	1	1										0			7.44922	5.29	1
Q966C7	Transaldolase OS=Caenorhabditis elegans GN=CELE_Y24D9A.8 PE=2 SV=1 - [Q966C7_CAEEL]	29.15	2	6	6	11	2.41711	-;-;-;-;-;-;-;-;-;-;-;-;-;-;2;2;-;-;1;-	34.771	1.93288	-;-;-;-;-;-;-;-;-;-;-;-;-;-;2;2;-;-;1;-	10.2764	0.948277	-;-;-;-;-;-;-;-;-;-;-;-;-;-;-;2;-;-;1;-	15.0554	1.15054	-;-;-;-;-;-;-;-;-;-;-;-;-;-;1;1;-;-;1;-	42.8391					10.9977	5.96	1	2						0												0				0
O17953	Dihydrolipoyl dehydrogenase OS=Caenorhabditis elegans GN=dld-1 PE=3 SV=2 - [O17953_CAEEL]	18.59	2	6	6	15	4.51256	-;-;-;4;-;-;-;-;-;-;-;-;-;-;-;-;-;-;-;-		2.55925	-;-;-;4;-;-;-;-;-;-;-;-;-;-;-;-;-;-;-;-		0.707593	-;-;-;3;-;-;-;-;-;-;-;-;-;-;-;-;-;-;-;-		1.45215	-;-;-;4;-;-;-;-;-;-;-;-;-;-;-;-;-;-;-;-							0				0			44.4876	12.73	4	11										0			8.52832	1.62	1
P17329	Glyceraldehyde-3-phosphate dehydrogenase 2 OS=Caenorhabditis elegans GN=gpd-2 PE=3 SV=2 - [G3P2_CAEEL]	22.87	2	6	6	28	1.2937	-;-;1;1;-;-;1;-;-;-;-;-;-;-;2;-;-;-;-;-	23.2569	1.45377	-;-;1;1;-;-;1;-;-;-;-;-;-;-;2;-;-;-;-;-	21.9597	0.811763	-;-;1;1;-;-;1;-;-;-;-;-;-;-;2;-;-;-;-;-	12.412	0.986561	-;-;1;1;-;-;1;-;-;-;-;-;-;-;2;-;-;-;-;-	9.09902									6.68237	3.23	1	2	6.9802	7.33	2	2					18.2806	7.62	2	6	3.83616	3.52	1	1	3.35087	3.52	1
G5EEI4	Aspartic protease 1 OS=Caenorhabditis elegans GN=asp-1 PE=2 SV=1 - [G5EEI4_CAEEL]	29.29	1	6	6	20	1.49003	-;-;-;-;-;-;-;-;-;-;-;-;-;-;2;4;-;-;-;-	14.4674	2.69568	-;-;-;-;-;-;-;-;-;-;-;-;-;-;2;4;-;-;-;-	52.3831				0.732236	-;-;-;-;-;-;-;-;-;-;-;-;-;-;2;4;-;-;-;-	13.2655										0				0
P27420	Heat shock 70 kDa protein C OS=Caenorhabditis elegans GN=hsp-3 PE=1 SV=2 - [HSP7C_CAEEL]	16.94	1	4	7	31	0.916998	-;-;-;1;-;-;-;-;-;-;-;-;-;-;-;-;-;-;-;-		1.63133	-;-;-;1;-;-;-;-;-;-;-;-;-;-;-;-;-;-;-;-		1.37041	-;-;-;1;-;-;-;-;-;-;-;-;-;-;-;-;-;-;-;-		1.70604	-;-;-;1;-;-;-;-;-;-;-;-;-;-;-;-;-;-;-;-			0			97.8282	6.66	2	20	22.5353	6.05	2	5	3.16142	1.36	1	1		0				0				0
Q6A8K1	Protein ACT-4, isoform c OS=Caenorhabditis elegans GN=act-4 PE=2 SV=1 - [Q6A8K1_CAEEL]	25.97	5	4	7	24				1.29353	-;-;-;-;-;-;-;-;-;-;-;-;-;-;1;-;-;-;-;-		7.5297	-;-;-;-;-;-;-;-;-;-;-;-;-;-;1;-;-;-;-;-		5.44684	-;-;-;-;-;-;-;-;-;-;-;-;-;-;1;-;-;-;-;-			0								0			25.5416	9.39	2	12		0							4.52915	2.76	1	2		0
H2FLH3	Protein UNC-22, isoform g OS=Caenorhabditis elegans GN=unc-22 PE=4 SV=1 - [H2FLH3_CAEEL]	1.78	3	7	7	11	2.98875	-;-;-;-;-;-;2;-;-;-;-;-;-;-;-;-;-;-;-;-		4.11766	-;-;-;-;-;-;2;-;-;-;-;-;-;-;-;-;-;-;-;-		1.12688	-;-;-;-;-;-;2;-;-;-;-;-;-;-;-;-;-;-;-;-		2.65237	-;-;-;-;-;-;2;-;-;-;-;-;-;-;-;-;-;-;-;-			0			10.5876	0.63	2	2		0				0				0				0			5.30473	0.15	1	4		0
P52713	Probable methylmalonate-semialdehyde dehydrogenase [acylating], mitochondrial OS=Caenorhabditis elegans GN=alh-8 PE=1 SV=1 - [MMSA_CAEEL]	20.08	2	7	7	73	1.18042	-;-;-;2;-;-;11;-;-;-;-;-;-;-;2;-;-;1;-;-	31.2522	0.9985	-;-;-;2;-;-;12;-;-;-;-;-;-;-;2;-;-;1;-;-	46.8625	0.742833	-;-;-;-;-;-;10;-;-;-;-;-;-;-;-;-;-;1;-;-	12.4146	0.658621	-;-;-;1;-;-;11;-;-;-;-;-;-;-;2;-;-;1;-;-	50.3903						0			23.6494	3.25	1	6	11.9047	3.25	1	3					3.27299	2.1	1	1	152.229	2.1	1	50
Q22866	Tropomyosin isoforms a/b/d/f OS=Caenorhabditis elegans GN=lev-11 PE=1 SV=1 - [TPM1_CAEEL]	25	2	7	7	15																	8.60943	7.39	1	2	8.93233	5.28	1	2	22.2345	9.51	2	6						0			2.09612	3.87	1	1		0
Q19328	Protein TSN-1 OS=Caenorhabditis elegans GN=tsn-1 PE=2 SV=1 - [Q19328_CAEEL]	12.14	1	7	7	15	1.38149	-;-;-;-;-;-;-;-;-;-;-;-;-;-;-;-;2;1;-;-	12.6371	2.30425	-;-;-;-;-;-;-;-;-;-;-;-;-;-;-;-;1;1;-;-	7.22819	0.800136	-;-;-;-;-;-;-;-;-;-;-;-;-;-;-;-;1;1;-;-	13.2316	1.16449	-;-;-;-;-;-;-;-;-;-;-;-;-;-;-;-;1;1;-;-	8.72668									3.50689	1.97	1	1	16.1582	2.95	2	4		0							7.20099	1.42	1	2
Q27527	Enolase OS=Caenorhabditis elegans GN=enol-1 PE=1 SV=3 - [ENO_CAEEL]	36.41	1	8	8	21	0.62029	-;-;-;1;-;-;1;-;-;-;-;-;-;-;-;-;-;-;-;-	96.196	1.79893	-;-;-;2;-;-;1;-;-;-;-;-;-;-;-;-;-;-;-;-	129.78	1.92999	-;-;1;2;-;-;-;-;-;-;-;-;-;-;-;-;-;-;-;-	48.0117	1.34905	-;-;1;2;-;-;1;-;-;-;-;-;-;-;-;-;-;-;-;-	116.879		0			7.35349	4.61	1	1	5.15097	4.61	1	1	16.4477	9.91	2	3		0			11.0746	3.92	1	3	28.8929	3.92	1	8	3.28551	3.92	1
G5ED07	CeERp57 OS=Caenorhabditis elegans GN=pdi-3 PE=2 SV=1 - [G5ED07_CAEEL]	17.62	1	8	8	15	2.5993	-;-;-;-;-;-;-;-;-;-;-;-;-;-;-;-;-;1;1;-	77.2316	1.95841	-;1;-;1;-;-;-;-;-;-;-;-;-;-;-;-;-;-;1;-	57.5933	0.789484	-;1;-;1;-;-;-;-;-;-;-;-;-;-;-;-;-;-;-;-	41.3798	1.44569	-;1;-;1;-;-;-;-;-;-;-;-;-;-;-;-;-;-;1;-	43.4531		0			3.12556	1.84	1	1	7.85967	3.07	1	2	17.4751	5.33	2	5		0				0				0				0
G8JY07	Protein PDI-2, isoform b OS=Caenorhabditis elegans GN=pdi-2 PE=3 SV=1 - [G8JY07_CAEEL]	21.05	3	8	8	19	0.806099	-;-;2;1;-;-;3;-;-;-;-;-;-;-;-;-;-;-;1;-	18.359	0.92031	-;-;2;1;-;-;3;-;-;-;-;-;-;-;-;-;-;-;1;-	25.5644	0.622132	-;-;2;1;-;-;2;-;-;-;-;-;-;-;-;-;-;-;-;-	43.489	0.851739	-;-;2;1;-;-;3;-;-;-;-;-;-;-;-;-;-;-;-;-	47.5915		0				0			20.8867	6.86	2	5	3.07938	2.75	1	1	6.16259	2.29	1	2	2.69021	2.06	1	1	18.7692	4.58	2	7
Q11067	Probable protein disulfide-isomerase A6 OS=Caenorhabditis elegans GN=tag-320 PE=2 SV=1 - [PDIA6_CAEEL]	25.68	1	8	8	15	1.26007	-;1;-;3;-;-;-;-;-;-;-;-;-;-;-;-;-;-;-;-	54.985	1.63813	-;1;-;3;-;-;-;-;-;-;-;-;-;-;-;-;-;-;-;-	89.1006	0.589321	-;-;-;3;-;-;-;-;-;-;-;-;-;-;-;-;-;-;-;-		0.789057	-;1;-;3;-;-;-;-;-;-;-;-;-;-;-;-;-;-;-;-	86.6581					4.36905	5.68	1	1	5.01514	3.41	1	1	18.0437	9.32	2	7		0			2.73512	1.82	1	1		0
Q20219	Protein F40F4.6 OS=Caenorhabditis elegans GN=CELE_F40F4.6 PE=2 SV=1 - [Q20219_CAEEL]	7.27	1	7	8	15	0.669433	-;-;1;-;-;-;-;-;-;-;-;-;-;-;-;-;-;-;1;-	65.4474	0.96248	-;-;1;-;-;-;-;-;-;-;-;-;-;-;-;-;-;-;1;-	12.1274	0.675859	-;-;1;-;-;-;-;-;-;-;-;-;-;-;-;-;-;-;1;-	31.6956	0.843339	-;-;1;-;-;-;-;-;-;-;-;-;-;-;-;-;-;-;1;-	32.1613						0			4.29021	1.36	1	1						0				0			6.20754	0.45	1	2
P11141	Heat shock 70 kDa protein F, mitochondrial OS=Caenorhabditis elegans GN=hsp-6 PE=1 SV=2 - [HSP7F_CAEEL]	22.22	1	9	9	18	1.71447	-;-;2;2;-;-;-;-;-;-;-;-;-;-;-;-;-;-;-;-	17.8625	1.9461	-;-;2;2;-;-;-;-;-;-;-;-;-;-;-;-;-;-;-;-	5.39149	0.517407	-;-;1;1;-;-;-;-;-;-;-;-;-;-;-;-;-;-;-;-	11.8388	1.22458	-;-;2;1;-;-;-;-;-;-;-;-;-;-;-;-;-;-;-;-	10.2175		0			8.92376	3.2	1	2	10.4151	1.83	1	3	12.6161	4.41	2	3		0				0								0
Q6IMP3	ANC-1 OS=Caenorhabditis elegans GN=anc-1 PE=2 SV=1 - [Q6IMP3_CAEEL]	9.61	2	9	9	19	1.0226	-;1;-;-;-;-;2;-;-;-;-;-;-;-;-;-;-;-;-;-	81.8801	0.804597	-;1;-;-;-;-;2;-;-;-;-;-;-;-;-;-;-;-;-;-	103.192	0.232924	-;-;-;-;-;-;2;-;-;-;-;-;-;-;-;-;-;-;-;-		0.749703	-;1;-;-;-;-;2;-;-;-;-;-;-;-;-;-;-;-;-;-	18.8943		0			34.1032	4.13	4	9		0				0				0				0			6.57425	2.46	2	2	6.77599	1.12	1
P34382	Fatty-acid and retinol-binding protein 1 OS=Caenorhabditis elegans GN=far-1 PE=2 SV=1 - [FAR1_CAEEL]	42.31	2	10	10	57	2.24032	-;-;-;4;-;-;2;-;-;2;-;1;-;-;-;-;-;-;-;-	46.1802	2.59659	-;-;-;4;-;-;2;-;-;2;-;1;-;-;-;-;-;-;-;-	35.5062	1.58889	-;-;-;4;-;-;2;-;-;2;-;1;-;-;-;-;-;-;-;-	25.6115	1.92616	-;-;-;4;-;-;2;-;-;2;-;1;-;-;-;-;-;-;-;-	63.7363	5.94005	5.49	1	2		0				0			109.325	14.29	3	30		0							4.44317	7.14	2	2
P34383	Fatty-acid and retinol-binding protein 2 OS=Caenorhabditis elegans GN=far-2 PE=1 SV=1 - [FAR2_CAEEL]	59.34	2	11	11	227	1.71698	3;-;1;14;-;-;-;-;-;8;-;-;-;-;3;-;-;-;1;-	30.2919	2.01686	3;-;1;13;-;-;-;-;-;8;-;-;-;-;3;-;-;-;1;-	17.781	1.57478	3;-;1;13;-;-;-;-;-;8;-;-;-;-;3;-;-;-;1;-	23.0458	1.54031	3;-;1;13;-;-;-;-;-;8;-;-;-;-;3;-;-;-;1;-	41.6124	27.6046	5.49	1	10					44.8564	19.78	3	12	195.769	30.22	6	55										0				0
G3MU53	Protein EEF-2, isoform b OS=Caenorhabditis elegans GN=eef-2 PE=4 SV=1 - [G3MU53_CAEEL]	21.31	2	11	11	18	0.633444	-;-;-;2;-;-;1;-;-;-;-;-;-;-;-;-;-;-;1;-	69.0204	1.31899	-;-;-;2;-;-;1;-;-;-;-;-;-;-;-;-;-;-;1;-	96.97	6.07966	-;-;-;2;-;-;1;-;-;-;-;-;-;-;1;-;-;-;1;-	69.9877	2.86667	-;-;-;2;-;-;1;-;-;-;-;-;-;-;1;-;-;-;1;-	89.2945						0				0			45.5745	10.48	6	11		0				0			6.97887	1.55	1	2
Q18688	Heat shock protein 90 OS=Caenorhabditis elegans GN=daf-21 PE=1 SV=1 - [HSP90_CAEEL]	21.37	1	12	12	19	0.424991	-;-;-;3;-;1;2;-;-;-;-;-;-;-;-;-;-;-;2;-	27.5347	2.17602	-;-;-;2;-;2;2;-;-;-;-;-;-;-;-;-;-;-;1;-	55.619	1.96258	-;-;-;2;-;2;2;-;-;-;-;-;-;-;1;-;-;-;2;-	41.7471	3.84653	-;-;-;2;-;2;2;-;-;-;-;-;-;-;1;-;-;-;1;-	130.725		0			3.41616	2.71	1	1	4.86118	2.28	1	1	17.5378	5.56	3	5		0			8.19742	2.14	1	2	5.22721	1.42	1	2	11.1789	1.99	1
Q23621	Glutamate dehydrogenase OS=Caenorhabditis elegans GN=gdh-1 PE=2 SV=1 - [Q23621_CAEEL]	27.99	5	13	13	43	2.17708	-;1;3;-;-;-;-;-;-;-;-;-;-;-;-;-;-;-;3;-	19.8633	2.06525	-;1;3;-;-;-;-;-;-;-;-;-;-;-;-;-;-;-;3;-	30.8935	0.980793	-;1;2;-;-;-;-;-;-;-;-;-;-;-;-;-;-;-;2;-	50.1221	1.5218	-;1;2;-;-;-;-;-;-;-;-;-;-;-;-;-;-;-;2;-	43.8486					8.05267	6.53	2	2	43.0628	7.65	3	10	10.8201	5.78	2	3	2.93521	2.24	1	1		0			2.66092	2.43	1	1	8.74036	3.73	1
P50140	Chaperonin homolog Hsp-60, mitochondrial OS=Caenorhabditis elegans GN=hsp-60 PE=1 SV=2 - [CH60_CAEEL]	39.26	2	15	15	38	1.80493	-;-;1;7;-;-;-;-;-;-;-;-;-;-;2;-;-;1;1;-	40.2468	1.45476	-;-;1;7;-;-;-;-;-;-;-;-;-;-;2;-;-;1;-;-	61.1843	0.860164	-;-;1;6;-;-;-;-;-;-;-;-;-;-;1;-;-;-;-;-	41.9438	1.16992	-;-;1;6;-;-;-;-;-;-;-;-;-;-;1;-;-;-;-;-	36.9855		0			3.4978	2.64	1	1	6.91749	5.28	2	2	53.867	11.09	5	14		0				0			5.56202	1.94	1	2
P02566	Myosin-4 OS=Caenorhabditis elegans GN=unc-54 PE=4 SV=1 - [MYO4_CAEEL]	11.95	2	18	19	41	1.25157	-;-;-;1;-;-;2;-;-;-;-;-;-;-;-;-;-;2;-;-	66.7944	4.60329	-;-;-;2;-;-;2;-;-;-;-;-;-;-;-;-;-;2;-;-	76.7566	3.59062	-;-;-;4;-;-;2;-;-;-;-;-;-;-;-;-;-;2;-;-	52.3472	4.0313	-;-;-;4;-;-;2;-;-;-;-;-;-;-;-;-;-;2;-;-	59.2548		0				0			4.45985	0.81	1	1	30.7205	2.7	4	10	14.4324	1.63	2	3		0			6.11559	0.86	1	2	30.3512	1.42	2
P09446	Heat shock 70 kDa protein A OS=Caenorhabditis elegans GN=hsp-1 PE=1 SV=2 - [HSP7A_CAEEL]	42.5	3	18	21	73	1.29704	-;-;-;4;-;-;-;-;-;-;-;-;-;-;-;1;-;-;-;-	74.7897	2.14764	-;-;-;4;-;-;-;-;-;-;-;-;-;-;-;1;-;-;-;-	91.1929	0.724894	-;-;-;4;-;-;-;-;-;-;-;-;-;-;-;1;-;-;-;-	69.5812	1.09191	-;-;-;4;-;-;-;-;-;-;-;-;-;-;-;1;-;-;-;-	96.3147	44.8446	4.69	1	9	93.016	2.66	1	19	28.4399	4.84	2	7	31.7453	7.81	5	11	3.7161	1.88	1	1		0							22.8691	4.53	2
G5EF32	Nematode polyprotein allergen related, post-translationnally cleaved, the diverse 14.5 kDa cleavage products bind lipids and retinol (164.6 kD) (Npa-1) OS=Caenorhabditis elegans GN=npa-1 PE=2 SV=1 - [G5EF32_CAEEL]	31.39	4	27	27	47	1.32655	-;-;-;5;-;-;3;-;-;-;-;-;-;-;1;-;-;-;-;-	37.7348	1.43436	-;-;-;5;-;-;3;-;-;-;-;-;-;-;1;-;-;-;-;-	20.1566	1.11781	-;-;-;4;-;-;3;-;-;-;-;-;-;-;1;-;-;-;-;-	23.273	1.52949	-;-;-;5;-;-;3;-;-;-;-;-;-;-;1;-;-;-;-;-	28.6139		0			13.2069	3.61	3	3	36.5356	8.54	7	9	37.3099	8.33	6	10		0				0			19.9	6.25	4	6	11.6815	1.94	2
P55155	Vitellogenin-1 OS=Caenorhabditis elegans GN=vit-1 PE=1 SV=2 - [VIT1_CAEEL]	24.75	1	9	34	118				1.13221	-;-;-;-;-;-;1;-;-;-;-;-;-;-;-;-;-;-;-;-		1.31732	-;-;-;-;-;-;3;-;-;-;-;-;-;-;-;-;-;-;-;-		0.788359	-;-;-;1;-;-;2;-;-;-;-;-;-;-;1;-;-;-;-;-	35.192		0			26.4908	1.73	3	10	107.773	4.21	4	22	94.6668	5.75	6	25	23.5292	4.76	4	5	27.7542	3.4	4	8	50.1411	5.51	7	16	3.33588	1.36	1
P18948	Vitellogenin-6 OS=Caenorhabditis elegans GN=vit-6 PE=1 SV=5 - [VIT6_CAEEL]	36.04	1	49	49	336	0.171374	-;1;-;10;-;-;-;-;-;-;-;-;-;-;2;1;-;-;2;-	56.1401	0.146671	-;-;-;7;-;-;-;-;-;-;-;-;-;-;2;2;-;-;-;-	10.3536	2.20197	-;3;4;32;1;4;4;-;-;-;-;1;-;-;2;5;2;-;3;-	58.5592	2.26072	-;3;4;32;1;4;6;-;-;-;-;2;-;-;2;5;2;-;3;-	54.6689		0			150.708	7.15	8	33	238.968	7.27	8	54	453.538	14.42	16	120	55.0749	4.48	5	13	78.1835	3.27	4	26	33.251	3.03	4	11	6.36534	1.51	2
P05690	Vitellogenin-2 OS=Caenorhabditis elegans GN=vit-2 PE=1 SV=5 - [VIT2_CAEEL]	41.41	2	29	53	488	0.563418	-;-;-;5;-;-;18;-;-;-;-;-;-;-;3;-;-;-;1;-	38.0498	0.340634	-;-;-;4;-;-;16;-;-;-;-;-;-;-;3;-;-;-;-;-	78.6065	1.30957	-;-;-;4;-;-;22;-;-;-;-;-;-;-;6;4;-;-;1;-	55.9862	1.64392	-;-;-;5;-;-;23;-;-;-;-;-;-;-;6;4;-;-;1;-	39.511		0			27.0923	2.42	3	10	151.525	7.81	7	31	126.477	7.75	8	33	27.2699	5.58	5	6	299.514	7.81	10	101	773.13	10.29	13	213	60.8595	5.64	6
Q9N4J2	Vitellogenin-3 OS=Caenorhabditis elegans GN=vit-3 PE=1 SV=1 - [VIT3_CAEEL]	38.37	1	4	57	388	0.646601	-;-;-;1;-;-;-;-;-;-;-;-;-;-;-;-;-;-;-;-		0.412848	-;-;-;1;-;-;-;-;-;-;-;-;-;-;-;-;-;-;-;-		2.39829	-;-;-;1;-;-;-;-;-;-;-;-;-;-;-;-;-;-;-;-		3.07401	-;-;-;1;-;-;-;-;-;-;-;-;-;-;-;-;-;-;-;-		4.42141	0.5	1	2	29.3681	5.43	6	7	85.6172	5.49	5	19	373.146	13.35	17	109	18.0442	0.5	1	5	123.481	3.49	6	42	198.092	6.24	10	64	26.3168	3.49	5
P18947	Vitellogenin-4 OS=Caenorhabditis elegans GN=vit-4 PE=1 SV=3 - [VIT4_CAEEL]	39.18	1	6	60	400													4.42141	0.5	1	2	22.4676	5.49	6	6	53.0145	6.61	6	12	393.427	11.42	15	116	18.0442	0.5	1	5	112.898	2.37	5	39	192.312	5.12	9	62	26.3168	3.49	5
P06125	Vitellogenin-5 OS=Caenorhabditis elegans GN=vit-5 PE=2 SV=2 - [VIT5_CAEEL]	41.3	1	14	64	459	0.501744	-;-;-;1;-;-;-;-;-;-;-;-;-;-;2;1;-;-;1;-	72.9016	0.221429	-;-;-;-;-;-;-;-;-;-;-;-;-;-;-;-;-;-;1;-		3.25487	-;-;2;1;-;-;-;-;-;-;-;-;-;-;3;1;-;-;2;-	65.4122	3.71862	-;-;2;1;-;-;-;-;-;-;-;-;-;-;3;1;-;-;2;-	74.9582	4.42141	0.5	1	2	52.0269	5.18	6	12	197.003	6.61	6	43	407.156	14.41	18	120	18.0442	0.5	1	5	123.481	3.49	6	42	202.446	7.36	11	66	26.3168	3.49	5
[truncated: 52 more columns]

## Sheet: TMT_BR2_T1
Accession	Description	ΣCoverage	Σ# Proteins	Σ# Unique Peptides	Σ# Peptides	Σ# PSMs	126/130	126/130 Count	126/130 Variability [%]	127/130	127/130 Count	127/130 Variability [%]	128/130	128/130 Count	128/130 Variability [%]	129/130	129/130 Count	129/130 Variability [%]	Score A3	Coverage A3	# Peptides A3	# PSM A3	Score B3	Coverage B3	# Peptides B3	# PSM B3	Score C3	Coverage C3	# Peptides C3	# PSM C3	Score D3	Coverage D3	# Peptides D3	# PSM D3	Score E3	Coverage E3	# Peptides E3	# PSM E3	Score F2	Coverage F2	# Peptides F2	# PSM F2	Score G2	Coverage G2	# Peptides G2	# PSM G2	Score H2	Coverage H2	# Peptides H2
P30632	ATPase asna-1 OS=Caenorhabditis elegans GN=asna-1 PE=1 SV=1 - [ASNA_CAEEL]	2.05	1	1	1	2	0.38622	-;-;-;-;-;-;-;-;-;-;-;-;-;-;-;-;-;-;2;-		0.909283	-;-;-;-;-;-;-;-;-;-;-;-;-;-;-;-;-;-;2;-		0.99995	-;-;-;-;-;-;-;-;-;-;-;-;-;-;-;-;-;-;2;-		1.73798	-;-;-;-;-;-;-;-;-;-;-;-;-;-;-;-;-;-;2;-			0																0								0
Q03565	Barrier-to-autointegration factor 1 OS=Caenorhabditis elegans GN=baf-1 PE=1 SV=3 - [BAF1_CAEEL]	28.09	1	2	2	2													3.13295	28.09	1	1														0
Q94417	C-type lectin domain-containing protein 91 OS=Caenorhabditis elegans GN=clec-91 PE=1 SV=1 - [CLC91_CAEEL]	4.44	1	1	1	2														0															6.93139	4.44	1	2
Q21153	Probable calcium-binding mitochondrial carrier K02F3.2 OS=Caenorhabditis elegans GN=K02F3.2 PE=2 SV=2 - [CMC1_CAEEL]	3.11	1	2	2	2	0.822965	-;-;-;-;-;-;-;-;-;-;-;-;-;-;-;-;1;-;-;-		1.06047	-;-;-;-;-;-;-;-;-;-;-;-;-;-;-;-;1;-;-;-		0.634317	-;-;-;-;-;-;-;-;-;-;-;-;-;-;-;-;1;-;-;-		1.71049	-;-;-;-;-;-;-;-;-;-;-;-;-;-;-;-;1;-;-;-			0				0											3.0493	1.7	1	1
Q9TW65	Dystrophin-1 OS=Caenorhabditis elegans GN=dys-1 PE=1 SV=2 - [DMD_CAEEL]	0.44	1	2	2	2	0.453582	-;-;-;-;-;-;-;-;-;-;-;-;-;-;-;-;-;1;-;-		1.25937	-;-;-;-;-;-;-;-;-;-;-;-;-;-;-;-;-;1;-;-		0.98907	-;-;-;-;-;-;-;-;-;-;-;-;-;-;-;-;-;1;-;-		1.67353	-;-;-;-;-;-;-;-;-;-;-;-;-;-;-;-;-;1;-;-			0				0								0				0								0				0
P34339	Eukaryotic translation initiation factor 3 subunit A OS=Caenorhabditis elegans GN=egl-45 PE=2 SV=1 - [EIF3A_CAEEL]	1.58	1	1	1	2														0								0							9.80309	1.58	1	2						0				0
O16520	Eukaryotic peptide chain release factor subunit 1 OS=Caenorhabditis elegans GN=erf-1 PE=2 SV=2 - [ERF1_CAEEL]	1.79	1	1	1	2														0												0				0				0
Q22053	rRNA 2'-O-methyltransferase fibrillarin OS=Caenorhabditis elegans GN=fib-1 PE=2 SV=1 - [FBRL_CAEEL]	5.4	1	2	2	2													2.3548	1.7	1	1														0				0				0
Q9Y041	Homogentisate 1,2-dioxygenase OS=Caenorhabditis elegans GN=hgo-1 PE=1 SV=2 - [HGD_CAEEL]	2.06	1	1	1	2				1.48159	-;-;-;-;-;-;-;-;-;-;-;-;-;-;-;-;-;-;1;-					0.950401	-;-;-;-;-;-;-;-;-;-;-;-;-;-;-;-;-;-;1;-			0																								0
O02365	Intermediate filament protein ifa-2 OS=Caenorhabditis elegans GN=ifa-2 PE=1 SV=1 - [IFA2_CAEEL]	1.72	2	1	1	2														0															6.87601	1.72	1	2						0
Q19289	Intermediate filament protein ifb-1 OS=Caenorhabditis elegans GN=ifb-1 PE=1 SV=1 - [IFB1_CAEEL]	1.19	1	1	1	2														0																0								0
P34369	Pre-mRNA-splicing factor 8 homolog OS=Caenorhabditis elegans GN=prp-8 PE=1 SV=1 - [PRP8_CAEEL]	1.29	1	2	2	2													5.02823	0.86	1	1													3.00701	0.43	1	1						0
O17586	Proteasome subunit alpha type-6 OS=Caenorhabditis elegans GN=pas-1 PE=1 SV=1 - [PSA6_CAEEL]	8.54	1	2	2	2													2.32844	3.25	1	1																						0
P48154	40S ribosomal protein S3a OS=Caenorhabditis elegans GN=rps-1 PE=2 SV=2 - [RS3A_CAEEL]	6.61	1	2	2	2	0.321954	-;-;-;-;-;-;-;-;-;-;-;-;-;-;-;-;-;1;-;-		0.318881	-;-;-;-;-;-;-;-;-;-;-;-;-;-;-;-;-;1;-;-		2.09642	-;-;-;-;-;-;-;-;-;-;-;-;-;-;-;-;-;1;-;-		1.33292	-;-;-;-;-;-;-;-;-;-;-;-;-;-;-;-;-;1;-;-			0																0								0
Q9N4A7	Protein SEC13 homolog OS=Caenorhabditis elegans GN=npp-20 PE=1 SV=1 - [SEC13_CAEEL]	3.19	1	1	1	2														0																								0
Q21338	Transcription elongation factor SPT5 OS=Caenorhabditis elegans GN=spt-5 PE=2 SV=3 - [SPT5H_CAEEL]	1.74	1	1	1	2													8.86688	1.74	1	2														0
Q09665	Troponin C, isoform 2 OS=Caenorhabditis elegans GN=tnc-2 PE=2 SV=1 - [TNNC2_CAEEL]	6.25	1	1	1	2	1.04593	-;-;-;-;-;-;-;-;-;-;-;-;-;-;-;-;-;-;2;-		0.870725	-;-;-;-;-;-;-;-;-;-;-;-;-;-;-;-;-;-;2;-		0.588808	-;-;-;-;-;-;-;-;-;-;-;-;-;-;-;-;-;-;2;-		1.83783	-;-;-;-;-;-;-;-;-;-;-;-;-;-;-;-;-;-;2;-			0												0				0
Q18493	Probable UDP-N-acetylglucosamine pyrophosphorylase OS=Caenorhabditis elegans GN=C36A4.4 PE=2 SV=2 - [UAP1_CAEEL]	6.4	2	2	2	2	0.978882	-;-;-;-;-;-;-;-;1;-;-;-;-;-;-;-;-;-;-;-		0.822298	-;-;-;-;-;-;-;-;1;-;-;-;-;-;-;-;-;-;-;-		0.743788	-;-;-;-;-;-;-;-;1;-;-;-;-;-;-;-;-;-;-;-		1.66596	-;-;-;-;-;-;-;-;1;-;-;-;-;-;-;-;-;-;-;-			0															3.63161	2.27	1	1		0				0
Q23307	Uncharacterized protein ZC412.3 OS=Caenorhabditis elegans GN=ZC412.3 PE=1 SV=1 - [YHB8_CAEEL]	8	1	1	1	2													14.8251	8	1	2														0
P41954	Uncharacterized protein D1044.6 OS=Caenorhabditis elegans GN=D1044.6 PE=2 SV=3 - [YLK6_CAEEL]	1.39	1	1	1	2	0.225083	-;-;-;-;-;-;-;-;1;-;-;-;-;-;-;-;-;-;-;-		0.104094	-;-;-;-;-;-;-;-;1;-;-;-;-;-;-;-;-;-;-;-		1.72708	-;-;-;-;-;-;-;-;1;-;-;-;-;-;-;-;-;-;-;-		2.03384	-;-;-;-;-;-;-;-;1;-;-;-;-;-;-;-;-;-;-;-			0												0				0
Q23280	Uncharacterized protein ZC395.10 OS=Caenorhabditis elegans GN=ZC395.10 PE=2 SV=1 - [YOCA_CAEEL]	4	1	1	1	2													4.88933	4	1	2																						0				0
G5ECM6	Elongation factor Tu homologue OS=Caenorhabditis elegans GN=tufm-1 PE=2 SV=1 - [G5ECM6_CAEEL]	4.23	1	2	2	2	0.595159	-;-;-;-;-;-;-;1;-;-;-;-;-;-;-;-;-;1;-;-	81.1425	1.05677	-;-;-;-;-;-;-;1;-;-;-;-;-;-;-;-;-;-;-;-		1.06106	-;-;-;-;-;-;-;1;-;-;-;-;-;-;-;-;-;1;-;-	32.7378	0.894694	-;-;-;-;-;-;-;1;-;-;-;-;-;-;-;-;-;1;-;-	50.4495		0																											3.55544	2.42	1
G5EE96	Oxoglutarate/malate carrier protein OS=Caenorhabditis elegans GN=CELE_K11G12.5 PE=2 SV=1 - [G5EE96_CAEEL]	2.76	1	1	1	2													4.95923	2.76	1	2										0
G5EDQ4	CLE-1C protein OS=Caenorhabditis elegans GN=cle-1 PE=4 SV=1 - [G5EDQ4_CAEEL]	1.38	5	1	1	2													5.53909	1.38	1	2														0
G5EG11	Delta 5 fatty acid desaturase OS=Caenorhabditis elegans GN=fat-4 PE=2 SV=1 - [G5EG11_CAEEL]	4.03	1	1	1	2													8.90999	4.03	1	2
G5EDT5	1MDa_1 protein OS=Caenorhabditis elegans GN=ttn-1 PE=4 SV=1 - [G5EDT5_CAEEL]	0.13	4	1	1	2							1.32129	-;-;-;-;-;-;2;-;-;-;-;-;-;-;-;-;-;-;-;-		2.03543	-;-;-;-;-;-;2;-;-;-;-;-;-;-;-;-;-;-;-;-			0				0				0				0				0							7.18305	0.13	1	2		0
O17406	Protein ATTF-2 OS=Caenorhabditis elegans GN=attf-2 PE=2 SV=1 - [O17406_CAEEL]	8.67	1	2	2	2													4.821	5.78	1	1														0							2.64039	2.89	1	1
Q9GRZ9	Protein Y59A8A.3 OS=Caenorhabditis elegans GN=CELE_Y59A8A.3 PE=2 SV=1 - [Q9GRZ9_CAEEL]	2.37	1	1	1	2													10.241	2.37	1	2																						0				0
O44995	Protein K12C11.1 OS=Caenorhabditis elegans GN=CELE_K12C11.1 PE=2 SV=2 - [O44995_CAEEL]	3.82	1	2	2	2	1.06296	-;-;-;-;-;-;-;-;1;-;-;-;-;-;-;-;-;-;-;-		1.81533	-;-;-;-;-;-;-;-;1;-;-;-;-;-;-;-;-;-;-;-		1.17214	-;-;-;-;-;-;-;-;1;-;-;-;-;-;-;-;-;-;-;-		1.82126	-;-;-;-;-;-;-;-;1;-;-;-;-;-;-;-;-;-;-;-			0															3.1492	2.41	1	1						0				0
Q21351	Protein K08F4.2 OS=Caenorhabditis elegans GN=CELE_K08F4.2 PE=2 SV=2 - [Q21351_CAEEL]	3.38	1	1	1	2	0.906027	-;-;-;-;-;-;-;-;-;-;-;-;-;-;-;1;-;-;-;-		2.13216	-;-;-;-;-;-;-;-;-;-;-;-;-;-;-;1;-;-;-;-		0.741864	-;-;-;-;-;-;-;-;-;-;-;-;-;-;-;1;-;-;-;-		2.84032	-;-;-;-;-;-;-;-;-;-;-;-;-;-;-;1;-;-;-;-			0																0												0
Q8MXR6	Protein SQD-1, isoform a OS=Caenorhabditis elegans GN=sqd-1 PE=2 SV=1 - [Q8MXR6_CAEEL]	2.62	2	1	1	2														0											6.35224	2.62	1	2		0												0
Q23543	Protein LSM-7 OS=Caenorhabditis elegans GN=lsm-7 PE=1 SV=1 - [Q23543_CAEEL]	41.35	1	2	2	2														0																0			4.59006	25	1	1						0
Q95XS2	Protein Y38F2AR.9 OS=Caenorhabditis elegans GN=CELE_Y38F2AR.9 PE=2 SV=1 - [Q95XS2_CAEEL]	24.69	1	2	2	2	0.764387	-;-;-;-;-;-;-;-;-;-;-;-;-;-;-;-;-;1;-;-		2.3845	-;-;-;-;-;-;-;-;-;-;-;-;-;-;-;-;-;1;-;-		1.97369	-;-;-;-;-;-;-;-;-;-;-;-;-;-;-;-;-;1;-;-		1.05071	-;-;-;-;-;-;-;-;-;-;-;-;-;-;-;-;-;1;-;-		2.39056	12.35	1	1														0
Q95XX2	Protein CLEC-85 OS=Caenorhabditis elegans GN=clec-85 PE=2 SV=1 - [Q95XX2_CAEEL]	2.5	5	1	1	2													5.54027	2.5	1	2																						0
P91027	Protein C10G11.7 OS=Caenorhabditis elegans GN=C10G11.7 PE=2 SV=1 - [P91027_CAEEL]	6.8	1	1	1	2													7.79568	6.8	1	2														0												0
G5EE04	Protein HIP-1 OS=Caenorhabditis elegans GN=hip-1 PE=4 SV=1 - [G5EE04_CAEEL]	5.45	1	2	2	2														0				0											3.05353	2.61	1	1
G5EE11	Protein F39H2.3 OS=Caenorhabditis elegans GN=F39H2.3 PE=3 SV=1 - [G5EE11_CAEEL]	7.5	1	2	2	2														0															2.98826	3.21	1	1										0
Q7K797	Protein PAB-1, isoform c OS=Caenorhabditis elegans GN=pab-1 PE=2 SV=1 - [Q7K797_CAEEL]	1.88	2	1	1	2														0															6.98163	1.88	1	2
Q8IG49	Protein TIAR-1, isoform f OS=Caenorhabditis elegans GN=tiar-1 PE=2 SV=1 - [Q8IG49_CAEEL]	2.71	4	1	1	2													4.67725	2.71	1	2
Q22240	Ubiquitin carboxyl-terminal hydrolase OS=Caenorhabditis elegans GN=CELE_T05H10.1 PE=2 SV=2 - [Q22240_CAEEL]	1.43	1	2	2	2													2.25764	0.6	1	1		0												0								0
Q9NLD1	Protein HRP-2, isoform a OS=Caenorhabditis elegans GN=hrp-2 PE=2 SV=2 - [Q9NLD1_CAEEL]	3.93	3	2	2	2													4.38521	2.95	1	1														0
O01590	Protein K09H11.1 OS=Caenorhabditis elegans GN=CELE_K09H11.1 PE=3 SV=2 - [O01590_CAEEL]	0.81	1	1	1	2														0								0				0				0								0				0
Q9GPA0	Protein UGGT-1 OS=Caenorhabditis elegans GN=uggt-1 PE=2 SV=1 - [Q9GPA0_CAEEL]	0.87	1	1	1	2	0.935061	-;-;-;-;-;-;2;-;-;-;-;-;-;-;-;-;-;-;-;-		1.23946	-;-;-;-;-;-;2;-;-;-;-;-;-;-;-;-;-;-;-;-		0.777083	-;-;-;-;-;-;2;-;-;-;-;-;-;-;-;-;-;-;-;-		1.63954	-;-;-;-;-;-;2;-;-;-;-;-;-;-;-;-;-;-;-;-			0												0				0							5.6804	0.87	1	2		0
Q4W4Z2	Protein RAD-8 OS=Caenorhabditis elegans GN=rad-8 PE=4 SV=2 - [Q4W4Z2_CAEEL]	4.37	1	1	1	2													8.24744	4.37	1	2		0												0
A5JYS7	Protein F13H10.4, isoform c OS=Caenorhabditis elegans GN=CELE_F13H10.4 PE=4 SV=1 - [A5JYS7_CAEEL]	1.39	2	1	1	2				1.6315	-;-;-;-;-;-;-;-;-;-;-;-;-;-;-;-;-;-;1;-		0.801784	-;-;-;-;-;-;-;-;-;-;-;-;-;-;-;-;-;-;2;-		1.31349	-;-;-;-;-;-;-;-;-;-;-;-;-;-;-;-;-;-;2;-			0
Q9N4P4	Protein Y9C12A.1 OS=Caenorhabditis elegans GN=CELE_Y9C12A.1 PE=2 SV=1 - [Q9N4P4_CAEEL]	3.88	1	1	1	2							1.47499	-;-;-;-;-;-;-;-;-;-;-;-;-;-;-;-;-;1;-;-		2.80264	-;-;-;-;-;-;-;-;-;-;-;-;-;-;-;-;-;1;-;-			0
Q23382	Protein CCDC-47 OS=Caenorhabditis elegans GN=ccdc-47 PE=1 SV=1 - [Q23382_CAEEL]	7.24	1	2	2	2													4.24274	4.52	1	1													3.75239	2.71	1	1						0
Q9BL73	Protein PPK-2 OS=Caenorhabditis elegans GN=ppk-2 PE=2 SV=1 - [Q9BL73_CAEEL]	2.99	1	1	1	2														0															8.67508	2.99	1	2
O18224	Protein Y57G11B.5 OS=Caenorhabditis elegans GN=CELE_Y57G11B.5 PE=4 SV=1 - [O18224_CAEEL]	4	1	1	1	2														0															6.85198	4	1	2
H2L023	Adenylyl cyclase-associated protein OS=Caenorhabditis elegans GN=cas-1 PE=3 SV=1 - [H2L023_CAEEL]	5.05	2	1	1	2													8.11109	5.05	1	2
Q9N5E4	Protein T02H6.11 OS=Caenorhabditis elegans GN=CELE_T02H6.11 PE=2 SV=1 - [Q9N5E4_CAEEL]	7.69	1	1	1	2													6.25676	7.69	1	2
Q20937	Protein LET-711 OS=Caenorhabditis elegans GN=let-711 PE=2 SV=2 - [Q20937_CAEEL]	0.24	1	1	1	2	0.535412	-;-;-;-;-;-;-;-;-;-;-;-;-;-;-;-;-;-;-;1		0.264622	-;-;-;-;-;-;-;-;-;-;-;-;-;-;-;-;-;-;-;1		1.30414	-;-;-;-;-;-;-;-;-;-;-;-;-;-;-;-;-;-;-;1		2.60966	-;-;-;-;-;-;-;-;-;-;-;-;-;-;-;-;-;-;-;1			0				0								0				0								0
O17892	Protein F55B11.1 OS=Caenorhabditis elegans GN=CELE_F55B11.1 PE=4 SV=1 - [O17892_CAEEL]	1.4	1	2	2	2													2.26976	0.44	1	1														0												0
Q19063	Protein E04F6.8 OS=Caenorhabditis elegans GN=CELE_E04F6.8 PE=2 SV=1 - [Q19063_CAEEL]	12.5	1	2	2	2														0															6.15136	12.5	2	2						0
Q20173	Protein F38E9.5 OS=Caenorhabditis elegans GN=CELE_F38E9.5 PE=2 SV=2 - [Q20173_CAEEL]	4.5	1	1	1	2													8.09883	4.5	1	2		0												0
Q8MQ08	Protein DIG-1, isoform b OS=Caenorhabditis elegans GN=dig-1 PE=2 SV=2 - [Q8MQ08_CAEEL]	0.25	3	2	2	2													3.30778	0.16	1	1														0								0
Q9U3L4	Protein C47B2.9 OS=Caenorhabditis elegans GN=C47B2.9 PE=2 SV=2 - [Q9U3L4_CAEEL]	5.23	1	1	1	2													4.62021	5.23	1	2														0				0
Q18947	Protein D1054.11 OS=Caenorhabditis elegans GN=CELE_D1054.11 PE=2 SV=1 - [Q18947_CAEEL]	7.89	1	2	2	2				1.30785	-;-;-;-;-;-;-;-;-;-;-;-;-;-;-;-;-;-;-;1		1.91816	-;-;-;-;-;-;-;-;-;-;-;-;-;-;-;-;-;-;-;1		1.69397	-;-;-;-;-;-;-;-;-;-;-;-;-;-;-;-;-;-;-;1		4.95597	5.36	1	1
Q9U1Z4	Protein Y60A3A.9 OS=Caenorhabditis elegans GN=CELE_Y60A3A.9 PE=2 SV=1 - [Q9U1Z4_CAEEL]	8.53	2	2	2	2	0.734523	-;-;-;-;-;-;-;-;-;-;-;-;-;-;-;-;-;1;-;-		1.23953	-;-;-;-;-;-;-;-;-;-;-;-;-;-;-;-;-;1;-;-		0.730422	-;-;-;-;-;-;-;-;-;-;-;-;-;-;-;-;-;1;-;-		2.11344	-;-;-;-;-;-;-;-;-;-;-;-;-;-;-;-;-;1;-;-			0																0
Q23089	Protein XPO-1, isoform a OS=Caenorhabditis elegans GN=xpo-1 PE=2 SV=2 - [Q23089_CAEEL]	1.48	1	1	1	2													8.46361	1.48	1	2														0								0
Q7JMQ6	Protein AQP-2, isoform b OS=Caenorhabditis elegans GN=aqp-2 PE=2 SV=1 - [Q7JMQ6_CAEEL]	5.61	2	1	1	2													11.1731	5.61	1	2
D3YT37	Pyruvate kinase OS=Caenorhabditis elegans GN=pyk-2 PE=3 SV=1 - [D3YT37_CAEEL]	3.9	3	1	1	2													9.49021	3.9	1	2														0
Q9N4L4	Protein ZK993.2 OS=Caenorhabditis elegans GN=CELE_ZK993.2 PE=2 SV=2 - [Q9N4L4_CAEEL]	0.55	1	1	1	2													4.02067	0.55	1	2		0												0								0
H2KYJ5	Protein MTCH-1, isoform a OS=Caenorhabditis elegans GN=mtch-1 PE=3 SV=1 - [H2KYJ5_CAEEL]	2.05	1	1	1	2														0																0
Q18559	Protein C41A3.1 OS=Caenorhabditis elegans GN=C41A3.1 PE=4 SV=2 - [Q18559_CAEEL]	0.19	1	1	1	2	0.350553	-;-;-;-;-;-;-;-;-;-;-;-;-;-;-;-;1;-;-;-		2.02472	-;-;-;-;-;-;-;-;-;-;-;-;-;-;-;-;1;-;-;-		1.12527	-;-;-;-;-;-;-;-;-;-;-;-;-;-;-;-;1;-;-;-		1.79307	-;-;-;-;-;-;-;-;-;-;-;-;-;-;-;-;1;-;-;-			0								0				0				0								0				0
Q9U3K7	Protein DPT-1, isoform a OS=Caenorhabditis elegans GN=dpt-1 PE=2 SV=3 - [Q9U3K7_CAEEL]	1.13	2	1	1	2													5.58282	1.13	1	2														0
H9G352	Protein UNC-52, isoform l OS=Caenorhabditis elegans GN=unc-52 PE=4 SV=1 - [H9G352_CAEEL]	0.96	6	1	1	2													10.5041	0.96	1	2														0				0				0
O01864	Protein NRD-1 OS=Caenorhabditis elegans GN=nrd-1 PE=2 SV=2 - [O01864_CAEEL]	1.01	1	1	1	2													5.15839	1.01	1	2														0
O01804	Aspartate aminotransferase OS=Caenorhabditis elegans GN=got-2.1 PE=2 SV=3 - [O01804_CAEEL]	4.53	1	1	1	2													10.8691	4.53	1	2														0
Q22170	Protein ILE-2 OS=Caenorhabditis elegans GN=ile-2 PE=2 SV=2 - [Q22170_CAEEL]	3.75	1	1	1	2				1.7555	-;-;-;-;-;-;-;-;-;-;-;-;-;-;-;-;-;-;1;-									0																0
O46015	Protein TEP-1, isoform b OS=Caenorhabditis elegans GN=tep-1 PE=2 SV=2 - [O46015_CAEEL]	0.67	3	1	1	2				0.54489	-;-;-;-;-;-;-;-;-;-;-;-;-;-;-;-;-;1;-;-		0.490579	-;-;-;-;-;-;-;-;-;-;-;-;-;-;-;-;-;1;-;-		1.18852	-;-;-;-;-;-;-;-;-;-;-;-;-;-;-;-;-;1;-;-			0																								0				0
P92012	Protein HPO-17 OS=Caenorhabditis elegans GN=hpo-17 PE=2 SV=2 - [P92012_CAEEL]	7.82	1	1	1	2	0.270369	-;-;-;-;-;-;1;-;-;-;-;-;-;-;-;-;-;-;-;-		1.65836	-;-;-;-;-;-;1;-;-;-;-;-;-;-;-;-;-;-;-;-		0.983008	-;-;-;-;-;-;1;-;-;-;-;-;-;-;-;-;-;-;-;-		1.51775	-;-;-;-;-;-;1;-;-;-;-;-;-;-;-;-;-;-;-;-			0								0															5.15814	7.82	1	2
P91130	Protein C32E8.9 OS=Caenorhabditis elegans GN=C32E8.9 PE=2 SV=2 - [P91130_CAEEL]	2.61	1	1	1	2														0																0								0				0
Q9NAB7	Protein Y53F4B.18 OS=Caenorhabditis elegans GN=CELE_Y53F4B.18 PE=2 SV=1 - [Q9NAB7_CAEEL]	5.61	1	2	2	2													4.65793	3.74	1	1													3.15103	1.87	1	1
Q95XM5	Protein Y71G12B.6 OS=Caenorhabditis elegans GN=CELE_Y71G12B.6 PE=2 SV=1 - [Q95XM5_CAEEL]	5.22	1	1	1	2													15.1152	5.22	1	2														0								0
Q18990	Protein PYR-1 OS=Caenorhabditis elegans GN=pyr-1 PE=2 SV=2 - [Q18990_CAEEL]	0.82	1	1	1	2													7.22319	0.82	1	2														0								0
Q94312	Protein ZK154.1 OS=Caenorhabditis elegans GN=CELE_ZK154.1 PE=2 SV=2 - [Q94312_CAEEL]	5.26	1	1	1	2														0							5.46828	5.26	1	2		0				0
O17680	Probable S-adenosylmethionine synthase 1 OS=Caenorhabditis elegans GN=sams-1 PE=1 SV=1 - [METK1_CAEEL]	2.48	1	1	1	2	1.06615	-;-;-;-;-;-;-;-;-;-;-;-;-;-;-;-;-;-;2;-		1.23031	-;-;-;-;-;-;-;-;-;-;-;-;-;-;-;-;-;-;2;-		1.10818	-;-;-;-;-;-;-;-;-;-;-;-;-;-;-;-;-;-;2;-		1.55603	-;-;-;-;-;-;-;-;-;-;-;-;-;-;-;-;-;-;2;-							0												0								0
G5EEH6	Isovaleryl-CoA dehydrogenase OS=Caenorhabditis elegans GN=ivd-1 PE=2 SV=1 - [G5EEH6_CAEEL]	2.86	1	1	1	2																		0				0							6.30565	2.86	1	2						0
Q9U1Q7	Protein EMB-4, isoform a OS=Caenorhabditis elegans GN=emb-4 PE=2 SV=4 - [Q9U1Q7_CAEEL]	0.61	1	1	1	2																		0											7.59152	0.61	1	2
Q9U2X0	Protein PRMT-1 OS=Caenorhabditis elegans GN=prmt-1 PE=2 SV=1 - [Q9U2X0_CAEEL]	2.01	1	1	1	2																		0				0							6.2503	2.01	1	2						0				0
Q9TXU7	Protein EIF-1.A OS=Caenorhabditis elegans GN=eif-1.a PE=2 SV=1 - [Q9TXU7_CAEEL]	4.63	1	1	1	2	2.082	-;-;-;-;-;-;-;-;-;-;-;-;-;-;-;-;-;2;-;-		2.17852	-;-;-;-;-;-;-;-;-;-;-;-;-;-;-;-;-;2;-;-		1.61613	-;-;-;-;-;-;-;-;-;-;-;-;-;-;-;-;-;2;-;-		1.53214	-;-;-;-;-;-;-;-;-;-;-;-;-;-;-;-;-;2;-;-							0												0								0
Q65ZK0	Protein RARS-1, isoform b OS=Caenorhabditis elegans GN=rars-1 PE=2 SV=1 - [Q65ZK0_CAEEL]	1.59	2	1	1	2																		0				0								0								0
Q23068	Protein W01A11.1 OS=Caenorhabditis elegans GN=CELE_W01A11.1 PE=2 SV=1 - [Q23068_CAEEL]	1.33	1	1	1	2				2.5928	-;-;-;-;-;-;-;-;-;-;-;-;-;-;-;-;-;-;-;1		0.979067	-;-;-;-;-;-;-;-;-;-;-;-;-;-;-;-;-;-;-;1		3.79007	-;-;-;-;-;-;-;-;-;-;-;-;-;-;-;-;-;-;-;1							0																				0				0
Q23597	Protein ZK809.3 OS=Caenorhabditis elegans GN=CELE_ZK809.3 PE=2 SV=1 - [Q23597_CAEEL]	8.57	1	1	1	2																	7.44985	8.57	1	2										0				0				0
O18229	Putative 6-phosphogluconolactonase OS=Caenorhabditis elegans GN=Y57G11C.3 PE=2 SV=2 - [6PGL_CAEEL]	2.6	1	1	1	2																						0																0
O17117	Protein M151.4 OS=Caenorhabditis elegans GN=CELE_M151.4 PE=2 SV=3 - [O17117_CAEEL]	2.28	1	1	1	2	0.396273	-;-;-;-;-;2;-;-;-;-;-;-;-;-;-;-;-;-;-;-		0.28026	-;-;-;-;-;2;-;-;-;-;-;-;-;-;-;-;-;-;-;-		1.48176	-;-;-;-;-;2;-;-;-;-;-;-;-;-;-;-;-;-;-;-		3.24175	-;-;-;-;-;2;-;-;-;-;-;-;-;-;-;-;-;-;-;-											0								0			5.30115	2.28	1	2		0
Q95QW0	Eukaryotic translation initiation factor 3 subunit L OS=Caenorhabditis elegans GN=eif-3.L PE=1 SV=1 - [EIF3L_CAEEL]	1.86	1	1	1	2																										0				0
O44400	Protein F37C4.5 OS=Caenorhabditis elegans GN=F37C4.5 PE=1 SV=3 - [F37C4_CAEEL]	1.98	1	1	1	2																										0			9.72454	1.98	1	2
P49405	60S ribosomal protein L5 OS=Caenorhabditis elegans GN=rpl-5 PE=2 SV=1 - [RL5_CAEEL]	3.07	1	1	1	2																										0			6.74924	3.07	1	2
P51403	40S ribosomal protein S2 OS=Caenorhabditis elegans GN=rps-2 PE=2 SV=1 - [RS2_CAEEL]	2.94	1	1	1	2							2.30318	-;-;-;-;-;-;-;-;1;-;-;-;-;-;-;-;-;-;-;-		2.54002	-;-;-;-;-;-;-;-;1;-;-;-;-;-;-;-;-;-;-;-															0				0								0
P91349	Spindle-defective protein 5 OS=Caenorhabditis elegans GN=spd-5 PE=1 SV=2 - [SPD5_CAEEL]	1	1	1	1	2																										0			8.45514	1	1	2						0
O62431	Probable glutamine--tRNA ligase OS=Caenorhabditis elegans GN=ers-1 PE=3 SV=1 - [SYQ_CAEEL]	1.02	1	1	1	2																										0			6.11438	1.02	1	2
O16259	Protein STI-1 OS=Caenorhabditis elegans GN=sti-1 PE=2 SV=1 - [O16259_CAEEL]	3.13	1	1	1	2																										0				0												0
Q6AHQ5	Protein ACDH-12, isoform b OS=Caenorhabditis elegans GN=acdh-12 PE=2 SV=1 - [Q6AHQ5_CAEEL]	4.41	2	2	2	2				0.663714	-;-;-;-;-;-;-;-;-;-;-;-;-;-;-;-;1;-;-;-		1.38211	-;-;-;-;-;-;-;-;-;-;-;-;-;-;-;-;1;-;-;-		0.824337	-;-;-;-;-;-;-;-;-;-;-;-;-;-;-;-;1;-;-;-															0				0												0
Q564P9	Protein SUOX-1, isoform b OS=Caenorhabditis elegans GN=suox-1 PE=2 SV=1 - [Q564P9_CAEEL]	5.62	2	1	1	2																										0			6.36684	5.62	1	2
O44738	Protein F57B10.5 OS=Caenorhabditis elegans GN=CELE_F57B10.5 PE=2 SV=1 - [O44738_CAEEL]	4.43	1	1	1	2																										0				0
Q20760	Protein F54C9.9 OS=Caenorhabditis elegans GN=CELE_F54C9.9 PE=2 SV=2 - [Q20760_CAEEL]	1.35	1	1	1	2	0.843476	-;-;-;-;-;-;2;-;-;-;-;-;-;-;-;-;-;-;-;-		1.2864	-;-;-;-;-;-;2;-;-;-;-;-;-;-;-;-;-;-;-;-		0.575188	-;-;-;-;-;-;2;-;-;-;-;-;-;-;-;-;-;-;-;-		1.46034	-;-;-;-;-;-;2;-;-;-;-;-;-;-;-;-;-;-;-;-															0				0							5.16171	1.35	1	2		0
Q9N3B0	MANF/CDNF-like protein OS=Caenorhabditis elegans GN=Y54G2A.23 PE=3 SV=2 - [ARMET_CAEEL]	6.55	1	1	1	2																													9.52804	6.55	1	2
Q9XXK1	ATP synthase subunit alpha, mitochondrial OS=Caenorhabditis elegans GN=H28O16.1 PE=1 SV=1 - [ATPA_CAEEL]	4.28	1	1	1	2	0.786413	-;-;-;-;-;-;-;-;-;-;-;-;-;-;-;2;-;-;-;-		0.632439	-;-;-;-;-;-;-;-;-;-;-;-;-;-;-;2;-;-;-;-		0.881735	-;-;-;-;-;-;-;-;-;-;-;-;-;-;-;2;-;-;-;-		0.848164	-;-;-;-;-;-;-;-;-;-;-;-;-;-;-;2;-;-;-;-																			0				0				0
P54688	Branched-chain-amino-acid aminotransferase, cytosolic OS=Caenorhabditis elegans GN=bcat-1 PE=2 SV=2 - [BCAT_CAEEL]	2.17	1	1	1	2																													6.20738	2.17	1	2						0				0
P41956	Succinate dehydrogenase cytochrome b560 subunit, mitochondrial OS=Caenorhabditis elegans GN=mev-1 PE=2 SV=1 - [C560_CAEEL]	4.4	2	1	1	2																													6.4155	4.4	1	2
Q9XWI6	Eukaryotic translation initiation factor 3 subunit B OS=Caenorhabditis elegans GN=eif-3.B PE=2 SV=1 - [EIF3B_CAEEL]	2.76	1	2	2	2																													2.9597	1.38	1	1
O02323	Fatty acid-binding protein homolog 7 OS=Caenorhabditis elegans GN=lbp-7 PE=1 SV=1 - [FABP7_CAEEL]	9.49	1	1	1	2																													9.83584	9.49	1	2
Q27464	Glucose-6-phosphate 1-dehydrogenase OS=Caenorhabditis elegans GN=gspd-1 PE=2 SV=1 - [G6PD_CAEEL]	3.45	1	2	2	2				3.47829	-;-;-;-;-;-;-;-;-;-;-;-;-;-;-;-;-;1;-;-		1.05687	-;-;-;-;-;-;-;-;-;-;-;-;-;-;-;-;-;1;-;-		1.53702	-;-;-;-;-;-;-;-;-;-;-;-;-;-;-;-;-;1;-;-																		3.05999	1.53	1	1										0
Q20496	Probable rho GDP-dissociation inhibitor OS=Caenorhabditis elegans GN=rhi-1 PE=2 SV=1 - [GDIR_CAEEL]	4.71	1	1	1	2																													6.09701	4.71	1	2
Q09607	Probable glutathione S-transferase gst-36 OS=Caenorhabditis elegans GN=gst-36 PE=2 SV=2 - [GST36_CAEEL]	4.76	1	1	1	2																													6.50504	4.76	1	2
O62106	Eukaryotic translation initiation factor 6 OS=Caenorhabditis elegans GN=eif-6 PE=2 SV=1 - [IF6_CAEEL]	4.07	1	1	1	2																													7.11691	4.07	1	2						0
O02640	Probable malate dehydrogenase, mitochondrial OS=Caenorhabditis elegans GN=mdh-1 PE=2 SV=1 - [MDHM_CAEEL]	2.35	1	1	1	2																													6.24317	2.35	1	2						0
P34650	Probable mannose-6-phosphate isomerase OS=Caenorhabditis elegans GN=ZK632.4 PE=2 SV=3 - [MPI_CAEEL]	2.64	1	1	1	2																													6.71984	2.64	1	2
Q21986	N-terminal acetyltransferase B complex subunit NAA25 homolog OS=Caenorhabditis elegans GN=R13F6.10 PE=2 SV=3 - [NAA25_CAEEL]	0.94	1	1	1	2																													6.26109	0.94	1	2						0				0
P90789	NADH dehydrogenase [ubiquinone] 1 beta subcomplex subunit 7 OS=Caenorhabditis elegans GN=D2030.4 PE=2 SV=1 - [NDUB7_CAEEL]	8.13	1	1	1	2																														0
P34676	Prolyl carboxy peptidase like protein 5 OS=Caenorhabditis elegans GN=pcp-5 PE=1 SV=1 - [PCP5_CAEEL]	1.97	1	1	1	2																													8.88514	1.97	1	2
P91134	Adenylosuccinate synthetase OS=Caenorhabditis elegans GN=C37H5.6 PE=2 SV=3 - [PURA_CAEEL]	2.84	1	1	1	2																													7.00467	2.84	1	2
Q8MXS1	Ras-related protein Rab-18 OS=Caenorhabditis elegans GN=rab-18 PE=2 SV=1 - [RAB18_CAEEL]	5.42	1	1	1	2																														0
Q9N5K2	DNA-directed RNA polymerases I, II, and III subunit RPABC1 OS=Caenorhabditis elegans GN=rpb-5 PE=2 SV=1 - [RPAB1_CAEEL]	6.16	1	1	1	2																													7.79359	6.16	1	2
P47207	T-complex protein 1 subunit beta OS=Caenorhabditis elegans GN=cct-2 PE=1 SV=2 - [TCPB_CAEEL]	2.27	1	1	1	2																													6.53181	2.27	1	2						0
P47208	T-complex protein 1 subunit delta OS=Caenorhabditis elegans GN=cct-4 PE=2 SV=1 - [TCPD_CAEEL]	1.48	1	1	1	2																													6.13729	1.48	1	2						0
O62053	UPF0375 protein C08F11.11 OS=Caenorhabditis elegans GN=C08F11.11 PE=1 SV=1 - [U375A_CAEEL]	9.01	1	1	1	2																													8.01299	9.01	1	2
O45944	UPF0375 protein Y45F10C.4 OS=Caenorhabditis elegans GN=Y45F10C.4 PE=1 SV=1 - [U375F_CAEEL]	7.26	1	1	1	2																													8.09645	7.26	1	2
P30629	Uncharacterized protein ZK637.2 OS=Caenorhabditis elegans GN=ZK637.2 PE=2 SV=2 - [YOU2_CAEEL]	7.69	1	1	1	2																													6.23167	7.69	1	2
Q09216	Uncharacterized protein B0495.7 OS=Caenorhabditis elegans GN=B0495.7 PE=1 SV=2 - [YP67_CAEEL]	1.45	1	1	1	2																														0
G5EFV4	High mobility group protein 1.1 OS=Caenorhabditis elegans GN=hmg-1.1 PE=4 SV=1 - [G5EFV4_CAEEL]	8.42	1	1	1	2																													3.03787	8.42	1	1						0
O62107	Protein GALE-1, isoform a OS=Caenorhabditis elegans GN=gale-1 PE=2 SV=1 - [O62107_CAEEL]	3.17	2	1	1	2																													6.88451	3.17	1	2
Q18758	Protein KLO-1 OS=Caenorhabditis elegans GN=klo-1 PE=2 SV=1 - [Q18758_CAEEL]	2.3	1	1	1	2	0.530469	-;-;-;-;-;-;-;-;-;-;-;-;-;-;-;-;-;-;1;-		1.05072	-;-;-;-;-;-;-;-;-;-;-;-;-;-;-;-;-;-;2;-		1.80642	-;-;-;-;-;-;-;-;-;-;-;-;-;-;-;-;-;-;2;-		2.04887	-;-;-;-;-;-;-;-;-;-;-;-;-;-;-;-;-;-;2;-																			0								0				0
Q9NA78	Protein Y57A10A.23 OS=Caenorhabditis elegans GN=CELE_Y57A10A.23 PE=2 SV=1 - [Q9NA78_CAEEL]	5.38	1	1	1	2																													6.7528	5.38	1	2
G5ECE7	Protein C34E7.4 OS=Caenorhabditis elegans GN=C34E7.4 PE=4 SV=1 - [G5ECE7_CAEEL]	4.84	1	1	1	2																													7.52523	4.84	1	2
Q5FC69	Protein NKAT-3, isoform b OS=Caenorhabditis elegans GN=nkat-3 PE=2 SV=1 - [Q5FC69_CAEEL]	1.89	2	1	1	2																													6.373	1.89	1	2						0
Q95X44	Protein VHA-8 OS=Caenorhabditis elegans GN=vha-8 PE=2 SV=1 - [Q95X44_CAEEL]	8.85	1	2	2	2	0.946068	-;-;-;-;-;-;-;-;-;-;-;-;-;-;-;-;-;1;1;-	19.5681	0.743551	-;-;-;-;-;-;-;-;-;-;-;-;-;-;-;-;-;1;-;-		0.882131	-;-;-;-;-;-;-;-;-;-;-;-;-;-;-;-;-;1;-;-		2.23537	-;-;-;-;-;-;-;-;-;-;-;-;-;-;-;-;-;1;-;-																			0
O45552	Protein F53A2.7 OS=Caenorhabditis elegans GN=CELE_F53A2.7 PE=2 SV=2 - [O45552_CAEEL]	2.28	1	1	1	2	1.22812	-;-;-;-;-;-;-;-;-;-;-;-;-;-;-;-;-;-;1;-		1.42206	-;-;-;-;-;-;-;-;-;-;-;-;-;-;-;-;-;-;1;-		1.09627	-;-;-;-;-;-;-;-;-;-;-;-;-;-;-;-;-;-;1;-		2.06037	-;-;-;-;-;-;-;-;-;-;-;-;-;-;-;-;-;-;1;-																			0								0				0
Q4W525	Protein T21H3.1, isoform b OS=Caenorhabditis elegans GN=CELE_T21H3.1 PE=2 SV=1 - [Q4W525_CAEEL]	7.69	2	1	1	2																													6.35606	7.69	1	2
Q94272	Protein FAH-1 OS=Caenorhabditis elegans GN=fah-1 PE=2 SV=1 - [Q94272_CAEEL]	1.44	1	1	1	2				3.20706	-;-;-;-;-;2;-;-;-;-;-;-;-;-;-;-;-;-;-;-					2.79837	-;-;-;-;-;2;-;-;-;-;-;-;-;-;-;-;-;-;-;-																			0			3.25455	1.44	1	2		0
Q23588	Protein UPP-1 OS=Caenorhabditis elegans GN=upp-1 PE=2 SV=2 - [Q23588_CAEEL]	4.07	1	1	1	2																														0
B2D6P1	Protein RMD-2, isoform c OS=Caenorhabditis elegans GN=rmd-2 PE=4 SV=1 - [B2D6P1_CAEEL]	6.67	3	2	2	2				0.377817	-;-;-;-;-;-;-;-;-;-;-;-;-;-;-;-;-;-;1;-		1.16193	-;-;-;-;-;-;-;-;-;-;-;-;-;-;-;-;-;-;1;-		1.82993	-;-;-;-;-;-;-;-;-;-;-;-;-;-;-;-;-;1;1;-	72.3702																		0								0
H2L2E4	Protein PYC-1, isoform b OS=Caenorhabditis elegans GN=pyc-1 PE=4 SV=1 - [H2L2E4_CAEEL]	1.14	2	1	1	2				0.71084	-;-;-;-;-;-;-;-;-;-;-;-;-;-;-;-;-;-;1;-		1.55375	-;-;-;-;-;-;-;-;-;-;-;-;-;-;-;-;-;-;2;-		2.08932	-;-;-;-;-;-;-;-;-;-;-;-;-;-;-;-;-;-;2;-																			0								0
P90992	Protein MISC-1 OS=Caenorhabditis elegans GN=misc-1 PE=2 SV=2 - [P90992_CAEEL]	2.61	1	1	1	2	0.93385	-;-;-;-;-;-;-;-;-;-;-;-;-;-;-;-;-;-;1;-		0.761166	-;-;-;-;-;-;-;-;-;-;-;-;-;-;-;-;-;-;1;-		1.70705	-;-;-;-;-;-;-;-;-;-;-;-;-;-;-;-;-;-;2;-		1.19506	-;-;-;-;-;-;-;-;-;-;-;-;-;-;-;-;-;-;2;-																			0								0
I2HA98	Protein PAH-1, isoform b OS=Caenorhabditis elegans GN=pah-1 PE=4 SV=1 - [I2HA98_CAEEL]	4.86	3	2	2	2																														0								0
Q18363	Protein SRU-6 OS=Caenorhabditis elegans GN=sru-6 PE=2 SV=1 - [Q18363_CAEEL]	2.09	1	1	1	2	1.27564	-;-;-;-;-;-;-;-;-;-;-;-;-;-;-;-;-;-;2;-		0.929976	-;-;-;-;-;-;-;-;-;-;-;-;-;-;-;-;-;-;2;-		0.534649	-;-;-;-;-;-;-;-;-;-;-;-;-;-;-;-;-;-;2;-		1.72063	-;-;-;-;-;-;-;-;-;-;-;-;-;-;-;-;-;-;2;-																			0
Q18625	Protein LEC-4 OS=Caenorhabditis elegans GN=lec-4 PE=2 SV=1 - [Q18625_CAEEL]	4.24	2	1	1	2																													6.90908	4.24	1	2						0
O61858	Protein T26C12.3 OS=Caenorhabditis elegans GN=CELE_T26C12.3 PE=4 SV=2 - [O61858_CAEEL]	2.29	1	1	1	2							1.15487	-;-;-;-;-;-;-;-;1;-;-;-;-;-;-;-;-;-;-;-		0.942802	-;-;-;-;-;-;-;-;1;-;-;-;-;-;-;-;-;-;-;-																			0
Q65ZK5	Protein PARS-1, isoform b OS=Caenorhabditis elegans GN=pars-1 PE=2 SV=1 - [Q65ZK5_CAEEL]	2.86	2	1	1	2																													9.76544	2.86	1	2
Q9XWT3	Protein Y62H9A.6 OS=Caenorhabditis elegans GN=CELE_Y62H9A.6 PE=2 SV=1 - [Q9XWT3_CAEEL]	11.6	1	2	2	2	0.876251	-;-;-;-;-;-;-;-;1;-;-;-;-;-;-;-;-;1;-;-	8.90156	0.987586	-;-;-;-;-;-;-;-;-;-;-;-;-;-;-;-;-;1;-;-		2.07487	-;-;-;-;-;-;-;-;1;-;-;-;-;-;-;-;-;1;-;-	21.1839	1.15603	-;-;-;-;-;-;-;-;1;-;-;-;-;-;-;-;-;1;-;-	39.8282																		0
Q8IA49	Malate dehydrogenase OS=Caenorhabditis elegans GN=mdh-1 PE=2 SV=1 - [Q8IA49_CAEEL]	5.86	3	2	2	2				0.834583	-;-;-;-;-;-;-;-;-;-;-;-;-;-;-;-;-;1;-;-		0.732386	-;-;-;-;-;-;-;-;-;-;-;-;-;-;-;-;-;1;-;-		1.68428	-;-;-;-;-;-;-;-;-;-;-;-;-;-;-;-;-;1;-;-																		2.98487	2.93	1	1						0				0
Q21541	Protein M142.5 OS=Caenorhabditis elegans GN=CELE_M142.5 PE=4 SV=2 - [Q21541_CAEEL]	11	1	2	2	2				1.07713	-;-;-;-;-;-;-;-;-;-;-;-;-;-;-;-;1;-;-;-																								3.55415	6.22	1	1
Q7Z1Q2	Protein ALH-12, isoform b OS=Caenorhabditis elegans GN=alh-12 PE=2 SV=1 - [Q7Z1Q2_CAEEL]	3.95	2	1	1	2	0.731176	-;-;-;-;-;-;-;-;-;-;-;-;-;-;-;-;-;1;-;-		1.22442	-;-;-;-;-;-;-;-;-;-;-;-;-;-;-;-;-;1;-;-		0.688383	-;-;-;-;-;-;-;-;-;-;-;-;-;-;-;-;-;1;-;-		1.86451	-;-;-;-;-;-;-;-;-;-;-;-;-;-;-;-;-;1;-;-																			0
Q9U329	Protein W09C5.8 OS=Caenorhabditis elegans GN=CELE_W09C5.8 PE=2 SV=1 - [Q9U329_CAEEL]	5.14	1	1	1	2				1.27233	-;-;-;-;-;-;-;-;-;-;-;-;-;-;-;-;-;-;-;1		1.66296	-;-;-;-;-;-;-;-;-;-;-;-;-;-;-;-;-;-;1;1	30.1164	1.41585	-;-;-;-;-;-;-;-;-;-;-;-;-;-;-;-;-;-;1;1	40.2955																		0
Q22562	Protein T19B10.2 OS=Caenorhabditis elegans GN=CELE_T19B10.2 PE=2 SV=2 - [Q22562_CAEEL]	4.89	1	2	2	2	0.866605	-;-;-;-;-;-;-;-;-;-;-;-;-;-;-;-;-;1;-;-		1.09513	-;-;-;-;-;-;-;-;-;-;-;-;-;-;-;-;-;1;-;-		1.27543	-;-;-;-;-;-;-;-;-;-;-;-;-;-;-;-;-;1;-;-		2.71809	-;-;-;-;-;-;-;-;-;-;-;-;-;-;-;-;-;1;-;-																			0								0
Q8MXS8	Protein Y47G6A.22 OS=Caenorhabditis elegans GN=CELE_Y47G6A.22 PE=2 SV=1 - [Q8MXS8_CAEEL]	6.3	2	2	2	2																													3.01033	3.15	1	1
Q8MNS3	Protein F42G9.1, isoform b OS=Caenorhabditis elegans GN=CELE_F42G9.1 PE=2 SV=1 - [Q8MNS3_CAEEL]	2.13	2	1	1	2																													6.5918	2.13	1	2						0
O02089	Protein MSRA-1 OS=Caenorhabditis elegans GN=msra-1 PE=2 SV=1 - [O02089_CAEEL]	6.76	1	2	2	2	0.913422	-;-;-;-;-;-;-;-;-;-;-;-;-;-;-;-;-;1;1;-	62.4069	1.44828	-;-;-;-;-;-;-;-;-;-;-;-;-;-;-;-;-;1;1;-	51.0582	1.25926	-;-;-;-;-;-;-;-;-;-;-;-;-;-;-;-;-;1;1;-	38.6656	2.35366	-;-;-;-;-;-;-;-;-;-;-;-;-;-;-;-;-;1;1;-	63.6012																		0								0				0
P92020	Protein T10G3.3 OS=Caenorhabditis elegans GN=CELE_T10G3.3 PE=2 SV=3 - [P92020_CAEEL]	3.7	1	1	1	2																													6.04774	3.7	1	2		0
Q20950	Protein F57F5.1 OS=Caenorhabditis elegans GN=CELE_F57F5.1 PE=2 SV=2 - [Q20950_CAEEL]	3.13	1	1	1	2																													7.13046	3.13	1	2
O61977	Protein TTR-47 OS=Caenorhabditis elegans GN=ttr-47 PE=2 SV=1 - [O61977_CAEEL]	9.03	1	1	1	2																													9.41935	9.03	1	2
I2HAJ2	Protein RPL-30, isoform c OS=Caenorhabditis elegans GN=rpl-30 PE=4 SV=1 - [I2HAJ2_CAEEL]	9.57	2	1	1	2																													6.04999	9.57	1	2
O45012	Protein NOL-5 OS=Caenorhabditis elegans GN=nol-5 PE=2 SV=1 - [O45012_CAEEL]	1.64	1	1	1	2																													7.07359	1.64	1	2
Q9TZI2	Protein ZTF-4 OS=Caenorhabditis elegans GN=ztf-4 PE=1 SV=2 - [Q9TZI2_CAEEL]	2.18	1	1	1	2																														0								0
O62277	Protein DCT-18 OS=Caenorhabditis elegans GN=dct-18 PE=2 SV=1 - [O62277_CAEEL]	4.93	1	1	1	2																													9.64175	4.93	1	2
Q22966	Protein CLEC-1 OS=Caenorhabditis elegans GN=clec-1 PE=2 SV=1 - [Q22966_CAEEL]	5.78	1	1	1	2																													6.4183	5.78	1	2
Q9N5T0	Protein F45D11.1 OS=Caenorhabditis elegans GN=CELE_F45D11.1 PE=4 SV=3 - [Q9N5T0_CAEEL]	15.79	4	2	2	2							2.35253	-;-;-;-;-;-;-;-;-;1;-;-;-;-;-;-;-;-;-;-		0.76163	-;-;-;-;-;-;-;-;-;1;-;-;-;-;-;-;-;-;-;-																			0
Q9N5Y2	Protein ART-1 OS=Caenorhabditis elegans GN=art-1 PE=2 SV=1 - [Q9N5Y2_CAEEL]	5.19	1	2	2	2	0.789445	-;-;-;-;-;1;-;-;-;-;-;-;-;-;-;-;-;-;-;-					1.94833	-;-;-;-;-;1;-;-;-;-;-;-;-;-;-;-;-;-;-;-		0.324172	-;-;-;-;-;1;-;-;-;-;-;-;-;-;-;-;-;-;-;-																		3.20143	2.92	1	1	1.7913	2.27	1	1
Q17880	Protein NUO-1 OS=Caenorhabditis elegans GN=nuo-1 PE=2 SV=1 - [Q17880_CAEEL]	1.67	1	1	1	2																														0												0
Q9BL33	Protein Y71H2AM.4 OS=Caenorhabditis elegans GN=CELE_Y71H2AM.4 PE=4 SV=1 - [Q9BL33_CAEEL]	8.63	1	1	1	2																													9.24265	8.63	1	2
Q9XWU3	Protein Y41C4A.11 OS=Caenorhabditis elegans GN=CELE_Y41C4A.11 PE=2 SV=1 - [Q9XWU3_CAEEL]	3.11	1	1	1	2	0.524102	-;-;-;-;-;-;-;-;-;-;-;-;-;-;-;-;-;-;2;-		0.536043	-;-;-;-;-;-;-;-;-;-;-;-;-;-;-;-;-;-;2;-		1.12217	-;-;-;-;-;-;-;-;-;-;-;-;-;-;-;-;-;-;2;-		2.1785	-;-;-;-;-;-;-;-;-;-;-;-;-;-;-;-;-;-;2;-																			0
O17891	Protein F55B11.2 OS=Caenorhabditis elegans GN=CELE_F55B11.2 PE=4 SV=2 - [O17891_CAEEL]	5.91	1	1	1	2	0.81834	-;-;-;-;-;-;-;-;-;-;-;-;-;-;-;-;1;-;-;-		1.329	-;-;-;-;-;-;-;-;-;-;-;-;-;-;-;-;1;-;-;-		0.351971	-;-;-;-;-;-;-;-;-;-;-;-;-;-;-;-;1;-;-;-		1.87834	-;-;-;-;-;-;-;-;-;-;-;-;-;-;-;-;1;-;-;-																			0								0
Q18100	Protein SAX-7, isoform a OS=Caenorhabditis elegans GN=sax-7 PE=2 SV=3 - [Q18100_CAEEL]	0.7	4	1	1	2	0.963022	-;-;-;-;-;-;-;-;-;-;-;-;-;-;-;-;-;-;2;-		1.13408	-;-;-;-;-;-;-;-;-;-;-;-;-;-;-;-;-;-;2;-		0.550414	-;-;-;-;-;-;-;-;-;-;-;-;-;-;-;-;-;-;2;-		1.92044	-;-;-;-;-;-;-;-;-;-;-;-;-;-;-;-;-;-;2;-																			0								0				0
Q9TYX1	Protein DPF-5 OS=Caenorhabditis elegans GN=dpf-5 PE=2 SV=2 - [Q9TYX1_CAEEL]	1.49	1	1	1	2																														0								0
Q9NF11	Protein Y105E8B.5 OS=Caenorhabditis elegans GN=CELE_Y105E8B.5 PE=1 SV=1 - [Q9NF11_CAEEL]	4.21	1	1	1	2																													6.06885	4.21	1	2						0
Q17329	Gag, pol and env protein OS=Caenorhabditis elegans PE=4 SV=1 - [Q17329_CAEEL]	0.31	1	1	1	2	0.817002	-;-;-;-;-;-;-;-;-;-;-;-;-;-;-;-;-;2;-;-		0.887877	-;-;-;-;-;-;-;-;-;-;-;-;-;-;-;-;-;2;-;-		0.892123	-;-;-;-;-;-;-;-;-;-;-;-;-;-;-;-;-;2;-;-		1.28367	-;-;-;-;-;-;-;-;-;-;-;-;-;-;-;-;-;2;-;-																			0				0								0
P34346	Adenylate kinase 2, mitochondrial OS=Caenorhabditis elegans GN=let-754 PE=2 SV=2 - [KAD2_CAEEL]	8.37	1	2	2	2							0.961168	-;-;-;-;-;-;-;-;-;-;-;-;-;-;-;-;-;1;-;-		1.28282	-;-;-;-;-;-;-;-;-;-;-;-;-;-;-;-;-;1;-;-																							0
Q69YZ0	Protein PQN-83, isoform c OS=Caenorhabditis elegans GN=pqn-83 PE=2 SV=1 - [Q69YZ0_CAEEL]	2.3	3	1	1	2										1.66645	-;-;-;-;-;-;-;-;-;-;-;-;-;-;-;-;-;-;1;-																							0
H9G2R5	Protein F08B12.4, isoform c OS=Caenorhabditis elegans GN=CELE_F08B12.4 PE=4 SV=1 - [H9G2R5_CAEEL]	16.67	9	1	1	2																																						0
O17694	Protein RIL-1 OS=Caenorhabditis elegans GN=ril-1 PE=4 SV=1 - [O17694_CAEEL]	5.04	1	1	1	2																																										0
P31161	Superoxide dismutase [Mn] 1, mitochondrial OS=Caenorhabditis elegans GN=sod-2 PE=1 SV=1 - [SODM1_CAEEL]	5.43	1	1	1	2	0.558604	-;-;-;-;-;-;-;-;1;-;-;-;-;-;-;-;-;-;-;-		0.949304	-;-;-;-;-;-;-;-;2;-;-;-;-;-;-;-;-;-;-;-		1.31279	-;-;-;-;-;-;-;-;1;-;-;-;-;-;-;-;-;-;-;-		1.15614	-;-;-;-;-;-;-;-;2;-;-;-;-;-;-;-;-;-;-;-
G5EC87	Protein ZK1307.8 OS=Caenorhabditis elegans GN=ZK1307.8 PE=4 SV=1 - [G5EC87_CAEEL]	1.78	1	1	1	2	0.493186	-;-;-;-;-;-;-;-;-;-;-;-;-;-;-;-;-;-;1;-		1.54568	-;-;-;-;-;-;-;-;-;-;-;-;-;-;-;-;-;-;2;-		0.638792	-;-;-;-;-;-;-;-;-;-;-;-;-;-;-;-;-;-;2;-		1.72296	-;-;-;-;-;-;-;-;-;-;-;-;-;-;-;-;-;-;2;-
H2L0M6	Protein T25F10.6, isoform b OS=Caenorhabditis elegans GN=CELE_T25F10.6 PE=4 SV=1 - [H2L0M6_CAEEL]	3.65	2	1	1	2	0.478597	-;-;-;-;-;-;-;-;2;-;-;-;-;-;-;-;-;-;-;-		0.165816	-;-;-;-;-;-;-;-;2;-;-;-;-;-;-;-;-;-;-;-		1.36233	-;-;-;-;-;-;-;-;2;-;-;-;-;-;-;-;-;-;-;-		2.59193	-;-;-;-;-;-;-;-;2;-;-;-;-;-;-;-;-;-;-;-
O61880	Protein F59B1.2 OS=Caenorhabditis elegans GN=CELE_F59B1.2 PE=2 SV=1 - [O61880_CAEEL]	8.7	1	1	1	2
Q7YTF9	Protein ZK858.6, isoform b OS=Caenorhabditis elegans GN=CELE_ZK858.6 PE=2 SV=1 - [Q7YTF9_CAEEL]	1.62	2	1	1	2
Q9NAP6	Protein K09E4.4 OS=Caenorhabditis elegans GN=CELE_K09E4.4 PE=2 SV=2 - [Q9NAP6_CAEEL]	1.12	1	1	1	2
Q9NEQ0	Protein FAT-1 OS=Caenorhabditis elegans GN=fat-1 PE=2 SV=1 - [Q9NEQ0_CAEEL]	2.49	1	1	1	2
P91303	Probable V-type proton ATPase subunit G OS=Caenorhabditis elegans GN=vha-10 PE=2 SV=1 - [VATG_CAEEL]	7.94	1	1	1	2
P34686	F-actin-capping protein subunit beta OS=Caenorhabditis elegans GN=cap-2 PE=2 SV=1 - [CAPZB_CAEEL]	3.33	1	1	1	2
Q23232	tRNA (guanine-N(7)-)-methyltransferase subunit wdr-4 OS=Caenorhabditis elegans GN=Y102E9.2 PE=2 SV=1 - [WDR4_CAEEL]	2.06	2	1	1	2
O16340	Protein F59D6.4 OS=Caenorhabditis elegans GN=CELE_F59D6.4 PE=2 SV=1 - [O16340_CAEEL]	3.42	1	1	1	2	0.997344	-;-;-;-;-;-;-;-;-;-;-;-;-;-;-;1;-;-;-;-		1.87604	-;-;-;-;-;-;-;-;-;-;-;-;-;-;-;1;-;-;-;-		0.48841	-;-;-;-;-;-;-;-;-;-;-;-;-;-;-;1;-;-;-;-		2.33386	-;-;-;-;-;-;-;-;-;-;-;-;-;-;-;1;-;-;-;-
Q09238	Uncharacterized protein C18H9.6 OS=Caenorhabditis elegans GN=C18H9.6 PE=2 SV=3 - [YQ86_CAEEL]	12.64	1	2	2	2
P46502	Probable 26S protease regulatory subunit 6B OS=Caenorhabditis elegans GN=rpt-3 PE=2 SV=1 - [PRS6B_CAEEL]	1.69	1	1	1	2	0.299561	-;-;-;-;-;-;-;-;-;-;-;-;-;-;-;-;-;-;-;1					1.71973	-;-;-;-;-;-;-;-;-;-;-;-;-;-;-;-;-;-;-;1		1.81013	-;-;-;-;-;-;-;-;-;-;-;-;-;-;-;-;-;-;-;1
Q5DX40	Protein F22D3.2, isoform c OS=Caenorhabditis elegans GN=CELE_F22D3.2 PE=2 SV=1 - [Q5DX40_CAEEL]	3.36	2	1	1	2	0.468253	-;-;-;-;-;-;-;-;-;-;-;-;-;-;-;-;-;1;-;-		0.719558	-;-;-;-;-;-;-;-;-;-;-;-;-;-;-;-;-;1;-;-		0.661282	-;-;-;-;-;-;-;-;-;-;-;-;-;-;-;-;-;1;-;-		1.75781	-;-;-;-;-;-;-;-;-;-;-;-;-;-;-;-;-;1;-;-
Q4R165	Protein Y54G2A.45 OS=Caenorhabditis elegans GN=CELE_Y54G2A.45 PE=4 SV=2 - [Q4R165_CAEEL]	2.97	1	1	1	2				2.97206	-;-;-;-;-;-;-;-;-;-;-;-;-;-;-;-;-;2;-;-					1.78672	-;-;-;-;-;-;-;-;-;-;-;-;-;-;-;-;-;2;-;-
Q17963	WD repeat-containing protein tag-125 OS=Caenorhabditis elegans GN=tag-125 PE=2 SV=1 - [TG125_CAEEL]	2.13	1	1	1	2	0.568729	-;-;-;-;-;-;-;-;-;-;-;-;-;-;-;-;-;-;2;-		1.28818	-;-;-;-;-;-;-;-;-;-;-;-;-;-;-;-;-;-;2;-		0.43466	-;-;-;-;-;-;-;-;-;-;-;-;-;-;-;-;-;-;2;-		1.39492	-;-;-;-;-;-;-;-;-;-;-;-;-;-;-;-;-;-;2;-
E9P8A8	Protein GDI-1, isoform c OS=Caenorhabditis elegans GN=gdi-1 PE=4 SV=1 - [E9P8A8_CAEEL]	7.84	3	1	1	2										0.932755	-;-;-;-;-;-;-;-;-;-;-;-;-;-;-;-;-;-;1;-
O44145	Protein PERM-2 OS=Caenorhabditis elegans GN=perm-2 PE=2 SV=2 - [O44145_CAEEL]	4.93	1	1	1	2
Q22508	Protein TAG-18 OS=Caenorhabditis elegans GN=tag-18 PE=2 SV=1 - [Q22508_CAEEL]	4.48	1	1	1	2										1.43311	-;-;-;-;-;-;-;-;-;-;-;-;-;-;-;-;-;-;1;-
P54889	Probable delta-1-pyrroline-5-carboxylate synthase OS=Caenorhabditis elegans GN=alh-13 PE=2 SV=1 - [ALH13_CAEEL]	2.25	2	1	2	3							1.46743	-;-;-;-;-;-;-;-;2;-;-;-;-;-;-;-;-;-;-;-		1.13397	-;-;-;-;-;-;-;-;1;-;-;-;-;-;-;-;-;-;-;-			0																0								0				0
Q18885	Transcription factor BTF3 homolog OS=Caenorhabditis elegans GN=icd-1 PE=1 SV=1 - [BTF3_CAEEL]	14.91	1	1	1	3													17.5516	14.91	1	3
Q9XVS3	C-type lectin domain-containing protein 87 OS=Caenorhabditis elegans GN=clec-87 PE=1 SV=1 - [CLC87_CAEEL]	6.87	1	2	2	3														0															9.58697	6.87	2	3										0
Q19020	Dynein heavy chain, cytoplasmic OS=Caenorhabditis elegans GN=dhc-1 PE=2 SV=1 - [DYHC_CAEEL]	0.37	1	2	2	3														0				0											6.15281	0.18	1	2						0				0
P51875	Guanine nucleotide-binding protein G(o) subunit alpha OS=Caenorhabditis elegans GN=goa-1 PE=1 SV=3 - [GNAO_CAEEL]	5.93	1	2	2	3	0.944309	-;-;-;-;-;-;-;-;-;-;-;-;-;-;-;-;-;-;2;-		1.26169	-;-;-;-;-;-;-;-;-;-;-;-;-;-;-;-;-;-;2;-		0.590922	-;-;-;-;-;-;-;-;-;-;-;-;-;-;-;-;-;-;2;-		2.00647	-;-;-;-;-;-;-;-;-;-;-;-;-;-;-;-;-;-;2;-			0																0
P36573	32 kDa beta-galactoside-binding lectin OS=Caenorhabditis elegans GN=lec-1 PE=1 SV=1 - [LEC1_CAEEL]	12.9	2	3	3	3													3.10506	5.73	1	1																						0				0
P36609	Neuronal calcium sensor 2 OS=Caenorhabditis elegans GN=ncs-2 PE=2 SV=2 - [NCS2_CAEEL]	3.16	1	1	1	3													7.46162	3.16	1	3		0												0
Q19842	Propionyl-CoA carboxylase alpha chain, mitochondrial OS=Caenorhabditis elegans GN=pcca-1 PE=1 SV=1 - [PCCA_CAEEL]	5.39	1	3	3	3				1.15274	-;-;-;-;-;-;-;-;-;-;-;-;-;-;-;-;-;-;1;-		0.84862	-;-;-;-;-;-;-;-;-;-;-;-;-;-;-;-;-;-;1;-		1.51883	-;-;-;-;-;-;-;-;-;-;-;-;-;-;-;-;-;-;1;-		3.85392	2.49	1	1														0
Q9N599	Proteasome subunit alpha type-4 OS=Caenorhabditis elegans GN=pas-3 PE=2 SV=2 - [PSA4_CAEEL]	5.6	1	2	2	3	1.92425	-;-;-;-;-;-;-;-;-;-;-;-;-;-;-;-;-;-;1;-		2.67799	-;-;-;-;-;-;-;-;-;-;-;-;-;-;-;-;-;-;1;-		0.674847	-;-;-;-;-;-;-;-;-;-;-;-;-;-;-;-;-;-;1;-		1.97829	-;-;-;-;-;-;-;-;-;-;-;-;-;-;-;-;-;-;1;-		2.33485	2.8	1	1														0
P91477	Proteasome subunit beta type-2 OS=Caenorhabditis elegans GN=pbs-4 PE=2 SV=2 - [PSB2_CAEEL]	12.06	1	3	3	3	1.62231	-;-;-;-;-;-;-;1;-;-;-;-;-;-;-;-;-;1;-;-	46.7369	1.2455	-;-;-;-;-;-;-;1;-;-;-;-;-;-;-;-;-;1;-;-	34.0177	0.548864	-;-;-;-;-;-;-;1;-;-;-;-;-;-;-;-;-;1;-;-	3.81365	1.75685	-;-;-;-;-;-;-;1;-;-;-;-;-;-;-;-;-;1;-;-	1.60488		0				0			2.75607	4.02	1	1														0			2.6467	3.52	1
Q20585	26S proteasome non-ATPase regulatory subunit 6 OS=Caenorhabditis elegans GN=rpn-7 PE=2 SV=1 - [PSMD6_CAEEL]	6.34	1	2	2	3														0			3.20581	3.66	1	1										0
Q09533	60S ribosomal protein L10 OS=Caenorhabditis elegans GN=rpl-10 PE=2 SV=1 - [RL10_CAEEL]	13.55	1	3	3	3	0.364321	-;-;-;-;-;1;-;-;-;-;-;-;-;-;-;-;-;-;-;-		0.238414	-;-;-;-;-;1;-;-;-;-;-;-;-;-;-;-;-;-;-;-		1.63596	-;-;-;-;-;1;-;-;-;-;-;-;-;-;-;-;-;-;-;-		1.9331	-;-;-;-;-;1;-;-;-;-;-;-;-;-;-;-;-;-;-;-			0															3.08772	5.14	1	1	1.71164	2.8	1	1					3.04582	5.61	1
O02639	60S ribosomal protein L19 OS=Caenorhabditis elegans GN=rpl-19 PE=2 SV=1 - [RL19_CAEEL]	8.59	1	2	2	3	0.91522	-;-;-;-;-;-;-;-;-;-;-;-;-;-;-;-;-;2;-;-		1.02353	-;-;-;-;-;-;-;-;-;-;-;-;-;-;-;-;-;2;-;-		1.32403	-;-;-;-;-;-;-;-;-;-;-;-;-;-;-;-;-;2;1;-	72.9504	1.04684	-;-;-;-;-;-;-;-;-;-;-;-;-;-;-;-;-;2;1;-	33.9071		0												0				0
Q27274	60 kDa SS-A/Ro ribonucleoprotein homolog OS=Caenorhabditis elegans GN=rop-1 PE=2 SV=1 - [RO60_CAEEL]	4.67	1	3	3	3	0.627296	-;-;-;-;-;-;-;-;-;-;-;-;-;-;-;-;-;1;1;-	20.3859	1.16038	-;-;-;-;-;-;-;-;-;-;-;-;-;-;-;-;-;1;1;-	40.933	0.668251	-;-;-;-;-;-;-;-;-;-;-;-;-;-;-;-;-;1;1;-	17.4682	1.66106	-;-;-;-;-;-;-;-;-;-;-;-;-;-;-;-;-;1;1;-	23.4921		0								0
Q9N3X2	40S ribosomal protein S4 OS=Caenorhabditis elegans GN=rps-4 PE=1 SV=1 - [RS4_CAEEL]	8.49	1	2	2	3														0															10.3356	8.49	2	3
P55853	Small ubiquitin-related modifier OS=Caenorhabditis elegans GN=smo-1 PE=1 SV=1 - [SUMO_CAEEL]	9.89	1	1	1	3	0.722089	-;-;-;-;-;-;-;-;-;-;-;-;-;-;-;-;-;-;1;-		0.956204	-;-;-;-;-;-;-;-;-;-;-;-;-;-;-;-;-;-;1;-		1.57855	-;-;-;-;-;-;-;-;-;-;-;-;-;-;-;-;-;-;1;-		1.37771	-;-;-;-;-;-;-;-;-;-;-;-;-;-;-;-;-;-;1;-			0								0
Q9GYF1	Troponin I 2 OS=Caenorhabditis elegans GN=unc-27 PE=2 SV=2 - [TNNI2_CAEEL]	7.44	1	1	1	3													10.5695	7.44	1	3
O17606	UPF0160 protein C27H6.8 OS=Caenorhabditis elegans GN=C27H6.8 PE=2 SV=2 - [YK4P_CAEEL]	7.94	1	2	2	3														0			7.85735	3.82	1	2									4.84866	4.12	1	1						0
G5ECT6	Heterotrimeric G protein gamma subunit 2 OS=Caenorhabditis elegans GN=gpc-2 PE=4 SV=1 - [G5ECT6_CAEEL]	38.71	1	2	2	3	0.457199	-;-;-;-;-;-;-;-;-;-;-;-;-;-;-;-;-;-;1;-		1.13223	-;-;-;-;-;-;-;-;-;-;-;-;-;-;-;-;-;-;1;-		0.964806	-;-;-;-;-;-;-;-;-;-;-;-;-;-;-;-;-;-;1;-		2.73893	-;-;-;-;-;-;-;-;-;-;-;-;-;-;-;-;-;-;1;-			0							8.22619	27.42	1	2														0
Q966I8	Proteasome subunit beta type OS=Caenorhabditis elegans GN=pbs-1 PE=2 SV=1 - [Q966I8_CAEEL]	9.21	1	2	2	3	0.843188	-;-;-;-;-;-;-;-;-;-;-;-;-;-;-;-;-;-;1;-		1.45672	-;-;-;-;-;-;-;-;-;-;-;-;-;-;-;-;-;-;1;-		0.807479	-;-;-;-;-;-;-;-;-;-;-;-;-;-;-;-;-;-;1;-		1.79901	-;-;-;-;-;-;-;-;-;-;-;-;-;-;-;-;-;-;1;-			0																0
Q95QM8	Protein F07A11.2, isoform b OS=Caenorhabditis elegans GN=CELE_F07A11.2 PE=2 SV=1 - [Q95QM8_CAEEL]	2.81	3	2	2	3														0															6.67663	1.54	1	2
Q8MNT7	Protein F09F7.4, isoform b OS=Caenorhabditis elegans GN=CELE_F09F7.4 PE=2 SV=1 - [Q8MNT7_CAEEL]	5.79	2	2	2	3														0								0							11.0607	5.79	2	3						0				0
Q69ZI6	Protein T12D8.10 OS=Caenorhabditis elegans GN=CELE_T12D8.10 PE=3 SV=1 - [Q69ZI6_CAEEL]	15.31	1	1	1	3													13.1055	15.31	1	3
Q19615	Protein F20A1.1 OS=Caenorhabditis elegans GN=CELE_F20A1.1 PE=4 SV=1 - [Q19615_CAEEL]	19.47	1	1	1	3													20.5664	19.47	1	3														0
Q3S1J5	Protein UBA-1, isoform b OS=Caenorhabditis elegans GN=uba-1 PE=2 SV=1 - [Q3S1J5_CAEEL]	2.53	3	3	3	3														0																0								0
Q9XVE9	Protein RPL-14 OS=Caenorhabditis elegans GN=rpl-14 PE=2 SV=1 - [Q9XVE9_CAEEL]	17.78	1	2	2	3														0															12.1513	17.78	2	3
Q21392	Protein K09E2.3 OS=Caenorhabditis elegans GN=CELE_K09E2.3 PE=2 SV=1 - [Q21392_CAEEL]	15.24	1	2	2	3	0.680208	-;-;-;-;-;-;-;1;-;-;-;-;-;-;-;-;-;-;-;-		1.0717	-;-;-;-;-;-;-;1;-;-;-;-;-;-;-;-;-;-;-;-		0.542972	-;-;-;-;-;-;-;1;-;-;-;-;-;-;-;-;-;-;-;-		1.53585	-;-;-;-;-;-;-;1;-;-;-;-;-;-;-;-;-;-;-;-		11.7122	10.95	1	2						0								0								0			2.82335	4.29	1
P91857	Protein RAB-5 OS=Caenorhabditis elegans GN=rab-5 PE=1 SV=1 - [P91857_CAEEL]	17.31	1	2	2	3													4.20404	12.02	1	1
Q17993	Protein C14F11.6 OS=Caenorhabditis elegans GN=C14F11.6 PE=2 SV=1 - [Q17993_CAEEL]	7.89	1	1	1	3													16.161	7.89	1	3
Q27GU2	Protein LBP-3, isoform b OS=Caenorhabditis elegans GN=lbp-3 PE=2 SV=1 - [Q27GU2_CAEEL]	10.67	3	2	2	3													2.36205	4.67	1	1													6.07185	6	1	2
Q23384	Protein NIT-1 OS=Caenorhabditis elegans GN=nit-1 PE=2 SV=1 - [Q23384_CAEEL]	6.23	1	1	1	3													15.9358	6.23	1	3
Q9N4F3	Protein APB-1, isoform a OS=Caenorhabditis elegans GN=apb-1 PE=2 SV=2 - [Q9N4F3_CAEEL]	1.57	3	2	2	3	0.983843	-;-;-;-;-;-;-;-;-;-;-;-;-;-;-;-;-;-;2;-		1.31547	-;-;-;-;-;-;-;-;-;-;-;-;-;-;-;-;-;-;2;-		0.618833	-;-;-;-;-;-;-;-;-;-;-;-;-;-;-;-;-;-;2;-		1.53197	-;-;-;-;-;-;-;-;-;-;-;-;-;-;-;-;-;-;2;-			0															3.04005	0.84	1	1						0
O01806	Protein C44E4.4 OS=Caenorhabditis elegans GN=C44E4.4 PE=2 SV=1 - [O01806_CAEEL]	6.31	1	2	2	3							1.80518	-;-;-;-;-;-;-;-;1;-;-;-;-;-;-;-;-;-;-;-		1.10149	-;-;-;-;-;-;-;-;1;-;-;-;-;-;-;-;-;-;-;-			0															6.12075	2.02	1	2
Q19202	Protein APY-1 OS=Caenorhabditis elegans GN=apy-1 PE=1 SV=2 - [Q19202_CAEEL]	3.66	2	2	2	3				0.915913	-;-;-;-;-;-;-;-;-;-;-;-;-;-;-;-;-;-;1;-		1.77151	-;-;-;-;-;-;-;-;-;-;-;-;-;-;-;-;-;-;1;-		1.59994	-;-;-;-;-;-;-;-;-;-;-;-;-;-;-;-;-;-;1;-		4.76197	1.69	1	2																										0
Q8T8N8	Protein T08B2.7, isoform c OS=Caenorhabditis elegans GN=CELE_T08B2.7 PE=2 SV=1 - [Q8T8N8_CAEEL]	2.44	3	1	1	3													12.7461	2.44	1	3														0												0
Q19478	Protein FAR-3 OS=Caenorhabditis elegans GN=far-3 PE=4 SV=1 - [Q19478_CAEEL]	5.82	1	1	1	3														0				0				0							10.3746	5.82	1	3						0
Q23315	Protein EARS-1 OS=Caenorhabditis elegans GN=ears-1 PE=2 SV=1 - [Q23315_CAEEL]	1.65	1	1	1	3													14.3439	1.65	1	3														0				0				0
Q18599	Protein C44B7.10 OS=Caenorhabditis elegans GN=C44B7.10 PE=2 SV=3 - [Q18599_CAEEL]	7.22	1	2	2	3													9.8841	4.46	1	2													3.95308	2.76	1	1
P92005	Protein CPZ-2 OS=Caenorhabditis elegans GN=cpz-2 PE=2 SV=1 - [P92005_CAEEL]	4.5	1	2	2	3														0															8.58862	2.78	1	2										0
Q22531	Protein T16G12.1 OS=Caenorhabditis elegans GN=CELE_T16G12.1 PE=4 SV=4 - [Q22531_CAEEL]	1.64	1	3	3	3														0															3.43015	0.48	1	1						0
Q18943	Protein D1054.10 OS=Caenorhabditis elegans GN=CELE_D1054.10 PE=2 SV=1 - [Q18943_CAEEL]	12.23	1	2	2	3							0.672274	-;-;-;-;-;-;-;-;-;-;-;-;-;-;-;-;-;1;-;-		1.82821	-;-;-;-;-;-;-;-;-;-;-;-;-;-;-;-;-;1;-;-			0															8.27408	6.91	1	2
G5EDP0	Protein Y32F6A.5, isoform a OS=Caenorhabditis elegans GN=CELE_Y32F6A.5 PE=4 SV=1 - [G5EDP0_CAEEL]	5.17	1	2	2	3																		0											7.2359	2.02	1	2						0
B3GWB2	Protein C08H9.2, isoform b OS=Caenorhabditis elegans GN=C08H9.2 PE=4 SV=1 - [B3GWB2_CAEEL]	2.38	2	2	2	3							2.30059	-;-;-;-;-;-;-;-;2;-;-;-;-;-;-;-;-;-;-;-		0.585445	-;-;-;-;-;-;-;-;1;-;-;-;-;-;-;-;-;-;-;-							0				0				0			3.18212	1.08	1	1
Q21551	Protein CHCH-3 OS=Caenorhabditis elegans GN=chch-3 PE=2 SV=1 - [Q21551_CAEEL]	14.2	1	2	2	3																		0											4.82264	7.69	1	1						0
P34528	Putative serine protease K12H4.7 OS=Caenorhabditis elegans GN=K12H4.7 PE=2 SV=2 - [YM67_CAEEL]	2.35	1	1	1	3																						0							11.1392	2.35	1	3
G5EEK9	Protein VHA-5 OS=Caenorhabditis elegans GN=vha-5 PE=2 SV=1 - [G5EEK9_CAEEL]	2.52	1	2	2	3	0.905569	-;-;-;-;-;-;-;-;-;-;-;-;-;-;-;-;-;-;2;-		0.395654	-;-;-;-;-;-;-;-;-;-;-;-;-;-;-;-;-;-;2;-		0.749776	-;-;-;-;-;-;-;-;-;-;-;-;-;-;-;-;-;-;2;-		2.04798	-;-;-;-;-;-;-;-;-;-;-;-;-;-;-;-;-;-;2;-											0							3.71234	1.26	1	1
G5EGA5	Delta 12 fatty acid desaturase FAT-2 OS=Caenorhabditis elegans GN=fat-2 PE=2 SV=1 - [G5EGA5_CAEEL]	4.52	1	2	2	3																						0							7.32832	2.39	1	2
O17643	Isocitrate dehydrogenase [NADP] OS=Caenorhabditis elegans GN=idh-2 PE=2 SV=1 - [O17643_CAEEL]	4.37	3	2	2	3	0.841057	-;-;-;-;-;-;-;-;-;-;-;-;-;-;-;-;-;1;2;-	0.108964	0.780244	-;-;-;-;-;-;-;-;-;-;-;-;-;-;-;-;-;1;2;-	11.8617	0.950053	-;-;-;-;-;-;-;-;-;-;-;-;-;-;-;-;-;1;2;-	21.0933	1.78998	-;-;-;-;-;-;-;-;-;-;-;-;-;-;-;-;-;1;2;-	10.7743										0								0								0
G5EEP9	Protein FRM-1, isoform a OS=Caenorhabditis elegans GN=frm-1 PE=4 SV=1 - [G5EEP9_CAEEL]	0.44	4	2	2	3																					2.9356	0.2	1	1	2.82907	0.2	1	1		0								0
Q1HB04	Protein T07F10.1, isoform b OS=Caenorhabditis elegans GN=CELE_T07F10.1 PE=2 SV=1 - [Q1HB04_CAEEL]	1.74	2	2	2	3				1.22472	-;-;-;-;-;-;-;-;-;-;-;-;-;-;-;-;-;-;2;-		0.66342	-;-;-;-;-;-;-;-;-;-;-;-;-;-;-;-;-;-;1;-		2.08473	-;-;-;-;-;-;-;-;-;-;-;-;-;-;-;-;-;-;2;-											0								0				0				0
Q07749	Actin-depolymerizing factor 2, isoform c OS=Caenorhabditis elegans GN=unc-60 PE=1 SV=1 - [ADF2_CAEEL]	7.24	1	1	1	3																										0			12.7116	7.24	1	3						0				0
Q9TZC8	Protein Y71H10B.1, isoform a OS=Caenorhabditis elegans GN=CELE_Y71H10B.1 PE=2 SV=2 - [Q9TZC8_CAEEL]	1.44	3	1	1	3				0.920454	-;-;-;-;-;-;-;-;-;-;-;-;-;-;-;-;-;-;1;-		1.00603	-;-;-;-;-;-;-;-;-;-;-;-;-;-;-;-;-;-;1;-		2.34327	-;-;-;-;-;-;-;-;-;-;-;-;-;-;-;-;-;-;1;-															0			6.31132	1.44	1	2
P34308	Calpain clp-1 OS=Caenorhabditis elegans GN=clp-1 PE=2 SV=4 - [CAN_CAEEL]	2.18	1	2	2	3																													6.24038	1.15	1	2
Q20779	Probable cytochrome c oxidase subunit 6A, mitochondrial OS=Caenorhabditis elegans GN=tag-174 PE=2 SV=1 - [COX6A_CAEEL]	10.94	1	1	1	3																													12.7984	10.94	1	3						0				0
Q965S8	Eukaryotic translation initiation factor 3 subunit I OS=Caenorhabditis elegans GN=eif-3.I PE=2 SV=2 - [EIF3I_CAEEL]	7.65	1	2	2	3																													7.97303	3.36	1	2
Q21217	Probable 4-aminobutyrate aminotransferase, mitochondrial OS=Caenorhabditis elegans GN=gta-1 PE=1 SV=1 - [GABT_CAEEL]	2.69	1	1	1	3	0.598746	-;-;-;-;-;-;1;1;-;-;-;-;-;-;-;-;-;-;-;-	16.4817	0.621084	-;-;-;-;-;-;1;1;-;-;-;-;-;-;-;-;-;-;-;-	3.07547	1.24774	-;-;-;-;-;-;1;2;-;-;-;-;-;-;-;-;-;-;-;-	7.73376	2.40647	-;-;-;-;-;-;1;2;-;-;-;-;-;-;-;-;-;-;-;-	7.31941																		0							4.07587	2.69	1	1	6.79049	2.69	1
P34689	ATP-dependent RNA helicase glh-1 OS=Caenorhabditis elegans GN=glh-1 PE=1 SV=3 - [GLH1_CAEEL]	2.62	3	2	2	3				1.70172	-;-;-;-;-;-;-;-;-;-;-;-;-;-;-;-;-;-;1;-		2.1901	-;-;-;-;-;-;-;-;-;-;-;-;-;-;-;-;-;-;1;-		3.63584	-;-;-;-;-;-;-;-;-;-;-;-;-;-;-;-;-;-;1;-																			0
Q19420	Inositol monophosphatase ttx-7 OS=Caenorhabditis elegans GN=ttx-7 PE=1 SV=2 - [IMPA1_CAEEL]	7.37	1	2	2	3										0.745216	-;-;-;-;-;-;-;-;-;-;-;-;-;-;-;-;-;1;-;-																			0
Q19749	Dihydrolipoyllysine-residue acetyltransferase component of pyruvate dehydrogenase complex, mitochondrial OS=Caenorhabditis elegans GN=F23B12.5 PE=1 SV=1 - [ODP2_CAEEL]	4.54	1	2	2	3																													6.91675	4.54	2	2						0				0
Q93841	Putative 1-acyl-sn-glycerol-3-phosphate acyltransferase acl-1 OS=Caenorhabditis elegans GN=acl-1 PE=2 SV=2 - [PLC1_CAEEL]	8.02	1	2	2	3																														0							3.02327	4.2	1	1
Q95005	Proteasome subunit alpha type-7 OS=Caenorhabditis elegans GN=pas-4 PE=1 SV=1 - [PSA7_CAEEL]	10.67	1	3	3	3	2.6369	-;-;-;-;-;-;-;-;-;-;-;-;-;-;-;-;-;-;1;-		2.15536	-;-;-;-;-;-;-;-;-;-;-;-;-;-;-;-;-;-;1;-		0.87763	-;-;-;-;-;-;-;-;-;-;-;-;-;-;-;-;-;-;1;-		2.17901	-;-;-;-;-;-;-;-;-;-;-;-;-;-;-;-;-;-;1;-																			0								0				0
Q23237	Proteasome subunit beta type-3 OS=Caenorhabditis elegans GN=pbs-3 PE=1 SV=1 - [PSB3_CAEEL]	6.37	1	1	1	3																													7.23284	6.37	1	2										0
O17915	GTP-binding nuclear protein ran-1 OS=Caenorhabditis elegans GN=ran-1 PE=1 SV=1 - [RAN_CAEEL]	10.23	1	2	2	3																													8.56646	5.12	1	2
Q18240	Suppressor of presenilin-2 OS=Caenorhabditis elegans GN=spr-2 PE=2 SV=2 - [SPR2_CAEEL]	6.09	2	2	2	3																													10.0962	6.09	2	3
Q18090	Mitochondrial import receptor subunit TOM40 homolog OS=Caenorhabditis elegans GN=C18E9.6 PE=2 SV=1 - [TOM40_CAEEL]	6.31	1	2	2	3				1.1075	-;-;-;-;-;-;-;-;-;-;-;-;-;-;-;-;-;-;1;-					1.34062	-;-;-;-;-;-;-;-;-;-;-;-;-;-;-;-;-;-;1;-																		6.52182	2.99	1	2
Q19626	Probable V-type proton ATPase subunit B OS=Caenorhabditis elegans GN=vha-12 PE=1 SV=1 - [VATB_CAEEL]	4.28	1	2	2	3																													7.42209	2.44	1	2
Q22494	Probable V-type proton ATPase subunit H 2 OS=Caenorhabditis elegans GN=vha-15 PE=2 SV=1 - [VATH2_CAEEL]	4.47	1	2	2	3																													7.92761	2.55	1	2		0				0				0
O17954	Protein LLC1.2, isoform a OS=Caenorhabditis elegans GN=CELE_LLC1.2 PE=4 SV=1 - [O17954_CAEEL]	8.46	2	2	2	3	1.06268	-;-;-;-;-;-;-;-;-;-;-;-;-;-;-;-;1;-;-;-		1.86516	-;-;-;-;-;-;-;-;-;-;-;-;-;-;-;-;1;-;-;-		0.565361	-;-;-;-;-;-;-;-;-;-;-;-;-;-;-;-;1;-;-;-		2.01792	-;-;-;-;-;-;-;-;-;-;-;-;-;-;-;-;1;-;-;-																		7.17142	3.68	1	2
O45712	Protein R09B3.2 OS=Caenorhabditis elegans GN=CELE_R09B3.2 PE=2 SV=1 - [O45712_CAEEL]	18.07	1	1	1	3																													16.7415	18.07	1	3
Q18877	Protein C56A3.5 OS=Caenorhabditis elegans GN=C56A3.5 PE=2 SV=1 - [Q18877_CAEEL]	4.5	1	2	2	3	1.00426	-;-;-;-;-;-;-;-;-;-;-;-;-;-;-;-;-;-;1;-		1.05044	-;-;-;-;-;-;-;-;-;-;-;-;-;-;-;-;-;-;1;-		0.726449	-;-;-;-;-;-;-;-;-;-;-;-;-;-;-;-;-;-;1;-		1.71755	-;-;-;-;-;-;-;-;-;-;-;-;-;-;-;-;-;-;1;-																		3.03236	2.38	1	1
Q21888	Protein R102.2 OS=Caenorhabditis elegans GN=CELE_R102.2 PE=2 SV=2 - [Q21888_CAEEL]	4	1	1	1	3	1.00502	-;-;-;-;-;3;-;-;-;-;-;-;-;-;-;-;-;-;-;-		0.984639	-;-;-;-;-;3;-;-;-;-;-;-;-;-;-;-;-;-;-;-		0.647611	-;-;-;-;-;3;-;-;-;-;-;-;-;-;-;-;-;-;-;-		2.46283	-;-;-;-;-;3;-;-;-;-;-;-;-;-;-;-;-;-;-;-																			0			5.82586	4	1	3		0
O45495	Protein UEV-1 OS=Caenorhabditis elegans GN=uev-1 PE=2 SV=1 - [O45495_CAEEL]	14.39	1	2	2	3																													7.72737	7.19	1	2		0
Q20964	Protein LYS-4 OS=Caenorhabditis elegans GN=lys-4 PE=4 SV=1 - [Q20964_CAEEL]	5.14	1	1	1	3																													12.0713	5.14	1	3
Q19698	Protein ILYS-5, isoform a OS=Caenorhabditis elegans GN=ilys-5 PE=2 SV=1 - [Q19698_CAEEL]	16.55	1	2	2	3																													7.90773	7.19	1	2					2.54798	9.35	1	1		0
Q20634	Protein F52A8.5 OS=Caenorhabditis elegans GN=CELE_F52A8.5 PE=2 SV=1 - [Q20634_CAEEL]	13.01	1	2	2	3																													7.37906	6.16	1	2
Q18822	Protein ALH-10 OS=Caenorhabditis elegans GN=alh-10 PE=2 SV=1 - [Q18822_CAEEL]	2.37	1	1	1	3																														0								0				0
Q9GZH5	Protein RPN-1 OS=Caenorhabditis elegans GN=rpn-1 PE=2 SV=1 - [Q9GZH5_CAEEL]	3.06	1	3	3	3	0.844807	-;-;-;-;-;-;2;-;1;-;-;-;-;-;-;-;-;-;-;-	29.4193	0.961639	-;-;-;-;-;-;2;-;1;-;-;-;-;-;-;-;-;-;-;-	13.3684	1.03851	-;-;-;-;-;-;2;-;1;-;-;-;-;-;-;-;-;-;-;-	15.5184	1.89722	-;-;-;-;-;-;2;-;1;-;-;-;-;-;-;-;-;-;-;-	24.1659																		0							6.27985	2.96	2	2
Q9NBK0	Ribosomal protein L12 (Fragment) OS=Caenorhabditis remanei GN=rpl-12 PE=4 SV=1 - [Q9NBK0_CAERE]	16.5	2	2	2	3	1.86457	-;-;-;-;-;-;-;1;-;-;-;-;-;-;-;-;-;-;-;-		1.20352	-;-;-;-;-;-;-;1;-;-;-;-;-;-;-;-;-;-;-;-		0.694025	-;-;-;-;-;-;-;1;-;-;-;-;-;-;-;-;-;-;-;-		1.0507	-;-;-;-;-;-;-;1;-;-;-;-;-;-;-;-;-;-;-;-																		6.24816	8.74	1	2		0							3.4641	7.77	1
Q95017	SUMO-conjugating enzyme UBC9 OS=Caenorhabditis elegans GN=ubc-9 PE=1 SV=1 - [UBC9_CAEEL]	6.02	1	1	1	3																																						0
O01532	Protein ASP-5 OS=Caenorhabditis elegans GN=asp-5 PE=2 SV=1 - [O01532_CAEEL]	7.12	1	2	2	3																																						0				0
Q86MF9	Protein F42G8.10, isoform b OS=Caenorhabditis elegans GN=CELE_F42G8.10 PE=2 SV=1 - [Q86MF9_CAEEL]	23.33	2	2	2	3
Q9U238	Protein TRAP-4 OS=Caenorhabditis elegans GN=trap-4 PE=1 SV=1 - [Q9U238_CAEEL]	19.5	1	2	2	3	1.67817	-;-;-;-;-;-;-;-;-;-;-;-;-;-;-;-;-;-;1;-		1.4844	-;-;-;-;-;-;-;-;1;-;-;-;-;-;-;-;-;-;1;-	63.4043	1.53884	-;-;-;-;-;-;-;-;-;-;-;-;-;-;-;-;-;-;1;-		2.01743	-;-;-;-;-;-;-;-;1;-;-;-;-;-;-;-;-;-;1;-	41.4259
Q9XWS6	Protein Y62H9A.5 OS=Caenorhabditis elegans GN=CELE_Y62H9A.5 PE=2 SV=2 - [Q9XWS6_CAEEL]	13.33	1	2	2	3	0.589545	-;-;-;-;-;-;-;-;-;-;-;-;-;-;-;-;-;-;1;-		0.620647	-;-;-;-;-;-;-;-;-;-;-;-;-;-;-;-;-;1;2;-	28.4545	1.74476	-;-;-;-;-;-;-;-;-;-;-;-;-;-;-;-;-;-;2;-		1.48889	-;-;-;-;-;-;-;-;-;-;-;-;-;-;-;-;-;1;2;-	21.1234
O01254	Protein T20D3.2 OS=Caenorhabditis elegans GN=CELE_T20D3.2 PE=2 SV=1 - [O01254_CAEEL]	4.7	1	1	1	3	0.760212	-;-;-;-;-;-;-;-;-;-;-;-;-;-;-;-;-;-;3;-		1.48703	-;-;-;-;-;-;-;-;-;-;-;-;-;-;-;-;-;-;3;-		0.674425	-;-;-;-;-;-;-;-;-;-;-;-;-;-;-;-;-;-;2;-		1.27738	-;-;-;-;-;-;-;-;-;-;-;-;-;-;-;-;-;-;3;-
O76367	Protein F29C4.2 OS=Caenorhabditis elegans GN=CELE_F29C4.2 PE=2 SV=1 - [O76367_CAEEL]	11.11	1	1	1	3
Q9BKP8	Protein C17F4.7 OS=Caenorhabditis elegans GN=C17F4.7 PE=2 SV=1 - [Q9BKP8_CAEEL]	5.38	1	1	1	3	0.848176	-;-;-;-;-;-;-;-;-;-;-;-;-;-;-;-;-;-;-;2		1.21944	-;-;-;-;-;-;-;-;-;-;-;-;-;-;-;-;-;-;-;2		0.747434	-;-;-;-;-;-;-;-;-;-;-;-;-;-;-;-;-;-;-;1		2.27558	-;-;-;-;-;-;-;-;-;-;-;-;-;-;-;-;-;-;-;2
P34575	Probable citrate synthase, mitochondrial OS=Caenorhabditis elegans GN=cts-1 PE=1 SV=1 - [CISY_CAEEL]	4.49	1	2	2	4														0															14.6548	4.49	2	4
Q9N4X8	Glutathione S-transferase P 10 OS=Caenorhabditis elegans GN=gst-10 PE=1 SV=3 - [GSTPA_CAEEL]	11.43	3	3	3	4				0.924863	-;-;-;-;-;-;-;-;-;-;-;-;-;-;-;-;-;-;2;-		0.589881	-;-;-;-;-;-;-;-;-;-;-;-;-;-;-;-;-;-;2;-		1.90336	-;-;-;-;-;-;-;-;-;-;-;-;-;-;-;-;-;-;2;-			0															3.01563	2.86	1	1						0				0
P08898	Histone H3 OS=Caenorhabditis elegans GN=his-2 PE=1 SV=4 - [H3_CAEEL]	9.56	4	2	2	4	2.14844	-;-;-;-;-;-;-;-;-;-;-;2;-;-;-;-;-;-;-;-		0.125944	-;-;-;-;-;-;-;-;-;-;-;2;-;-;-;-;-;-;-;-		0.641764	-;-;-;-;-;-;-;-;-;-;-;2;-;-;-;-;-;-;-;-		1.29046	-;-;-;-;-;-;-;-;-;-;-;2;-;-;-;-;-;-;-;-			0												0				0								0				0
Q86S66	Nascent polypeptide-associated complex subunit alpha OS=Caenorhabditis elegans GN=Y65B4BR.5 PE=1 SV=1 - [NACA_CAEEL]	11.17	1	1	1	4													23.359	11.17	1	4														0								0
Q19537	Probable replication factor A 73 kDa subunit OS=Caenorhabditis elegans GN=rpa-1 PE=1 SV=1 - [RFA1_CAEEL]	4.89	1	2	2	4													10.4482	2.9	1	3														0
Q9XWW1	Probable signal peptidase complex subunit 2 OS=Caenorhabditis elegans GN=Y37D8A.10 PE=1 SV=1 - [SPCS2_CAEEL]	5	1	2	2	4	0.551592	-;-;-;-;-;-;-;-;2;-;-;-;-;-;-;-;-;-;-;-		1.07794	-;-;-;-;-;-;-;-;2;-;-;-;-;-;-;-;-;-;1;-	0.935086	0.524522	-;-;-;-;-;-;-;-;2;-;-;-;-;-;-;-;-;-;-;-		1.37045	-;-;-;-;-;-;-;-;2;-;-;-;-;-;-;-;-;-;1;-	41.0767		0																								0				0
P52275	Tubulin beta-2 chain OS=Caenorhabditis elegans GN=tbb-2 PE=2 SV=1 - [TBB2_CAEEL]	4.22	5	2	2	4	0.430246	-;-;-;-;-;-;-;-;-;-;-;-;-;-;-;-;-;-;2;-		0.619379	-;-;-;-;-;-;-;-;-;-;-;-;-;-;-;-;-;-;1;-		1.37252	-;-;-;-;-;-;-;-;-;-;-;-;-;-;-;-;-;-;2;-		1.64722	-;-;-;-;-;-;-;-;-;-;-;-;-;-;-;-;-;-;2;-			0				0												0				0								0
G5EFI4	Galectin LEC-5 OS=Caenorhabditis elegans GN=lec-5 PE=2 SV=1 - [G5EFI4_CAEEL]	4.78	1	2	2	4														0				0			8.79667	2.55	1	3		0				0
Q9BPN5	Protein OIG-6 OS=Caenorhabditis elegans GN=oig-6 PE=4 SV=2 - [Q9BPN5_CAEEL]	10.86	1	2	2	4													11.5953	7.57	1	2
Q23451	Protein RAD-23 OS=Caenorhabditis elegans GN=rad-23 PE=2 SV=2 - [Q23451_CAEEL]	5.57	1	2	2	4													5.30269	2.48	1	2													6.76431	3.1	1	2						0
G5EG29	Protein MEL-11, isoform d OS=Caenorhabditis elegans GN=mel-11 PE=4 SV=1 - [G5EG29_CAEEL]	0.83	4	1	1	4														0			4.75186	0.83	1	2	4.5948	0.83	1	2		0				0
Q9N456	Protein GLRX-10 OS=Caenorhabditis elegans GN=glrx-10 PE=2 SV=1 - [Q9N456_CAEEL]	52.38	1	3	4	4													5.32573	20	1	1													3.57323	10.48	1	1						0			2.91382	16.19	1
Q8IAB6	Protein ACDH-1, isoform b OS=Caenorhabditis elegans GN=acdh-1 PE=2 SV=1 - [Q8IAB6_CAEEL]	7.54	3	2	2	4	0.88691	-;-;-;-;-;-;-;-;-;-;-;-;-;-;-;-;-;-;2;-		1.02551	-;-;-;-;-;-;-;-;-;-;-;-;-;-;-;-;-;-;2;-		1.16949	-;-;-;-;-;-;-;-;-;-;-;-;-;-;-;-;-;-;2;-		2.15032	-;-;-;-;-;-;-;-;-;-;-;-;-;-;-;-;-;-;2;-			0															6.6516	3.57	1	2
Q95XD8	Protein Y73B3B.1 OS=Caenorhabditis elegans GN=CELE_Y73B3B.1 PE=4 SV=1 - [Q95XD8_CAEEL]	3.72	2	1	1	4													17.4202	3.72	1	4
P90860	Protein F36A2.7 OS=Caenorhabditis elegans GN=CELE_F36A2.7 PE=2 SV=1 - [P90860_CAEEL]	8.98	1	1	1	4														0								0			10.8159	8.98	1	3
Q2XN18	Protein SPP-14 OS=Caenorhabditis elegans GN=spp-14 PE=4 SV=1 - [Q2XN18_CAEEL]	19.42	1	1	1	4													21.4993	19.42	1	4
A5HU97	Protein T28A11.2, isoform b OS=Caenorhabditis elegans GN=CELE_T28A11.2 PE=4 SV=1 - [A5HU97_CAEEL]	5.5	3	1	1	4	0.721624	-;-;-;-;-;-;-;-;-;-;-;-;-;-;-;-;-;-;1;-		1.07408	-;-;-;-;-;-;-;-;-;-;-;-;-;-;-;-;-;-;1;-		1.28267	-;-;-;-;-;-;-;-;-;-;-;-;-;-;-;-;-;-;1;-		2.34763	-;-;-;-;-;-;-;-;-;-;-;-;-;-;-;-;-;-;1;-			0															7.84793	5.5	1	2
Q18310	Protein C29F5.1 OS=Caenorhabditis elegans GN=C29F5.1 PE=2 SV=1 - [Q18310_CAEEL]	7.83	1	3	3	4	0.967078	-;-;-;-;-;-;-;-;1;-;-;-;-;-;-;-;-;-;-;-		1.37109	-;-;-;-;-;-;-;-;1;-;-;-;-;-;-;-;-;-;-;-		0.825811	-;-;-;-;-;-;-;-;1;-;-;-;-;-;-;-;-;-;-;-		1.90383	-;-;-;-;-;-;-;-;1;-;-;-;-;-;-;-;-;-;-;-		4.26514	3.92	1	1													5.04334	3.66	1	1
Q9UAN9	Protein NRA-4, isoform a OS=Caenorhabditis elegans GN=nra-4 PE=2 SV=2 - [Q9UAN9_CAEEL]	2.14	2	2	2	4														0															14.1513	2.14	2	4						0
O18000	Protein PES-9 OS=Caenorhabditis elegans GN=pes-9 PE=2 SV=1 - [O18000_CAEEL]	8.88	1	2	2	4													20.3204	8.88	2	4						0				0				0
G4RZC3	Protein ALH-6, isoform d OS=Caenorhabditis elegans GN=alh-6 PE=4 SV=1 - [G4RZC3_CAEEL]	9.93	4	4	4	4														0															8.57547	5.2	2	2		0
Q8HJ11	Oxidoreductase WAH-1 OS=Caenorhabditis elegans GN=wah-1 PE=2 SV=1 - [Q8HJ11_CAEEL]	4.57	3	2	2	4	0.869388	-;-;-;-;-;-;-;1;-;-;-;-;-;-;-;-;-;-;-;-		1.30456	-;-;-;-;-;-;-;1;-;-;-;-;-;-;-;-;-;-;-;-		0.476561	-;-;-;-;-;-;-;1;-;-;-;-;-;-;-;-;-;-;-;-		2.04056	-;-;-;-;-;-;-;1;-;-;-;-;-;-;-;-;-;-;-;-		11.3111	2.71	1	3										0				0								0			2.73098	1.86	1
O62146	Putative phospholipase B-like 2 OS=Caenorhabditis elegans GN=F09B12.3 PE=1 SV=2 - [PLBL2_CAEEL]	2.92	1	2	2	4	0.862148	-;-;-;-;-;-;-;-;-;-;-;-;-;-;-;-;-;-;-;2		1.62312	-;-;-;-;-;-;-;-;-;-;-;-;-;-;-;-;-;-;-;2		0.629162	-;-;-;-;-;-;-;-;-;-;-;-;-;-;-;-;-;-;-;2		1.67173	-;-;-;-;-;-;-;-;-;-;-;-;-;-;-;-;-;-;-;2							0			7.2608	1.72	1	2		0				0								0				0
O01802	60S ribosomal protein L7 OS=Caenorhabditis elegans GN=rpl-7 PE=1 SV=1 - [RL7_CAEEL]	13.11	1	3	3	4																	3.30321	4.92	1	1									9.86565	8.2	2	3						0
Q9N4G9	Probable small nuclear ribonucleoprotein G OS=Caenorhabditis elegans GN=snr-7 PE=2 SV=1 - [RUXG_CAEEL]	22.08	1	2	2	4	1.72327	-;-;-;-;-;-;-;-;-;-;-;-;-;-;-;-;-;1;-;-		1.93023	-;-;-;-;-;-;-;-;-;-;-;-;-;-;-;-;-;1;-;-		0.443782	-;-;-;-;-;-;-;-;-;-;-;-;-;-;-;-;-;1;-;-		1.05136	-;-;-;-;-;-;-;-;-;-;-;-;-;-;-;-;-;1;-;-						3.40994	9.09	1	1	5.95107	9.09	1	2						0
O45060	Protein C35B1.5 OS=Caenorhabditis elegans GN=C35B1.5 PE=2 SV=1 - [O45060_CAEEL]	11.26	3	2	2	4				2.05792	-;-;-;-;-;-;-;-;-;-;-;-;-;-;-;-;-;-;1;-		0.732098	-;-;-;-;-;-;-;-;-;-;-;-;-;-;-;-;-;-;1;-		1.09811	-;-;-;-;-;-;-;-;-;-;-;-;-;-;-;-;-;-;1;-										3.36344	7.28	1	1	3.36529	7.28	1	1		0								0				0
Q9TYY0	Protein M57.2 OS=Caenorhabditis elegans GN=CELE_M57.2 PE=2 SV=1 - [Q9TYY0_CAEEL]	5.34	1	3	3	4										1.61029	-;-;-;-;-;-;-;-;-;-;-;-;-;-;-;-;-;-;-;1											0							6.9006	2.07	1	2										0
P48727	Serine/threonine-protein phosphatase PP1-beta OS=Caenorhabditis elegans GN=gsp-2 PE=2 SV=1 - [GLC7B_CAEEL]	5.41	3	2	2	4	0.70595	-;-;-;-;-;-;-;-;-;-;-;-;-;-;-;-;-;-;1;-		0.411456	-;-;-;-;-;-;-;-;-;-;-;-;-;-;-;-;-;-;1;-		1.14832	-;-;-;-;-;-;-;-;-;-;-;-;-;-;-;-;-;-;1;-		1.58494	-;-;-;-;-;-;-;-;-;-;-;-;-;-;-;-;-;-;1;-															0			6.34331	2.7	1	2
Q19341	3-hydroxyanthranilate 3,4-dioxygenase OS=Caenorhabditis elegans GN=haao-1 PE=1 SV=2 - [3HAO_CAEEL]	10.68	1	3	3	4	0.933378	-;-;-;-;-;-;-;-;-;-;-;-;-;-;-;-;-;-;2;-		0.864771	-;-;-;-;-;-;-;-;-;-;-;-;-;-;-;-;-;-;2;-		0.6698	-;-;-;-;-;-;-;-;-;-;-;-;-;-;-;-;-;-;1;-		2.91944	-;-;-;-;-;-;-;-;-;-;-;-;-;-;-;-;-;-;2;-																		3.02944	2.85	1	1
Q07750	Actin-depolymerizing factor 1, isoforms a/b OS=Caenorhabditis elegans GN=unc-60 PE=2 SV=2 - [ADF1_CAEEL]	3.3	1	1	1	4	0.665221	-;-;-;-;-;-;-;-;-;-;-;-;-;-;-;-;-;-;4;-		0.378362	-;-;-;-;-;-;-;-;-;-;-;-;-;-;-;-;-;-;3;-		1.19763	-;-;-;-;-;-;-;-;-;-;-;-;-;-;-;-;-;-;4;-		2.18162	-;-;-;-;-;-;-;-;-;-;-;-;-;-;-;-;-;-;4;-																			0								0
Q9XUY5	Probable sodium/potassium-transporting ATPase subunit beta-3 OS=Caenorhabditis elegans GN=nkb-3 PE=2 SV=1 - [AT1B3_CAEEL]	8.2	1	3	3	4	0.746658	-;-;-;-;-;-;-;-;-;-;-;-;-;-;-;-;-;-;1;-		1.52291	-;-;-;-;-;-;-;-;-;-;-;-;-;-;-;-;-;-;1;-		0.489405	-;-;-;-;-;-;-;-;-;-;-;-;-;-;-;-;-;-;1;-		1.5267	-;-;-;-;-;-;-;-;-;-;-;-;-;-;-;-;-;-;1;-																		6.21903	3.15	1	2
Q19980	GTP cyclohydrolase 1 OS=Caenorhabditis elegans GN=cat-4 PE=1 SV=1 - [GCH1_CAEEL]	8.52	1	3	3	4	0.144431	-;-;-;-;-;-;-;-;1;-;-;-;-;-;-;-;-;-;1;-	17.4032	3.39245	-;-;-;-;-;-;-;-;2;-;-;-;-;-;-;-;-;-;1;-	9.23541				1.34685	-;-;-;-;-;-;-;-;1;-;-;-;-;-;-;-;-;-;1;-	33.955																		0
P10299	Glutathione S-transferase P OS=Caenorhabditis elegans GN=gst-1 PE=1 SV=1 - [GSTP1_CAEEL]	4.33	1	1	1	4																													13.7081	4.33	1	4						0				0
P46769	40S ribosomal protein SA OS=Caenorhabditis elegans GN=rps-0 PE=1 SV=3 - [RSSA_CAEEL]	7.61	2	3	3	4	0.49237	-;-;-;-;-;-;-;-;-;-;-;-;-;-;-;-;-;-;2;-		0.660312	-;-;-;-;-;-;-;-;-;-;-;-;-;-;-;-;-;-;2;-		0.998479	-;-;-;-;-;-;-;-;-;-;-;-;-;-;-;-;-;-;2;-		2.20664	-;-;-;-;-;-;-;-;-;-;-;-;-;-;-;-;-;-;2;-																		3.4557	3.26	1	1
Q19905	UDP-glucose 6-dehydrogenase OS=Caenorhabditis elegans GN=sqv-4 PE=1 SV=1 - [UGDH_CAEEL]	5.82	1	3	3	4																													3.35359	2.08	1	1										0
Q9XXU9	V-type proton ATPase subunit C OS=Caenorhabditis elegans GN=vha-11 PE=2 SV=1 - [VATC_CAEEL]	5.99	1	3	3	4	0.797925	-;-;-;-;-;-;-;-;-;-;-;-;-;-;-;-;-;-;-;1					1.07232	-;-;-;-;-;-;-;-;-;-;-;-;-;-;-;-;-;-;-;1		2.30196	-;-;-;-;-;-;-;-;-;-;-;-;-;-;-;-;-;-;-;1																		6.54363	2.08	1	2						0				0
Q09359	Uncharacterized protein ZK1307.1 OS=Caenorhabditis elegans GN=ZK1307.1 PE=2 SV=1 - [YS11_CAEEL]	7.17	1	2	2	4	0.708393	-;-;-;-;-;-;-;-;-;-;-;-;-;-;-;-;-;-;2;-		0.835875	-;-;-;-;-;-;-;-;-;-;-;-;-;-;-;-;-;-;2;-		0.560356	-;-;-;-;-;-;-;-;-;-;-;-;-;-;-;-;-;-;2;-		1.37596	-;-;-;-;-;-;-;-;-;-;-;-;-;-;-;-;-;-;2;-																			0								0
G5EGP8	Cathepsin Z-like enzyme OS=Caenorhabditis elegans GN=cpz-1 PE=3 SV=1 - [G5EGP8_CAEEL]	7.52	1	2	2	4	1.32085	-;-;-;-;-;-;-;-;-;-;-;-;-;-;-;-;-;-;1;-		1.36131	-;-;-;-;-;-;-;-;-;-;-;-;-;-;-;-;-;-;1;-		0.427033	-;-;-;-;-;-;-;-;-;-;-;-;-;-;-;-;-;-;1;-		2.5323	-;-;-;-;-;-;-;-;-;-;-;-;-;-;-;-;-;-;1;-																		8.20141	3.59	1	2		0
G5EES9	Protein Y54E10A.3 OS=Caenorhabditis elegans GN=txl PE=2 SV=1 - [G5EES9_CAEEL]	14.44	1	3	3	4																													10.325	5.63	2	3
Q9XU97	Protein F44E5.1 OS=Caenorhabditis elegans GN=CELE_F44E5.1 PE=2 SV=1 - [Q9XU97_CAEEL]	12.82	1	1	1	4																													12.4134	12.82	1	3
Q93315	Protein CYTB-5.1 OS=Caenorhabditis elegans GN=cytb-5.1 PE=2 SV=2 - [Q93315_CAEEL]	6.72	1	1	1	4																													10.1643	6.72	1	3
Q9XUV0	Proteasome subunit beta type OS=Caenorhabditis elegans GN=pbs-5 PE=3 SV=1 - [Q9XUV0_CAEEL]	9.86	1	3	3	4																													7.86996	3.52	1	2		0				0
Q18577	Protein C42D4.1 OS=Caenorhabditis elegans GN=C42D4.1 PE=4 SV=1 - [Q18577_CAEEL]	7.17	1	2	2	4	1.29543	-;-;-;-;-;-;-;-;-;-;-;-;-;-;-;-;-;-;2;-		1.41243	-;-;-;-;-;-;-;-;-;-;-;-;-;-;-;-;-;-;2;-		0.908023	-;-;-;-;-;-;-;-;-;-;-;-;-;-;-;-;-;-;2;-		1.06314	-;-;-;-;-;-;-;-;-;-;-;-;-;-;-;-;-;-;2;-																		7.17447	4.38	1	2
Q21746	Protein SGT-1 OS=Caenorhabditis elegans GN=sgt-1 PE=1 SV=1 - [Q21746_CAEEL]	6.53	1	2	2	4																													15.5925	6.53	2	4										0
B5U8N2	Protein RET-1, isoform g OS=Caenorhabditis elegans GN=ret-1 PE=4 SV=1 - [B5U8N2_CAEEL]	4.05	7	2	2	4																													13.5735	4.05	2	4
E9P859	Protein T05E11.3, isoform b OS=Caenorhabditis elegans GN=CELE_T05E11.3 PE=3 SV=1 - [E9P859_CAEEL]	3.92	2	3	3	4	0.885148	-;-;-;-;-;-;-;-;-;-;-;-;-;-;-;-;-;-;1;-		1.72735	-;-;-;-;-;-;-;-;-;-;-;-;-;-;-;-;-;-;1;-		0.634644	-;-;-;-;-;-;-;-;-;-;-;-;-;-;-;-;-;-;1;-		1.08275	-;-;-;-;-;-;-;-;-;-;-;-;-;-;-;-;-;-;1;-																		3.2905	1.74	1	1						0				0
Q9N3D0	Protein Y54E10BR.5 OS=Caenorhabditis elegans GN=Y54E10BR.5 PE=2 SV=1 - [Q9N3D0_CAEEL]	6.56	1	1	1	4	0.485297	-;-;-;-;-;-;-;-;-;-;-;-;-;-;-;-;-;-;1;-		1.16837	-;-;-;-;-;-;-;-;-;-;-;-;-;-;-;-;-;-;1;-		1.08323	-;-;-;-;-;-;-;-;-;-;-;-;-;-;-;-;-;-;1;-		1.71673	-;-;-;-;-;-;-;-;-;-;-;-;-;-;-;-;-;-;1;-																		7.06421	6.56	1	2
Q18529	Protein C39D10.7 OS=Caenorhabditis elegans GN=C39D10.7 PE=1 SV=3 - [Q18529_CAEEL]	1.71	1	2	2	4	0.43633	-;-;-;-;-;-;-;-;-;-;-;-;-;-;-;-;-;-;3;-		0.953698	-;-;-;-;-;-;-;-;-;-;-;-;-;-;-;-;-;-;3;-		1.10913	-;-;-;-;-;-;-;-;-;-;-;-;-;-;-;-;-;-;3;-		2.93577	-;-;-;-;-;-;-;-;-;-;-;-;-;-;-;-;-;-;3;-																		3.37054	1.11	1	1										0
Q7JKI1	Protein PCK-2, isoform b OS=Caenorhabditis elegans GN=pck-2 PE=2 SV=1 - [Q7JKI1_CAEEL]	5.5	4	3	3	4																													6.42801	1.72	1	2						0
Q8ITY2	Protein PCK-1, isoform b OS=Caenorhabditis elegans GN=pck-1 PE=2 SV=1 - [Q8ITY2_CAEEL]	4.25	4	2	2	4																													7.93494	2.22	1	2						0
O17725	Protein D1086.3 OS=Caenorhabditis elegans GN=CELE_D1086.3 PE=2 SV=1 - [O17725_CAEEL]	4.12	1	1	1	4																													7.05736	4.12	1	2
Q9XW38	Protein Y69E1A.2 OS=Caenorhabditis elegans GN=CELE_Y69E1A.2 PE=2 SV=1 - [Q9XW38_CAEEL]	5.74	2	2	2	4	1.22798	-;-;-;-;-;-;-;-;2;-;-;-;-;-;-;-;-;-;1;-	6.0315	1.15104	-;-;-;-;-;-;-;-;2;-;-;-;-;-;-;-;-;-;1;-	45.2815	0.537032	-;-;-;-;-;-;-;-;-;-;-;-;-;-;-;-;-;-;1;-		1.25348	-;-;-;-;-;-;-;-;1;-;-;-;-;-;-;-;-;-;1;-	8.53281																		0
Q95YD5	Protein VHA-16 OS=Caenorhabditis elegans GN=vha-16 PE=2 SV=1 - [Q95YD5_CAEEL]	5.75	1	2	2	4																													10.8682	5.75	2	3						0
O62390	Protein W01F3.2 OS=Caenorhabditis elegans GN=CELE_W01F3.2 PE=2 SV=1 - [O62390_CAEEL]	7.49	1	2	2	4																													14.7746	7.49	2	4						0
O62337	Protein R06C1.4 OS=Caenorhabditis elegans GN=CELE_R06C1.4 PE=2 SV=1 - [O62337_CAEEL]	33.33	1	2	2	4	0.66916	-;-;-;-;-;-;-;-;-;-;-;-;-;-;-;-;-;-;1;-		0.69189	-;-;-;-;-;-;-;-;-;-;-;-;-;-;-;-;-;-;1;-		0.374803	-;-;-;-;-;-;-;-;-;-;-;-;-;-;-;-;-;-;1;-		1.62414	-;-;-;-;-;-;-;-;-;-;-;-;-;-;-;-;-;-;1;-																		14.5586	17.86	1	3
Q22021	Putative ATP synthase subunit f, mitochondrial OS=Caenorhabditis elegans GN=R53.4 PE=2 SV=1 - [ATPK_CAEEL]	12.42	1	2	2	4				0.976615	-;-;-;-;-;-;-;-;-;-;-;-;-;-;-;-;-;-;2;-		0.842616	-;-;-;-;-;-;-;-;-;-;-;-;-;-;-;-;-;-;3;-		1.40689	-;-;-;-;-;-;-;-;-;-;-;-;-;-;-;-;-;-;3;-																											0
P45971	Probable dolichyl-diphosphooligosaccharide--protein glycosyltransferase 48 kDa subunit OS=Caenorhabditis elegans GN=T09A5.11 PE=2 SV=1 - [OST48_CAEEL]	4.04	1	2	2	4	0.67673	-;-;-;-;-;-;-;-;-;-;-;-;-;-;-;-;-;-;2;-		1.08172	-;-;-;-;-;-;-;-;-;-;-;-;-;-;-;-;-;-;2;-		0.906911	-;-;-;-;-;-;-;-;-;-;-;-;-;-;-;-;-;-;2;-		1.71854	-;-;-;-;-;-;-;-;-;-;-;-;-;-;-;-;-;-;3;-																															0
O01530	Aspartic protease 6 OS=Caenorhabditis elegans GN=asp-6 PE=2 SV=1 - [ASP6_CAEEL]	15.17	1	4	4	5													4.69129	6.43	1	1													6.32506	2.31	1	2		0			3.95452	3.34	1	1		0
P34574	Probable clathrin heavy chain 1 OS=Caenorhabditis elegans GN=chc-1 PE=3 SV=1 - [CLH_CAEEL]	2.08	1	3	3	5														0				0				0							13.9373	1.43	2	4
Q18164	Dihydropyrimidine dehydrogenase [NADP(+)] OS=Caenorhabditis elegans GN=dpyd-1 PE=2 SV=2 - [DPYD_CAEEL]	3.59	1	4	4	5													4.98476	0.66	1	2		0											2.99404	0.94	1	1						0
P17329	Glyceraldehyde-3-phosphate dehydrogenase 2 OS=Caenorhabditis elegans GN=gpd-2 PE=3 SV=2 - [G3P2_CAEEL]	15.54	2	1	3	5													20.9918	13.2	2	4		0				0								0								0				0
Q9U2Q9	Glycogen synthase kinase-3 OS=Caenorhabditis elegans GN=gsk-3 PE=1 SV=1 - [GSK3_CAEEL]	7.18	1	2	2	5	0.963332	-;-;-;-;-;-;-;-;-;-;-;-;-;-;-;-;-;-;1;-		0.985473	-;-;-;-;-;-;-;-;-;-;-;-;-;-;-;-;-;-;1;-		0.764984	-;-;-;-;-;-;-;-;-;-;-;-;-;-;-;-;-;-;1;-		1.04051	-;-;-;-;-;-;-;-;-;-;-;-;-;-;-;-;-;-;1;-		12.1545	4.7	1	3														0								0				0
Q93714	Probable isocitrate dehydrogenase [NAD] subunit alpha, mitochondrial OS=Caenorhabditis elegans GN=F43G9.1 PE=1 SV=3 - [IDH3A_CAEEL]	5.59	1	2	2	5	0.628582	-;-;-;-;-;-;-;-;-;-;-;-;-;-;-;-;2;-;-;-		0.72959	-;-;-;-;-;-;-;-;-;-;-;-;-;-;-;-;2;-;-;-		1.02651	-;-;-;-;-;-;-;-;-;-;-;-;-;-;-;-;2;-;-;-		2.18656	-;-;-;-;-;-;-;-;-;-;-;-;-;-;-;-;2;-;-;-			0																0
Q11067	Probable protein disulfide-isomerase A6 OS=Caenorhabditis elegans GN=tag-320 PE=2 SV=1 - [PDIA6_CAEEL]	7.5	1	2	2	5	0.966381	-;-;-;-;-;-;-;-;-;-;-;-;-;-;-;-;-;-;1;-		2.70824	-;-;-;-;-;-;-;-;-;-;-;-;-;-;-;-;-;-;1;-		1.4121	-;-;-;-;-;-;-;-;-;-;-;-;-;-;-;-;-;-;1;-		2.661	-;-;-;-;-;-;-;-;-;-;-;-;-;-;-;-;-;-;1;-		6.47046	5.68	1	2													6.27635	1.82	1	2						0				0
Q22288	Transthyretin-like protein 15 OS=Caenorhabditis elegans GN=ttr-15 PE=2 SV=1 - [TTR15_CAEEL]	19.23	1	2	2	5	0.449634	-;-;-;-;-;-;1;-;3;-;-;-;-;-;-;-;-;-;-;-	45.6526	0.849997	-;-;-;-;-;-;1;-;4;-;-;-;-;-;-;-;-;-;-;-	6.34114	0.715192	-;-;-;-;-;-;1;-;4;-;-;-;-;-;-;-;-;-;-;-	0.151918	3.17749	-;-;-;-;-;-;1;-;4;-;-;-;-;-;-;-;-;-;-;-	20.6782		0																0							3.24014	12.31	1	1
Q09475	Uncharacterized helicase C28H8.3 OS=Caenorhabditis elegans GN=C28H8.3 PE=2 SV=2 - [YP93_CAEEL]	2.39	1	4	4	5										1.05233	-;-;-;-;-;-;-;-;1;-;-;-;-;-;-;-;-;-;-;-			0								0				0			3.77323	0.64	1	1					2.7644	0.53	1	1		0
G5EEI4	Aspartic protease 1 OS=Caenorhabditis elegans GN=asp-1 PE=2 SV=1 - [G5EEI4_CAEEL]	9.34	1	2	2	5													19.706	5.05	1	4														0								0				0
G5EG85	Beta-G spectrin OS=Caenorhabditis elegans GN=unc-70 PE=2 SV=1 - [G5EG85_CAEEL]	0.97	3	2	2	5														0								0				0			19.7881	0.97	2	5						0
Q9N5S7	Protein F49H12.5 OS=Caenorhabditis elegans GN=CELE_F49H12.5 PE=2 SV=1 - [Q9N5S7_CAEEL]	10.51	1	2	2	5													14.6384	6.61	1	3																						0
Q21000	Protein MYO-5 OS=Caenorhabditis elegans GN=myo-5 PE=2 SV=1 - [Q21000_CAEEL]	1.72	1	1	3	5														0							6.44257	0.56	1	2		0			3.91755	0.56	1	1						0
Q27473	Annexin OS=Caenorhabditis elegans GN=nex-3 PE=2 SV=1 - [Q27473_CAEEL]	11.36	1	3	3	5							1.46094	-;-;-;-;-;-;-;-;1;-;-;-;-;-;-;-;-;-;-;-		3.24615	-;-;-;-;-;-;-;-;1;-;-;-;-;-;-;-;-;-;-;-			0															12.1804	6.31	2	4
Q22800	Protein NDUF-2.2 OS=Caenorhabditis elegans GN=nduf-2.2 PE=2 SV=1 - [Q22800_CAEEL]	5.91	2	2	2	5	1.16847	-;-;-;-;-;-;-;-;-;-;-;-;-;-;-;-;-;-;1;-		0.854599	-;-;-;-;-;-;-;-;-;-;-;-;-;-;-;-;-;-;1;-					1.15661	-;-;-;-;-;-;-;-;-;-;-;-;-;-;-;-;-;-;1;-		16.5399	4.22	1	4																		0				0
Q86S80	Protein RME-1, isoform f OS=Caenorhabditis elegans GN=rme-1 PE=2 SV=1 - [Q86S80_CAEEL]	4.14	6	2	2	5	0.538732	-;-;-;-;-;-;-;-;-;-;-;-;-;-;-;-;-;-;1;-					1.16396	-;-;-;-;-;-;-;-;-;-;-;-;-;-;-;-;-;-;1;-		1.8036	-;-;-;-;-;-;-;-;-;-;-;-;-;-;-;-;-;-;1;-			0															10.9872	1.98	1	3										0
Q21824	Probable peroxiredoxin prdx-3 OS=Caenorhabditis elegans GN=prdx-3 PE=1 SV=1 - [TDX1_CAEEL]	14.16	1	3	4	5	1.44426	-;-;-;-;-;-;-;-;-;-;-;-;-;-;-;-;-;2;1;-	22.2201	1.33641	-;-;-;-;-;-;-;-;-;-;-;-;-;-;-;-;-;2;1;-	8.69878	0.568062	-;-;-;-;-;-;-;-;-;-;-;-;-;-;-;-;-;2;1;-	54.8596	1.5644	-;-;-;-;-;-;-;-;-;-;-;-;-;-;-;-;-;2;1;-	17.1303									2.29237	3.1	1	1					2.95596	3.54	1	1
P0CG71	Polyubiquitin-A OS=Caenorhabditis elegans GN=ubq-1 PE=3 SV=1 - [UBIQ1_CAEEL]	23.63	3	2	2	5	1.11739	-;-;-;-;-;-;-;-;-;-;-;-;-;-;-;-;-;1;2;-	27.048	1.42275	-;-;-;-;-;-;-;-;-;-;-;-;-;-;-;-;-;1;2;-	32.9626	0.837726	-;-;-;-;-;-;-;-;-;-;-;-;-;-;-;-;-;1;2;-	34.9516	1.53539	-;-;-;-;-;-;-;-;-;-;-;-;-;-;-;-;-;1;2;-	46.1089										0				0			7.15873	11.81	1	2						0
Q10943	ADP-ribosylation factor 1-like 2 OS=Caenorhabditis elegans GN=arf-1.2 PE=2 SV=2 - [ARF12_CAEEL]	4.42	1	1	1	5	0.926437	-;-;-;-;-;-;-;-;-;-;-;-;-;-;-;-;-;-;1;-		1.73519	-;-;-;-;-;-;-;-;-;-;-;-;-;-;-;-;-;-;2;-		0.75868	-;-;-;-;-;-;-;-;-;-;-;-;-;-;-;-;-;-;1;-		2.16513	-;-;-;-;-;-;-;-;-;-;-;-;-;-;-;-;-;-;2;-															0				0
Q17334	Alcohol dehydrogenase 1 OS=Caenorhabditis elegans GN=sodh-1 PE=1 SV=2 - [ADH1_CAEEL]	8.88	1	3	3	5	0.761244	-;-;-;-;-;1;-;-;-;-;-;-;-;-;-;-;-;-;-;-					1.35635	-;-;-;-;-;1;-;-;-;-;-;-;-;-;-;-;-;-;-;-		2.59011	-;-;-;-;-;1;-;-;-;-;-;-;-;-;-;-;-;-;-;-																		15.639	6.88	2	4	1.78005	2.01	1	1
Q20848	Putative pyrroline-5-carboxylate reductase OS=Caenorhabditis elegans GN=F55G1.9 PE=2 SV=1 - [P5CR_CAEEL]	4.01	1	1	1	5																													15.9097	4.01	1	5
P91918	Probable small nuclear ribonucleoprotein-associated protein B OS=Caenorhabditis elegans GN=snr-2 PE=2 SV=1 - [RSMB_CAEEL]	9.38	1	2	2	5																													15.2407	9.38	2	5
Q10657	Triosephosphate isomerase OS=Caenorhabditis elegans GN=tpi-1 PE=1 SV=2 - [TPIS_CAEEL]	10.53	1	3	3	5				1.42368	-;-;-;-;-;-;-;-;-;-;-;-;-;-;-;-;-;-;1;-		0.883712	-;-;-;-;-;-;-;-;-;-;-;-;-;-;-;-;-;-;1;-		2.64937	-;-;-;-;-;-;-;-;-;-;-;-;-;-;-;-;-;-;1;-																		6.66223	4.05	1	2
P52715	Uncharacterized serine carboxypeptidase F13S12.6 OS=Caenorhabditis elegans GN=F13D12.6 PE=2 SV=1 - [YUA6_CAEEL]	4.19	1	2	2	5	0.538805	-;-;-;-;-;-;-;-;-;-;-;-;-;-;-;-;-;-;2;-		1.1025	-;-;-;-;-;-;-;-;-;-;-;-;-;-;-;-;-;-;2;1	13.4028	0.856568	-;-;-;-;-;-;-;-;-;-;-;-;-;-;-;-;-;-;2;-		2.04333	-;-;-;-;-;-;-;-;-;-;-;-;-;-;-;-;-;-;2;-																			0
Q6EZG8	Protein ZK6.11, isoform b OS=Caenorhabditis elegans GN=CELE_ZK6.11 PE=2 SV=1 - [Q6EZG8_CAEEL]	5.97	2	3	3	5	1.18613	-;-;-;-;-;-;-;-;-;-;-;-;-;-;-;-;-;-;2;-		1.9324	-;-;-;-;-;-;-;-;-;-;-;-;-;-;-;-;-;-;2;-		1.24715	-;-;-;-;-;-;-;-;-;-;-;-;-;-;-;-;-;-;2;-		2.1547	-;-;-;-;-;-;-;-;-;-;-;-;-;-;-;-;-;-;2;-																		6.86153	2.08	1	2
O18089	Protein T13F3.6 OS=Caenorhabditis elegans GN=CELE_T13F3.6 PE=2 SV=2 - [O18089_CAEEL]	11.9	1	2	2	5	1.29468	-;-;-;-;-;-;-;-;-;-;-;-;-;-;-;-;-;-;1;-		1.25265	-;-;-;-;-;-;-;-;-;-;-;-;-;-;-;-;-;-;1;-		1.13412	-;-;-;-;-;-;-;-;-;-;-;-;-;-;-;-;-;-;1;-		2.53876	-;-;-;-;-;-;-;-;-;-;-;-;-;-;-;-;-;-;1;-																		12.5839	5.36	1	4						0
Q21732	Protein R04F11.2 OS=Caenorhabditis elegans GN=CELE_R04F11.2 PE=2 SV=1 - [Q21732_CAEEL]	19.63	1	3	3	5																													9.64771	10.28	2	3
Q21966	Protein ASP-4 OS=Caenorhabditis elegans GN=asp-4 PE=2 SV=1 - [Q21966_CAEEL]	9.46	1	4	4	5				0.555844	-;-;-;-;-;-;-;-;1;-;-;-;-;-;-;-;-;-;-;-		1.39283	-;-;-;-;-;-;-;-;1;-;-;-;-;-;-;-;-;-;-;-		2.88485	-;-;-;-;-;-;-;-;1;-;-;-;-;-;-;-;-;-;-;-																			0												0
Q94271	Protein K10C2.3 OS=Caenorhabditis elegans GN=CELE_K10C2.3 PE=2 SV=1 - [Q94271_CAEEL]	7.56	1	3	3	5				6.36061	-;-;-;-;-;-;-;-;-;-;-;-;-;-;-;-;-;1;-;-					2.11142	-;-;-;-;-;-;-;-;-;-;-;-;-;-;-;-;-;1;-;-																		6.18707	2.2	1	2		0
O45444	Protein CLEC-63 OS=Caenorhabditis elegans GN=clec-63 PE=2 SV=1 - [O45444_CAEEL]	5.35	1	2	2	5	1.49696	-;-;-;-;-;-;-;-;-;-;-;-;-;-;-;-;-;-;1;1	50.0535	1.36106	-;-;-;-;-;-;-;-;-;-;-;-;-;-;-;-;-;-;1;1	76.619	1.09576	-;-;-;-;-;-;-;-;-;-;-;-;-;-;-;-;-;-;-;1		1.85327	-;-;-;-;-;-;-;-;-;-;-;-;-;-;-;-;-;-;1;1	44.7148																	9.06772	3.16	1	2						0
Q9U315	Protein Y105C5B.5 OS=Caenorhabditis elegans GN=CELE_Y105C5B.5 PE=4 SV=1 - [Q9U315_CAEEL]	17.32	2	3	3	5	0.832978	-;-;-;-;-;-;-;-;-;-;-;-;-;-;-;-;-;-;2;-		1.15879	-;-;-;-;-;-;-;-;-;-;-;-;-;-;-;-;-;-;2;-		0.542637	-;-;-;-;-;-;-;-;-;-;-;-;-;-;-;-;-;-;2;-		1.78846	-;-;-;-;-;-;-;-;-;-;-;-;-;-;-;-;-;-;2;-																		3.14143	7.09	1	1
Q20935	Protein F57B9.3 OS=Caenorhabditis elegans GN=CELE_F57B9.3 PE=2 SV=1 - [Q20935_CAEEL]	4.96	2	2	2	5																														0								0
Q21193	Profilin-3 OS=Caenorhabditis elegans GN=pfn-3 PE=2 SV=1 - [PROF3_CAEEL]	23.81	1	3	3	5	1.3528	-;-;-;-;-;-;-;-;-;-;-;-;-;-;-;-;-;-;2;-		1.81371	-;-;-;-;-;-;-;-;-;-;-;-;-;-;-;-;-;-;2;-		0.750165	-;-;-;-;-;-;-;-;-;-;-;-;-;-;-;-;-;-;1;-		3.29123	-;-;-;-;-;-;-;-;-;-;-;-;-;-;-;-;-;-;2;-
O16294	Probable GMP reductase OS=Caenorhabditis elegans GN=F32D1.5 PE=2 SV=1 - [GMPR_CAEEL]	5.87	1	2	2	6	1.66494	-;-;-;-;-;-;-;-;-;-;-;-;-;-;-;-;-;-;1;-		1.39793	-;-;-;-;-;-;-;-;-;-;-;-;-;-;-;-;-;-;1;-					3.89617	-;-;-;-;-;-;-;-;-;-;-;-;-;-;-;-;-;-;1;-			0				0								0			14.2906	5.87	2	4
P19626	Myosin regulatory light chain 2 OS=Caenorhabditis elegans GN=mlc-2 PE=1 SV=1 - [MLR2_CAEEL]	28.82	2	4	4	6				0.860722	-;-;-;-;-;-;-;-;1;-;-;-;-;-;-;-;-;-;-;-		1.78173	-;-;-;-;-;-;-;-;1;-;-;-;-;-;-;-;-;-;-;-		1.07843	-;-;-;-;-;-;-;-;1;-;-;-;-;-;-;-;-;-;-;-		3.54211	11.76	1	1													7.02043	5.88	1	2						0			3.22477	4.71	1
O01761	Muscle M-line assembly protein unc-89 OS=Caenorhabditis elegans GN=unc-89 PE=1 SV=3 - [UNC89_CAEEL]	1.06	1	5	5	6	0.755317	-;-;-;-;-;-;-;-;-;-;-;-;-;-;-;-;-;1;-;-		0.924363	-;-;-;-;-;-;-;-;-;-;-;-;-;-;-;-;-;1;-;-		2.46418	-;-;-;-;-;-;-;-;-;-;-;-;-;-;-;-;-;1;-;-		1.72583	-;-;-;-;-;-;-;-;-;-;-;-;-;-;-;-;-;1;-;-		19.6022	0.85	3	4		0				0								0				0				0				0
Q9XUH3	Protein DOD-24 OS=Caenorhabditis elegans GN=dod-24 PE=2 SV=1 - [Q9XUH3_CAEEL]	11.08	1	2	2	6													27.2701	11.08	2	6														0								0
Q9U296	Malic enzyme OS=Caenorhabditis elegans GN=men-1 PE=2 SV=1 - [Q9U296_CAEEL]	5.97	2	3	3	6													16.8496	3.71	1	3													6.76481	1.13	1	2										0
Q22101	Protein T02G5.7 OS=Caenorhabditis elegans GN=CELE_T02G5.7 PE=2 SV=1 - [Q22101_CAEEL]	12.31	1	3	3	6													27.3634	6.92	1	4														0							3.24318	3.33	1	1		0
Q21603	Protein UGT-62 OS=Caenorhabditis elegans GN=ugt-62 PE=2 SV=1 - [Q21603_CAEEL]	8.1	2	2	2	6													33.347	8.1	2	6																										0
G4S034	Protein SPC-1, isoform a OS=Caenorhabditis elegans GN=spc-1 PE=4 SV=2 - [G4S034_CAEEL]	1.81	2	5	5	6	0.422027	-;-;-;-;-;-;-;-;-;-;-;-;-;-;-;-;-;-;1;-		1.2825	-;-;-;-;-;-;-;-;-;-;-;-;-;-;-;-;-;1;1;-	86.385	0.699184	-;-;-;-;-;-;-;-;-;-;-;-;-;-;-;-;-;-;1;-		2.03681	-;-;-;-;-;-;-;-;-;-;-;-;-;-;-;-;-;1;1;-	33.8777		0												0			3.25829	0.41	1	1	2.92673	0.29	1	2		0				0
O45525	Protein F45H10.2 OS=Caenorhabditis elegans GN=CELE_F45H10.2 PE=2 SV=1 - [O45525_CAEEL]	21.11	1	2	2	6	1.04373	-;-;-;-;-;-;-;-;-;-;-;-;-;-;-;-;-;-;1;-		1.34297	-;-;-;-;-;-;-;-;-;-;-;-;-;-;-;-;-;-;1;-		0.910856	-;-;-;-;-;-;-;-;-;-;-;-;-;-;-;-;-;-;1;-		1.63808	-;-;-;-;-;-;-;-;-;-;-;-;-;-;-;-;-;-;1;-			0															10.6186	10	1	3
O62102	Proteasome subunit beta type OS=Caenorhabditis elegans GN=pbs-2 PE=1 SV=1 - [O62102_CAEEL]	10.11	1	3	3	6	1.47896	-;-;-;-;-;-;-;-;-;-;-;-;-;-;-;-;-;1;-;-		1.48351	-;-;-;-;-;-;-;-;1;-;-;-;-;-;-;-;-;1;-;-	21.0087	0.824489	-;-;-;-;-;-;-;-;1;-;-;-;-;-;-;-;-;1;-;-	57.5184	2.21229	-;-;-;-;-;-;-;-;1;-;-;-;-;-;-;-;-;1;-;-	58.4198		0				0
P91871	Protein FASN-1 OS=Caenorhabditis elegans GN=fasn-1 PE=2 SV=2 - [P91871_CAEEL]	1.57	1	4	4	6														0															6.49432	0.31	1	2		0				0				0
Q95XT5	Protein TRAP-1 OS=Caenorhabditis elegans GN=trap-1 PE=2 SV=1 - [Q95XT5_CAEEL]	3.11	1	1	1	6														0															12.5312	3.11	1	4										0
D0IMZ7	Protein FLN-1, isoform f OS=Caenorhabditis elegans GN=fln-1 PE=4 SV=1 - [D0IMZ7_CAEEL]	2.27	7	3	3	6				0.920478	-;-;-;-;-;-;-;-;-;-;-;-;-;-;-;-;-;1;-;-					0.620676	-;-;-;-;-;-;-;-;-;-;-;-;-;-;-;-;-;1;-;-		19.9222	1.18	1	4						0				0				0								0				0
Q93573	Translationally-controlled tumor protein homolog OS=Caenorhabditis elegans GN=tct-1 PE=1 SV=1 - [TCTP_CAEEL]	10.5	1	2	2	6				1.3763	-;-;-;-;-;-;-;-;-;-;-;-;-;-;-;-;-;-;1;-		1.53156	-;-;-;-;-;-;-;-;-;-;-;-;-;-;-;-;-;-;1;-		1.31301	-;-;-;-;-;-;-;-;-;-;-;-;-;-;-;-;-;-;1;-							0			6.09993	5.52	1	2	6.49919	5.52	1	2		0												0
Q86DL2	Protein T22D1.3, isoform b OS=Caenorhabditis elegans GN=CELE_T22D1.3 PE=2 SV=2 - [Q86DL2_CAEEL]	10	2	4	4	6	0.81334	-;-;-;-;-;-;-;-;-;-;-;-;-;-;-;-;-;-;1;-					0.792903	-;-;-;-;-;-;-;-;-;-;-;-;-;-;-;-;-;-;1;-		2.0077	-;-;-;-;-;-;-;-;-;-;-;-;-;-;-;-;-;-;1;-											0							16.8198	10	4	5
Q9XVS2	Protein C25A1.4 OS=Caenorhabditis elegans GN=C25A1.4 PE=1 SV=1 - [Q9XVS2_CAEEL]	5.07	1	2	2	6	0.900631	-;-;-;-;-;-;-;-;-;-;-;-;-;-;-;-;-;-;2;-		1.22263	-;-;-;-;-;-;-;-;-;-;-;-;-;-;-;-;-;-;2;-		0.706944	-;-;-;-;-;-;-;-;-;-;-;-;-;-;-;-;-;-;1;-		1.50868	-;-;-;-;-;-;-;-;-;-;-;-;-;-;-;-;-;-;2;-											0							13.7755	2.64	1	4
Q21443	Lamin-1 OS=Caenorhabditis elegans GN=lmn-1 PE=1 SV=2 - [LMN1_CAEEL]	8.83	1	4	4	6	0.523433	-;-;-;-;-;-;-;-;2;-;-;-;-;-;-;-;-;-;-;-		1.07451	-;-;-;-;-;-;-;-;2;-;-;-;-;-;-;-;-;-;-;-		1.75843	-;-;-;-;-;-;-;-;2;-;-;-;-;-;-;-;-;-;-;-		2.31222	-;-;-;-;-;-;-;-;2;-;-;-;-;-;-;-;-;-;-;-															0			6.47418	1.77	1	2										0
Q18143	Chitinase-like protein C25A8.4 OS=Caenorhabditis elegans GN=C25A8.4 PE=1 SV=3 - [CHITL_CAEEL]	3.19	1	4	4	6	0.383758	-;-;-;-;-;-;-;-;-;-;-;-;-;-;-;-;-;1;2;-	23.3015	0.693279	-;-;-;-;-;-;-;-;-;-;-;-;-;-;-;-;-;1;2;-	25.2762	1.38474	-;-;-;-;-;-;-;-;-;-;-;-;-;-;-;-;-;1;2;-	18.3798	2.76394	-;-;-;-;-;-;-;-;-;-;-;-;-;-;-;-;-;1;2;-	18.7464																	3.86931	1.22	1	1						0				0
P19974	Cytochrome c 2.1 OS=Caenorhabditis elegans GN=cyc-2.1 PE=1 SV=2 - [CYC21_CAEEL]	29.73	2	4	4	6																													12.6775	13.51	2	4						0				0
Q9BKU4	Mitochondrial prohibitin complex protein 1 OS=Caenorhabditis elegans GN=phb-1 PE=1 SV=1 - [PHB1_CAEEL]	12	1	3	3	6	0.594171	-;-;-;-;-;-;-;-;-;-;-;-;-;-;-;-;-;1;-;-		1.55058	-;-;-;-;-;-;-;-;-;-;-;-;-;-;-;-;-;1;-;-		0.5572	-;-;-;-;-;-;-;-;-;-;-;-;-;-;-;-;-;1;-;-		1.37977	-;-;-;-;-;-;-;-;-;-;-;-;-;-;-;-;-;1;-;-																		11.8784	4.73	1	3
Q20025	Profilin-2 OS=Caenorhabditis elegans GN=pfn-2 PE=2 SV=3 - [PROF2_CAEEL]	21.37	1	2	2	6	0.832197	-;-;-;-;-;-;-;-;-;-;-;-;-;-;-;-;-;-;1;-		0.832127	-;-;-;-;-;-;-;-;-;-;-;-;-;-;-;-;-;-;1;-					1.94843	-;-;-;-;-;-;-;-;-;-;-;-;-;-;-;-;-;-;1;-																		7.25777	9.92	1	2	6.81089	11.45	1	2
Q9U1Q2	Glucose-6-phosphate isomerase OS=Caenorhabditis elegans GN=gpi-1 PE=2 SV=1 - [Q9U1Q2_CAEEL]	4.54	2	3	3	6	0.682638	-;-;-;-;-;-;-;-;-;-;-;-;-;-;-;-;-;1;3;-	24.9191	1.24991	-;-;-;-;-;-;-;-;-;-;-;-;-;-;-;-;-;1;3;-	7.59101	0.453174	-;-;-;-;-;-;-;-;-;-;-;-;-;-;-;-;-;1;3;-	33.2123	1.58246	-;-;-;-;-;-;-;-;-;-;-;-;-;-;-;-;-;1;3;-	16.0807																		0
G3MTX8	Protein GST-5, isoform c OS=Caenorhabditis elegans GN=gst-5 PE=4 SV=1 - [G3MTX8_CAEEL]	18.75	2	1	2	6				3.64975	-;-;-;-;-;-;-;-;-;-;-;-;-;-;-;-;1;-;-;-					1.03766	-;-;-;-;-;-;-;-;-;-;-;-;-;-;-;-;1;-;-;-																			0								0
O44750	Protein APP-1 OS=Caenorhabditis elegans GN=app-1 PE=1 SV=1 - [O44750_CAEEL]	5.68	1	4	4	6				0.419816	-;-;-;-;-;-;-;-;-;-;-;-;-;-;-;-;-;-;-;1		0.668183	-;-;-;-;-;-;-;-;-;-;-;-;-;-;-;-;-;-;-;1		1.12639	-;-;-;-;-;-;-;-;-;-;-;-;-;-;-;-;-;-;-;1																		9.79688	2.76	2	3						0
Q20684	Protein LEC-2, isoform a OS=Caenorhabditis elegans GN=lec-2 PE=2 SV=2 - [Q20684_CAEEL]	4.18	2	4	4	6																													3.41034	0.64	1	1						0
O17626	Protein C31C9.2 OS=Caenorhabditis elegans GN=C31C9.2 PE=2 SV=1 - [O17626_CAEEL]	5.28	1	2	2	6																													12.7093	5.28	2	4						0
Q27487	Peroxisomal catalase 1 OS=Caenorhabditis elegans GN=ctl-2 PE=2 SV=3 - [CATA1_CAEEL]	5.2	1	1	3	7														0															17.9242	3.6	2	5
Q27527	Enolase OS=Caenorhabditis elegans GN=enol-1 PE=1 SV=3 - [ENO_CAEEL]	14.06	1	5	5	7	1.50304	-;-;-;-;-;-;-;-;-;-;-;-;-;-;-;-;-;1;-;-		2.06032	-;-;-;-;-;-;-;-;-;-;-;-;-;-;-;-;-;1;-;1	18.4414	1.26445	-;-;-;-;-;-;-;-;-;-;-;-;-;-;-;-;-;2;-;-		1.62377	-;-;-;-;-;-;-;-;-;-;-;-;-;-;-;-;-;2;-;1	26.3755	15.6572	4.61	1	2														0								0				0
Q9U2M4	Probable hydroxyacid-oxoacid transhydrogenase, mitochondrial OS=Caenorhabditis elegans GN=Y38F1A.6 PE=2 SV=1 - [HOT_CAEEL]	6.24	1	3	3	7	0.66228	-;-;-;-;-;-;-;-;-;-;-;-;-;-;-;-;-;1;-;-		0.945307	-;-;-;-;-;-;-;-;-;-;-;-;-;-;-;-;-;1;-;-		1.37521	-;-;-;-;-;-;-;-;-;-;-;-;-;-;-;-;-;1;-;-		1.44233	-;-;-;-;-;-;-;-;-;-;-;-;-;-;-;-;-;1;-;-			0															17.531	6.24	3	5
Q18680	Probable inorganic pyrophosphatase 1 OS=Caenorhabditis elegans GN=pyp-1 PE=2 SV=3 - [IPYR_CAEEL]	8.11	1	2	2	7													18.4274	5.41	1	4													7.19405	2.7	1	2						0
Q10454	Probable arginine kinase F46H5.3 OS=Caenorhabditis elegans GN=F46H5.3 PE=1 SV=2 - [KARG1_CAEEL]	10.86	1	4	4	7														0															16.2004	8.59	3	4						0				0
P53014	Myosin, essential light chain OS=Caenorhabditis elegans GN=mlc-3 PE=1 SV=1 - [MLE_CAEEL]	20.26	2	3	3	7	0.449201	-;-;-;-;-;-;-;-;-;-;-;-;-;-;-;-;-;-;2;-		0.864398	-;-;-;-;-;-;-;-;-;-;-;-;-;-;-;-;-;-;2;-		2.95378	-;-;-;-;-;-;-;-;-;-;-;-;-;-;-;-;1;-;2;-	72.9525	1.66137	-;-;-;-;-;-;-;-;-;-;-;-;-;-;-;-;1;-;2;-	12.0724	15.9047	15.69	1	3																		0				0
Q27245	Putative aminopeptidase W07G4.4 OS=Caenorhabditis elegans GN=W07G4.4 PE=1 SV=1 - [YH24_CAEEL]	9.39	1	5	5	7	0.666181	-;-;-;-;-;-;-;-;1;-;-;-;-;-;-;-;-;1;1;-	29.8668	2.11551	-;-;-;-;-;-;-;-;1;-;-;-;-;-;-;-;-;1;1;-	3.67765	0.94277	-;-;-;-;-;-;-;-;1;-;-;-;-;-;-;-;-;1;1;-	41.422	1.58233	-;-;-;-;-;-;-;-;1;-;-;-;-;-;-;-;-;1;1;-	21.6849		0															6.13961	2.11	1	2						0				0
Q17405	Aminopeptidase-like protein AC3.5 OS=Caenorhabditis elegans GN=AC3.5 PE=1 SV=2 - [YQ02_CAEEL]	4.5	2	4	4	7	1.0895	-;-;-;-;-;-;-;-;-;-;-;-;-;-;-;-;-;1;-;-		2.89739	-;-;-;-;-;-;-;-;-;-;-;-;-;-;-;-;-;1;-;-					2.97055	-;-;-;-;-;-;-;-;-;-;-;-;-;-;-;-;-;1;-;-		10.898	1.56	1	2													6.36306	0.92	1	2						0
Q9GZH4	Protein RIBO-1 OS=Caenorhabditis elegans GN=ribo-1 PE=2 SV=2 - [Q9GZH4_CAEEL]	7	1	3	3	7													20.855	3.07	1	4													3.15515	1.37	1	1						0				0
Q8IA68	Protein F57B10.3, isoform b OS=Caenorhabditis elegans GN=CELE_F57B10.3 PE=2 SV=1 - [Q8IA68_CAEEL]	5.76	2	2	2	7													13.2514	3.65	1	3													19.2156	2.11	1	4
G5EF86	Protein Y48G10A.1 OS=Caenorhabditis elegans GN=CELE_Y48G10A.1 PE=4 SV=1 - [G5EF86_CAEEL]	25.71	1	4	4	7													14.3566	16.43	2	3													6.69346	3.21	1	2
G8JY74	Protein EEF-1A.2, isoform d OS=Caenorhabditis elegans GN=eef-1A.2 PE=4 SV=1 - [G8JY74_CAEEL]	11.89	4	4	4	7							1.75668	-;-;-;-;-;-;-;-;-;-;-;-;-;-;-;-;-;-;2;-		1.16285	-;-;-;-;-;-;-;-;-;-;-;-;-;-;-;-;-;-;2;-			0			5.63902	4.9	1	1									6.56468	2.56	1	2						0				0
Q9TYS3	Ferritin OS=Caenorhabditis elegans GN=ftn-2 PE=1 SV=1 - [Q9TYS3_CAEEL]	15.88	1	2	2	7													32.4716	11.18	1	6														0								0
Q9BL34	Protein Y71H2AM.5 OS=Caenorhabditis elegans GN=CELE_Y71H2AM.5 PE=2 SV=1 - [Q9BL34_CAEEL]	14.88	1	2	2	7				1.20675	-;-;-;-;-;-;-;-;-;-;-;-;-;-;-;-;-;-;1;-		0.32817	-;-;-;-;-;-;-;-;-;-;-;-;-;-;-;-;-;-;1;-		1.36175	-;-;-;-;-;-;-;-;-;-;-;-;-;-;-;-;-;-;1;-			0															11.5816	9.09	1	3
Q93831	Protein F59C6.5 OS=Caenorhabditis elegans GN=CELE_F59C6.5 PE=2 SV=1 - [Q93831_CAEEL]	9.62	1	3	3	7	0.869876	-;-;-;-;-;-;-;-;-;-;-;-;-;-;-;-;-;-;-;3		1.73824	-;-;-;-;-;-;-;-;-;-;-;-;-;-;-;-;-;-;-;3		0.596412	-;-;-;-;-;-;-;-;-;-;-;-;-;-;-;-;-;-;-;3		1.37701	-;-;-;-;-;-;-;-;-;-;-;-;-;-;-;-;-;-;-;3			0																								0				0
G5EES2	ERM-1A OS=Caenorhabditis elegans GN=erm-1 PE=2 SV=1 - [G5EES2_CAEEL]	6.39	3	4	4	7	0.945369	-;-;-;-;-;-;-;-;-;-;-;-;-;-;-;-;-;-;1;-		0.595155	-;-;-;-;-;-;-;-;-;-;-;-;-;-;-;-;-;-;1;-		0.753338	-;-;-;-;-;-;-;-;-;-;-;-;-;-;-;-;-;-;1;-		2.39146	-;-;-;-;-;-;-;-;-;-;-;-;-;-;-;-;-;-;1;-							0				0							6.25761	1.42	1	2						0				0
P50093	Mitochondrial prohibitin complex protein 2 OS=Caenorhabditis elegans GN=phb-2 PE=1 SV=2 - [PHB2_CAEEL]	9.86	1	3	3	7				1.68634	-;-;-;-;-;-;-;-;-;-;-;-;-;-;-;-;-;1;2;-	11.7779	0.853215	-;-;-;-;-;-;-;-;-;-;-;-;-;-;-;-;-;-;1;-		1.12997	-;-;-;-;-;-;-;-;-;-;-;-;-;-;-;-;-;1;2;-	32.6024														0				0
G5ECR0	Protein T25C12.3 OS=Caenorhabditis elegans GN=CELE_T25C12.3 PE=4 SV=1 - [G5ECR0_CAEEL]	1.62	1	3	3	7	0.967964	-;-;-;-;-;-;-;-;-;-;-;-;-;-;-;-;-;-;1;-		1.86975	-;-;-;-;-;-;-;-;-;-;-;-;-;-;-;-;-;-;2;-		0.514742	-;-;-;-;-;-;-;-;-;-;-;-;-;-;-;-;-;-;1;-		1.69617	-;-;-;-;-;-;-;-;-;-;-;-;-;-;-;-;-;-;2;-																		17.266	1.14	2	4
O18688	Protein TBA-1, isoform a OS=Caenorhabditis elegans GN=tba-1 PE=2 SV=1 - [O18688_CAEEL]	6.68	7	3	3	7	0.562844	-;-;-;-;-;-;-;-;1;-;-;-;-;-;-;-;-;-;-;-					1.28942	-;-;-;-;-;-;-;-;1;-;-;-;-;-;-;-;-;-;-;-		0.465323	-;-;-;-;-;-;-;-;1;-;-;-;-;-;-;-;-;-;-;-																		16.0691	3.56	2	5										0
O61235	Catalase-2 OS=Caenorhabditis elegans GN=ctl-1 PE=2 SV=3 - [CATA2_CAEEL]	6.64	2	2	4	8				1.20656	-;-;-;-;-;-;-;-;-;-;-;-;-;-;-;-;-;-;-;1					2.07483	-;-;-;-;-;-;-;-;-;-;-;-;-;-;-;-;-;-;-;1			0															14.7136	2.01	1	4
Q21215	Guanine nucleotide-binding protein subunit beta-2-like 1 OS=Caenorhabditis elegans GN=rack-1 PE=1 SV=3 - [GBLP_CAEEL]	15.08	1	5	5	8	0.737215	-;-;-;-;-;-;-;-;-;-;-;-;-;-;-;-;-;-;3;-		1.08014	-;-;-;-;-;-;-;-;-;-;-;-;-;-;-;-;-;-;3;-		1.43008	-;-;-;-;-;-;-;-;-;-;-;-;-;-;-;-;-;-;3;-		1.35729	-;-;-;-;-;-;-;-;-;-;-;-;-;-;-;-;-;-;3;-		5.55237	2.46	1	2		0											8.5169	6.77	2	2						0				0
Q95008	Proteasome subunit alpha type-5 OS=Caenorhabditis elegans GN=pas-5 PE=1 SV=1 - [PSA5_CAEEL]	29.44	1	6	6	8	1.52363	-;-;-;-;-;-;-;-;-;-;-;-;-;-;-;-;-;1;-;-		2.02622	-;-;-;-;-;-;-;-;-;-;-;-;-;-;-;-;-;1;-;-					2.29814	-;-;-;-;-;-;-;-;-;-;-;-;-;-;-;-;-;1;-;-		11.6718	7.26	1	2	2.81892	3.63	1	1													2.91596	5.24	1	1						0
Q05036	Uncharacterized protein C30C11.4 OS=Caenorhabditis elegans GN=C30C11.4 PE=1 SV=1 - [YLA4_CAEEL]	5.67	1	4	4	8													8.33088	1.68	1	2		0				0							9.28599	2.58	2	3		0			2.99527	1.68	1	1
O17861	GILT-like protein F37H8.5 OS=Caenorhabditis elegans GN=F37H8.5 PE=1 SV=1 - [YVRI_CAEEL]	20.22	1	6	6	8	0.86828	-;-;-;-;-;-;-;-;-;-;-;-;-;-;-;-;-;-;1;-		0.795224	-;-;-;-;-;-;-;-;-;-;-;-;-;-;-;-;-;1;1;-	20.7025	1.00205	-;-;-;-;-;-;-;-;-;-;-;-;-;-;-;-;-;1;1;-	4.7664	1.72816	-;-;-;-;-;-;-;-;-;-;-;-;-;-;-;-;-;1;1;-	16.2302		0															6.56796	2.89	1	2					2.88562	5.05	1	1
G5EBH7	Calumenin-like protein OS=Caenorhabditis elegans GN=calu-1 PE=2 SV=1 - [G5EBH7_CAEEL]	12.1	1	4	4	8										2.18635	-;-;-;-;-;-;-;-;-;-;1;-;-;-;-;-;-;-;-;-		12.113	4.78	1	3		0								0			9.00385	4.46	1	2						0
G5EEA8	Annexin OS=Caenorhabditis elegans GN=nex-1 PE=2 SV=1 - [G5EEA8_CAEEL]	9.94	1	4	4	8	1.43729	-;-;-;-;-;-;-;-;-;-;-;-;-;-;-;-;-;1;-;-								2.1741	-;-;-;-;-;-;-;-;-;-;-;-;-;-;-;-;-;1;-;-			0															13.7615	4.97	2	4						0
Q8T3D2	Protein T08G11.1, isoform b OS=Caenorhabditis elegans GN=CELE_T08G11.1 PE=2 SV=1 - [Q8T3D2_CAEEL]	2.26	2	6	6	8	0.619702	-;-;-;-;-;-;-;-;1;-;-;-;-;-;-;-;-;-;-;-		0.65125	-;-;-;-;-;-;-;-;1;-;-;-;-;-;-;-;-;-;-;-					1.6147	-;-;-;-;-;-;-;-;1;-;-;-;-;-;-;-;-;-;-;-		4.75834	0.6	1	1		0								0			6.39826	0.53	2	2						0				0
H2KYR1	Protein VIG-1, isoform a OS=Caenorhabditis elegans GN=vig-1 PE=4 SV=1 - [H2KYR1_CAEEL]	16.4	1	3	3	8							1.23336	-;-;-;-;-;-;-;-;2;-;-;-;-;-;-;-;-;-;-;-		1.26475	-;-;-;-;-;-;-;-;2;-;-;-;-;-;-;-;-;-;-;-		23.0223	8.2	1	4		0				0							7.45545	3.17	1	2		0				0				0
Q5WRQ0	Protein T14G8.3, isoform b OS=Caenorhabditis elegans GN=CELE_T14G8.3 PE=2 SV=1 - [Q5WRQ0_CAEEL]	5.3	2	3	3	8													29.5246	3.98	2	6										0			8.52046	1.33	1	2		0				0				0
Q17557	Protein SCO-1 OS=Caenorhabditis elegans GN=sco-1 PE=2 SV=1 - [Q17557_CAEEL]	1.92	1	1	1	8	0.306501	-;-;-;-;-;4;-;-;-;-;-;-;-;-;-;-;-;-;-;-		0.55969	-;-;-;-;-;6;-;-;-;-;-;-;-;-;-;-;-;-;-;-		1.52512	-;-;-;-;-;8;-;-;-;-;-;-;-;-;-;-;-;-;-;-		2.68211	-;-;-;-;-;8;-;-;-;-;-;-;-;-;-;-;-;-;-;-			0				0												0			13.8336	1.92	1	8
O17953	Dihydrolipoyl dehydrogenase OS=Caenorhabditis elegans GN=dld-1 PE=3 SV=2 - [O17953_CAEEL]	8.89	2	4	4	8																	4.73002	1.62	1	2	8.61222	5.45	2	3					11.3294	3.43	2	3						0				0
Q09583	Proteasome subunit alpha type-3 OS=Caenorhabditis elegans GN=pas-7 PE=1 SV=3 - [PSA3_CAEEL]	16.8	1	5	5	8	0.752261	-;-;-;-;-;-;-;-;-;-;-;-;-;-;-;-;-;-;2;-		1.07725	-;-;-;-;-;-;-;-;-;-;-;-;-;-;-;-;-;-;2;-		0.287427	-;-;-;-;-;-;-;-;-;-;-;-;-;-;-;-;-;-;2;-		1.55103	-;-;-;-;-;-;-;-;-;-;-;-;-;-;-;-;-;-;2;-															0			10.48	3.6	1	3						0				0
Q94269	Protein K10C2.1 OS=Caenorhabditis elegans GN=CELE_K10C2.1 PE=2 SV=2 - [Q94269_CAEEL]	2.42	1	4	4	8				2.72045	-;-;-;-;-;-;-;-;-;-;-;-;-;-;-;-;-;-;1;-		0.555914	-;-;-;-;-;-;-;-;-;-;-;-;-;-;-;-;-;-;1;-		1.37707	-;-;-;-;-;-;-;-;-;-;-;-;-;-;-;-;-;-;1;-															0			21.0764	1.9	3	7						0
O44608	Protein HACD-1 OS=Caenorhabditis elegans GN=hacd-1 PE=2 SV=1 - [O44608_CAEEL]	8.7	1	2	3	8	1.20507	-;-;-;-;-;-;-;-;-;-;-;-;-;-;-;-;-;-;1;-		1.22677	-;-;-;-;-;-;-;-;-;-;-;-;-;-;-;-;-;1;1;-	11.6727	1.33265	-;-;-;-;-;-;-;-;-;-;-;-;-;-;-;-;-;-;1;-		2.76953	-;-;-;-;-;-;-;-;-;-;-;-;-;-;-;-;-;-;1;-																			0
Q86NE0	Protein ASP-2, isoform b OS=Caenorhabditis elegans GN=asp-2 PE=2 SV=1 - [Q86NE0_CAEEL]	6.29	2	2	2	8																													24.6686	6.29	2	6
Q20219	Protein F40F4.6 OS=Caenorhabditis elegans GN=CELE_F40F4.6 PE=2 SV=1 - [Q20219_CAEEL]	2.03	2	4	4	8																													8.47941	0.54	1	2						0
P46562	Putative aldehyde dehydrogenase family 7 member A1 homolog OS=Caenorhabditis elegans GN=alh-9 PE=2 SV=2 - [AL7A1_CAEEL]	11.3	1	5	5	9													20.3129	4.14	1	3										0			11.2577	3.2	2	3						0
Q21253	Gelsolin-like protein 1 OS=Caenorhabditis elegans GN=gsnl-1 PE=1 SV=1 - [GELS1_CAEEL]	13.47	1	5	5	9													7.42426	3.37	1	2						0							27.889	10.11	4	7						0
O76840	Papilin OS=Caenorhabditis elegans GN=mig-6 PE=1 SV=1 - [PPN1_CAEEL]	4.15	1	6	6	9	0.884022	-;-;-;-;-;-;-;-;-;-;-;-;-;-;-;-;-;-;3;-		1.21573	-;-;-;-;-;-;-;-;-;-;-;-;-;-;-;-;-;-;3;-		0.672316	-;-;-;-;-;-;-;-;-;-;-;-;-;-;-;-;-;-;3;-		1.65536	-;-;-;-;-;-;-;-;-;-;-;-;-;-;-;-;-;-;3;-			0			4.28732	1.15	1	1									17.3456	1.48	2	3					3.76414	0.69	1	1
O45148	Protein DLST-1 OS=Caenorhabditis elegans GN=dlst-1 PE=2 SV=2 - [O45148_CAEEL]	17.93	1	5	5	9				1.3622	-;-;-;-;-;-;-;-;-;-;-;-;-;-;-;-;-;-;1;-		4.55598	-;-;-;-;-;-;-;-;1;-;-;-;-;-;-;-;-;-;-;-		1.67879	-;-;-;-;-;-;-;-;1;-;-;-;-;-;-;-;-;-;1;-	17.811	14.1148	9.5	2	3													8.94791	1.73	1	3						0				0
Q20121	Protein ACS-4 OS=Caenorhabditis elegans GN=acs-4 PE=2 SV=2 - [Q20121_CAEEL]	8.48	1	6	6	9	0.595449	-;-;-;-;-;-;-;-;-;-;-;-;-;-;-;-;-;2;-;-		1.82851	-;-;-;-;-;-;-;-;-;-;-;-;-;-;-;-;-;2;-;-		0.641349	-;-;-;-;-;-;-;-;-;-;-;-;-;-;-;-;-;2;-;-		1.63852	-;-;-;-;-;-;-;-;-;-;-;-;-;-;-;-;-;2;-;-		5.18327	0.96	1	2													6.74084	1.09	1	2		0				0
Q09489	Protein C32D5.8, isoform a OS=Caenorhabditis elegans GN=C32D5.8 PE=2 SV=1 - [Q09489_CAEEL]	15	2	1	1	9													47.3496	15	1	9														0								0
Q21633	Protein UBC-18 OS=Caenorhabditis elegans GN=ubc-18 PE=2 SV=2 - [Q21633_CAEEL]	26.14	1	3	3	9													33.8292	20.26	2	7													3.62059	5.88	1	1						0
Q966C7	Transaldolase OS=Caenorhabditis elegans GN=CELE_Y24D9A.8 PE=2 SV=1 - [Q966C7_CAEEL]	18.18	2	5	5	9													5.33146	5.96	1	1		0											6.75993	3.45	1	2						0
Q86DB5	Protein GSR-1, isoform b OS=Caenorhabditis elegans GN=gsr-1 PE=2 SV=1 - [Q86DB5_CAEEL]	8.71	2	3	3	9													34.6707	7.41	2	8		0												0								0				0
P34382	Fatty-acid and retinol-binding protein 1 OS=Caenorhabditis elegans GN=far-1 PE=2 SV=1 - [FAR1_CAEEL]	22.53	2	5	5	9							1.04127	-;-;-;-;-;-;-;1;-;-;-;-;-;-;-;-;-;-;-;-		3.00769	-;-;-;-;-;-;-;1;2;-;-;-;-;-;-;-;-;-;-;-	98.6105						0											12.9218	10.44	2	4	2.7978	5.49	1	1		0			8.10447	6.04	1
O01805	Acyl-CoA-binding protein homolog 1 OS=Caenorhabditis elegans GN=acbp-1 PE=2 SV=1 - [ACBP1_CAEEL]	33.72	1	3	3	9	0.568182	-;-;-;-;-;-;-;-;-;-;-;-;-;-;-;-;-;-;-;3		1.7596	-;-;-;-;-;-;-;-;-;-;-;-;-;-;-;-;-;1;-;4	20.099	0.712424	-;-;-;-;-;-;-;-;-;-;-;-;-;-;-;-;-;1;-;4	35.5532	1.06269	-;-;-;-;-;-;-;-;-;-;-;-;-;-;-;-;-;1;-;4	29.6136																	10.5797	13.95	1	2						0
P34213	Ras-related protein Rab-6.1 OS=Caenorhabditis elegans GN=rab-6.1 PE=2 SV=1 - [RAB6A_CAEEL]	9.27	9	1	2	9																													3.16622	5.37	1	1
O01803	Protein RAB-11.1 OS=Caenorhabditis elegans GN=rab-11.1 PE=3 SV=1 - [O01803_CAEEL]	9	2	2	2	9	0.759257	-;-;-;-;-;-;-;-;-;-;-;-;-;-;-;-;-;-;1;-		2.11428	-;-;-;-;-;-;-;-;-;-;-;-;-;-;-;-;-;-;1;-		0.603707	-;-;-;-;-;-;-;-;-;-;-;-;-;-;-;-;-;-;1;-		1.40986	-;-;-;-;-;-;-;-;-;-;-;-;-;-;-;-;-;-;1;-																		6.26011	3.79	1	2
P27798	Calreticulin OS=Caenorhabditis elegans GN=crt-1 PE=1 SV=1 - [CALR_CAEEL]	14.18	1	3	3	10													47.11	11.65	2	9													4.02652	2.53	1	1										0
P55216	Putative cystathionine gamma-lyase 2 OS=Caenorhabditis elegans GN=cth-2 PE=1 SV=1 - [CGL2_CAEEL]	11.73	2	4	4	10	0.993293	-;-;-;-;-;-;-;-;-;-;-;-;-;-;-;-;-;-;1;-		1.90187	-;-;-;-;-;-;-;-;-;-;-;-;-;-;-;-;-;-;3;-		0.879843	-;-;-;-;-;-;-;-;-;-;-;-;-;-;-;-;-;-;1;-		3.16314	-;-;-;-;-;-;-;-;-;-;-;-;-;-;-;-;-;-;3;-		12.4981	5.87	1	2													13.0447	4.08	2	4
P91253	Probable glutathione S-transferase 7 OS=Caenorhabditis elegans GN=gst-7 PE=2 SV=1 - [GST7_CAEEL]	19.9	2	2	3	10													14.597	11.17	1	3		0											6.1281	3.88	1	2						0				0
O44156	Proteasome subunit alpha type-1 OS=Caenorhabditis elegans GN=pas-6 PE=1 SV=1 - [PSA1_CAEEL]	13.46	1	3	3	10	1.25128	-;-;-;-;-;-;-;-;-;-;-;-;-;-;-;-;-;-;1;4	28.9595	1.66532	-;-;-;-;-;-;-;-;-;-;-;-;-;-;-;-;-;-;1;4	19.5317	0.456655	-;-;-;-;-;-;-;-;-;-;-;-;-;-;-;-;-;-;1;3	53.7487	1.37007	-;-;-;-;-;-;-;-;-;-;-;-;-;-;-;-;-;-;1;4	1.79883		0															11.2517	5.77	1	2
Q3LFN1	Protein LBP-9, isoform b OS=Caenorhabditis elegans GN=lbp-9 PE=2 SV=1 - [Q3LFN1_CAEEL]	33.58	2	3	3	10													15.8242	16.79	1	2													18.7793	10.22	1	4						0
Q20780	Protein ALH-1, isoform a OS=Caenorhabditis elegans GN=alh-1 PE=2 SV=3 - [Q20780_CAEEL]	10.78	2	5	5	10	0.374816	-;-;-;-;-;-;-;-;-;-;-;-;-;-;-;-;-;-;1;1	71.7429	0.621326	-;-;-;-;-;-;-;-;-;-;-;-;-;-;-;-;-;2;2;2	6.83621	1.91297	-;-;-;-;-;-;-;-;-;-;-;-;-;-;-;-;-;2;2;2	23.2978	1.53495	-;-;-;-;-;-;-;-;-;-;-;-;-;-;-;-;-;2;2;2	28.1963	9.74053	3.53	1	2													6.43705	2.16	1	2										0
O01577	Protein UNC-108 OS=Caenorhabditis elegans GN=unc-108 PE=2 SV=1 - [O01577_CAEEL]	16.82	1	3	3	10																	9.82188	4.21	1	3	7.39869	4.21	1	2					7.4819	6.07	1	2						0
Q17698	Protein C06A8.3 OS=Caenorhabditis elegans GN=C06A8.3 PE=2 SV=1 - [Q17698_CAEEL]	13.91	1	2	2	10																		0											32.6058	13.91	2	8
P41938	Probable 3-hydroxyacyl-CoA dehydrogenase B0272.3 OS=Caenorhabditis elegans GN=B0272.3 PE=1 SV=1 - [HCDH2_CAEEL]	10.68	1	3	4	10	1.06431	-;-;-;-;-;-;-;-;2;-;-;-;-;-;-;-;-;-;1;-	15.0499	1.77782	-;-;-;-;-;-;-;-;2;-;-;-;-;-;-;-;-;-;1;-	19.2524	0.579603	-;-;-;-;-;-;-;-;2;-;-;-;-;-;-;-;-;-;1;-	21.2707	1.58687	-;-;-;-;-;-;-;-;2;-;-;-;-;-;-;-;-;-;1;-	3.12668																	6.99498	3.24	1	2
P04970	Glyceraldehyde-3-phosphate dehydrogenase 1 OS=Caenorhabditis elegans GN=gpd-1 PE=1 SV=1 - [G3P1_CAEEL]	29.91	2	5	7	11	0.992442	-;-;-;-;-;-;1;-;-;-;-;-;-;-;-;-;-;-;-;-		1.06216	-;-;-;-;-;-;1;-;-;-;-;-;-;-;-;-;-;-;-;-		0.655158	-;-;-;-;-;-;1;-;-;-;-;-;-;-;-;-;-;-;-;-		1.56208	-;-;-;-;-;-;1;-;-;-;-;-;-;-;-;-;-;-;-;-		20.2406	13.2	2	4		0								0				0							2.99932	3.23	1	1
G5EET8	Protein F15E11.13 OS=Caenorhabditis elegans GN=CELE_F15E11.13 PE=4 SV=1 - [G5EET8_CAEEL]	27.81	1	3	3	11				2.68179	-;-;-;-;-;-;-;-;-;-;-;-;-;-;-;-;-;-;1;2	10.2402	0.432321	-;-;-;-;-;-;-;-;-;-;-;-;-;-;-;-;-;-;1;2	18.7765	1.75744	-;-;-;-;-;-;-;-;-;-;-;-;-;-;-;-;-;-;1;2	6.67913	44.2085	27.81	2	8																						0
Q9XU13	Protein SCA-1, isoform b OS=Caenorhabditis elegans GN=sca-1 PE=2 SV=1 - [Q9XU13_CAEEL]	7.77	3	7	7	11	0.654159	-;-;-;-;-;-;-;-;1;-;-;-;-;-;-;-;-;-;1;-	23.5334	1.00076	-;-;-;-;-;-;-;-;2;-;-;-;-;-;-;-;-;-;2;-	4.79507	1.16945	-;-;-;-;-;-;-;-;2;-;-;-;-;-;-;-;-;-;2;-	54.1876	2.05704	-;-;-;-;-;-;-;-;2;-;-;-;-;-;-;-;-;-;2;-	18.6787	10.8199	2.09	1	2		0											3.3287	1	1	1		0				0
O45418	Protein FKB-6 OS=Caenorhabditis elegans GN=fkb-6 PE=1 SV=1 - [O45418_CAEEL]	16.47	1	7	7	11	0.712491	-;-;-;-;-;-;-;-;-;1;-;-;-;-;-;-;-;1;-;-	65.5843	0.934409	-;-;-;-;-;-;-;-;-;1;-;-;-;-;-;-;-;1;-;-	65.4287	0.99804	-;-;-;-;-;-;-;-;-;1;-;-;-;-;-;-;-;1;-;-	71.4327	1.6191	-;-;-;-;-;-;-;-;-;1;-;-;-;-;-;-;-;1;-;-	24.8422		0								0							12.7982	4.41	2	4						0
Q94247	Protein F57F4.4 OS=Caenorhabditis elegans GN=CELE_F57F4.4 PE=2 SV=1 - [Q94247_CAEEL]	2.68	2	5	5	11	0.748734	-;-;-;-;-;-;-;-;2;-;-;-;-;-;-;-;-;-;-;-		1.75558	-;-;-;-;-;-;-;-;2;-;-;-;-;-;-;-;-;-;-;-		0.456446	-;-;-;-;-;-;-;-;2;-;-;-;-;-;-;-;-;-;-;-		1.67582	-;-;-;-;-;-;-;-;2;-;-;-;-;-;-;-;-;-;-;-		7.87284	0.29	1	3		0												0								0
Q9XW16	Profilin-1 OS=Caenorhabditis elegans GN=pfn-1 PE=2 SV=1 - [PROF1_CAEEL]	35.61	1	4	4	11																													37.2426	35.61	4	10						0
G5ED07	CeERp57 OS=Caenorhabditis elegans GN=pdi-3 PE=2 SV=1 - [G5ED07_CAEEL]	12.09	1	7	7	11	1.03655	-;-;-;-;-;-;-;-;-;-;-;-;-;-;-;-;-;-;1;-		1.65763	-;-;-;-;-;-;-;-;-;-;-;-;-;-;-;-;-;1;1;-	10.3724	1.05931	-;-;-;-;-;-;-;-;-;-;-;-;-;-;-;-;-;-;1;-		2.18699	-;-;-;-;-;-;-;-;-;-;-;-;-;-;-;-;-;1;1;-	53.4143																	22.2575	4.51	3	7						0				0
G5EFC1	Protein RAB-8 OS=Caenorhabditis elegans GN=rab-8 PE=2 SV=1 - [G5EFC1_CAEEL]	16.59	13	1	3	11				1.75459	-;-;-;-;-;-;-;-;1;-;-;-;-;-;-;-;-;-;-;-		0.740439	-;-;-;-;-;-;-;-;1;-;-;-;-;-;-;-;-;-;-;-		1.54081	-;-;-;-;-;-;-;-;2;-;-;-;-;-;-;-;-;-;-;-																		3.16622	5.21	1	1						0
Q94148	Protein RAB-10 OS=Caenorhabditis elegans GN=rab-10 PE=2 SV=2 - [Q94148_CAEEL]	15.92	13	1	3	11																													9.86645	10.45	2	3
P50140	Chaperonin homolog Hsp-60, mitochondrial OS=Caenorhabditis elegans GN=hsp-60 PE=1 SV=2 - [CH60_CAEEL]	17.43	2	9	9	12	1.04605	-;-;-;-;-;-;2;-;1;-;-;-;-;-;-;-;-;1;-;-	30.5091	1.10688	-;-;-;-;-;-;2;-;1;-;-;-;-;-;-;-;-;1;-;-	33.2202	1.10569	-;-;-;-;-;-;1;-;1;-;-;-;-;-;-;-;-;1;-;-	78.3525	1.54313	-;-;-;-;-;-;2;-;1;-;-;-;-;-;-;-;-;1;-;-	45.5219	8.69536	5.63	3	3													6.72135	1.41	1	2		0			5.10056	4.93	2	2	3.81939	1.58	1
G5EBF3	Protein F15E11.1 OS=Caenorhabditis elegans GN=CELE_F15E11.1 PE=4 SV=1 - [G5EBF3_CAEEL]	25.97	1	5	5	12	0.252892	-;-;-;-;-;-;1;-;-;-;-;-;-;-;-;-;-;-;-;-		3.5896	-;-;-;-;-;-;1;-;-;-;-;-;-;-;-;-;-;-;-;1	15.7207	0.0638905	-;-;-;-;-;-;1;-;-;-;-;-;-;-;-;-;-;-;-;-		1.65656	-;-;-;-;-;-;1;-;-;-;-;-;-;-;-;-;-;-;-;1	15.9622	5.18691	4.55	1	2													13.0411	10.39	2	4					2.73037	10.39	1	1
O45734	Protein CPL-1, isoform a OS=Caenorhabditis elegans GN=cpl-1 PE=2 SV=1 - [O45734_CAEEL]	15.13	2	5	5	12	0.886179	-;-;-;-;-;2;-;-;-;-;-;-;-;-;-;-;-;-;-;1	15.2008	1.65319	-;-;-;-;-;2;-;-;-;-;-;-;-;-;-;-;-;-;-;1	21.1596	1.39249	-;-;-;-;-;2;-;-;-;-;-;-;-;-;-;-;-;1;-;1	45.0304	1.23913	-;-;-;-;-;2;-;-;-;-;-;-;-;-;-;-;-;1;-;1	22.7194	26.151	8.01	2	6														0			3.7712	1.78	1	2		0
G5ECV9	Protein ALH-3 OS=Caenorhabditis elegans GN=alh-3 PE=3 SV=1 - [G5ECV9_CAEEL]	9.25	1	6	6	12													28.7278	6.5	3	6													12.1879	1.98	2	4										0
Q6IMP3	ANC-1 OS=Caenorhabditis elegans GN=anc-1 PE=2 SV=1 - [Q6IMP3_CAEEL]	4.79	2	7	7	12	1.10505	-;-;-;-;-;-;-;-;1;-;-;-;-;-;-;-;-;-;-;-		2.13585	-;-;-;-;-;-;-;-;2;-;-;-;-;-;-;-;-;-;-;-		1.316	-;-;-;-;-;-;-;-;2;-;-;-;-;-;-;-;-;-;-;-		2.02784	-;-;-;-;-;-;-;-;2;-;-;-;-;-;-;-;-;-;-;-		13.0848	0.99	1	2		0				0				0			16.9788	1.32	2	4		0				0				0
P05634	Major sperm protein 10/36/56/76 OS=Caenorhabditis elegans GN=msp-10 PE=2 SV=4 - [MSP10_CAEEL]	37.8	18	5	5	12	2.422	-;-;-;-;-;2;-;-;-;-;-;-;-;-;-;-;1;-;-;1	10.4363	1.36479	-;-;-;-;-;2;-;-;-;-;-;-;-;-;-;-;1;-;-;1	11.821	0.104629	-;-;-;-;-;1;-;-;-;-;-;-;-;-;-;-;-;-;-;-		0.326935	-;-;-;-;-;2;-;-;-;-;-;-;-;-;-;-;1;-;-;1	22.6064					2.41668	7.87	1	1		0							7.84473	7.87	1	2	5.3842	6.3	1	2						0
Q8IG31	Protein PRDX-2, isoform a OS=Caenorhabditis elegans GN=prdx-2 PE=2 SV=1 - [Q8IG31_CAEEL]	24.1	2	4	5	12																		0			4.96124	9.23	2	2	2.83024	5.64	1	1	21.1392	11.79	2	6						0
Q93576	Nucleoside diphosphate kinase OS=Caenorhabditis elegans GN=ndk-1 PE=1 SV=1 - [Q93576_CAEEL]	50.33	1	6	6	12	0.830867	-;-;-;-;-;-;-;-;-;-;-;1;-;-;-;-;-;-;-;2	5.22625	0.966203	-;-;-;-;-;-;-;-;-;-;-;1;-;-;-;-;-;-;-;2	11.1878	0.915477	-;-;-;-;-;-;-;-;-;-;-;1;-;-;-;-;-;-;-;2	15.7158	1.0934	-;-;-;-;-;-;-;-;-;-;-;1;-;-;-;-;-;-;-;2	27.4014																		0			9.94273	11.76	1	2						0
O01542	Protein CPN-3 OS=Caenorhabditis elegans GN=cpn-3 PE=2 SV=1 - [O01542_CAEEL]	12.68	1	3	3	12	0.906272	-;-;-;-;-;2;-;1;1;-;-;-;-;-;-;-;-;-;2;-	10.4365	0.997605	-;-;-;-;-;2;-;-;1;-;-;-;-;-;-;-;-;-;2;-	17.3384	1.1079	-;-;-;-;-;2;-;1;1;-;-;-;-;-;-;-;-;-;2;-	51.9841	1.59416	-;-;-;-;-;2;-;1;1;-;-;-;-;-;-;-;-;-;2;-	17.7117																	9.08918	8.45	1	2	4.54473	3.52	1	3		0			2.75867	9.15	1
Q17967	Protein disulfide-isomerase 1 OS=Caenorhabditis elegans GN=pdi-1 PE=3 SV=1 - [PDI1_CAEEL]	14.23	1	7	7	13	1.21043	-;-;-;-;-;-;-;-;-;-;-;-;-;-;-;-;-;-;1;-		1.09398	-;-;-;-;-;-;-;-;-;-;-;-;-;-;-;-;-;-;1;-		1.10662	-;-;-;-;-;-;-;-;-;-;-;-;-;-;-;-;-;-;1;-		1.80046	-;-;-;-;-;-;-;-;-;-;-;-;-;-;-;-;-;-;1;-		31.1203	4.33	2	5						0							9.38455	3.92	2	3						0				0
O45713	Protein R09B3.3 OS=Caenorhabditis elegans GN=CELE_R09B3.3 PE=1 SV=1 - [O45713_CAEEL]	32.94	1	2	2	13	0.744276	-;-;-;-;-;-;-;-;-;-;-;-;-;-;-;-;-;-;2;-		1.27977	-;-;-;-;-;-;-;-;-;-;-;-;-;-;-;-;-;-;2;-		0.958896	-;-;-;-;-;-;-;-;-;-;-;-;-;-;-;-;-;-;2;-		1.30623	-;-;-;-;-;-;-;-;-;-;-;-;-;-;-;-;-;-;2;-		13.0378	17.65	1	3													38.4677	17.65	1	8
P02567	Myosin-1 OS=Caenorhabditis elegans GN=let-75 PE=2 SV=3 - [MYO1_CAEEL]	5.88	1	8	10	14	0.760827	-;-;-;-;-;-;-;-;-;-;-;-;-;-;-;-;1;1;2;-	21.1414	0.855442	-;-;-;-;-;-;-;-;-;-;-;-;-;-;-;-;1;1;2;-	22.7017	1.11088	-;-;-;-;-;-;-;-;-;-;-;-;-;-;-;-;1;1;2;-	21.4703	1.84211	-;-;-;-;-;-;-;-;-;-;-;-;-;-;-;-;1;1;2;-	33.3247	5.8836	1.08	1	1		0				0							19.0342	1.86	4	6					2.76861	0.67	1	1		0
Q86NC1	Phosphorylase OS=Caenorhabditis elegans GN=CELE_T22F3.3 PE=2 SV=1 - [Q86NC1_CAEEL]	9.81	2	9	9	14	0.656935	-;-;-;-;-;-;-;-;-;-;-;-;-;-;-;-;-;-;-;3		1.62942	-;-;-;-;-;-;-;-;-;-;-;-;-;-;-;-;-;-;-;3		1.13396	-;-;-;-;-;-;-;-;-;-;-;-;-;-;-;-;-;-;-;3		1.3198	-;-;-;-;-;-;-;-;-;-;-;-;-;-;-;-;-;-;1;3	21.6045		0															16.7202	3.07	2	4		0				0				0
Q20627	Protein PAM-1, isoform a OS=Caenorhabditis elegans GN=pam-1 PE=2 SV=1 - [Q20627_CAEEL]	8.03	2	8	8	14																		0											23.7887	4.64	4	7						0				0
P34460	Probable elongation factor 1-beta/1-delta 1 OS=Caenorhabditis elegans GN=F54H12.6 PE=1 SV=1 - [EF1B1_CAEEL]	26.29	4	6	6	15	0.765214	-;-;-;-;-;-;-;-;-;-;-;-;-;-;-;-;-;1;-;-		1.15964	-;-;-;-;-;-;-;-;-;-;-;-;-;-;-;-;-;1;-;-		2.02817	-;-;-;-;-;-;-;-;1;-;-;-;-;-;-;-;-;1;-;-	58.7197	2.2586	-;-;-;-;-;-;-;-;1;-;-;-;-;-;-;-;-;1;-;-	39.6728	34.0632	9.86	1	7		0			4.56525	5.63	1	1					7.52917	5.16	1	2
Q20223	Fatty acid-binding protein homolog 1 OS=Caenorhabditis elegans GN=lbp-1 PE=1 SV=1 - [FABP1_CAEEL]	24.53	1	1	4	15	1.13499	-;-;-;-;-;-;-;-;-;-;-;-;-;-;-;-;-;1;-;-		1.74279	-;-;-;-;-;-;-;-;-;-;-;-;-;-;-;-;-;1;-;-					0.830984	-;-;-;-;-;-;-;-;-;-;-;-;-;-;-;-;-;1;-;-		9.26482	4.4	1	4	4.69697	6.29	1	1									23.628	13.84	2	6						0				0
P52717	Uncharacterized serine carboxypeptidase F41C3.5 OS=Caenorhabditis elegans GN=F41C3.5 PE=1 SV=1 - [YUW5_CAEEL]	12.15	1	6	6	15	0.839992	-;-;-;-;-;-;-;-;-;-;-;-;-;-;-;-;-;-;2;1	30.2678	1.62349	-;-;-;-;-;-;-;-;-;-;-;-;-;-;-;-;-;-;2;2	19.909	0.960563	-;-;-;-;-;-;-;-;-;-;-;-;-;-;-;-;-;-;2;2	30.2115	1.70028	-;-;-;-;-;-;-;-;-;-;-;-;-;-;-;-;-;-;2;2	11.4869		0								0							17.8489	4.69	2	5
O45815	Protein ACT-5 OS=Caenorhabditis elegans GN=act-5 PE=2 SV=1 - [O45815_CAEEL]	19.2	2	2	6	15													11.7741	4.8	1	2										0			15.0424	7.2	2	3										0
P90868	Protein PBS-7 OS=Caenorhabditis elegans GN=pbs-7 PE=2 SV=2 - [P90868_CAEEL]	36.44	1	7	7	15	1.09102	-;-;-;-;-;-;-;-;-;-;-;-;-;-;-;-;-;-;4;-		1.16238	-;-;-;-;-;1;-;-;-;-;-;-;-;-;-;-;-;-;4;-	26.0373	0.710093	-;-;-;-;-;-;-;-;-;-;-;-;-;-;-;-;-;-;4;-		1.54658	-;-;-;-;-;-;-;-;-;-;-;-;-;-;-;-;-;-;4;-		24.4822	8.9	1	4													6.18466	3.81	1	2	8.74048	6.36	1	2		0
P41932	14-3-3-like protein 1 OS=Caenorhabditis elegans GN=par-5 PE=1 SV=2 - [14331_CAEEL]	25	1	3	6	16							1.79505	-;-;-;-;-;-;-;-;-;-;-;-;-;-;-;-;-;-;1;-		2.90594	-;-;-;-;-;-;-;-;-;-;-;-;-;-;-;-;-;-;1;-			0								0				0			23.9412	10.48	3	7					9.49072	6.45	1	2	3.12491	3.23	1
P12845	Myosin-2 OS=Caenorhabditis elegans GN=myo-2 PE=2 SV=2 - [MYO2_CAEEL]	5.44	1	7	9	16							1.12195	-;-;-;-;-;-;-;-;-;-;-;-;-;-;-;-;-;-;1;-		1.76871	-;-;-;-;-;-;-;-;-;-;-;-;-;-;-;-;-;-;1;-		20.3682	1.13	1	4		0				0			6.25089	0.36	1	2	3.05073	0.41	1	1					2.62245	0.67	1	1		0
P48152	40S ribosomal protein S3 OS=Caenorhabditis elegans GN=rps-3 PE=2 SV=1 - [RS3_CAEEL]	33.2	1	7	7	16	0.513745	-;-;-;-;-;-;-;-;-;-;-;-;-;-;-;-;1;-;1;-	7.19173	0.684001	-;-;-;-;-;-;-;-;-;-;-;-;-;-;-;-;3;-;1;-	44.9959	1.42431	-;-;-;-;-;-;-;-;-;-;-;-;-;-;-;-;3;1;2;-	44.019	1.55539	-;-;-;-;-;-;-;-;-;-;-;-;-;-;-;-;3;1;2;-	26.8216	9.46916	7.69	1	2					5.51803	3.24	1	2		0			19.2372	10.12	2	4						0
Q9UAQ6	Protein RAB-1 OS=Caenorhabditis elegans GN=rab-1 PE=2 SV=1 - [Q9UAQ6_CAEEL]	21.46	13	2	4	16													2.27499	3.9	1	1													18.3368	12.2	2	5						0
Q8MXD8	Protein KETN-1, isoform c OS=Caenorhabditis elegans GN=ketn-1 PE=2 SV=1 - [Q8MXD8_CAEEL]	2	4	8	8	16	1.61638	-;-;-;-;-;-;-;-;-;-;-;-;-;-;-;-;-;-;1;-		1.52513	-;-;-;-;-;-;-;-;-;-;-;-;-;-;-;-;-;-;1;-					2.28232	-;-;-;-;-;-;-;-;-;-;-;-;-;-;-;-;-;1;1;-	43.0266	18.867	0.43	1	4		0											30.8115	0.94	4	8		0				0				0
Q21752	Probable voltage-dependent anion-selective channel OS=Caenorhabditis elegans GN=R05G6.7 PE=2 SV=2 - [VDAC_CAEEL]	22.97	1	6	6	16	0.760184	-;-;-;-;-;-;-;-;-;-;-;-;-;-;-;-;-;-;5;-		2.42423	-;-;-;-;-;-;-;-;-;-;-;-;-;-;-;-;-;-;6;-		0.821237	-;-;-;-;-;-;-;-;-;-;-;-;-;-;-;-;-;-;5;-		1.31917	-;-;-;-;-;-;-;-;-;-;-;-;-;-;-;-;-;-;6;-										8.66086	4.59	1	2	3.31582	4.59	1	1	12.5498	5.65	2	4		0				0				0
P52713	Probable methylmalonate-semialdehyde dehydrogenase [acylating], mitochondrial OS=Caenorhabditis elegans GN=alh-8 PE=1 SV=1 - [MMSA_CAEEL]	14.91	3	8	8	17	1.26206	-;-;-;-;-;-;-;1;-;-;-;-;-;-;-;-;-;-;-;-		1.19408	-;-;-;-;-;-;-;1;-;-;-;-;-;-;-;-;-;-;-;1	60.3245	0.718193	-;-;-;-;-;-;-;-;-;-;-;-;-;-;-;-;-;-;-;1		2.02252	-;-;-;-;-;-;-;1;-;-;-;-;-;-;-;-;-;-;-;-			0															57.0996	11.28	6	15						0			3.0532	2.29	1
H2L2C8	Protein ATN-1, isoform d OS=Caenorhabditis elegans GN=atn-1 PE=4 SV=1 - [H2L2C8_CAEEL]	11.79	4	9	9	17	0.90164	-;-;-;-;-;-;-;-;-;-;-;-;-;-;-;-;-;-;1;1	6.8707	1.77091	-;-;-;-;-;-;-;-;-;-;-;-;-;-;-;-;-;-;1;1	12.1086	1.39074	-;-;-;-;-;-;-;-;-;-;-;-;-;-;-;-;-;-;1;-		2.41817	-;-;-;-;-;-;-;-;-;-;-;-;-;-;-;-;-;-;1;1	8.87944	5.31477	0.97	1	2													22.2989	4.01	3	6						0				0
Q95YF3	ATP-dependent RNA helicase cgh-1 OS=Caenorhabditis elegans GN=cgh-1 PE=1 SV=1 - [CGH1_CAEEL]	13.02	1	5	5	17							1.18862	-;-;-;-;-;-;-;-;-;-;-;-;-;-;-;-;-;1;-;-		1.75619	-;-;-;-;-;-;-;-;-;-;-;-;-;-;-;-;-;1;-;-						5.39686	1.63	1	2	10.6658	1.63	1	4					24.1156	5.35	2	6	10.5699	3.95	1	2
P46561	ATP synthase subunit beta, mitochondrial OS=Caenorhabditis elegans GN=atp-2 PE=1 SV=2 - [ATPB_CAEEL]	18.03	1	7	7	18										1.11293	-;-;-;-;-;-;-;-;-;-;-;-;-;-;-;-;-;-;1;-		34.0761	4.09	1	9													22.3807	6.51	3	6					3.6804	3.35	1	1		0
Q20224	Fatty acid-binding protein homolog 2 OS=Caenorhabditis elegans GN=lbp-2 PE=1 SV=1 - [FABP2_CAEEL]	32.92	1	3	6	18	0.441697	-;-;-;-;-;-;-;-;2;-;-;-;-;-;-;-;-;-;-;-		1.44085	-;-;-;-;-;-;-;-;2;-;-;-;-;-;-;-;-;-;-;-		1.49969	-;-;-;-;-;-;-;-;2;-;-;-;-;-;-;-;-;-;-;-		1.54192	-;-;-;-;-;-;-;-;2;-;-;-;-;-;-;-;-;-;-;-		9.26482	4.35	1	4	4.69697	6.21	1	1	5.37916	5.59	1	2	2.87524	5.59	1	1	23.5749	13.04	2	6						0				0
Q19328	Protein TSN-1 OS=Caenorhabditis elegans GN=tsn-1 PE=2 SV=1 - [Q19328_CAEEL]	10.18	1	9	9	18										1.33619	-;-;-;-;-;-;-;-;-;-;-;1;-;-;-;-;-;-;-;-		9.43211	1.64	2	4													29.7741	3.83	3	7	6.99588	1.42	1	2		0
P11141	Heat shock 70 kDa protein F, mitochondrial OS=Caenorhabditis elegans GN=hsp-6 PE=1 SV=2 - [HSP7F_CAEEL]	22.07	1	9	10	19	1.6686	-;-;-;-;-;-;-;-;-;-;-;-;-;-;-;-;-;1;1;-	77.7248	1.85423	-;-;-;-;-;-;-;-;-;-;-;-;-;-;-;-;-;1;1;-	45.6062	1.77183	-;-;-;-;-;-;-;-;-;-;-;-;-;-;-;-;-;1;1;-	34.9308	3.06951	-;-;-;-;-;-;-;-;-;-;-;-;-;-;-;-;-;1;1;-	16.7658	36.648	11.57	3	6		0											25.4218	4.11	3	7						0				0
P40614	Phosphate carrier protein, mitochondrial OS=Caenorhabditis elegans GN=F01G4.6 PE=2 SV=1 - [MPCP_CAEEL]	27.94	2	9	9	19	0.739652	-;-;-;-;-;-;-;-;-;-;-;-;-;-;-;-;-;-;2;1	22.4903	0.859466	-;-;-;-;-;-;-;-;-;-;-;-;-;-;-;-;-;-;2;1	7.18482	1.05198	-;-;-;-;-;-;-;-;-;-;-;-;-;-;-;-;-;-;2;1	38.4171	1.3534	-;-;-;-;-;-;-;-;-;-;-;-;-;-;-;-;-;-;2;1	26.9652	26.8862	5.29	1	6													20.0173	7.35	3	6						0
Q27249	Tropomyosin isoforms c/e OS=Caenorhabditis elegans GN=lev-11 PE=1 SV=1 - [TPM3_CAEEL]	21.09	1	2	6	19														0							2.68336	3.52	1	1		0			33.6921	14.45	4	10	8.66488	6.25	1	2		0				0
Q8I4K9	Protein EEF-1G, isoform b OS=Caenorhabditis elegans GN=eef-1g PE=2 SV=1 - [Q8I4K9_CAEEL]	21.45	3	9	9	21	1.253	-;-;-;-;-;-;-;-;5;-;-;-;-;-;-;-;-;-;1;-	38.5729	1.61218	-;-;-;-;-;-;-;-;6;-;-;-;-;-;-;-;-;-;1;-	1.64441	0.725184	-;-;-;-;-;-;-;-;7;-;-;-;-;-;-;-;-;-;1;-	5.30452	1.55462	-;-;-;-;-;-;-;-;7;-;-;-;-;-;-;-;-;-;1;-	5.58977		0				0				0				0			32.1959	10.19	4	9					3.09098	4.83	1	1		0
Q18066	Disorganized muscle protein 1 OS=Caenorhabditis elegans GN=dim-1 PE=1 SV=3 - [DIM_CAEEL]	12.19	1	8	8	22	1.0889	-;-;-;-;-;-;-;-;-;-;-;-;-;-;-;-;1;-;4;2	30.3193	1.1713	-;-;-;-;-;-;-;-;-;-;-;-;-;-;-;-;1;1;4;2	29.2048	0.834483	-;-;-;-;-;-;-;-;-;-;-;-;-;-;-;-;1;1;4;2	19.5229	1.52715	-;-;-;-;-;-;-;-;-;-;-;-;-;-;-;-;1;1;4;2	59.3287		0												0			35.3756	5.78	3	9						0
P12844	Myosin-3 OS=Caenorhabditis elegans GN=myo-3 PE=2 SV=1 - [MYO3_CAEEL]	4.52	3	5	9	22														0							8.18447	0.56	1	2	6.42804	1.32	2	2	21.3483	1.02	2	6		0				0				0
Q9XW92	V-type proton ATPase catalytic subunit A OS=Caenorhabditis elegans GN=vha-13 PE=1 SV=3 - [VATA_CAEEL]	14.36	1	9	9	22				0.695057	-;-;-;-;-;-;-;-;-;-;-;-;-;-;-;-;-;-;1;-		1.39569	-;-;-;-;-;-;-;-;-;-;-;-;-;-;-;-;-;-;2;-		1.12811	-;-;-;-;-;-;-;-;-;-;-;-;-;-;-;-;-;-;2;-			0				0											28.2913	6.11	4	8						0				0
G5EF32	Nematode polyprotein allergen related, post-translationnally cleaved, the diverse 14.5 kDa cleavage products bind lipids and retinol (164.6 kD) (Npa-1) OS=Caenorhabditis elegans GN=npa-1 PE=2 SV=1 - [G5EF32_CAEEL]	8.4	4	8	8	22	1.17652	-;-;-;-;-;-;-;-;-;-;-;-;-;-;-;-;1;-;-;-								2.13273	-;-;-;-;-;-;-;-;-;-;-;-;-;-;-;-;1;-;-;-		65.422	3.54	3	14					7.17402	0.97	1	2		0			12.9455	0.69	1	3		0				0				0
O01812	Fatty acid-binding protein homolog 6 OS=Caenorhabditis elegans GN=lbp-6 PE=1 SV=1 - [FABP6_CAEEL]	56.3	1	8	8	22	1.47999	-;-;-;-;-;-;-;-;-;1;-;-;-;-;-;-;-;-;-;-		2.58886	-;-;-;-;-;-;-;-;-;1;-;-;-;-;-;-;-;-;-;-		1.84059	-;-;-;-;-;-;-;-;-;1;-;-;-;-;-;-;-;-;-;-		2.43115	-;-;-;-;-;-;-;-;-;1;-;-;-;-;-;-;-;-;-;-							0				0				0			53.6831	32.59	4	15						0
Q18688	Heat shock protein 90 OS=Caenorhabditis elegans GN=daf-21 PE=1 SV=1 - [HSP90_CAEEL]	17.66	1	12	12	23	0.327167	-;-;-;-;-;-;1;-;-;-;-;-;-;-;-;-;-;-;-;-		0.607186	-;-;-;-;-;-;1;-;1;-;-;-;-;-;-;-;-;-;-;-	18.6151	1.71176	-;-;-;-;-;-;1;-;2;-;-;-;-;-;-;-;-;-;2;-	17.6992	1.23202	-;-;-;-;-;-;1;-;2;-;-;-;-;-;-;-;-;-;2;-	40.4471	14.6561	2.71	1	3		0			8.00506	1.99	1	2					26.8993	6.13	5	8					3.5879	2.28	1	1		0
Q9GUF2	Protein ACP-6 OS=Caenorhabditis elegans GN=acp-6 PE=2 SV=2 - [Q9GUF2_CAEEL]	17.06	2	8	8	23	0.583452	-;-;-;-;-;-;-;-;-;-;-;-;-;-;-;-;-;-;10;1	28.9979	1.74784	-;-;-;-;-;-;-;-;-;-;-;-;-;-;-;-;-;-;11;1	25.9021	0.686224	-;-;-;-;-;-;-;-;-;-;-;-;-;-;-;-;-;-;11;1	15.9988	1.86367	-;-;-;-;-;-;-;-;-;-;-;-;-;-;-;-;-;-;11;1	9.42144	4.75111	2.1	1	2		0								0			13.7386	4.72	2	4						0
Q20655	14-3-3-like protein 2 OS=Caenorhabditis elegans GN=ftt-2 PE=1 SV=1 - [14332_CAEEL]	35.08	2	5	8	25	0.753546	-;-;-;-;-;-;-;1;-;-;-;-;-;-;-;-;1;1;2;-	30.4503	1.04562	-;-;-;-;-;-;-;1;-;-;-;-;-;-;-;-;1;-;2;-	11.148	1.0357	-;-;-;-;-;-;-;1;-;-;-;-;-;-;-;-;1;2;2;-	42.4558	1.89623	-;-;-;-;-;-;-;1;-;-;-;-;-;-;-;-;1;2;2;-	15.4256		0												0			31.9445	20.16	5	9	7.42844	9.68	1	2		0			8.69398	8.87	2
Q93934	Protein R07H5.8 OS=Caenorhabditis elegans GN=CELE_R07H5.8 PE=1 SV=1 - [Q93934_CAEEL]	28.95	1	9	9	25	1.22629	-;-;-;-;-;-;-;-;-;-;-;-;-;-;-;-;-;1;2;-	14.7827	1.65942	-;-;-;-;-;-;-;-;-;-;-;-;-;-;-;-;-;1;2;-	28.4179	0.620147	-;-;-;-;-;-;-;-;-;-;-;-;-;-;-;-;-;1;2;-	22.1796	1.54259	-;-;-;-;-;-;-;-;-;-;-;-;-;-;-;-;-;1;2;-	26.3252	41.1013	18.71	3	6													39.9447	18.13	6	11						0				0
H2FLH3	Protein UNC-22, isoform g OS=Caenorhabditis elegans GN=unc-22 PE=4 SV=1 - [H2FLH3_CAEEL]	2.79	3	14	14	27	0.787579	-;-;-;-;-;-;1;-;-;-;-;-;-;-;-;-;-;-;3;1	15.4952	1.44463	-;-;-;-;-;-;1;-;-;-;-;-;-;-;-;-;-;-;3;1	31.7758	0.820239	-;-;-;-;-;-;1;-;-;-;-;-;-;-;-;-;-;-;3;1	16.3966	1.94625	-;-;-;-;-;-;1;-;-;-;-;-;-;-;-;-;-;-;3;1	11.2762	52.3352	0.92	3	11													6.32875	0.34	2	2					3.08605	0.22	1	1		0
Q17770	Protein disulfide-isomerase 2 OS=Caenorhabditis elegans GN=pdi-2 PE=1 SV=1 - [PDI2_CAEEL]	21.3	3	13	13	30	1.0943	-;-;-;-;-;-;-;-;4;-;-;-;-;-;-;-;-;1;1;-	22.9945	2.40827	-;-;-;-;-;-;-;-;4;-;-;-;-;-;-;-;-;1;1;-	21.1515	0.644946	-;-;-;-;-;-;-;-;3;-;-;-;-;-;-;-;-;1;1;-	23.9019	1.34772	-;-;-;-;-;-;-;-;4;-;-;-;-;-;-;-;-;1;1;-	43.5843	15.1014	4.46	2	5		0							3.06154	3.04	1	1	33.2168	4.87	3	10					4.1775	3.04	1	1		0
Q6A8K1	Protein ACT-4, isoform c OS=Caenorhabditis elegans GN=act-4 PE=2 SV=1 - [Q6A8K1_CAEEL]	24.86	6	4	8	30	0.680275	-;-;-;-;-;-;-;-;1;-;-;-;-;-;-;-;-;1;-;-	31.14	0.34388	-;-;-;-;-;-;-;-;1;-;-;-;-;-;-;-;-;2;-;-	0.69093	1.54713	-;-;-;-;-;-;-;-;1;-;-;-;-;-;-;-;-;4;-;-	15.5217	1.54212	-;-;-;-;-;-;-;-;1;-;-;-;-;-;-;-;-;4;-;-	8.24534	12.3239	4.97	1	2									2.5566	2.21	1	1	46.5741	9.67	3	10						0				0
P90735	Protein EAT-6 OS=Caenorhabditis elegans GN=eat-6 PE=2 SV=1 - [P90735_CAEEL]	17.27	2	13	13	31				1.6667	-;-;-;-;-;-;-;-;-;-;-;-;-;-;-;-;-;1;-;-					1.72004	-;-;-;-;-;-;-;-;-;-;-;-;-;-;-;-;-;1;-;-		64.6103	6.83	4	13					5.53938	0.9	1	2	9.66335	0.9	1	3	22.0759	4.62	4	6					3.74925	1.2	1	1		0
O45865	Protein ANT-1.1, isoform a OS=Caenorhabditis elegans GN=ant-1.1 PE=2 SV=1 - [O45865_CAEEL]	39	7	14	14	31	0.92977	-;-;-;-;-;-;-;-;-;-;-;-;-;-;-;1;-;2;-;-	32.5224	0.883254	-;-;-;-;-;-;-;-;-;-;-;-;-;-;-;1;-;2;-;-	19.6006	0.881706	-;-;-;-;-;-;-;-;-;-;-;-;-;-;-;1;-;2;-;-	5.68372	1.99719	-;-;-;-;-;-;-;-;-;-;-;-;-;-;-;1;-;2;-;-	6.55996		0			4.83323	3	1	2	8.90222	5.67	1	2					41.7209	14.33	5	13						0				0
P62784	Histone H4 OS=Caenorhabditis elegans GN=his-1 PE=1 SV=2 - [H4_CAEEL]	35.92	1	4	4	31	2.33905	-;-;-;-;-;2;-;-;-;-;-;-;-;-;-;-;-;-;1;-	83.8634	0.871309	-;-;-;-;-;1;-;-;-;-;-;-;-;-;-;-;-;-;1;-	65.7331	0.923818	-;-;-;-;-;1;-;-;-;-;-;-;-;-;-;-;-;-;1;-	10.6408	1.66483	-;-;-;-;-;2;-;-;-;-;-;-;-;-;-;-;-;-;1;-	51.6258					4.51507	7.77	1	2	5.54856	7.77	1	2		0			17.5601	17.48	2	5	4.35149	6.8	1	2		0			2.93325	11.65	1
P20163	Heat shock 70 kDa protein D OS=Caenorhabditis elegans GN=hsp-4 PE=1 SV=2 - [HSP7D_CAEEL]	12.02	1	1	7	33				3.28076	-;-;-;-;-;-;-;-;1;-;-;-;-;-;-;-;-;-;-;-		0.758038	-;-;-;-;-;-;-;-;1;-;-;-;-;-;-;-;-;-;-;-					60.9267	2.59	1	12													41.2061	3.81	3	11					2.57762	1.22	1	1	6.00358	1.22	1
Q9XX57	Protein DCT-16, isoform a OS=Caenorhabditis elegans GN=dct-16 PE=4 SV=1 - [Q9XX57_CAEEL]	54.44	2	6	6	35	0.602354	-;-;-;-;-;-;-;1;2;-;-;-;-;-;-;-;-;-;-;-	18.1032	1.6284	-;-;-;-;-;-;-;1;4;-;-;-;-;-;-;-;-;-;-;-	5.57398	0.523255	-;-;-;-;-;-;-;1;4;-;-;-;-;-;-;-;-;-;-;-	35.6548	1.89768	-;-;-;-;-;-;-;1;4;-;-;-;-;-;-;-;-;-;-;-	5.15439	60.8723	22.22	1	12					6.85002	33.33	2	2	20.1615	11.11	1	6	17.284	20	2	5						0			10.9488	10	1
G3MU53	Protein EEF-2, isoform b OS=Caenorhabditis elegans GN=eef-2 PE=4 SV=1 - [G3MU53_CAEEL]	16.19	3	15	15	37	0.456023	-;-;-;-;-;-;-;-;-;-;-;-;-;-;-;-;-;-;3;-		0.660537	-;-;-;-;-;-;-;-;-;-;-;-;-;-;-;-;-;1;6;-	65.1731	1.4957	-;-;-;-;-;-;-;-;-;-;-;-;-;-;-;-;-;1;7;-	46.8451	1.13577	-;-;-;-;-;-;-;-;-;-;-;-;-;-;-;-;-;1;9;-	84.3015	22.8871	3.69	3	6						0				0			49.6297	6.07	6	14		0			2.49339	2.38	1	1		0
P27420	Heat shock 70 kDa protein C OS=Caenorhabditis elegans GN=hsp-3 PE=1 SV=2 - [HSP7C_CAEEL]	14.98	1	4	10	39													60.9267	2.57	1	12													65.3781	8.62	6	17					2.57762	1.21	1	1	6.00358	1.21	1
P10567	Paramyosin OS=Caenorhabditis elegans GN=unc-15 PE=1 SV=1 - [MYSP_CAEEL]	19.5	2	18	18	39	0.563661	-;-;-;-;-;-;-;-;1;-;-;-;-;-;-;-;-;-;4;1	43.3099	1.61694	-;-;-;-;-;-;-;-;1;-;-;-;-;-;-;-;-;1;5;1	28.6057	0.62592	-;-;-;-;-;-;-;-;1;-;-;-;-;-;-;-;-;-;4;1	17.9132	1.32618	-;-;-;-;-;-;-;-;1;-;-;-;-;-;-;-;-;1;5;1	25.706																	68.4513	11.11	10	19		0			9.32172	4.08	2	2		0
Q9XUB7	Protein FAR-6 OS=Caenorhabditis elegans GN=far-6 PE=2 SV=1 - [Q9XUB7_CAEEL]	14.67	1	2	3	42	0.51399	-;-;-;-;-;2;-;-;-;-;-;-;-;-;-;-;-;-;-;-		0.928591	-;-;-;-;-;2;-;-;-;-;-;-;-;-;-;-;-;-;1;-	2.46424	0.777978	-;-;-;-;-;2;-;-;-;-;-;-;-;-;-;-;-;-;-;-		3.18495	-;-;-;-;-;2;-;-;-;-;-;-;-;-;-;-;-;-;1;-	4.1436					4.89529	3.8	1	2	5.17792	3.8	1	2	5.13378	3.8	1	2	19.045	3.8	1	6	6.60944	5.98	1	2
P27604	Adenosylhomocysteinase OS=Caenorhabditis elegans GN=ahcy-1 PE=1 SV=1 - [SAHH_CAEEL]	36.38	1	17	17	43	0.468686	-;-;-;-;-;-;-;-;6;-;-;-;-;-;-;-;-;1;7;4	11.2114	1.62349	-;-;-;-;-;-;-;-;8;-;-;1;-;-;-;-;-;1;7;4	29.0189	1.11315	-;-;-;-;-;-;-;-;9;-;-;1;-;-;-;-;-;1;7;4	29.8596	1.5295	-;-;-;-;-;-;-;-;9;-;-;1;-;-;-;-;-;1;7;4	30.2831	36.7703	13.27	3	6					6.5301	3.43	1	2		0			5.98902	1.83	1	2						0				0
Q23621	Glutamate dehydrogenase OS=Caenorhabditis elegans GN=gdh-1 PE=2 SV=1 - [Q23621_CAEEL]	28.73	10	16	16	51	1.19733	-;-;-;-;-;2;-;-;1;-;-;-;-;-;-;-;-;4;-;2	24.9634	1.63586	-;-;-;-;-;2;-;-;1;-;-;-;-;-;-;-;-;4;-;3	25.736	0.55217	-;-;-;-;-;1;-;-;-;-;-;-;-;-;-;-;-;4;-;2	11.4791	1.99549	-;-;-;-;-;2;-;-;1;-;-;-;-;-;-;-;-;4;-;3	27.8958	24.4922	6.53	2	5	16.0116	5.6	2	4	24.3999	9.89	4	6		0			61.2319	8.77	5	17	3.58951	1.31	1	2	7.65035	6.53	2	2		0
Q22866	Tropomyosin isoforms a/b/d/f OS=Caenorhabditis elegans GN=lev-11 PE=1 SV=1 - [TPM1_CAEEL]	47.18	1	12	16	62	0.561078	-;-;-;-;-;-;-;-;-;1;-;-;-;-;-;-;-;1;5;2	46.5707	1.61244	-;-;-;-;-;-;-;-;-;1;-;-;-;-;-;-;-;1;6;2	15.0356	1.22792	-;-;-;-;-;1;-;-;-;1;-;-;-;-;-;-;-;1;6;2	33.3529	1.1941	-;-;-;-;-;-;-;-;-;1;-;-;-;-;-;-;-;1;7;2	12.5644	30.0285	7.39	1	7					6.17992	9.51	2	2		0			85.7793	25	7	24	17.0163	5.63	1	4		0				0
P34383	Fatty-acid and retinol-binding protein 2 OS=Caenorhabditis elegans GN=far-2 PE=1 SV=1 - [FAR2_CAEEL]	48.9	1	10	11	84	0.668449	-;-;-;-;-;3;-;4;-;-;-;-;-;-;-;-;-;-;1;-	16.992	1.13967	-;-;-;-;-;3;-;4;-;-;-;-;-;-;-;-;-;-;1;-	24.2367	0.895463	-;-;-;-;-;4;-;4;-;-;-;-;-;-;-;1;-;-;1;-	19.3398	2.11302	-;-;-;-;-;4;-;4;-;-;-;-;-;-;-;1;-;-;1;-	26.1571		0			16.7578	17.03	3	5	15.783	16.48	3	5	20.4097	19.78	4	7	61.1938	18.13	3	16	19.6456	5.49	1	6		0			18.2947	15.93	3
P09446	Heat shock 70 kDa protein A OS=Caenorhabditis elegans GN=hsp-1 PE=1 SV=2 - [HSP7A_CAEEL]	35.63	3	17	21	92	1.03339	-;-;-;-;-;-;-;-;-;-;-;-;-;-;-;1;1;-;1;-	23.1416	1.18156	-;-;-;-;-;-;-;-;-;-;-;-;-;-;-;1;1;-;1;-	5.16373	0.8391	-;-;-;-;-;-;-;-;-;-;-;-;-;-;-;1;1;-;1;-	45.1797	1.79362	-;-;-;-;-;-;-;-;-;-;-;-;-;-;-;1;1;-;1;-	14.7577	63.23	3.75	2	13	7.19235	1.88	1	2	14.2024	3.44	2	4		0			200.568	14.84	10	54	5.07437	4.69	1	1	2.52858	2.03	1	1	4.00343	1.56	1
P55155	Vitellogenin-1 OS=Caenorhabditis elegans GN=vit-1 PE=1 SV=2 - [VIT1_CAEEL]	24.44	1	3	42	122	0.330635	-;-;-;-;-;-;1;-;-;-;-;-;-;-;-;-;-;-;-;-		0.74719	-;-;-;-;-;-;1;-;-;-;-;-;-;-;-;-;-;-;-;1	13.0497	1.15305	-;-;-;-;-;-;1;-;-;-;-;-;-;-;-;-;-;-;-;1	35.4245	2.73098	-;-;-;-;-;-;1;-;-;-;-;-;-;-;-;-;-;-;-;1	6.37048	8.10495	0.93	1	2		0			9.20802	1.92	2	3	5.14945	0.56	1	2	152.736	10.09	17	41					6.73632	0.93	1	2	9.05674	2.72	3
P02566	Myosin-4 OS=Caenorhabditis elegans GN=unc-54 PE=4 SV=1 - [MYO4_CAEEL]	24.06	3	39	47	148	0.426287	-;-;-;-;-;-;-;-;9;1;-;-;-;-;-;-;1;2;4;-	39.7493	1.84589	-;-;-;-;-;-;-;-;13;1;2;-;-;-;-;-;1;3;7;-	60.2612	1.1318	-;-;-;-;-;-;-;-;13;1;2;-;-;-;-;-;1;3;9;-	35.3669	1.47867	-;-;-;-;-;-;-;-;13;1;2;-;-;-;-;-;1;2;9;-	16.6024	23.3826	2.34	2	5	15.4971	1.42	2	4	20.3243	1.93	3	5	15.4205	0.76	1	4	224.769	11.29	22	59					3.09338	0.66	1	1	3.06111	0.41	1
Q9N4J2	Vitellogenin-3 OS=Caenorhabditis elegans GN=vit-3 PE=1 SV=1 - [VIT3_CAEEL]	30.57	3	4	54	172	0.770788	-;-;-;-;-;-;-;1;-;-;-;-;-;-;-;-;-;-;-;-		0.915681	-;-;-;-;-;-;-;1;-;-;-;-;-;-;-;-;-;-;-;-		1.04421	-;-;-;-;-;-;-;1;-;-;-;-;-;-;-;-;-;-;-;-		1.62844	-;-;-;-;-;-;-;1;-;-;-;-;-;-;-;-;-;-;-;-		36.8522	2.93	3	8	6.03145	1.56	2	2	31.9815	4.43	6	10	26.0946	4.12	6	8	212.874	13.1	22	58	4.89875	0.5	1	2	9.22091	1.5	2	3	5.65426	1.12	2
P06125	Vitellogenin-5 OS=Caenorhabditis elegans GN=vit-5 PE=2 SV=2 - [VIT5_CAEEL]	32.44	3	10	55	172	0.265829	-;-;-;-;-;-;1;-;-;-;-;-;-;-;-;-;-;-;-;-		0.316451	-;-;-;-;-;-;1;-;-;-;-;-;-;-;-;-;-;-;1;-	24.0243	1.75749	-;-;-;-;-;-;1;-;-;-;-;-;-;-;-;-;-;-;3;-	10.4864	1.77059	-;-;-;-;-;-;1;-;-;-;-;-;-;-;-;-;-;-;3;-	20.6371	31.1389	4.05	4	7	6.03145	1.56	2	2	24.7607	3.62	5	8	25.5323	4.12	6	8	214.865	12.66	22	59	4.89875	0.5	1	2	13.4587	2.31	3	4	2.98145	0.5	1
P18948	Vitellogenin-6 OS=Caenorhabditis elegans GN=vit-6 PE=1 SV=5 - [VIT6_CAEEL]	32.22	3	52	53	172	0.317821	-;-;-;-;-;-;1;-;7;-;-;-;-;-;-;-;-;2;6;9	59.5489	0.241883	-;-;-;-;-;-;1;-;7;-;-;-;-;-;-;-;-;2;7;9	54.6795	2.05081	-;-;-;-;-;-;1;1;11;-;-;-;-;-;-;-;1;2;12;12	37.5376	2.03073	-;-;-;-;-;-;1;1;11;-;-;-;-;-;-;-;1;2;14;12	29.1512	155.485	5.33	7	30		0			14.7614	1.88	2	4		0			163.301	10.12	14	38					11.5164	2.91	3	3	17.6624	2.67	3
G8JY38	Protein VIT-2, isoform b OS=Caenorhabditis elegans GN=vit-2 PE=4 SV=1 - [G8JY38_CAEEL]	38.32	2	22	60	187	0.496182	-;-;-;-;-;-;-;-;1;-;-;-;-;-;-;1;1;-;4;-	61.1866	0.161281	-;-;-;-;-;-;-;-;1;-;-;-;-;-;-;1;1;-;3;-	74.0577	1.75521	-;-;-;-;-;-;-;-;4;-;-;-;-;-;-;1;1;-;4;-	20.5423	2.47474	-;-;-;-;-;-;-;-;4;-;-;-;-;-;-;1;1;-;4;-	11.2763	33.7493	4.62	4	9	57.9543	3.53	5	15	29.1679	5.2	5	8	21.8601	3.85	5	7	208.078	13.29	22	57	4.57077	0.51	1	2		0			9.05674	2.82	3
P18947	Vitellogenin-4 OS=Caenorhabditis elegans GN=vit-4 PE=1 SV=3 - [VIT4_CAEEL]	28.57	3	4	51	191							1.88193	-;-;-;-;-;-;-;-;-;-;-;-;-;-;-;1;-;-;1;-	27.7484	3.26293	-;-;-;-;-;-;-;-;-;-;-;-;-;-;-;1;-;-;1;-	4.0871	26.4635	1.93	2	6	6.03145	1.56	2	2	31.9815	4.43	6	10	19.4813	3.12	5	6	284.951	12.54	22	81	4.89875	0.5	1	2	9.22091	1.5	2	3	2.98145	0.5	1
[truncated: 52 more columns]

## Sheet: TMT_BR2_T2
Accession	Description	ΣCoverage	Σ# Proteins	Σ# Unique Peptides	Σ# Peptides	Σ# PSMs	126/130	126/130 Count	126/130 Variability [%]	127/130	127/130 Count	127/130 Variability [%]	128/130	128/130 Count	128/130 Variability [%]	129/130	129/130 Count	129/130 Variability [%]	Score A3	Coverage A3	# Peptides A3	# PSM A3	Score B3	Coverage B3	# Peptides B3	# PSM B3	Score C3	Coverage C3	# Peptides C3	# PSM C3	Score D3	Coverage D3	# Peptides D3	# PSM D3	Score E3	Coverage E3	# Peptides E3	# PSM E3	Score F2	Coverage F2	# Peptides F2	# PSM F2	Score G2	Coverage G2	# Peptides G2	# PSM G2	Score H2	Coverage H2	# Peptides H2
P54688	Branched-chain-amino-acid aminotransferase, cytosolic OS=Caenorhabditis elegans GN=bcat-1 PE=2 SV=2 - [BCAT_CAEEL]	2.17	1	1	1	2														0															5.99092	2.17	1	2
Q18885	Transcription factor BTF3 homolog OS=Caenorhabditis elegans GN=icd-1 PE=1 SV=1 - [BTF3_CAEEL]	14.91	1	1	1	2													9.85075	14.91	1	2
O16305	Calmodulin OS=Caenorhabditis elegans GN=cmd-1 PE=1 SV=3 - [CALM_CAEEL]	11.41	1	2	2	2														0															2.94661	5.37	1	1					2.71936	11.41	1	1
P34575	Probable citrate synthase, mitochondrial OS=Caenorhabditis elegans GN=cts-1 PE=1 SV=1 - [CISY_CAEEL]	4.27	1	2	2	2														0															3.17806	1.92	1	1						0
P34574	Probable clathrin heavy chain 1 OS=Caenorhabditis elegans GN=chc-1 PE=3 SV=1 - [CLH_CAEEL]	1.43	1	2	2	2														0				0				0							6.62767	1.43	2	2						0
Q19020	Dynein heavy chain, cytoplasmic OS=Caenorhabditis elegans GN=dhc-1 PE=2 SV=1 - [DYHC_CAEEL]	0.18	1	1	1	2														0															6.81517	0.18	1	2		0				0				0
Q9XWI6	Eukaryotic translation initiation factor 3 subunit B OS=Caenorhabditis elegans GN=eif-3.B PE=2 SV=1 - [EIF3B_CAEEL]	2.76	1	2	2	2														0															2.93683	1.38	1	1
O16520	Eukaryotic peptide chain release factor subunit 1 OS=Caenorhabditis elegans GN=erf-1 PE=2 SV=2 - [ERF1_CAEEL]	1.79	1	1	1	2	0.826366	-;-;-;-;-;-;-;-;-;-;-;-;-;-;-;-;-;-;1;-		0.655394	-;-;-;-;-;-;-;-;-;-;-;-;-;-;-;-;-;-;1;-		1.64425	-;-;-;-;-;-;-;-;-;-;-;-;-;-;-;-;-;-;2;-		1.9807	-;-;-;-;-;-;-;-;-;-;-;-;-;-;-;-;-;-;2;-			0																0				0				0
P17343	Guanine nucleotide-binding protein subunit beta-1 OS=Caenorhabditis elegans GN=gpb-1 PE=2 SV=2 - [GBB1_CAEEL]	2.94	1	1	1	2														0															6.05312	2.94	1	2
Q21770	Germ cell-expressed protein R06C7.1 OS=Caenorhabditis elegans GN=R06C7.1 PE=2 SV=1 - [GCC7_CAEEL]	3.28	3	2	2	2													4.31937	1.8	1	1										0			4.31901	1.48	1	1						0
Q9U2D9	Probable glycogen [starch] synthase OS=Caenorhabditis elegans GN=gsy-1 PE=2 SV=1 - [GYS_CAEEL]	1.19	1	1	1	2														0												0			6.01302	1.19	1	2
Q9Y041	Homogentisate 1,2-dioxygenase OS=Caenorhabditis elegans GN=hgo-1 PE=1 SV=2 - [HGD_CAEEL]	2.06	1	1	1	2				1.54283	-;-;-;-;-;-;-;-;-;-;-;-;-;-;-;-;-;-;1;-					1.51814	-;-;-;-;-;-;-;-;-;-;-;-;-;-;-;-;-;-;1;-			0																								0
Q93714	Probable isocitrate dehydrogenase [NAD] subunit alpha, mitochondrial OS=Caenorhabditis elegans GN=F43G9.1 PE=1 SV=3 - [IDH3A_CAEEL]	2.79	1	1	1	2														0												0				0
O02365	Intermediate filament protein ifa-2 OS=Caenorhabditis elegans GN=ifa-2 PE=1 SV=1 - [IFA2_CAEEL]	1.72	2	1	1	2														0				0											6.97297	1.72	1	2						0
P30625	cAMP-dependent protein kinase regulatory subunit OS=Caenorhabditis elegans GN=kin-2 PE=2 SV=3 - [KAPR_CAEEL]	4.1	2	2	2	2													2.24528	1.64	1	1														0				0				0				0
P34676	Prolyl carboxy peptidase like protein 5 OS=Caenorhabditis elegans GN=pcp-5 PE=1 SV=1 - [PCP5_CAEEL]	1.97	1	1	1	2														0															9.09665	1.97	1	2
Q09422	Serine/threonine-protein phosphatase Pgam5, mitochondrial OS=Caenorhabditis elegans GN=pgam-5 PE=2 SV=2 - [PGAM5_CAEEL]	2.11	1	1	1	2	0.745081	-;-;-;-;-;-;-;-;-;-;-;-;-;-;-;-;-;-;-;1		1.37932	-;-;-;-;-;-;-;-;-;-;-;-;-;-;-;-;-;-;-;1		0.653014	-;-;-;-;-;-;-;-;-;-;-;-;-;-;-;-;-;-;-;1		1.51251	-;-;-;-;-;-;-;-;-;-;-;-;-;-;-;-;-;-;-;1			0																0
P91477	Proteasome subunit beta type-2 OS=Caenorhabditis elegans GN=pbs-4 PE=2 SV=2 - [PSB2_CAEEL]	8.54	1	2	2	2	0.746489	-;-;-;-;-;-;-;-;-;-;-;-;-;-;-;-;-;-;-;1		0.620841	-;-;-;-;-;-;-;-;-;-;-;-;-;-;-;-;-;-;-;1		0.496093	-;-;-;-;-;-;-;-;-;-;-;-;-;-;-;-;-;-;-;1		1.59805	-;-;-;-;-;-;-;-;-;-;-;-;-;-;-;-;-;-;-;1			0				0											3.40364	4.52	1	1						0				0
Q23237	Proteasome subunit beta type-3 OS=Caenorhabditis elegans GN=pbs-3 PE=1 SV=1 - [PSB3_CAEEL]	6.37	1	1	1	2														0															8.12711	6.37	1	2						0
Q20585	26S proteasome non-ATPase regulatory subunit 6 OS=Caenorhabditis elegans GN=rpn-7 PE=2 SV=1 - [PSMD6_CAEEL]	2.68	1	1	1	2														0				0												0
Q19537	Probable replication factor A 73 kDa subunit OS=Caenorhabditis elegans GN=rpa-1 PE=1 SV=1 - [RFA1_CAEEL]	2.9	1	1	1	2													7.56257	2.9	1	2														0
P34342	Ran GTPase-activating protein 2 OS=Caenorhabditis elegans GN=ran-2 PE=2 SV=3 - [RGP2_CAEEL]	1.15	1	1	1	2														0															6.24207	1.15	1	2						0
Q95Y90	60S ribosomal protein L9 OS=Caenorhabditis elegans GN=rpl-9 PE=1 SV=1 - [RL9_CAEEL]	3.7	1	1	1	2	0.886803	-;-;-;-;-;2;-;-;-;-;-;-;-;-;-;-;-;-;-;-		0.52662	-;-;-;-;-;2;-;-;-;-;-;-;-;-;-;-;-;-;-;-		1.22871	-;-;-;-;-;2;-;-;-;-;-;-;-;-;-;-;-;-;-;-		2.06425	-;-;-;-;-;2;-;-;-;-;-;-;-;-;-;-;-;-;-;-			0				0															3.65294	3.7	1	2		0				0
Q21338	Transcription elongation factor SPT5 OS=Caenorhabditis elegans GN=spt-5 PE=2 SV=3 - [SPT5H_CAEEL]	1.74	1	1	1	2													8.92029	1.74	1	2														0								0
P55853	Small ubiquitin-related modifier OS=Caenorhabditis elegans GN=smo-1 PE=1 SV=1 - [SUMO_CAEEL]	9.89	1	1	1	2	1.02771	-;-;-;-;-;-;-;-;-;-;-;-;-;-;-;-;-;-;1;-		1.3012	-;-;-;-;-;-;-;-;-;-;-;-;-;-;-;-;-;-;1;-		1.25709	-;-;-;-;-;-;-;-;-;-;-;-;-;-;-;-;-;-;1;-		1.87262	-;-;-;-;-;-;-;-;-;-;-;-;-;-;-;-;-;-;1;-			0								0
Q20728	Tubulin-specific chaperone B OS=Caenorhabditis elegans GN=F53F4.3 PE=1 SV=1 - [TBCB_CAEEL]	13.1	1	2	2	2	1.08644	-;-;-;-;-;-;-;-;1;-;-;-;-;-;-;-;-;-;-;-		1.4314	-;-;-;-;-;-;-;-;1;-;-;-;-;-;-;-;-;-;-;-		0.499762	-;-;-;-;-;-;-;-;1;-;-;-;-;-;-;-;-;-;-;-		2.14209	-;-;-;-;-;-;-;-;1;-;-;-;-;-;-;-;-;-;-;-		4.97621	8.3	1	1														0								0				0
Q21824	Probable peroxiredoxin prdx-3 OS=Caenorhabditis elegans GN=prdx-3 PE=1 SV=1 - [TDX1_CAEEL]	4.42	1	1	1	2	1.55848	-;-;-;-;-;-;-;-;-;-;-;-;-;-;-;-;-;1;-;-		1.55717	-;-;-;-;-;-;-;-;-;-;-;-;-;-;-;-;-;1;-;-		0.632157	-;-;-;-;-;-;-;-;-;-;-;-;-;-;-;-;-;1;-;-		2.49661	-;-;-;-;-;-;-;-;-;-;-;-;-;-;-;-;-;1;-;-			0				0											3.23467	4.42	1	1
Q21265	Putative metalloproteinase inhibitor tag-225 OS=Caenorhabditis elegans GN=tag-225 PE=1 SV=1 - [TIMPL_CAEEL]	5.7	1	1	1	2														0
Q09665	Troponin C, isoform 2 OS=Caenorhabditis elegans GN=tnc-2 PE=2 SV=1 - [TNNC2_CAEEL]	6.25	1	1	1	2	0.739248	-;-;-;-;-;-;-;-;-;-;-;-;-;-;-;-;-;-;1;-		1.17786	-;-;-;-;-;-;-;-;-;-;-;-;-;-;-;-;-;-;1;-		0.665823	-;-;-;-;-;-;-;-;-;-;-;-;-;-;-;-;-;-;1;-		1.45893	-;-;-;-;-;-;-;-;-;-;-;-;-;-;-;-;-;-;1;-			0																0
Q9GYF1	Troponin I 2 OS=Caenorhabditis elegans GN=unc-27 PE=2 SV=2 - [TNNI2_CAEEL]	7.44	1	1	1	2													6.89721	7.44	1	2														0								0
Q22288	Transthyretin-like protein 15 OS=Caenorhabditis elegans GN=ttr-15 PE=2 SV=1 - [TTR15_CAEEL]	6.92	1	1	1	2	0.60433	-;-;-;-;-;-;-;-;2;-;-;-;-;-;-;-;-;-;-;-		0.720786	-;-;-;-;-;-;-;-;2;-;-;-;-;-;-;-;-;-;-;-		0.778687	-;-;-;-;-;-;-;-;2;-;-;-;-;-;-;-;-;-;-;-		2.92236	-;-;-;-;-;-;-;-;2;-;-;-;-;-;-;-;-;-;-;-			0																0								0
P35129	Ubiquitin-conjugating enzyme E2 2 OS=Caenorhabditis elegans GN=let-70 PE=1 SV=1 - [UBC2_CAEEL]	4.08	1	1	1	2													4.62937	4.08	1	2
O17606	UPF0160 protein C27H6.8 OS=Caenorhabditis elegans GN=C27H6.8 PE=2 SV=2 - [YK4P_CAEEL]	3.82	1	2	2	2														0			3.94082	3.82	1	1										0								0
Q09475	Uncharacterized helicase C28H8.3 OS=Caenorhabditis elegans GN=C28H8.3 PE=2 SV=2 - [YP93_CAEEL]	1.05	1	2	2	2														0											2.77024	0.41	1	1	3.36043	0.64	1	1						0				0
G5EE96	Oxoglutarate/malate carrier protein OS=Caenorhabditis elegans GN=CELE_K11G12.5 PE=2 SV=1 - [G5EE96_CAEEL]	2.76	1	1	1	2													4.86668	2.76	1	2						0				0								0
G5EDQ4	CLE-1C protein OS=Caenorhabditis elegans GN=cle-1 PE=4 SV=1 - [G5EDQ4_CAEEL]	1.38	5	1	1	2													5.80543	1.38	1	2														0
G5ECN8	CES-1 OS=Caenorhabditis elegans GN=ces-1 PE=4 SV=1 - [G5ECN8_CAEEL]	4.07	1	1	1	2														0																												0
G5EBJ7	Fructose-1,6-bisphosphatase OS=Caenorhabditis elegans GN=fbp-1 PE=2 SV=1 - [G5EBJ7_CAEEL]	4.69	1	1	1	2														0											5.66018	4.69	1	2		0
G5ECV2	Protein SER-1, isoform b OS=Caenorhabditis elegans GN=ser-1 PE=2 SV=1 - [G5ECV2_CAEEL]	5.04	2	2	2	2							1.45173	-;-;-;-;-;-;-;-;-;-;-;-;-;-;-;1;-;-;-;-		2.57014	-;-;-;-;-;-;-;-;-;-;-;-;-;-;-;1;-;-;-;-			0
G5EFB5	CPN-1 OS=Caenorhabditis elegans GN=cpn-1 PE=4 SV=1 - [G5EFB5_CAEEL]	15.1	1	2	2	2													4.07009	10.94	1	1													2.97558	4.17	1	1
G5EEA8	Annexin OS=Caenorhabditis elegans GN=nex-1 PE=2 SV=1 - [G5EEA8_CAEEL]	2.8	1	1	1	2														0															8.06383	2.8	1	2						0
Q9BPN5	Protein OIG-6 OS=Caenorhabditis elegans GN=oig-6 PE=4 SV=2 - [Q9BPN5_CAEEL]	7.57	1	1	1	2													10.9707	7.57	1	2																										0
Q966I8	Proteasome subunit beta type OS=Caenorhabditis elegans GN=pbs-1 PE=2 SV=1 - [Q966I8_CAEEL]	7.95	1	2	2	2	0.730069	-;-;-;-;-;-;-;-;-;-;-;-;-;-;-;-;-;-;-;1		1.59106	-;-;-;-;-;-;-;-;-;-;-;-;-;-;-;-;-;-;-;1					1.86783	-;-;-;-;-;-;-;-;-;-;-;-;-;-;-;-;-;-;-;1			0																0
Q9XWW9	Protein Y43F8B.14 OS=Caenorhabditis elegans GN=CELE_Y43F8B.14 PE=2 SV=1 - [Q9XWW9_CAEEL]	1.85	1	1	1	2														0																0								0
Q8MXR6	Protein SQD-1, isoform a OS=Caenorhabditis elegans GN=sqd-1 PE=2 SV=1 - [Q8MXR6_CAEEL]	2.62	2	1	1	2														0											6.40668	2.62	1	2
Q95XX2	Protein CLEC-85 OS=Caenorhabditis elegans GN=clec-85 PE=2 SV=1 - [Q95XX2_CAEEL]	2.5	5	1	1	2													5.24899	2.5	1	2
Q9N5S7	Protein F49H12.5 OS=Caenorhabditis elegans GN=CELE_F49H12.5 PE=2 SV=1 - [Q9N5S7_CAEEL]	6.61	1	1	1	2													9.89785	6.61	1	2																						0
Q8T3D2	Protein T08G11.1, isoform b OS=Caenorhabditis elegans GN=CELE_T08G11.1 PE=2 SV=1 - [Q8T3D2_CAEEL]	0.28	2	1	1	2														0				0				0							7.20904	0.28	1	2						0				0
G5EG29	Protein MEL-11, isoform d OS=Caenorhabditis elegans GN=mel-11 PE=4 SV=1 - [G5EG29_CAEEL]	0.83	4	1	1	2														0			4.83549	0.83	1	2		0								0
Q69ZI6	Protein T12D8.10 OS=Caenorhabditis elegans GN=CELE_T12D8.10 PE=3 SV=1 - [Q69ZI6_CAEEL]	15.31	1	1	1	2													8.18462	15.31	1	2																						0
O17687	Protein NASP-2 OS=Caenorhabditis elegans GN=nasp-2 PE=2 SV=1 - [O17687_CAEEL]	3.95	1	1	1	2													14.1905	3.95	1	2														0
Q21603	Protein UGT-62 OS=Caenorhabditis elegans GN=ugt-62 PE=2 SV=1 - [Q21603_CAEEL]	8.1	2	2	2	2													13.2261	8.1	2	2														0												0
A8WIR1	Protein RPS-22, isoform b OS=Caenorhabditis elegans GN=rps-22 PE=3 SV=1 - [A8WIR1_CAEEL]	12.87	2	2	2	2	0.502742	-;-;-;-;-;1;-;-;-;-;-;-;-;-;-;-;-;-;-;-		0.509502	-;-;-;-;-;1;-;-;-;-;-;-;-;-;-;-;-;-;1;-	38.5257	1.40908	-;-;-;-;-;1;-;-;-;-;-;-;-;-;-;-;-;-;1;-	9.6454	1.79224	-;-;-;-;-;1;-;-;-;-;-;-;-;-;-;-;-;-;1;-	8.63872		0																0			1.5883	5.94	1	1
Q18625	Protein LEC-4 OS=Caenorhabditis elegans GN=lec-4 PE=2 SV=1 - [Q18625_CAEEL]	4.24	2	1	1	2														0															7.29605	4.24	1	2										0
P91025	Protein C10G11.8 OS=Caenorhabditis elegans GN=C10G11.8 PE=2 SV=2 - [P91025_CAEEL]	1.83	1	1	1	2				1.71532	-;-;-;-;-;-;-;-;1;-;-;-;-;-;-;-;-;-;-;-		0.616471	-;-;-;-;-;-;-;-;1;-;-;-;-;-;-;-;-;-;-;-		1.43373	-;-;-;-;-;-;-;-;1;-;-;-;-;-;-;-;-;-;-;-			0																0
B6VQ96	Protein NEP-17, isoform b OS=Caenorhabditis elegans GN=nep-17 PE=4 SV=1 - [B6VQ96_CAEEL]	0.62	2	1	1	2	0.621687	-;-;-;-;-;-;-;-;-;-;-;-;-;-;-;-;-;-;1;-		1.28767	-;-;-;-;-;-;-;-;-;-;-;-;-;-;-;-;-;-;1;-					1.00709	-;-;-;-;-;-;-;-;-;-;-;-;-;-;-;-;-;-;1;-			0																0				0				0
Q9N5E4	Protein T02H6.11 OS=Caenorhabditis elegans GN=CELE_T02H6.11 PE=2 SV=1 - [Q9N5E4_CAEEL]	7.69	1	1	1	2													6.5615	7.69	1	2
Q20173	Protein F38E9.5 OS=Caenorhabditis elegans GN=CELE_F38E9.5 PE=2 SV=2 - [Q20173_CAEEL]	4.5	1	1	1	2													7.39859	4.5	1	2		0
Q22800	Protein NDUF-2.2 OS=Caenorhabditis elegans GN=nduf-2.2 PE=2 SV=1 - [Q22800_CAEEL]	4.22	2	1	1	2													6.57349	4.22	1	2																						0
Q9U3L4	Protein C47B2.9 OS=Caenorhabditis elegans GN=C47B2.9 PE=2 SV=2 - [Q9U3L4_CAEEL]	5.23	1	1	1	2													4.9634	5.23	1	2		0
Q8T8N8	Protein T08B2.7, isoform c OS=Caenorhabditis elegans GN=CELE_T08B2.7 PE=2 SV=1 - [Q8T8N8_CAEEL]	2.44	3	1	1	2													8.18472	2.44	1	2														0								0				0
O44501	Protein FNTA-1 OS=Caenorhabditis elegans GN=fnta-1 PE=1 SV=1 - [O44501_CAEEL]	4.88	1	1	1	2													10.0914	4.88	1	2														0
Q9N4L4	Protein ZK993.2 OS=Caenorhabditis elegans GN=CELE_ZK993.2 PE=2 SV=2 - [Q9N4L4_CAEEL]	0.55	1	1	1	2													4.05346	0.55	1	2														0								0				0
G3MU88	Protein Y57G11C.15, isoform b OS=Caenorhabditis elegans GN=CELE_Y57G11C.15 PE=3 SV=1 - [G3MU88_CAEEL]	4.52	2	2	2	2	0.716609	-;-;-;-;-;-;-;-;-;-;-;-;-;-;-;-;-;1;-;-		1.30638	-;-;-;-;-;-;-;-;-;-;-;-;-;-;-;-;-;1;-;-		0.69953	-;-;-;-;-;-;-;-;-;-;-;-;-;-;-;-;-;1;-;-		1.67144	-;-;-;-;-;-;-;-;-;-;-;-;-;-;-;-;-;1;-;-			0															3.17389	2.49	1	1
Q23315	Protein EARS-1 OS=Caenorhabditis elegans GN=ears-1 PE=2 SV=1 - [Q23315_CAEEL]	1.65	1	1	1	2													11.6476	1.65	1	2										0				0
O44145	Protein PERM-2 OS=Caenorhabditis elegans GN=perm-2 PE=2 SV=2 - [O44145_CAEEL]	4.93	1	1	1	2														0																								0
Q9U3K7	Protein DPT-1, isoform a OS=Caenorhabditis elegans GN=dpt-1 PE=2 SV=3 - [Q9U3K7_CAEEL]	1.13	2	1	1	2													5.83737	1.13	1	2
H9G352	Protein UNC-52, isoform l OS=Caenorhabditis elegans GN=unc-52 PE=4 SV=1 - [H9G352_CAEEL]	0.96	6	1	1	2													10.1643	0.96	1	2														0								0
O18000	Protein PES-9 OS=Caenorhabditis elegans GN=pes-9 PE=2 SV=1 - [O18000_CAEEL]	4.02	1	1	1	2													9.93623	4.02	1	2						0				0				0
Q3T978	Protein ACDH-11, isoform b OS=Caenorhabditis elegans GN=acdh-11 PE=2 SV=1 - [Q3T978_CAEEL]	1.32	2	1	1	2													4.76552	1.32	1	2														0
O16521	Protein HPO-19 OS=Caenorhabditis elegans GN=hpo-19 PE=2 SV=1 - [O16521_CAEEL]	5.18	1	1	1	2													8.53889	5.18	1	2														0
B5BM23	Protein IFG-1, isoform c OS=Caenorhabditis elegans GN=ifg-1 PE=4 SV=1 - [B5BM23_CAEEL]	3.26	5	2	2	2													4.80515	2.11	1	1														0				0				0
O01804	Aspartate aminotransferase OS=Caenorhabditis elegans GN=got-2.1 PE=2 SV=3 - [O01804_CAEEL]	4.53	1	1	1	2													8.97672	4.53	1	2														0
Q22170	Protein ILE-2 OS=Caenorhabditis elegans GN=ile-2 PE=2 SV=2 - [Q22170_CAEEL]	3.75	1	1	1	2				1.81057	-;-;-;-;-;-;-;-;-;-;-;-;-;-;-;-;-;-;1;-		1.08492	-;-;-;-;-;-;-;-;-;-;-;-;-;-;-;-;-;-;1;-		1.76432	-;-;-;-;-;-;-;-;-;-;-;-;-;-;-;-;-;-;1;-			0
Q19777	Protein F25D1.4 OS=Caenorhabditis elegans GN=CELE_F25D1.4 PE=2 SV=3 - [Q19777_CAEEL]	2.11	1	1	1	2													6.56205	2.11	1	2														0
O62277	Protein DCT-18 OS=Caenorhabditis elegans GN=dct-18 PE=2 SV=1 - [O62277_CAEEL]	4.93	1	1	1	2														0															9.88327	4.93	1	2
O01976	Protein ERI-7 OS=Caenorhabditis elegans GN=eri-7 PE=2 SV=2 - [O01976_CAEEL]	2.4	2	1	1	2	0.348366	-;-;-;-;-;-;-;-;-;-;-;-;-;-;-;-;2;-;-;-		2.91903	-;-;-;-;-;-;-;-;-;-;-;-;-;-;-;-;2;-;-;-		1.31122	-;-;-;-;-;-;-;-;-;-;-;-;-;-;-;-;2;-;-;-		1.21692	-;-;-;-;-;-;-;-;-;-;-;-;-;-;-;-;2;-;-;-			0																0								0
Q22531	Protein T16G12.1 OS=Caenorhabditis elegans GN=CELE_T16G12.1 PE=4 SV=4 - [Q22531_CAEEL]	1.11	1	2	2	2	0.891143	-;-;-;-;-;-;-;-;-;1;-;-;-;-;-;-;-;-;-;-		0.972931	-;-;-;-;-;-;-;-;-;1;-;-;-;-;-;-;-;-;-;-		0.589944	-;-;-;-;-;-;-;-;-;1;-;-;-;-;-;-;-;-;-;-		1.48809	-;-;-;-;-;-;-;-;-;1;-;-;-;-;-;-;-;-;-;-			0																0							2.62666	0.63	1	1
Q2L6Y4	Protein OGT-1, isoform b OS=Caenorhabditis elegans GN=ogt-1 PE=2 SV=1 - [Q2L6Y4_CAEEL]	1.44	2	1	1	2														0							5.58857	1.44	1	2						0
Q86DA0	Protein Y43F4B.5, isoform b OS=Caenorhabditis elegans GN=CELE_Y43F4B.5 PE=2 SV=1 - [Q86DA0_CAEEL]	3.27	2	1	1	2							0.914079	-;-;-;-;-;-;-;-;-;-;-;-;-;-;-;1;-;-;-;-		1.56615	-;-;-;-;-;-;-;-;-;-;-;-;-;-;-;1;-;-;-;-			0																0
Q9NAB7	Protein Y53F4B.18 OS=Caenorhabditis elegans GN=CELE_Y53F4B.18 PE=2 SV=1 - [Q9NAB7_CAEEL]	3.74	1	1	1	2													8.06536	3.74	1	2														0				0				0
Q18100	Protein SAX-7, isoform a OS=Caenorhabditis elegans GN=sax-7 PE=2 SV=3 - [Q18100_CAEEL]	0.7	4	1	1	2	1.0295	-;-;-;-;-;-;-;-;-;-;-;-;-;-;-;-;-;-;1;-		1.17333	-;-;-;-;-;-;-;-;-;-;-;-;-;-;-;-;-;-;1;-		0.706976	-;-;-;-;-;-;-;-;-;-;-;-;-;-;-;-;-;-;1;-		2.17398	-;-;-;-;-;-;-;-;-;-;-;-;-;-;-;-;-;-;1;-			0																0								0
O18199	Protein MRPL-37 OS=Caenorhabditis elegans GN=mrpl-37 PE=2 SV=3 - [O18199_CAEEL]	1.39	1	1	1	2													5.44919	1.39	1	2														0
P49180	60S ribosomal protein L35a OS=Caenorhabditis elegans GN=rpl-33 PE=1 SV=3 - [RL35A_CAEEL]	5.65	1	1	1	2							0.995887	-;-;-;-;-;-;-;-;-;-;-;-;-;-;-;-;-;-;1;-		0.934557	-;-;-;-;-;-;-;-;-;-;-;-;-;-;-;-;-;-;1;-							0												0				0				0
Q9N4G9	Probable small nuclear ribonucleoprotein G OS=Caenorhabditis elegans GN=snr-7 PE=2 SV=1 - [RUXG_CAEEL]	9.09	1	1	1	2																		0			6.21046	9.09	1	2						0
Q10013	Probable small nuclear ribonucleoprotein Sm D1 OS=Caenorhabditis elegans GN=snr-3 PE=2 SV=1 - [SMD1_CAEEL]	10.32	1	1	1	2																		0			5.24068	10.32	1	2		0
P12456	Tubulin beta-1 chain OS=Caenorhabditis elegans GN=mec-7 PE=2 SV=1 - [TBB1_CAEEL]	4.08	5	2	2	2																		0												0
G5EDP0	Protein Y32F6A.5, isoform a OS=Caenorhabditis elegans GN=CELE_Y32F6A.5 PE=4 SV=1 - [G5EDP0_CAEEL]	2.02	1	1	1	2																		0											7.24809	2.02	1	2						0
O76639	Protein FBXC-19 OS=Caenorhabditis elegans GN=fbxc-19 PE=2 SV=3 - [O76639_CAEEL]	3.17	1	1	1	2	0.388203	-;-;-;-;-;-;-;-;-;-;-;-;-;-;-;-;2;-;-;-		0.447868	-;-;-;-;-;-;-;-;-;-;-;-;-;-;-;-;2;-;-;-		1.10519	-;-;-;-;-;-;-;-;-;-;-;-;-;-;-;-;2;-;-;-		0.655902	-;-;-;-;-;-;-;-;-;-;-;-;-;-;-;-;2;-;-;-							0												0
Q65ZK0	Protein RARS-1, isoform b OS=Caenorhabditis elegans GN=rars-1 PE=2 SV=1 - [Q65ZK0_CAEEL]	1.59	2	1	1	2																		0				0								0								0
Q23068	Protein W01A11.1 OS=Caenorhabditis elegans GN=CELE_W01A11.1 PE=2 SV=1 - [Q23068_CAEEL]	1.33	1	1	1	2	0.833307	-;-;-;-;-;-;-;-;-;-;-;-;-;-;-;-;-;-;-;2		1.25926	-;-;-;-;-;-;-;-;-;-;-;-;-;-;-;-;-;-;-;2		0.848684	-;-;-;-;-;-;-;-;-;-;-;-;-;-;-;-;-;-;-;2		2.00573	-;-;-;-;-;-;-;-;-;-;-;-;-;-;-;-;-;-;-;2							0																				0
Q09543	Probable serine/threonine-protein phosphatase PP2A regulatory subunit OS=Caenorhabditis elegans GN=paa-1 PE=2 SV=2 - [2AAA_CAEEL]	1.69	1	1	1	2																						0								0								0
O18229	Putative 6-phosphogluconolactonase OS=Caenorhabditis elegans GN=Y57G11C.3 PE=2 SV=2 - [6PGL_CAEEL]	8.18	1	2	2	2																					2.89523	5.58	1	1						0								0
O17397	Diminuto-like protein OS=Caenorhabditis elegans GN=F52H2.6 PE=2 SV=1 - [DIML_CAEEL]	1.33	1	1	1	2																					5.34344	1.33	1	2		0				0
P34689	ATP-dependent RNA helicase glh-1 OS=Caenorhabditis elegans GN=glh-1 PE=1 SV=3 - [GLH1_CAEEL]	1.18	2	1	1	2																						0								0
Q19420	Inositol monophosphatase ttx-7 OS=Caenorhabditis elegans GN=ttx-7 PE=1 SV=2 - [IMPA1_CAEEL]	3.16	1	1	1	2																						0								0
P53588	Probable succinyl-CoA ligase [ADP-forming] subunit beta, mitochondrial OS=Caenorhabditis elegans GN=F47B10.1 PE=2 SV=1 - [SUCB1_CAEEL]	1.38	1	1	1	2	0.542248	-;-;-;-;-;-;-;-;-;-;-;-;-;-;-;-;-;-;1;-		1.1805	-;-;-;-;-;-;-;-;-;-;-;-;-;-;-;-;-;-;1;-		1.2772	-;-;-;-;-;-;-;-;-;-;-;-;-;-;-;-;-;-;1;-		1.12519	-;-;-;-;-;-;-;-;-;-;-;-;-;-;-;-;-;-;1;-											0								0								0				0
G5ECT6	Heterotrimeric G protein gamma subunit 2 OS=Caenorhabditis elegans GN=gpc-2 PE=4 SV=1 - [G5ECT6_CAEEL]	27.42	1	1	1	2																					8.14083	27.42	1	2
P90992	Protein MISC-1 OS=Caenorhabditis elegans GN=misc-1 PE=2 SV=2 - [P90992_CAEEL]	2.61	1	1	1	2	0.453291	-;-;-;-;-;-;-;-;-;-;-;-;-;-;-;-;-;-;2;-		0.677995	-;-;-;-;-;-;-;-;-;-;-;-;-;-;-;-;-;-;2;-		1.42763	-;-;-;-;-;-;-;-;-;-;-;-;-;-;-;-;-;-;2;-		1.10498	-;-;-;-;-;-;-;-;-;-;-;-;-;-;-;-;-;-;2;-											0
Q7YZG9	Protein APB-1, isoform b OS=Caenorhabditis elegans GN=apb-1 PE=2 SV=1 - [Q7YZG9_CAEEL]	3.1	2	1	1	2	0.789727	-;-;-;-;-;-;-;-;-;-;-;-;-;-;-;-;-;-;2;-		1.59612	-;-;-;-;-;-;-;-;-;-;-;-;-;-;-;-;-;-;2;-		0.763507	-;-;-;-;-;-;-;-;-;-;-;-;-;-;-;-;-;-;2;-		1.86567	-;-;-;-;-;-;-;-;-;-;-;-;-;-;-;-;-;-;2;-											0																0
Q9XVR6	Ubiquitin thioesterase otubain-like OS=Caenorhabditis elegans GN=otub-1 PE=1 SV=1 - [OTUBL_CAEEL]	4.23	1	1	1	2																										0			7.41332	4.23	1	2										0
Q8MYN9	Protein Y39B6A.18 OS=Caenorhabditis elegans GN=CELE_Y39B6A.18 PE=2 SV=1 - [Q8MYN9_CAEEL]	0.59	1	1	1	2																									5.60644	0.59	1	2		0				0								0
P53585	Probable ATP-citrate synthase OS=Caenorhabditis elegans GN=D1005.1 PE=2 SV=1 - [ACLY_CAEEL]	2.17	2	2	2	2																													3.02921	0.81	1	1						0
Q9N3B0	MANF/CDNF-like protein OS=Caenorhabditis elegans GN=Y54G2A.23 PE=3 SV=2 - [ARMET_CAEEL]	6.55	1	1	1	2																													8.51285	6.55	1	2						0
P30632	ATPase asna-1 OS=Caenorhabditis elegans GN=asna-1 PE=1 SV=1 - [ASNA_CAEEL]	2.05	1	1	1	2				0.717597	-;-;-;-;-;-;-;-;-;-;-;-;-;-;-;-;-;-;1;-		1.29815	-;-;-;-;-;-;-;-;-;-;-;-;-;-;-;-;-;-;1;-		2.71081	-;-;-;-;-;-;-;-;-;-;-;-;-;-;-;-;-;-;1;-																			0
P34308	Calpain clp-1 OS=Caenorhabditis elegans GN=clp-1 PE=2 SV=4 - [CAN_CAEEL]	1.15	1	1	1	2																													6.45976	1.15	1	2
Q20779	Probable cytochrome c oxidase subunit 6A, mitochondrial OS=Caenorhabditis elegans GN=tag-174 PE=2 SV=1 - [COX6A_CAEEL]	10.94	1	1	1	2																													4.77229	10.94	1	1						0				0
Q18253	Dipeptidyl peptidase family member 2 OS=Caenorhabditis elegans GN=dpf-2 PE=1 SV=1 - [DPF2_CAEEL]	1.57	1	1	1	2																													6.75728	1.57	1	2						0				0
Q95QW0	Eukaryotic translation initiation factor 3 subunit L OS=Caenorhabditis elegans GN=eif-3.L PE=1 SV=1 - [EIF3L_CAEEL]	1.86	1	1	1	2																														0
O44400	Protein F37C4.5 OS=Caenorhabditis elegans GN=F37C4.5 PE=1 SV=3 - [F37C4_CAEEL]	1.98	1	1	1	2																													9.77969	1.98	1	2						0
O02323	Fatty acid-binding protein homolog 7 OS=Caenorhabditis elegans GN=lbp-7 PE=1 SV=1 - [FABP7_CAEEL]	9.49	1	1	1	2																													9.87737	9.49	1	2
P34382	Fatty-acid and retinol-binding protein 1 OS=Caenorhabditis elegans GN=far-1 PE=2 SV=1 - [FAR1_CAEEL]	10.44	1	2	2	2																													6.3889	10.44	2	2		0								0
Q20496	Probable rho GDP-dissociation inhibitor OS=Caenorhabditis elegans GN=rhi-1 PE=2 SV=1 - [GDIR_CAEEL]	4.71	1	1	1	2																													6.42144	4.71	1	2
Q09607	Probable glutathione S-transferase gst-36 OS=Caenorhabditis elegans GN=gst-36 PE=2 SV=2 - [GST36_CAEEL]	4.76	1	1	1	2																													7.04768	4.76	1	2
O62106	Eukaryotic translation initiation factor 6 OS=Caenorhabditis elegans GN=eif-6 PE=2 SV=1 - [IF6_CAEEL]	4.07	1	1	1	2																													6.65371	4.07	1	2
Q09517	Putative steroid dehydrogenase let-767 OS=Caenorhabditis elegans GN=let-767 PE=1 SV=2 - [LE767_CAEEL]	7.28	2	2	2	2	0.46173	-;-;-;-;-;-;-;-;-;-;-;-;-;-;-;1;-;-;-;-		0.816011	-;-;-;-;-;-;-;-;-;-;-;-;-;-;-;1;-;-;-;-		0.960255	-;-;-;-;-;-;-;-;-;-;-;-;-;-;-;1;-;-;-;-		1.44846	-;-;-;-;-;-;-;-;-;-;-;-;-;-;-;1;-;-;-;-																			0
O02640	Probable malate dehydrogenase, mitochondrial OS=Caenorhabditis elegans GN=mdh-1 PE=2 SV=1 - [MDHM_CAEEL]	2.35	1	1	1	2																													6.28385	2.35	1	2
Q9BKU4	Mitochondrial prohibitin complex protein 1 OS=Caenorhabditis elegans GN=phb-1 PE=1 SV=1 - [PHB1_CAEEL]	4.73	1	1	1	2																													9.08838	4.73	1	2										0
Q8MXS1	Ras-related protein Rab-18 OS=Caenorhabditis elegans GN=rab-18 PE=2 SV=1 - [RAB18_CAEEL]	5.42	1	1	1	2																														0
Q20228	40S ribosomal protein S9 OS=Caenorhabditis elegans GN=rps-9 PE=2 SV=1 - [RS9_CAEEL]	10.58	1	2	2	2																														0							3.63856	5.82	1	1		0
P34525	Probable signal peptidase complex subunit 3 OS=Caenorhabditis elegans GN=K12H4.4 PE=1 SV=1 - [SPCS3_CAEEL]	6.11	1	1	1	2				1.63587	-;-;-;-;-;-;-;-;-;-;-;-;-;-;-;-;-;-;1;-		1.20163	-;-;-;-;-;-;-;-;-;-;-;-;-;-;-;-;-;-;1;-		2.23155	-;-;-;-;-;-;-;-;-;-;-;-;-;-;-;-;-;-;1;-																			0
Q18240	Suppressor of presenilin-2 OS=Caenorhabditis elegans GN=spr-2 PE=2 SV=2 - [SPR2_CAEEL]	6.09	2	2	2	2																													6.54239	6.09	2	2
P47207	T-complex protein 1 subunit beta OS=Caenorhabditis elegans GN=cct-2 PE=1 SV=2 - [TCPB_CAEEL]	2.27	1	1	1	2																													6.54903	2.27	1	2						0
P54812	Transitional endoplasmic reticulum ATPase homolog 2 OS=Caenorhabditis elegans GN=cdc-48.2 PE=1 SV=2 - [TERA2_CAEEL]	3.09	4	2	2	2							2.88334	-;-;-;-;-;-;-;-;-;-;-;-;-;-;-;-;1;-;-;-		0.399207	-;-;-;-;-;-;-;-;-;-;-;-;-;-;-;-;1;-;-;-																			0								0
Q18090	Mitochondrial import receptor subunit TOM40 homolog OS=Caenorhabditis elegans GN=C18E9.6 PE=2 SV=1 - [TOM40_CAEEL]	2.99	1	1	1	2																													6.63541	2.99	1	2
O62053	UPF0375 protein C08F11.11 OS=Caenorhabditis elegans GN=C08F11.11 PE=1 SV=1 - [U375A_CAEEL]	9.01	1	1	1	2																													7.72987	9.01	1	2
O45944	UPF0375 protein Y45F10C.4 OS=Caenorhabditis elegans GN=Y45F10C.4 PE=1 SV=1 - [U375F_CAEEL]	7.26	1	1	1	2																													7.83479	7.26	1	2
P98080	Cytochrome b-c1 complex subunit 1, mitochondrial OS=Caenorhabditis elegans GN=ucr-1 PE=2 SV=2 - [UCR1_CAEEL]	5.52	1	2	2	2																													2.96548	2.34	1	1						0
Q9BPN8	Uncharacterized protein Y92H12BR.3 OS=Caenorhabditis elegans GN=Y92H12BR.3 PE=1 SV=2 - [Y92H3_CAEEL]	2.67	1	2	2	2																													3.01637	1.41	1	1		0
Q09216	Uncharacterized protein B0495.7 OS=Caenorhabditis elegans GN=B0495.7 PE=1 SV=2 - [YP67_CAEEL]	1.45	1	1	1	2																														0
G5EFS5	Protein F45D11.15 OS=Caenorhabditis elegans GN=CELE_F45D11.15 PE=4 SV=1 - [G5EFS5_CAEEL]	3.39	4	2	2	2				3.98168	-;-;-;-;-;-;-;-;-;-;-;-;-;-;-;-;-;1;-;-		0.0806257	-;-;-;-;-;-;-;-;-;-;-;-;-;-;-;-;-;1;-;-		1.67158	-;-;-;-;-;-;-;-;-;-;-;-;-;-;-;-;-;1;-;-																			0				0				0
G5EGA5	Delta 12 fatty acid desaturase FAT-2 OS=Caenorhabditis elegans GN=fat-2 PE=2 SV=1 - [G5EGA5_CAEEL]	2.39	1	1	1	2																													7.31281	2.39	1	2						0
Q18758	Protein KLO-1 OS=Caenorhabditis elegans GN=klo-1 PE=2 SV=1 - [Q18758_CAEEL]	2.3	1	1	1	2	0.720914	-;-;-;-;-;-;-;-;-;-;-;-;-;-;-;-;-;-;2;-		1.86313	-;-;-;-;-;-;-;-;-;-;-;-;-;-;-;-;-;-;2;-		2.31606	-;-;-;-;-;-;-;-;-;-;-;-;-;-;-;-;-;-;2;-		3.01812	-;-;-;-;-;-;-;-;-;-;-;-;-;-;-;-;-;-;2;-																			0
Q9N3D9	Protein NDUF-5 OS=Caenorhabditis elegans GN=nduf-5 PE=2 SV=1 - [Q9N3D9_CAEEL]	8.26	1	1	1	2																													6.39817	8.26	1	2
Q9NA78	Protein Y57A10A.23 OS=Caenorhabditis elegans GN=CELE_Y57A10A.23 PE=2 SV=1 - [Q9NA78_CAEEL]	5.38	1	1	1	2																													7.25475	5.38	1	2
Q18577	Protein C42D4.1 OS=Caenorhabditis elegans GN=C42D4.1 PE=4 SV=1 - [Q18577_CAEEL]	4.38	1	1	1	2																													7.1224	4.38	1	2
Q9TYT8	Protein W05F2.3 OS=Caenorhabditis elegans GN=CELE_W05F2.3 PE=2 SV=1 - [Q9TYT8_CAEEL]	4.95	1	1	1	2																													6.18781	4.95	1	2
[truncated: 329 more rows]
[truncated: 52 more columns]

## Sheet: Dimethylation data
Accession	Description	ΣCoverage	Σ# Proteins	Σ# Unique Peptides	Σ# Peptides	Σ# PSMs	D1, T1: Area	D1, T2: Area	D5, T1: Area	D5, T2: Area	D1, T1: Heavy/Light	D1, T1: Heavy/Light Count	D1, T1: Heavy/Light Variability [%]	D1, T2: Heavy/Light	D1, T2: Heavy/Light Count	D1, T2: Heavy/Light Variability [%]	D5, T1: Heavy/Light	D5, T1: Heavy/Light Count	D5, T1: Heavy/Light Variability [%]	D5, T2: Heavy/Light	D5, T2: Heavy/Light Count	D5, T1: Heavy/Light Variability [%]	Score D1, T1(2,4)	Coverage D1, T1(2,4)	# Peptides D1, T1(2,4)	# PSM D1, T1(2,4)	Score D1, T2(2,4)	Coverage D1, T2(2,4)	# Peptides D1, T2(2,4)	# PSM D1, T2(2,4)	Score D5, T1(2,4)	Coverage D5, T1(2,4)	# Peptides D5, T1(2,4)	# PSM D5, T1(2,4)	Score D5, T2(2,4)	Coverage D5, T2(2,4)	# Peptides D5, T2(2,4)	# PSM D5, T2(2,4)	# AAs	MW [kDa]	calc. pI
[truncated: 927 more rows]
